# Supplementary material for: The genomic landscape of reference genomes of cultivated human gut bacteria
Source: Nat Commun. 2023 Mar 25;14:1663. doi: 10.1038/s41467-023-37396-x (PMC10039858; doi:10.1038/s41467-023-37396-x)
Supplement: Supplementary file 4 — Supplementary Data 1–11 [file 41467_2023_37396_MOESM4_ESM.zip]

Archive with 11 entries (11 files):
- STable/Supplementary Data 1.xlsx
- STable/Supplementary Data 10.xlsx
- STable/Supplementary Data 11.xlsx
- STable/Supplementary Data 2.xlsx
- STable/Supplementary Data 3.xlsx
- STable/Supplementary Data 4.xlsx
- STable/Supplementary Data 5.xlsx
- STable/Supplementary Data 6.xlsx
- STable/Supplementary Data 7.xlsx
- STable/Supplementary Data 8.xlsx
- STable/Supplementary Data 9.xlsx
