# Supplementary material for: The genomic landscape of reference genomes of cultivated human gut bacteria
Source: Nat Commun. 2023 Mar 25;14:1663. doi: 10.1038/s41467-023-37396-x (PMC10039858; doi:10.1038/s41467-023-37396-x)
Supplement: Supplementary file 4 — Supplementary Data 1–11 [file 41467_2023_37396_MOESM4_ESM.zip › STable/Supplementary Data 1.xlsx]

## Sheet: Sheet1
Statistics for sequencing data of 3,324 genomes
Strain id	Accession number	Platform	Genome feature								CheckM		Grade of genome quality
			Gene number	ScafNum*	ScafLen*	CtgNum*	GapNum*	GapLen*	ScafMax*	G+C%	Complete	Contamination
AF98-09	CNA0021363	MGISEQ-T7	3079	28	3344309	32	4	40	586514	41.79	99.37	0	High
AF98-17	CNA0021365	MGISEQ-T7	3157	40	3509700	48	8	97	538304	44.06	99.37	0.32	High
AF98-23	CNA0021366	MGISEQ-T7	2257	12	2476595	12	0	0	738187	60.05	99.43	0.03	High
AF98-24	CNA0021367	MGISEQ-T7	3357	73	3738405	92	19	199	416828	41.3	99.37	0	High
AF98-31	CNA0021369	MGISEQ-T7	2869	193	2822840	212	19	190	70984	34.78	97.98	1.11	High
AF98-34	CNA0021370	MGISEQ-T7	4289	113	5689189	124	11	110	312466	42.9	99.25	0	High
AF98-36	CNA0021371	MGISEQ-T7	3043	47	3262309	56	9	90	548276	42.57	99.37	0.95	High
AF98-44	CNA0021372	MGISEQ-T7	2023	38	2353531	44	6	60	428105	59.72	100	0.45	High
AF98-49	CNA0021374	MGISEQ-T7	3165	60	3315135	69	9	90	294822	41.16	99.42	1.75	High
AF98-54	CNA0021376	MGISEQ-T7	2994	29	3760880	34	5	50	668609	44.65	99.26	1.12	High
AF99-11	CNA0021379	MGISEQ-T7	3287	67	3611657	86	19	439	256218	42.4	98.85	1.44	High
AF99-32	CNA0021381	MGISEQ-T7	2695	21	3043288	24	3	30	1032425	44.05	99.33	0	High
AF99-57	CNA0021384	MGISEQ-T7	2079	16	2456038	18	2	20	813266	60.14	100	0.12	High
AM97-02	CNA0022149	MGISEQ-T7	2269	122	2380264	136	14	140	166045	31.54	100	0.63	High
AM97-05	CNA0022150	MGISEQ-T7	3788	89	4187824	106	17	170	323462	40.98	99.37	0	High
AM97-06	CNA0022151	MGISEQ-T7	3372	140	3448123	183	43	430	338135	39.85	99.37	0.63	High
AM97-13	CNA0022152	MGISEQ-T7	1776	14	2212559	17	3	30	848464	56.35	100	0.23	High
AM97-21	CNA0022153	MGISEQ-T7	3100	110	3264424	138	28	489	315126	41.21	99.52	0.48	High
AM97-23	CNA0022154	MGISEQ-T7	3270	101	3582761	121	20	200	283730	43.87	99.37	0.95	High
AM97-28	CNA0022155	MGISEQ-T7	2542	103	2923705	124	21	210	256877	32.41	98.66	0	High
AM97-35	CNA0022156	MGISEQ-T7	3323	86	3411951	103	17	170	374000	41.81	99.42	0.1	High
AM97-54	CNA0022158	MGISEQ-T7	3422	104	3521844	124	20	200	323319	42.29	99.42	0.1	High
AM97-56	CNA0022159	MGISEQ-T7	3117	113	3417900	138	25	371	361315	48.28	99.37	0	High
AM97-57	CNA0022160	MGISEQ-T7	2103	40	2094652	45	5	50	891314	37.3	100	0.37	High
AM97-61	CNA0022161	MGISEQ-T7	2558	93	2941194	114	21	210	400857	32.41	98.66	0	High
AM97-70	CNA0022162	MGISEQ-T7	3013	140	2868661	155	15	150	156770	29.62	99.06	0	High
AM97-71	CNA0022163	MGISEQ-T7	3242	88	3553882	106	18	375	251821	43.97	99.37	0.63	High
LG100-02	CNA0022193	MGISEQ-T7	3161	88	3346691	99	11	110	249785	31.4	100	0	High
LG100-13	CNA0022194	MGISEQ-T7	4711	85	4993654	103	18	180	439586	50.47	99.97	0.33	High
LG100-14	CNA0022195	MGISEQ-T7	1864	28	2298791	31	3	102	362219	59.9	100	0.12	High
LG100-20	CNA0022196	MGISEQ-T7	3635	78	3863204	101	23	278	448070	44.07	99.37	0.32	High
LG100-21	CNA0022197	MGISEQ-T7	2871	57	3208485	64	7	70	367859	28.15	100	0	High
LG100-28	CNA0022198	MGISEQ-T7	4486	186	4523069	236	50	500	251858	43.55	100	0	High
LG100-32	CNA0022199	MGISEQ-T7	3093	72	3193648	91	19	321	292455	39.95	99.37	0.32	High
LG100-34	CNA0022200	MGISEQ-T7	3511	98	3669536	109	11	110	294289	31.36	100	0	High
LG100-35	CNA0022201	MGISEQ-T7	4678	85	4971318	105	20	263	653662	50.47	99.97	0.33	High
LG100-36	CNA0022202	MGISEQ-T7	1808	30	1896146	34	4	40	540629	32.77	99.48	0	High
LG101-08	CNA0022203	MGISEQ-T7	3467	55	3582339	68	13	130	780962	38.17	98.83	0.97	High
LG101-10	CNA0022204	MGISEQ-T7	3184	93	3321682	115	22	376	231819	40.97	99.42	0.12	High
LG101-21	CNA0022205	MGISEQ-T7	5150	132	6387170	158	26	455	285493	42.24	99.46	0.31	High
LG101-27	CNA0022206	MGISEQ-T7	3310	67	3397467	82	15	681	510735	42.26	99.42	0.1	High
LG101-28	CNA0022207	MGISEQ-T7	1941	60	2289175	65	5	50	178219	59.69	100	0.81	High
LG101-35	CNA0022208	MGISEQ-T7	4876	87	5132088	104	17	170	504031	50.62	99.97	0.39	High
LG55-02	CNA0022209	MGISEQ-T7	5196	257	5391156	301	44	440	270158	50.68	99.62	0.62	High
LG55-19	CNA0022210	MGISEQ-T7	2558	129	2576099	147	18	180	157966	34.12	98.11	1.11	High
LG55-22	CNA0022211	MGISEQ-T7	1901	40	1950172	50	10	407	514291	32.88	99.48	0	High
LG55-24	CNA0022212	MGISEQ-T7	1870	54	2198920	62	8	87	171258	60.04	100	0.81	High
LG55-27	CNA0022213	MGISEQ-T7	2092	96	2116971	101	5	50	118479	36.71	99.03	0	High
LG55-28	CNA0022214	MGISEQ-T7	4200	162	5082742	187	25	276	377458	42.41	99.25	0.19	High
LG56-02	CNA0022216	MGISEQ-T7	3340	65	3409483	69	4	40	333897	27.26	100	0.93	High
LG56-03	CNA0022217	MGISEQ-T7	2971	144	2952717	156	12	120	205621	27.02	99.3	0.7	High
AF16-5LB	CNA0021087	MGISEQ-T7	1859	42	1952181	47	5	57	315875	34.56	98.94	0	High
AF71-07pH5	CNA0021285	MGISEQ-T7	2203	90	2198836	98	8	80	176372	36.47	99.03	0.09	High
AF75-02b14	CNA0021292	MGISEQ-T7	1862	33	1958381	36	3	30	433549	34.57	98.94	0	High
AF98-16	CNA0021364	MGISEQ-T7	2687	179	2667327	198	19	219	115708	33.78	98.11	1.11	High
AF98-27	CNA0021368	MGISEQ-T7	3201	182	3880724	217	35	585	190003	45.61	97.97	1.01	High
AF98-46	CNA0021373	MGISEQ-T7	1749	18	2155302	20	2	20	744310	56.31	100	0.23	High
AF98-51	CNA0021375	MGISEQ-T7	3385	89	3786763	108	19	205	324207	41	99.37	0	High
AF98-55	CNA0021377	MGISEQ-T7	2371	149	2415984	166	17	170	128323	31.46	100	1.27	High
AF99-08	CNA0021378	MGISEQ-T7	3377	80	3696032	92	12	139	328953	44.36	99.37	0.32	High
AF99-31	CNA0021380	MGISEQ-T7	3111	87	3211751	107	20	470	461644	41.02	99.42	0	High
AF99-42	CNA0021382	MGISEQ-T7	3425	53	3623319	62	9	90	355095	42.35	99.37	0.63	High
AF99-45	CNA0021383	MGISEQ-T7	3140	68	3272082	79	11	143	327968	42.45	99.42	0	High
AM97-38	CNA0022157	MGISEQ-T7	2599	246	2560042	276	30	311	81292	34.22	97.98	1.11	High
LG56-01	CNA0022215	MGISEQ-T7	5697	205	5631443	221	16	293	465666	35.4	99.01	1.32	High
OF38-15pH5	CNA0022312	MGISEQ-T7	1862	24	1958907	32	8	105	677046	34.56	98.94	0	High
TF04-11-1	CNA0022396	MGISEQ-T7	1860	46	1955397	53	7	70	312065	34.57	98.94	0	High
TF07-26	CNA0022410	MGISEQ-T7	1856	29	1953309	34	5	50	670057	34.54	98.94	0	High
TM02-12	CNA0022450	MGISEQ-T7	1860	34	1955835	43	9	127	451053	34.55	98.94	0	High
AF13-8H	CNA0021061	MGISEQ-T7	1823	28	1889899	33	5	50	502868	34.73	99.03	0	High
AF11-14H	CNA0021027	MGISEQ-T7	1902	75	1923194	80	5	54	182702	52.29	99.18	0	High
AF11-17H	CNA0021029	MGISEQ-T7	1863	68	1913030	79	11	110	236815	32.84	99.48	0.52	High
AF11-20	CNA0021031	MGISEQ-T7	1866	37	1920883	42	5	50	237064	32.86	99.48	0.52	High
AF59-11pH5	CNA0021239	MGISEQ-T7	1917	72	1946144	80	8	80	88352	32.93	99.48	0.1	High
AF59-17pH5T	CNA0021240	MGISEQ-T7	1760	17	1870821	20	3	30	839737	34.8	99.22	0	High
AF60-5pH5	CNA0021244	MGISEQ-T7	1836	32	1918135	39	7	70	285427	34.85	99.03	0	High
AF61-10pH5	CNA0021245	MGISEQ-T7	1787	48	1855679	57	9	90	335874	32.71	99.48	0	High
AF61-17pH5T	CNA0021248	MGISEQ-T7	1867	22	1971222	28	6	60	586414	34.77	99.22	0	High
AF63-12pH5T	CNA0021255	MGISEQ-T7	1899	75	1927314	89	14	155	201495	52.27	99.18	0.55	High
AF64-6pH5T	CNA0021263	MGISEQ-T7	1988	129	2003484	142	13	130	129254	51.74	99.18	0	High
AF82-03b14	CNA0021306	MGISEQ-T7	1672	22	1672304	27	5	50	366441	34.42	99.22	0	High
AM60-15pH4	CNA0022000	MGISEQ-T7	1850	37	1904372	44	7	70	235043	32.86	99.48	0	High
AM60-2pH4	CNA0022004	MGISEQ-T7	1992	80	2008229	98	18	180	198209	51.95	99.18	0	High
AM75-02pH5	CNA0022071	MGISEQ-T7	2088	75	2084613	87	12	126	284299	34.74	99.22	0.78	High
AM77-01b14	CNA0022079	MGISEQ-T7	1727	35	1712274	36	1	10	371666	34.5	99.22	0.78	High
AM79-08pH10TA	CNA0022087	MGISEQ-T7	1785	61	1847309	67	6	79	152326	32.75	99.48	0	High
OF28-12b13	CNA0022291	MGISEQ-T7	2882	16	3097212	23	7	70	752547	44.74	99.07	2.78	High
OF44-15pH10T	CNA0022327	MGISEQ-T7	2668	79	2878635	92	13	130	157173	46.81	99.46	0	High
OF46-5pH5	CNA0022334	MGISEQ-T7	1927	44	1972089	53	9	153	255511	32.88	99.48	0	High
AF47-10A	CNA0021170	MGISEQ-T7	1818	15	2263616	18	3	30	539552	56.58	99.55	0	High
AF47-9A	CNA0021171	MGISEQ-T7	1826	16	2252296	19	3	30	461317	59.89	100	0	High
AF54-44A	CNA0021205	MGISEQ-T7	4550	124	4511920	146	22	220	254581	38.99	99.31	4.62	High
AM56-1TSHA	CNA0021989	MGISEQ-T7	4536	69	4841011	79	10	100	365310	52.01	99.87	0.05	High
AM57-8A	CNA0021992	MGISEQ-T7	1814	23	2250691	24	1	10	645533	56.61	100	0	High
AM60-11LNA	CNA0021996	MGISEQ-T7	1879	26	2293316	30	4	40	295536	60.05	100	0	High
OF09-20A	CNA0022234	MGISEQ-T7	1857	24	2254277	26	2	22	535287	60.11	100	0	High
OF13-2A	CNA0022237	MGISEQ-T7	1885	37	1999537	42	5	50	193080	46.67	99.18	0	High
OF14-27AA	CNA0022241	MGISEQ-T7	2841	39	2953179	50	11	110	455804	37.36	99.63	0.09	High
OF15-7BHAA	CNA0022247	MGISEQ-T7	1821	20	2245042	25	5	50	561618	59.97	100	0	High
OF16-3BHA	CNA0022248	MGISEQ-T7	1862	23	2289890	27	4	40	367390	59.99	100	0.15	High
OM09-1A	CNA0022355	MGISEQ-T7	3168	43	3372347	54	11	110	414463	44.19	99.38	2.78	High
OM13-15MHA	CNA0022360	MGISEQ-T7	1866	36	1911477	37	1	10	741164	32.72	99.48	0	High
OM13-16MHA	CNA0022361	MGISEQ-T7	4264	150	4833542	177	27	270	158177	47.83	99.37	0	High
OM15-10A	CNA0022369	MGISEQ-T7	1835	9	2251936	13	4	40	641952	56.58	100	0.45	High
OM15-11BHAA	CNA0022370	MGISEQ-T7	1795	26	2213611	28	2	20	519853	60.14	100	0	High
OM15-1A	CNA0022371	MGISEQ-T7	1854	17	2265938	21	4	40	881280	62.85	99.54	0.23	High
OM16-13BHA	CNA0022374	MGISEQ-T7	1907	28	2278301	28	0	0	476034	60.09	100	0.12	High
OM16-18A	CNA0022375	MGISEQ-T7	1970	75	1972441	82	7	70	237561	37.92	98.94	0	High
OM16-21A	CNA0022376	MGISEQ-T7	1885	70	2022924	82	12	120	191444	46.52	99.18	0	High
TF14-10GNA	CNA0022443	MGISEQ-T7	2103	37	2206994	47	10	100	257725	43.71	98.95	0	High
TF14-12NEA	CNA0022444	MGISEQ-T7	1936	11	2344756	12	1	10	861967	60.01	100	0.12	High
TM11-1NEA	CNA0022469	MGISEQ-T7	2785	56	2848495	63	7	70	408916	37.46	99.63	0	High
TM12-17NEA	CNA0022624	MGISEQ-T7	1751	29	2154856	32	3	30	558411	59.4	100	0.45	High
TM12-7AA	CNA0022628	MGISEQ-T7	1752	27	2159429	30	3	30	561478	59.4	100	0.45	High
TM13-3AA	CNA0022632	MGISEQ-T7	4646	77	5504935	98	21	210	867396	43.29	99.26	0.12	High
TM14-12NSA	CNA0022633	MGISEQ-T7	1925	9	2344853	11	2	20	862974	60.01	100	0.12	High
TM14-22NEAA	CNA0022635	MGISEQ-T7	1934	28	2355296	32	4	40	370832	56.33	100	0.23	High
TM14-5NEA	CNA0022636	MGISEQ-T7	2804	46	2954632	62	16	366	737572	37.43	99.63	0	High
AF91-01pH10A	CNA0021324	MGISEQ-T7	2128	49	2255509	57	8	80	303354	43.59	98.95	0.52	High
AF91-02IFCA	CNA0021326	MGISEQ-T7	1851	27	2291165	33	6	60	334675	60.04	100	0	High
AF91-04b2A	CNA0021327	MGISEQ-T7	2763	46	2897061	56	10	141	784076	37.36	99.63	0	High
AF91-12A	CNA0021333	MGISEQ-T7	1919	38	2308359	41	3	30	428647	60.01	100	0.12	High
AM87-02A	CNA0022093	MGISEQ-T7	2572	66	2649118	71	5	88	531854	45.51	99.06	0.09	High
AM87-02CMCA	CNA0022094	MGISEQ-T7	1751	13	2171544	18	5	202	1178476	59.2	100	0.45	High
AM88-10A	CNA0022099	MGISEQ-T7	2572	48	2659423	59	11	110	531745	45.49	99.06	0.09	High
AM89-01pH10A	CNA0022102	MGISEQ-T7	3079	83	3223199	101	18	180	408252	36.88	99.53	0.37	High
AM89-08b2TA	CNA0022103	MGISEQ-T7	2548	37	2635589	44	7	70	531747	45.55	99.06	0.09	High
AM89-10TA	CNA0022105	MGISEQ-T7	1876	29	2304568	33	4	40	447349	59.96	100	0	High
AM90-01A	CNA0022106	MGISEQ-T7	1932	14	2335153	18	4	40	667290	56.51	100	0	High
AM90-12TA	CNA0022109	MGISEQ-T7	3080	90	3274428	108	18	50658	419977	36.88	99.53	0.37	High
AM91-03FA	CNA0022111	MGISEQ-T7	2005	67	2131406	82	15	381	289075	43.69	98.95	0	High
AM92-01b2A	CNA0022116	MGISEQ-T7	2550	38	2639409	44	6	60	531779	45.54	99.06	0.09	High
AM93-03b2A	CNA0022123	MGISEQ-T7	2552	40	2638949	43	3	30	531756	45.54	99.06	0.09	High
AM93-10pH9TA	CNA0022125	MGISEQ-T7	4396	83	5346820	94	11	110	413456	41.94	99.25	0.94	High
AM94-01b3A	CNA0022127	MGISEQ-T7	3059	99	3201074	113	14	224	381033	36.9	99.53	0.37	High
AM95-01pH10A	CNA0022133	MGISEQ-T7	2242	39	2578366	46	7	70	531271	60.2	100	0.23	High
AM95-07A	CNA0022134	MGISEQ-T7	3050	102	3190965	125	23	415	364253	36.92	99.53	0.37	High
AM96-01M3TA	CNA0022137	MGISEQ-T7	1955	105	1944333	124	19	225	139163	37.92	98.94	0	High
AM96-10M2A	CNA0022146	MGISEQ-T7	4168	89	4233648	103	14	148	314052	39.39	99.31	4.34	High
CM05-16b3TA	CNA0022183	MGISEQ-T7	4166	133	4265464	152	19	190	152788	39.19	99.31	4.62	High
AF11-1HA	CNA0021030	MGISEQ-T7	2671	89	2800570	107	18	364	219298	38.03	99.62	0	High
AF91-04IFC-1A	CNA0021328	MGISEQ-T7	2888	25	3110570	31	6	65	752755	44.73	99.07	2.78	High
AF91-04IFCA	CNA0021329	MGISEQ-T7	2290	34	2456553	42	8	80	223809	39.02	99.48	1.83	High
AF91-08b2A	CNA0021330	MGISEQ-T7	1821	37	2242707	39	2	20	362328	59.01	100	0.3	High
AF92-02A	CNA0021334	MGISEQ-T7	1973	21	2324377	21	0	0	700238	60	100	0.61	High
AF92-02b2A	CNA0021335	MGISEQ-T7	1942	38	1973346	42	4	40	328435	38.12	99.62	0	High
AF92-02GAA	CNA0021336	MGISEQ-T7	2574	59	2654435	69	10	100	531749	45.5	99.06	0.09	High
AF93-03b3A	CNA0021339	MGISEQ-T7	1712	14	2152886	19	5	50	833395	56.27	100	0	High
AF94-15DT-1A	CNA0021344	MGISEQ-T7	1917	31	2343436	33	2	20	551865	59.97	100	0	High
AF95-06DT-1A	CNA0021349	MGISEQ-T7	2052	72	2172560	89	17	170	270988	46.56	99.18	0	High
AF96-01D-1A	CNA0021350	MGISEQ-T7	1953	26	2330956	33	7	70	277436	56.36	100	0.3	High
AF96-01DA	CNA0021351	MGISEQ-T7	1957	29	2335040	36	7	70	277514	56.37	100	0.3	High
AF96-43M2TA	CNA0021358	MGISEQ-T7	1790	7	2210854	10	3	30	1754107	59.39	100	0	High
AM12-58A	CNA0021837	MGISEQ-T7	1967	36	2091469	45	9	112	275300	43.88	98.95	0	High
AM17-25A	CNA0021845	MGISEQ-T7	2335	71	2471202	85	14	140	191531	38.05	99.63	0.06	High
AM20-13A	CNA0021868	MGISEQ-T7	1861	28	2290803	31	3	30	325753	60.03	100	0	High
AM20-6ACA	CNA0021872	MGISEQ-T7	1869	31	2292349	38	7	70	337485	60.01	100	0.12	High
AM33-7A	CNA0021930	MGISEQ-T7	1926	24	2306333	26	2	20	647642	59.59	100	0.15	High
AM91-02b2-1A	CNA0022110	MGISEQ-T7	3062	90	3198178	102	12	120	348098	36.88	99.53	0.37	High
AM91-12pH9T-1A	CNA0022113	MGISEQ-T7	1821	15	2245978	18	3	205	381217	60.02	100	0.12	High
AM92-01-1A	CNA0022115	MGISEQ-T7	2578	57	2652390	65	8	80	531611	45.5	99.06	0.09	High
AM92-01b3A	CNA0022117	MGISEQ-T7	3078	88	3222173	103	15	159	369974	36.89	99.53	0.37	High
AM92-08T-1A	CNA0022120	MGISEQ-T7	1813	13	2240624	14	1	10	538320	60.05	100	0	High
AM94-03b2A	CNA0022128	MGISEQ-T7	1929	13	2303115	14	1	10	526304	59.98	100	0	High
AM94-05pH10-1A	CNA0022130	MGISEQ-T7	1747	16	2171366	20	4	40	380990	56.11	100	0	High
AM94-05pH10A	CNA0022131	MGISEQ-T7	1744	14	2171289	18	4	40	536398	56.11	100	0	High
AM96-01TSTA	CNA0022139	MGISEQ-T7	3323	89	3473578	95	6	90	341541	42.45	99.25	0.01	High
CM06-03DA-1A	CNA0022187	MGISEQ-T7	1896	23	2264699	24	1	10	430734	59.67	100	1.61	High
AF11-28HA	CNA0021033	MGISEQ-T7	2549	60	2685277	73	13	130	281017	38.21	99.62	0	High
AF13-1HA	CNA0021051	MGISEQ-T7	4160	80	4253683	91	11	110	462140	39.36	99.31	3.96	High
AF13-2HA	CNA0021053	MGISEQ-T7	2474	17	2673525	21	4	40	999141	37.63	99.63	0	High
AF30-1A	CNA0021127	MGISEQ-T7	2031	32	2019339	39	7	70	476419	38.09	100	0	High
AF32-14A	CNA0021136	MGISEQ-T7	2040	48	2175381	54	6	60	262247	43.8	98.95	0	High
AM18-4HA	CNA0021860	MGISEQ-T7	4148	113	4467045	125	12	120	312864	50.85	99.97	0.04	High
AM33-4A	CNA0021929	MGISEQ-T7	1786	16	2224894	19	3	30	752107	56.28	100	0.38	High
AM34-21LBA	CNA0021932	MGISEQ-T7	1967	21	2369982	23	2	20	360002	60.15	100	0	High
AM36-16AAA	CNA0021935	MGISEQ-T7	1740	13	2175008	20	7	70	422229	56.18	100	0.61	High
AM36-3A	CNA0021937	MGISEQ-T7	2067	25	2417252	31	6	60	369338	60.03	100	0	High
AM37-10BHA	CNA0021938	MGISEQ-T7	1849	34	2192410	41	7	70	411823	59.57	100	1.61	High
AM39-2A	CNA0021948	MGISEQ-T7	1987	9	2394696	11	2	20	859218	60.16	100	0	High
AM39-2BHA	CNA0021949	MGISEQ-T7	1770	17	2178619	20	3	30	648918	56.58	100	0.23	High
AM41-14BHA	CNA0021953	MGISEQ-T7	2033	23	2423791	26	3	208	675549	60.03	100	0	High
AM41-8A	CNA0021954	MGISEQ-T7	2040	47	2177232	53	6	60	261823	43.81	98.95	0	High
AM42-3ACA	CNA0021956	MGISEQ-T7	1832	23	2220082	26	3	30	573581	59.15	100	0	High
AM44-4ATA	CNA0021958	MGISEQ-T7	1972	11	2399607	12	1	10	779484	60.16	100	0	High
OF05-15BHA	CNA0022227	MGISEQ-T7	2070	42	2055111	50	8	80	247608	38.03	100	0.19	High
OM03-1A	CNA0022343	MGISEQ-T7	2811	54	2944994	69	15	150	526547	37.21	99.63	0	High
OM04-11A	CNA0022344	MGISEQ-T7	2053	75	2152606	94	19	190	164797	43.65	99.48	0	High
TF08-17A	CNA0022412	MGISEQ-T7	1764	15	2190654	18	3	30	849411	56.4	100	0.38	High
TF08-18A	CNA0022413	MGISEQ-T7	1908	24	2322312	27	3	30	598247	59.91	100	0	High
TF09-6A	CNA0022418	MGISEQ-T7	1552	13	1917498	14	1	10	1021364	60.46	100	0	High
TF10-2ATA	CNA0022419	MGISEQ-T7	1721	25	2158166	30	5	50	463885	56.24	100	0	High
TF11-1A	CNA0022433	MGISEQ-T7	1888	21	2309881	24	3	30	517086	60.17	100	0	High
TM07-12ACA	CNA0022457	MGISEQ-T7	2531	51	2654420	64	13	325	411683	37.94	99.63	0	High
TM08-11ACA	CNA0022458	MGISEQ-T7	1999	37	2383716	40	3	30	436038	60.24	100	0	High
TM08-12A	CNA0022459	MGISEQ-T7	2056	34	2201325	42	8	80	235261	43.75	98.95	0	High
TM08-18A	CNA0022460	MGISEQ-T7	1984	42	2389237	45	3	30	436025	60.21	100	0	High
AF14-14LBA	CNA0021063	MGISEQ-T7	1960	31	2381812	37	6	69	479304	60.29	100	0	High
AF20-11LBA	CNA0021099	MGISEQ-T7	1944	18	2350823	19	1	10	530534	59.98	100	0	High
AF27-1AAA	CNA0021120	MGISEQ-T7	1926	14	2334199	18	4	40	812105	60.06	100	0	High
AF28-10A	CNA0021121	MGISEQ-T7	1848	22	2255335	23	1	10	514839	62.58	99.54	0.12	High
AF28-14ACA	CNA0021122	MGISEQ-T7	1851	25	2255891	27	2	20	366386	62.58	99.54	0.12	High
AF29-3ACA	CNA0021124	MGISEQ-T7	1803	23	2226532	25	2	20	351736	60.06	100	0	High
AF30-13ACA	CNA0021126	MGISEQ-T7	1704	12	2141157	16	4	40	702901	56.24	100	0.38	High
AF32-13BHA	CNA0021135	MGISEQ-T7	1725	15	2109255	15	0	0	1110198	59.31	100	0.15	High
AF34-4A	CNA0021142	MGISEQ-T7	1838	26	2305542	31	5	50	326051	56.51	100	0.83	High
AF35-2A	CNA0021146	MGISEQ-T7	1760	20	2181313	22	2	66	790837	59.5	100	0	High
AF35-8ACA	CNA0021148	MGISEQ-T7	1671	10	2133693	11	1	10	818881	56.22	100	0	High
AF39-1ATA	CNA0021157	MGISEQ-T7	1733	18	2170069	21	3	30	721250	59.19	100	0.15	High
AM33-1ACA	CNA0021928	MGISEQ-T7	1934	12	2346390	14	2	20	631814	59.93	100	0.12	High
OF01-12LBA	CNA0022218	MGISEQ-T7	1668	10	2038410	12	2	20	695694	59.08	100	0	High
OF03-1ACA	CNA0022222	MGISEQ-T7	1925	38	2327243	41	3	133	501423	59.96	100	0.12	High
OF03-5A	CNA0022223	MGISEQ-T7	1753	21	2156454	26	5	50	1175315	58.95	100	0.15	High
OF05-18A	CNA0022228	MGISEQ-T7	1985	19	2367024	24	5	50	472060	56.76	100	0	High
OM06-6BHA	CNA0022352	MGISEQ-T7	1800	14	2208897	16	2	20	464360	62.63	99.54	0	High
TF12-10A	CNA0022434	MGISEQ-T7	1909	17	2303372	19	2	24	839623	60.26	100	0.12	High
TF12-10ATA	CNA0022435	MGISEQ-T7	1725	21	2154579	22	1	10	707449	59.14	100	0.61	High
TF12-7ATA	CNA0022437	MGISEQ-T7	1796	23	2204993	24	1	10	330472	62.62	99.54	0.12	High
TM09-21ACA	CNA0022462	MGISEQ-T7	1945	19	2383547	23	4	40	455495	56.75	100	0.38	High
TM09-9ACA	CNA0022463	MGISEQ-T7	1911	14	2309567	16	2	20	891430	60	100	0.12	High
TM10-10ATA	CNA0022464	MGISEQ-T7	1766	13	2218726	14	1	10	724958	56.2	100	0.32	High
TM10-26ACA	CNA0022465	MGISEQ-T7	1859	20	2294515	24	4	40	579039	62.76	99.54	0.86	High
TM10-6ATA	CNA0022466	MGISEQ-T7	1949	14	2365570	18	4	72	1156823	60.11	100	0	High
AM100_B1_35A	CNA0021468	MGISEQ-T7	2844	44	2986036	49	5	50	672116	40.9	99.42	0	High
AM100_BB33A	CNA0021490	MGISEQ-T7	2090	34	2435431	41	7	70	267198	59.83	100	0.27	High
AM100_MBO_1A	CNA0021494	MGISEQ-T7	4534	148	4845638	172	24	22339	232030	50.65	100	0.63	High
AM100_MO_1A	CNA0021495	MGISEQ-T7	5684	160	5582030	186	26	260	373057	35.07	99.02	0.31	High
AM100_PB1_4D_35A	CNA0021504	MGISEQ-T7	1679	22	2115487	25	3	30	577313	58.98	100	0	High
AM100_PB1_HT_1D_2A	CNA0021525	MGISEQ-T7	2634	41	2659461	48	7	70	517351	32.43	99.73	0	High
AM100_PB1_LT_1D_14A	CNA0021527	MGISEQ-T7	3110	38	3313286	42	4	40	270474	44.47	99.38	2.78	High
AM100_PB1_LT_1D_15A	CNA0021528	MGISEQ-T7	1896	136	1927490	146	10	100	102874	52.31	99.18	0	High
AM100_PB1_LT_1D_16A	CNA0021529	MGISEQ-T7	2983	191	3282088	209	18	180	161820	28.15	100	0	High
AM100_PB1_LT_1D_17A	CNA0021530	MGISEQ-T7	2005	13	2113534	14	1	10	540992	42.21	100	0.17	High
AM100_PB1_LT_1D_20A	CNA0021531	MGISEQ-T7	3989	93	4872024	105	12	120	274810	42.35	99.25	0.31	High
AM100_PB1_LT_1D_21A	CNA0021532	MGISEQ-T7	2272	19	2343593	23	4	40	770996	34.86	100	0	High
AM100_PB1_LT_1D_24A	CNA0021533	MGISEQ-T7	1965	23	2379962	29	6	60	366249	59.86	100	0.12	High
AM100_PB1_LT_1D_26A	CNA0021534	MGISEQ-T7	2017	36	2208233	44	8	80	471778	39.77	99.9	4.08	High
AM100_PB1O_1D_10A	CNA0021535	MGISEQ-T7	4505	154	4796757	176	22	220	258675	50.66	100	0.63	High
AM100_PB1O_1D_1A	CNA0021537	MGISEQ-T7	1954	29	2175338	33	4	40	391592	39.86	99.9	0.19	High
AM100_PB1O_1D_2A	CNA0021538	MGISEQ-T7	3109	40	3314228	48	8	80	270633	44.48	99.38	2.78	High
AM100_PB1O_LT_1D_2A	CNA0021539	MGISEQ-T7	1969	37	1990400	42	5	92	615242	38.17	100	0.19	High
AM100_PBTO_1D_1A	CNA0021543	MGISEQ-T7	4505	154	4797234	182	28	280	258771	50.66	100	0.63	High
AM100_PM_1D_4A	CNA0021548	MGISEQ-T7	2610	48	2747718	55	7	70	261459	38.25	99.62	0	High
AM100_PM_1D_5A	CNA0021549	MGISEQ-T7	4893	51	5209382	60	9	90	866793	51.7	100	1.19	High
AM100_PMB_1D_3A	CNA0021550	MGISEQ-T7	3309	25	3568140	27	2	20	916235	42.22	99.25	1.14	High
AM100_PMBO_1D_21A	CNA0021551	MGISEQ-T7	4968	58	5276139	66	8	80	1314818	57.48	100	0.35	High
AM100_PMO_1D_13A	CNA0021552	MGISEQ-T7	1831	27	1865134	32	5	50	460720	38.75	100	0	High
AM100_PMO_1D_9A	CNA0021553	MGISEQ-T7	4969	50	5277563	63	13	130	1489451	57.48	100	0.35	High
AM100_PTO_1D_15A	CNA0021555	MGISEQ-T7	5659	134	5593227	152	18	180	740760	35.31	99.01	1.42	High
TF05-11A	CNA0022397	MGISEQ-T7	4116	42	4991732	55	13	130	680587	45.07	99.42	1.28	High
TF05-23A	CNA0022401	MGISEQ-T7	1904	18	2309242	19	1	10	387023	62.54	99.54	0	High
AF09-11A	CNA0020959	MGISEQ-T7	4217	65	4590549	78	13	130	346390	50.7	99.62	0.12	High
AF09-16A	CNA0020961	MGISEQ-T7	4273	75	5167002	93	18	180	628369	45.22	99.42	0	High
AF09-19BA	CNA0020962	MGISEQ-T7	1922	35	2336137	38	3	30	253516	59.96	100	0	High
AF09-21A	CNA0020963	MGISEQ-T7	3094	29	3206122	37	8	80	652034	45.17	98.83	0.88	High
AF09-26A	CNA0020964	MGISEQ-T7	4981	74	6665450	89	15	150	437719	42.66	99.26	0.37	High
AM100_PB_1D_42A	CNA0021513	MGISEQ-T7	5305	113	6892563	143	30	1910	399835	41.92	99.14	0.46	High
AM100_PB_1D_44A	CNA0021515	MGISEQ-T7	5316	119	6894073	145	26	399	399835	41.93	99.14	0.37	High
AM100_PB_1D_46A	CNA0021517	MGISEQ-T7	1794	15	2223344	18	3	30	657148	56.54	100	0	High
AM100_PB1_4D_21A	CNA0021503	MGISEQ-T7	3533	133	3857033	162	29	290	185883	50.06	100	1.27	High
AM100_PB1_HT_1D_1A	CNA0021523	MGISEQ-T7	5660	106	5585206	129	23	230	569867	35.33	99.34	0.89	High
AM100_PB1_LT_1D_11A	CNA0021526	MGISEQ-T7	3633	91	3761272	111	20	200	255932	31.42	100	0	High
AM100_PB1O_1D_16A	CNA0021536	MGISEQ-T7	2703	41	2896801	47	6	60	498683	46.44	99.18	0	High
AM100_PBBO_1D_13A	CNA0021540	MGISEQ-T7	1969	35	1991070	38	3	30	591026	38.18	100	0.19	High
AM100_PBO_1D_8A	CNA0021541	MGISEQ-T7	2855	53	2951432	62	9	90	758401	37.4	99.63	0.37	High
AM10-13A	CNA0021556	MGISEQ-T7	4012	73	4939003	86	13	130	486041	42.34	99.25	0	High
AM10-16A	CNA0021557	MGISEQ-T7	1726	13	2141831	16	3	30	840819	56.45	100	0.83	High
AM10-1A	CNA0021559	MGISEQ-T7	3600	121	3690203	147	26	368	380714	42.39	99.42	0.1	High
AM10-3A	CNA0021593	MGISEQ-T7	3546	159	3796993	187	28	280	249135	48.13	100	0	High
TF05-32A	CNA0022402	MGISEQ-T7	4788	170	5027695	201	31	310	413538	50.72	99.97	0.04	High
TF05-5AC-1A	CNA0022404	MGISEQ-T7	5049	38	5398339	45	7	70	640281	57.4	100	0.04	High
TF05-7ACA	CNA0022405	MGISEQ-T7	4054	48	5054127	66	18	180	455661	43.24	99.26	0	High
TF06-36A	CNA0022408	MGISEQ-T7	2146	31	2461564	34	3	30	713616	62.53	100	0	High
TF06-38A	CNA0022409	MGISEQ-T7	3753	73	3781614	91	18	180	465154	42.58	99.42	0.58	High
TM05-7A	CNA0022455	MGISEQ-T7	1967	36	2203527	42	6	60	327905	49.75	100	0	High
TM06-53A	CNA0022456	MGISEQ-T7	4661	197	5553987	217	20	200	392607	42.8	99.35	0.3	High
AF53-10pH4A	CNA0021188	MGISEQ-T7	1715	19	2165566	24	5	50	813938	56.19	100	0.38	High
AF53-2pH5A	CNA0021193	MGISEQ-T7	1550	16	1925143	18	2	20	681390	60.4	100	0	High
AF54-10pH4A	CNA0021194	MGISEQ-T7	1880	33	2319591	41	8	80	263557	56.49	100	0.38	High
AF54-13pH4A	CNA0021195	MGISEQ-T7	2104	21	2569356	22	1	10	468449	58.54	99.91	0.61	High
AF54-2pH5A	CNA0021203	MGISEQ-T7	1896	37	1878756	42	5	50	322168	40.5	99.46	0.54	High
AF56-10A	CNA0021214	MGISEQ-T7	2003	25	2412379	31	6	64	436883	60.33	100	0	High
AF56-14A	CNA0021215	MGISEQ-T7	2017	33	2413821	36	3	30	334055	60.3	100	0	High
AF57-1LNA	CNA0021223	MGISEQ-T7	2443	13	2651038	15	2	20	1077120	36.76	99.63	0.37	High
AF58-3b12A	CNA0021234	MGISEQ-T7	1959	23	2358717	26	3	30	512171	60.1	100	0	High
AM60-11pH5A	CNA0021997	MGISEQ-T7	1890	36	2318732	40	4	40	295918	59.86	100	0	High
AM60-5pH8A	CNA0022007	MGISEQ-T7	3714	146	3804414	169	23	230	327823	31.41	100	0	High
AM62-1A	CNA0022014	MGISEQ-T7	2670	64	2749258	77	13	130	266498	38.12	99.62	0.38	High
AM62-3LBA	CNA0022016	MGISEQ-T7	1929	16	2300175	19	3	30	825202	59.41	100	0.08	High
AM63-10A	CNA0022021	MGISEQ-T7	1754	14	2192647	19	5	50	843730	56.3	100	0.23	High
AM63-10LNA	CNA0022022	MGISEQ-T7	1995	23	2350050	28	5	50	579410	59.26	100	0.91	High
AM63-10T2NA	CNA0022023	MGISEQ-T7	1896	16	2352549	22	6	60	589625	56.28	100	0.38	High
AM63-10T3NA	CNA0022024	MGISEQ-T7	2770	69	2822490	82	13	315	234158	38.1	99.62	0.44	High
AM63-12ACA	CNA0022025	MGISEQ-T7	1810	28	2207498	32	4	40	460785	62.72	99.54	0.12	High
AM63-13T2NA	CNA0022026	MGISEQ-T7	2651	43	2795354	48	5	50	280474	37.52	99.63	0	High
AM63-24T6NA	CNA0022028	MGISEQ-T7	4499	136	4595330	160	24	240	217684	38.82	99.31	4.24	High
AM64-11MHA	CNA0022030	MGISEQ-T7	2673	64	2747000	77	13	130	257457	38.11	99.62	0.38	High
AM64-12MHA	CNA0022031	MGISEQ-T7	4538	120	4506066	140	20	200	207688	38.99	99.31	4.62	High
AM64-16A	CNA0022032	MGISEQ-T7	2006	25	2350506	29	4	40	580803	59.26	100	0.91	High
AM64-1ACA	CNA0022033	MGISEQ-T7	1812	34	2240765	36	2	20	494569	59.2	100	0.61	High
AM64-7MHA	CNA0022035	MGISEQ-T7	1864	15	2312443	17	2	20	686686	56.61	100	0.83	High
AM65-14MHA	CNA0022036	MGISEQ-T7	1747	17	1746923	21	4	40	419179	37.34	99.38	0	High
AM65-24MHA	CNA0022040	MGISEQ-T7	2658	73	2753760	89	16	160	371537	38.16	99.62	0	High
AM66-48ACA	CNA0022047	MGISEQ-T7	2241	38	2408088	43	5	50	319220	44.96	98.47	0.82	High
AM66-51ACA	CNA0022048	MGISEQ-T7	1731	31	2152291	34	3	30	648207	59.31	100	0	High
AM67-10ACA	CNA0022049	MGISEQ-T7	1878	19	2308731	19	0	0	655609	60.05	100	0.46	High
AM67-20ACA	CNA0022052	MGISEQ-T7	1878	17	2308584	18	1	10	655611	60.05	100	0.46	High
AM67-24LNA	CNA0022054	MGISEQ-T7	4696	157	4927877	179	22	220	218416	50.73	99.97	0.04	High
AM67-25ACA	CNA0022055	MGISEQ-T7	1925	19	2353107	25	6	113	597614	56.65	100	0.83	High
OF20-10A	CNA0022251	MGISEQ-T7	2666	65	2745261	77	12	120	257457	38.11	99.62	0.38	High
OF20-14A	CNA0022253	MGISEQ-T7	1779	23	1791415	26	3	30	430438	37.39	99.38	0	High
OF20-1A	CNA0022256	MGISEQ-T7	4534	107	4513596	124	17	170	207879	38.99	99.31	4.62	High
OF21-12A	CNA0022257	MGISEQ-T7	2068	26	2240444	37	11	110	282792	46.42	99.18	0	High
OF23-1pH5A	CNA0022259	MGISEQ-T7	2070	43	2205516	53	10	100	325237	46.28	99.18	0	High
OM17-12MHA	CNA0022377	MGISEQ-T7	2665	65	2744379	76	11	110	257445	38.11	99.62	0.38	High
OM18-10LBA	CNA0022379	MGISEQ-T7	2683	77	2736559	90	13	130	248870	38.2	99.62	0	High
OM18-28A	CNA0022380	MGISEQ-T7	3998	170	4025587	181	11	110	197448	39.09	99.31	3.87	High
OM18-45A	CNA0022385	MGISEQ-T7	2857	53	2998531	63	10	100	535909	37.29	99.63	0	High
AF04-14B	CNA0020913	MGISEQ-T7	2057	24	2054289	29	5	50	455989	37.35	100	0	High
AF04-1B	CNA0020915	MGISEQ-T7	3192	72	3336492	80	8	80	290721	31.27	100	0	High
AF04-26B	CNA0020917	MGISEQ-T7	2080	43	2069715	51	8	80	311830	37.4	100	0	High
AF04-28B	CNA0020918	MGISEQ-T7	3875	45	4756064	53	8	80	744656	42.58	93.55	0.05	High
AF04-42-1B	CNA0020922	MGISEQ-T7	5075	113	6631775	129	16	160	411902	41.96	99.46	0.08	High
AF05-12B	CNA0020926	MGISEQ-T7	4884	192	5113668	234	42	420	345097	50.69	99.62	0.57	High
AF05-15B	CNA0020927	MGISEQ-T7	3548	313	3529840	353	40	400	75085	28.14	99.3	0.7	High
AF07-10B	CNA0020944	MGISEQ-T7	2026	24	2133857	31	7	70	526937	40.51	100	0	High
AF07-11BB	CNA0020945	MGISEQ-T7	3386	135	4046291	146	11	111	254063	46.09	99.26	0.74	High
AF07-14B	CNA0020946	MGISEQ-T7	4347	145	4724298	166	21	210	254335	50.79	99.62	1.23	High
AF07-15B	CNA0020947	MGISEQ-T7	3459	142	4116379	171	29	405	273981	42.63	98.88	0.19	High
AF07-18B	CNA0020949	MGISEQ-T7	5139	55	5400518	64	9	90	666591	57.27	100	0.45	High
AF07-22B	CNA0020951	MGISEQ-T7	2019	51	2209023	59	8	90	233356	39.84	99.75	1.46	High
AF07-23B	CNA0020952	MGISEQ-T7	1943	20	2054930	22	2	20	858939	42.12	99.66	0	High
AF07-31B	CNA0020954	MGISEQ-T7	3526	281	3511333	317	36	539	102787	28.24	99.3	0.7	High
AF07-33B	CNA0020955	MGISEQ-T7	4185	128	4303368	153	25	252	177251	43.82	100	0	High
AF07-5B	CNA0020956	MGISEQ-T7	1742	47	1817571	57	10	283	246174	38.76	99.88	0	High
AF07-6B	CNA0020957	MGISEQ-T7	3694	68	4612349	75	7	70	438822	46.54	99.26	1.86	High
AF58-07pH5A	CNA0021227	MGISEQ-T7	4939	217	5140275	254	37	522	319523	50.78	99.97	0.04	High
AFF13-10A	CNA0021385	MGISEQ-T7	1809	52	2142859	60	8	80	386282	63.02	100	0.44	High
AFF13-13A	CNA0021386	MGISEQ-T7	1930	10	2297881	13	3	30	562744	58.73	100	0.23	High
AM11-12B	CNA0021744	MGISEQ-T7	2973	40	3075926	44	4	40	316030	41.01	99.42	0.12	High
AM11-30B	CNA0021750	MGISEQ-T7	3492	64	3591969	82	18	180	215695	42.32	99.22	1.17	High
AM11-35B	CNA0021816	MGISEQ-T7	2881	155	3479978	169	14	140	149629	40.94	98.88	0.19	High
OF23-5pH10A	CNA0022261	MGISEQ-T7	4269	152	4308405	165	13	130	169749	39.1	99.31	4.24	High
OF23-6MHA	CNA0022262	MGISEQ-T7	1831	12	2285523	14	2	20	569431	56.3	100	0.23	High
OF24-1pH5A	CNA0022266	MGISEQ-T7	4483	154	4524080	176	22	220	197302	38.91	99.31	4.99	High
OF24-2pH5A	CNA0022268	MGISEQ-T7	1753	12	2195714	13	1	10	915761	62.59	99.54	0	High
OF24-5b13A	CNA0022269	MGISEQ-T7	1961	13	2399077	14	1	10	887287	60.13	100	0	High
OF25-1pH5A	CNA0022271	MGISEQ-T7	2073	32	2201582	41	9	90	353349	46.27	99.18	0	High
OF26-11pH9A	CNA0022276	MGISEQ-T7	1868	37	1975815	46	9	90	246476	46.64	99.18	0	High
OF26-14pH9A	CNA0022277	MGISEQ-T7	1755	17	2197287	18	1	10	915052	62.58	99.54	0	High
OF26-1b12A	CNA0022278	MGISEQ-T7	1867	31	1976706	35	4	40	415862	46.65	99.18	0	High
OF28-12b12A	CNA0022290	MGISEQ-T7	2668	80	2738604	94	14	140	258712	38.13	99.62	0.38	High
OF29-10b13A	CNA0022293	MGISEQ-T7	2667	66	2744128	79	13	314	268092	38.12	99.62	0.38	High
OF29-1b12A	CNA0022294	MGISEQ-T7	1875	20	2286997	26	6	60	533818	60.05	100	0.12	High
OF30-6pH10A	CNA0022303	MGISEQ-T7	1701	20	2134494	25	5	54	807071	56.24	100	0	High
OF32-3pH5A	CNA0022305	MGISEQ-T7	1764	19	2232434	25	6	170	943545	56.07	100	0.68	High
OF33-1pH10A	CNA0022306	MGISEQ-T7	2098	25	2453152	26	1	10	478257	59.76	100	0.27	High
AF31-20ACA	CNA0021133	MGISEQ-T7	1820	12	2237013	17	5	50	1039143	59.87	100	0	High
AF34-10ACA	CNA0021138	MGISEQ-T7	2012	29	2400175	34	5	50	386273	59.95	100	0.12	High
AM100_B11A	CNA0021464	MGISEQ-T7	2826	73	2964375	89	16	160	209019	37.07	99.33	1.34	High
AM100_B13A	CNA0021470	MGISEQ-T7	2826	71	3227519	84	13	130	330063	43.84	100	0.63	High
AM100_B15A	CNA0021471	MGISEQ-T7	2287	158	2337626	183	25	250	104060	31.62	100	1.27	High
AM100_B16A	CNA0021473	MGISEQ-T7	2887	74	3060682	94	20	200	404841	56.28	100	0	High
AM100_B18A	CNA0021474	MGISEQ-T7	3517	102	3875278	117	15	150	203369	41.29	99.37	0	High
AM100_B19A	CNA0021475	MGISEQ-T7	3287	52	3400287	59	7	70	447120	42.7	99.42	0	High
AM100_B20A	CNA0021476	MGISEQ-T7	2943	164	2799428	191	27	270	116623	29.5	99.06	0	High
AM100_B21A	CNA0021477	MGISEQ-T7	3037	106	3162465	122	16	496	199878	41.36	99.42	0	High
AM100_B23A	CNA0021478	MGISEQ-T7	6598	109	7435602	122	13	130	542595	48.64	99.37	1.74	High
AM100_B24A	CNA0021479	MGISEQ-T7	3257	63	3624056	73	10	100	340710	43.91	99.37	1.27	High
AM100_B2A	CNA0021480	MGISEQ-T7	3380	76	3659125	96	20	200	258191	44.25	99.37	0.32	High
AM100_B31A	CNA0021481	MGISEQ-T7	1943	39	2303602	44	5	50	247327	59.59	100	0.81	High
AM100_B8A	CNA0021484	MGISEQ-T7	2026	41	2406724	47	6	60	259277	59.88	100	0.27	High
AM100_B9A	CNA0021485	MGISEQ-T7	3357	118	3612995	154	36	360	240457	48.01	100	0	High
AM100-PB1-1D-25A	CNA0021498	MGISEQ-T7	1792	17	2221108	20	3	30	657110	56.54	100	0	High
AM100-PB1-1D-5A	CNA0021500	MGISEQ-T7	1798	15	2228768	21	6	60	657682	56.52	100	0	High
AM100-PB1-1D-6A	CNA0021501	MGISEQ-T7	1941	34	2303594	38	4	40	432019	59.59	100	0.81	High
AM100-PB1-1D-7A	CNA0021502	MGISEQ-T7	1687	27	2105720	31	4	40	561869	59	100	0	High
AM100-PB-1D-13A	CNA0021505	MGISEQ-T7	4600	60	5972602	69	9	90	778791	42.69	99.41	0.08	High
AM100-PB-1D-14A	CNA0021506	MGISEQ-T7	5299	121	6885672	150	29	290	399716	41.93	99.14	0.37	High
AM100-PB-1D-15A	CNA0021507	MGISEQ-T7	2855	45	2957088	59	14	140	784359	37.4	99.63	0.37	High
AM100-PB-1D-18A	CNA0021508	MGISEQ-T7	2710	33	3059795	39	6	60	505263	48.2	100	0	High
AM100-PB-1D-21A	CNA0021509	MGISEQ-T7	4321	111	5688661	135	24	240	521983	40.67	99.26	0.37	High
AM100-PB-1D-25A	CNA0021510	MGISEQ-T7	4264	72	5199304	90	18	180	372920	45.03	99.04	0.51	High
AM100-PB-1D-32A	CNA0021511	MGISEQ-T7	5554	380	6490735	473	93	3725	196707	42.19	99.19	3.05	High
AM100-PB-1D-34A	CNA0021512	MGISEQ-T7	2655	24	2838151	28	4	40	1026253	41.48	95.91	0.19	High
AM93-05pH10A	CNA0022124	MGISEQ-T7	3042	45	3258223	51	6	60	297796	44.47	99.38	2.78	High
AM100_104_10A	CNA0021455	MGISEQ-T7	1941	37	2300676	41	4	40	426857	59.55	100	0.81	High
AM100_104_2A	CNA0021456	MGISEQ-T7	2281	96	2219231	107	11	110	110680	30.3	99.06	0	High
AM100_104_38A	CNA0021457	MGISEQ-T7	1943	35	2302704	36	1	10	346978	59.59	100	0.81	High
AM100_104_47A	CNA0021458	MGISEQ-T7	3174	146	3869063	170	24	240	371553	44.78	98.99	2.2	High
AM100_104_8A	CNA0021459	MGISEQ-T7	4591	64	5970759	73	9	90	577828	42.69	99.41	0.08	High
AM100_B1_11A	CNA0021460	MGISEQ-T7	3199	65	3566902	87	22	220	392819	57.38	97.28	0	High
AM100_B1_15A	CNA0021461	MGISEQ-T7	2583	203	2528378	228	25	250	112983	34.58	97.98	1.11	High
AM100_B1_18_1A	CNA0021462	MGISEQ-T7	3651	62	3761776	71	9	90	331608	43.43	99.33	2.01	High
AM100_B1_18_2A	CNA0021463	MGISEQ-T7	2440	94	2554445	103	9	90	252993	38.06	99.25	0.44	High
AM100_B1_2A	CNA0021465	MGISEQ-T7	3527	91	3883943	109	18	180	342896	41.27	99.37	0	High
AM100_B1_30A	CNA0021466	MGISEQ-T7	3105	31	3304486	38	7	70	700802	42.27	99.37	0.32	High
AM100_B1_31A	CNA0021467	MGISEQ-T7	2966	47	3204182	57	10	100	349338	40.77	99.12	0	High
AM100_B33A	CNA0021482	MGISEQ-T7	2994	84	3203259	105	21	210	229016	40.81	99.12	0	High
AM100_B38A	CNA0021483	MGISEQ-T7	3257	32	3505253	39	7	70	538771	41.71	99.37	0	High
AM100_BB15A	CNA0021486	MGISEQ-T7	3851	123	4229284	158	35	416	313660	42.68	99.37	0	High
AM100_BB17A	CNA0021487	MGISEQ-T7	3357	113	3632510	141	28	536	240385	48.02	100	0	High
AM100_BB26A	CNA0021488	MGISEQ-T7	1796	14	2224086	18	4	40	750503	56.54	100	0	High
AM100_BB28A	CNA0021489	MGISEQ-T7	3037	183	2890031	213	30	303	116179	29.61	99.06	0	High
AM100-PB1-1D-10A	CNA0021496	MGISEQ-T7	3064	57	3404767	71	14	241	396161	47.17	98.95	1.27	High
AM100-PB1-1D-29A	CNA0021499	MGISEQ-T7	3515	93	3877814	113	20	200	299954	41.27	99.37	0	High
AM100-PB-1D-5A	CNA0021519	MGISEQ-T7	3361	49	4235358	59	10	100	433314	45.23	99.62	0.19	High
AM100-PB-1D-6A	CNA0021520	MGISEQ-T7	4837	220	5052876	263	43	430	319479	50.73	99.97	0.04	High
AM100-PB-1D-7A	CNA0021521	MGISEQ-T7	2848	52	2944368	61	9	90	656025	37.39	99.63	0.37	High
AM100-PB-1D-9A	CNA0021522	MGISEQ-T7	3234	85	3949083	91	6	60	448083	45.91	99.26	0	High
AF04-18B	CNA0020914	MGISEQ-T7	2662	74	2932715	82	8	80	254255	41.71	99.42	0	High
AF04-22B	CNA0020916	MGISEQ-T7	3853	89	4667206	97	8	80	363820	46.23	99.26	0.37	High
AF05-26-1B	CNA0020930	MGISEQ-T7	2673	69	2745284	84	15	334	268224	38.11	99.62	0.38	High
AF05-32B	CNA0020932	MGISEQ-T7	1766	15	2172535	19	4	40	650101	56.4	100	0.23	High
AF05-37B	CNA0020934	MGISEQ-T7	1859	25	1958629	29	4	40	670069	34.56	98.94	0	High
AF05-42B	CNA0020937	MGISEQ-T7	1814	27	2198611	28	1	10	434528	62.61	99.54	0.12	High
AF06-11-1B	CNA0020940	MGISEQ-T7	2670	62	2746134	71	9	90	266141	38.11	99.62	0.38	High
AF06-1B	CNA0020941	MGISEQ-T7	1956	27	2327769	29	2	20	440502	60.19	100	0.12	High
AF06-26B	CNA0020942	MGISEQ-T7	1811	15	2207188	17	2	20	405757	62.84	99.54	0.35	High
AF06-45B	CNA0020943	MGISEQ-T7	1868	18	2244187	20	2	20	527579	62.84	99.54	0.35	High
AF07-16B	CNA0020948	MGISEQ-T7	3382	74	3733040	86	12	234	358989	43.62	99.37	1.48	High
AF51-2b10A	CNA0021178	MGISEQ-T7	2867	91	3047427	101	10	100	257035	46.28	99.46	0	High
AF61-5pH5A	CNA0021251	MGISEQ-T7	1955	93	1971942	97	4	40	133952	52.08	99.18	0.27	High
AF64-9pH9TA	CNA0021264	MGISEQ-T7	1753	47	1870800	59	12	120	268424	49.97	99.35	0.13	High
AF66-2pH10A	CNA0021268	MGISEQ-T7	2960	99	3106075	108	9	90	245714	46.24	99.46	0.14	High
AF67-02pH5A	CNA0021270	MGISEQ-T7	3042	109	3185636	120	11	110	305007	46.18	99.46	0.14	High
AF71-03pH5A	CNA0021283	MGISEQ-T7	1842	24	1912381	29	5	50	313084	32.73	99.48	0	High
AF92-05GAEA	CNA0021337	MGISEQ-T7	1989	34	2366136	40	6	60	318575	60.16	100	0.12	High
AF96-10M2bTA	CNA0021354	MGISEQ-T7	1796	8	2211038	10	2	20	1754232	59.38	100	0	High
AM74-01pH10A	CNA0022068	MGISEQ-T7	3050	112	3184066	124	12	120	305007	46.18	99.46	0.14	High
AM75-01pH5A	CNA0022069	MGISEQ-T7	2990	96	3131894	108	12	120	245726	46.21	99.46	0.14	High
AM88-04FA	CNA0022096	MGISEQ-T7	1868	22	2315651	25	3	72	641183	56.44	100	0.23	High
AM89-09b3TA	CNA0022104	MGISEQ-T7	3041	47	3267487	52	5	111	298068	44.47	99.38	2.78	High
AM91-04pH10A	CNA0022112	MGISEQ-T7	1942	14	2323861	16	2	20	668905	56.54	100	0	High
AM94-03pH10A	CNA0022129	MGISEQ-T7	3040	42	3258400	50	8	80	272362	44.47	99.38	2.78	High
AM96-01D-1A	CNA0022135	MGISEQ-T7	2068	21	2542526	22	1	10	334077	58.47	100	0.45	High
AM96-01DM3TA-r	CNA0022136	MGISEQ-T7	2137	34	2176842	37	3	30	361097	46.39	99.18	0	High
AM96-01pH9A	CNA0022138	MGISEQ-T7	1886	18	2328374	22	4	40	913769	59.97	100	0	High
AM96-02pH9-1A	CNA0022142	MGISEQ-T7	1750	12	2199199	14	2	20	736051	56.28	100	0.23	High
AM96-02pH9A	CNA0022143	MGISEQ-T7	1753	12	2200256	18	6	64	831078	56.28	100	0.23	High
AM96-03DM3TA	CNA0022144	MGISEQ-T7	2290	37	2672986	45	8	211274	447109	39.03	99.48	1.83	High
OF26-11pH5A	CNA0022275	MGISEQ-T7	3119	145	3218894	163	18	180	625427	46.16	99.46	0	High
OF39-26pH5A	CNA0022315	MGISEQ-T7	2897	99	3041880	112	13	248	298768	46.3	99.46	0.54	High
OF42-10pH5A	CNA0022318	MGISEQ-T7	1809	79	1850892	97	18	185	107254	32.79	99.48	0	High
AF01-22	CNA0020897	MGISEQ-T7	4396	97	4753345	127	30	376	378321	50.42	99.97	0.06	High
AF01-4	CNA0020900	MGISEQ-T7	2035	27	2086277	30	3	30	449356	37.98	99.62	0	High
AF02-21	CNA0020903	MGISEQ-T7	3084	67	3792475	72	5	50	360229	46	99.26	0.37	High
AF02-30	CNA0020904	MGISEQ-T7	1746	16	2184510	19	3	30	827245	56.29	100	0.38	High
AF02-37	CNA0020905	MGISEQ-T7	3301	165	3930044	179	14	140	109982	41.48	98.88	0	High
AF02-6	CNA0020907	MGISEQ-T7	5068	101	6435387	119	18	180	459781	41.85	99.46	0.58	High
AF02-8	CNA0020908	MGISEQ-T7	1924	31	2278685	36	5	50	815802	59.52	100	0.15	High
AF03-11	CNA0020909	MGISEQ-T7	2302	54	2338687	65	11	110	478294	34.92	100	0	High
AF03-15	CNA0020911	MGISEQ-T7	4239	236	4238589	250	14	140	130553	39	99.31	3.81	High
AF03-19	CNA0020912	MGISEQ-T7	2015	15	2440830	17	2	20	679242	60.21	100	0	High
AF04-28	CNA0020919	MGISEQ-T7	3885	36	4803502	49	13	33443	744099	42.57	93.55	0.61	High
AF04-39	CNA0020920	MGISEQ-T7	3417	89	4110384	108	19	190	489236	42.42	99.26	0.56	High
AF04-41-1	CNA0020921	MGISEQ-T7	2855	42	2860745	50	8	80	312219	56.94	99.33	0	High
AF04-49-2	CNA0020923	MGISEQ-T7	4966	119	4830166	138	19	190	687677	45.15	99.48	1.59	High
AF04-50-1	CNA0020925	MGISEQ-T7	1976	18	2375009	22	4	40	665066	60.14	100	0	High
AF05-21	CNA0020928	MGISEQ-T7	1762	14	2170749	17	3	30	649682	56.4	100	0.23	High
AF05-24	CNA0020929	MGISEQ-T7	4293	103	4294629	127	24	240	272745	35.22	100	2.06	High
AF05-27	CNA0020931	MGISEQ-T7	3150	46	3218479	53	7	70	369862	40.88	99.42	0.12	High
AF05-36	CNA0020933	MGISEQ-T7	3123	23	3273850	28	5	50	869843	53.85	99.33	0.81	High
AF05-38	CNA0020935	MGISEQ-T7	4635	78	4463038	90	12	120	1232077	46.13	99.17	0.97	High
AF05-41	CNA0020936	MGISEQ-T7	1955	89	2312792	91	2	20	169316	59.88	100	0.81	High
AF05-5	CNA0020939	MGISEQ-T7	3153	47	3226417	58	11	110	365921	40.88	99.42	0.12	High
AF07-2	CNA0020953	MGISEQ-T7	4200	134	5057203	162	28	280	299645	42.25	99.25	0	High
AF08-21	CNA0020958	MGISEQ-T7	1980	58	2348828	65	7	70	234154	59.62	100	0.81	High
AF09-11	CNA0020960	MGISEQ-T7	4213	62	4588836	72	10	100	385916	50.7	99.62	0.12	High
AF10-19C	CNA0020997	MGISEQ-T7	2572	53	2659498	56	3	30	531878	45.49	99.06	0.09	High
AF10-20	CNA0020999	MGISEQ-T7	2600	31	2898136	39	8	80	492067	32.24	100	1.23	High
AF10-41	CNA0021026	MGISEQ-T7	3588	182	3884010	199	17	170	149235	27.94	99.11	1.77	High
AF11-16H	CNA0021028	MGISEQ-T7	2825	71	3003040	84	13	130	782451	46.31	99.46	0	High
AF11-27H	CNA0021032	MGISEQ-T7	2899	86	3118802	96	10	100	249003	37.82	99.63	0.84	High
AF11-29H	CNA0021034	MGISEQ-T7	1863	43	1924788	49	6	60	236746	32.87	99.48	0.52	High
AF11-2H	CNA0021035	MGISEQ-T7	2050	54	2203685	65	11	110	317169	39.83	99.94	0.22	High
AF11-32H	CNA0021036	MGISEQ-T7	2900	91	3112993	110	19	190	241081	37.82	99.63	0.84	High
AF11-3H	CNA0021037	MGISEQ-T7	1882	14	1901005	18	4	40	972937	38.67	99.88	0	High
AF11-44	CNA0021038	MGISEQ-T7	1826	17	2233714	20	3	30	498587	62.58	99.54	0.12	High
AF11-6H	CNA0021039	MGISEQ-T7	2827	67	2999989	74	7	70	662015	46.31	99.46	0	High
AF11-8H	CNA0021040	MGISEQ-T7	1866	40	1924961	46	6	60	236739	32.86	99.48	0.52	High
AF11-9H	CNA0021041	MGISEQ-T7	1977	27	2143062	30	3	30	763716	39.91	99.46	0.22	High
AF12-21AC	CNA0021042	MGISEQ-T7	1785	19	2201497	22	3	30	299832	56.2	100	0.45	High
AF12-40	CNA0021043	MGISEQ-T7	2430	17	2778642	20	3	30	532007	48.77	100	0	High
AF12-49	CNA0021044	MGISEQ-T7	2418	188	2444625	209	21	210	122817	33.58	97.98	0.4	High
AF12-9	CNA0021046	MGISEQ-T7	2389	169	2430195	190	21	210	93685	33.48	98.11	0.4	High
AF13-14H	CNA0021048	MGISEQ-T7	4443	21	4350181	24	3	30	1185850	45.71	98.96	0.18	High
AF13-15H	CNA0021049	MGISEQ-T7	4163	85	4254863	97	12	120	462235	39.36	99.31	3.96	High
AF13-166.0	CNA0021050	MGISEQ-T7	2474	172	4645652	193	21	210	193675	28.52	99.19	0.09	High
AF13-1H	CNA0021052	MGISEQ-T7	4160	77	4255672	92	15	150	324325	39.36	99.31	4.34	High
AF13-3	CNA0021054	MGISEQ-T7	2240	56	2284527	60	4	40	257113	37.07	100	0	High
AF13-51	CNA0021055	MGISEQ-T7	4302	123	4650812	141	18	180	300862	28.51	99.19	0.09	High
AF13-5H	CNA0021057	MGISEQ-T7	2406	16	2566747	19	3	30	553704	44.55	99.25	0.62	High
AF13-7H	CNA0021059	MGISEQ-T7	2821	65	2931584	80	15	150	525150	37.27	99.63	0	High
AF13-8	CNA0021060	MGISEQ-T7	1849	27	2050961	32	5	50	204701	38.88	100	0.6	High
AF13-9H	CNA0021062	MGISEQ-T7	4600	110	4950651	141	31	310	337247	50.58	99.93	0.1	High
AF14-1LB	CNA0021064	MGISEQ-T7	4546	159	4664301	182	23	22818	211544	43.98	100	0.94	High
AF14-6	CNA0021066	MGISEQ-T7	4972	183	6214057	211	28	280	195165	42.07	99.46	0.23	High
AF14-8LB	CNA0021067	MGISEQ-T7	3777	112	4410731	131	19	190	468430	45.39	99.26	1.05	High
AF15-15LB	CNA0021068	MGISEQ-T7	1945	9	2356985	10	1	10	1075434	60.3	100	0	High
AF15-23	CNA0021069	MGISEQ-T7	1932	27	2300791	28	1	10	504342	59.89	100	1.61	High
AF16-10AC	CNA0021072	MGISEQ-T7	2079	26	2194355	34	8	80	464316	40.59	99.33	1.01	High
AF16-26AC	CNA0021082	MGISEQ-T7	2061	28	2395071	31	3	30	362676	62.43	100	0	High
AF16-2LB	CNA0021083	MGISEQ-T7	2064	26	2396088	29	3	30	362757	62.43	100	0	High
AF16-32LB	CNA0021085	MGISEQ-T7	6262	134	7121999	163	29	300	374629	52.63	99.85	0	High
AF16-32LBC	CNA0021084	MGISEQ-T7	1928	28	2299941	28	0	0	504212	59.89	100	1.61	High
AF17-13	CNA0021089	MGISEQ-T7	2449	17	2808482	21	4	40	640881	41.31	99.33	0	High
AF17-4AC	CNA0021090	MGISEQ-T7	4503	113	5843159	134	21	3214	354456	42.42	99.06	0.08	High
AF17-60	CNA0021091	MGISEQ-T7	2371	101	2434309	116	15	150	202827	33.98	100	0	High
AF18-32LB	CNA0021093	MGISEQ-T7	2234	57	2172353	66	9	90	327693	38.55	99.88	0.53	High
AF18-45	CNA0021095	MGISEQ-T7	4201	53	5144174	64	11	246	487486	44.92	99.42	0.19	High
AF18-54	CNA0021096	MGISEQ-T7	4181	54	5128268	64	10	100	355255	44.92	99.42	0.19	High
AF76-10pH9T	CNA0021297	MGISEQ-T7	3415	32	3748329	34	2	20	424290	44.09	99.37	0.32	High
AF77-07pH10T	CNA0021299	MGISEQ-T7	1728	19	2159866	25	6	60	630163	59.34	100	0.15	High
AF97-02pH9	CNA0021359	MGISEQ-T7	1774	17	2188462	23	6	60	616949	56.31	100	0.61	High
AM05-22	CNA0021431	MGISEQ-T7	3341	56	3330149	60	4	40	414929	46.31	99.42	0	High
AM07-1	CNA0021434	MGISEQ-T7	2850	21	3120114	24	3	30	670978	38.27	100	0	High
AM07-14	CNA0021433	MGISEQ-T7	3651	51	4567002	61	10	100	463539	46.36	99.26	0.12	High
AM07-22C	CNA0021435	MGISEQ-T7	1830	9	1946708	10	1	10	1270688	42.19	99.83	0.34	High
AM07-23	CNA0021436	MGISEQ-T7	2903	21	3187008	22	1	10	670978	38.36	100	0	High
AM07-34	CNA0021439	MGISEQ-T7	6631	111	7465617	128	17	170	560701	48.58	99.37	1.74	High
AM07-39	CNA0021440	MGISEQ-T7	4375	46	5361009	50	4	40	859643	41.91	99.25	0	High
AM07-40	CNA0021441	MGISEQ-T7	4367	47	5359968	54	7	70	650264	41.91	99.25	0	High
AM07-8	CNA0021442	MGISEQ-T7	1829	15	2237988	17	2	20	522859	62.67	99.54	0	High
AM08-16	CNA0021443	MGISEQ-T7	2161	37	2471664	44	7	70	196991	60.48	100	0	High
AM08-20	CNA0021444	MGISEQ-T7	1785	17	2199800	18	1	10	706759	59.29	100	0.61	High
AM08-21	CNA0021445	MGISEQ-T7	6630	116	7457901	140	24	240	559307	48.58	99.37	1.74	High
AM08-3	CNA0021447	MGISEQ-T7	4559	196	4842785	234	38	380	333614	43.53	100	0	High
AM08-5	CNA0021448	MGISEQ-T7	2041	36	2207588	42	6	60	292120	46.57	99.18	0	High
AM09-1-1	CNA0021449	MGISEQ-T7	1867	21	2244322	24	3	30	405994	62.84	99.54	0.35	High
AM09-20-2	CNA0021450	MGISEQ-T7	2785	112	2921756	127	15	150	156540	42.37	99.42	0	High
AM09-31	CNA0021451	MGISEQ-T7	5918	38	6432490	45	7	70	1322596	49.45	99.37	0	High
AM09-38	CNA0021452	MGISEQ-T7	3347	77	4032207	88	11	110	423774	42.28	99.26	0.56	High
AM09-5	CNA0021453	MGISEQ-T7	2453	59	2578931	75	16	160	330828	31.84	99.67	0.42	High
AM09-6	CNA0021454	MGISEQ-T7	2277	28	2579474	30	2	20	675363	63.34	100	0	High
AM100_B1_35	CNA0021469	MGISEQ-T7	2830	33	2987502	43	10	407	582899	40.91	99.42	0	High
AM100_B1_67A	CNA0021472	MGISEQ-T7	1982	23	2386605	29	6	60	371485	59.83	100	0.12	High
AM100_BBHI_1	CNA0021492	MGISEQ-T7	3694	33	4343508	39	6	60	689699	46.15	99.26	0	High
AM100_BBHI_10	CNA0021491	MGISEQ-T7	1940	41	2299666	45	4	40	248015	59.55	100	0.81	High
AM100_BBHI_6	CNA0021493	MGISEQ-T7	4716	92	6088615	113	21	210	467765	41.89	99.14	0.81	High
AM100_PB_1D_42	CNA0021514	MGISEQ-T7	5306	123	6889009	160	37	488	504305	41.93	99.14	0.37	High
AM100_PB_1D_44	CNA0021516	MGISEQ-T7	5281	118	6863662	144	26	260	401238	41.92	99.14	0.37	High
AM100_PB_1D_46	CNA0021518	MGISEQ-T7	1797	15	2224235	20	5	50	657281	56.54	100	0	High
AM100_PB_TSB_19	CNA0021544	MGISEQ-T7	3136	122	3928489	148	26	260	164918	44.37	98.88	0	High
AM100_PB_TSB_25	CNA0021545	MGISEQ-T7	4402	57	5406094	71	14	140	755758	43.03	99.26	0	High
AM100_PB_TSB_27	CNA0021546	MGISEQ-T7	3698	43	4341457	47	4	40	691331	46.14	99.26	0	High
AM100_PB_TSB_3	CNA0021547	MGISEQ-T7	3685	41	4327837	51	10	100	689699	46.17	99.26	0	High
AM100_PB1_1D_10	CNA0021497	MGISEQ-T7	3065	47	3408290	59	12	263	409810	47.16	98.95	1.27	High
AM100_PB1_HT_1D_1	CNA0021524	MGISEQ-T7	5685	76	5605199	92	16	160	594287	35.3	99.34	0.89	High
AM100_PBO_1D_8	CNA0021542	MGISEQ-T7	2860	49	2949446	58	9	100	657123	37.39	99.63	0.37	High
AM100_PPH10_1D_1	CNA0021554	MGISEQ-T7	4537	145	4824900	169	24	240	232120	50.67	100	0.63	High
AM18-13	CNA0021852	MGISEQ-T7	1863	33	1956584	36	3	30	433531	34.56	98.94	0	High
AM12-15	CNA0021836	MGISEQ-T7	4515	187	4808866	218	31	644	198921	50.93	99.97	1.17	High
AM14-8	CNA0021840	MGISEQ-T7	3875	70	4717725	78	8	80	413231	42.34	99.46	0	High
AM15-12	CNA0021841	MGISEQ-T7	4318	46	5292347	55	9	90	765594	43.32	99.26	0	High
AM16-37	CNA0021843	MGISEQ-T7	3493	89	4143007	111	22	231	621827	42.31	99.26	0.19	High
AM16-40	CNA0021844	MGISEQ-T7	3496	84	4142561	104	20	200	622222	42.31	99.26	0.19	High
AM17-32	CNA0021846	MGISEQ-T7	4390	25	4771010	27	2	20	917206	52.01	99.87	0	High
AM17-36	CNA0021847	MGISEQ-T7	4390	21	4770249	23	2	20	987025	52.01	99.97	0	High
AM17-40	CNA0021848	MGISEQ-T7	2515	39	2601962	49	10	100	334712	32.43	99.73	0.28	High
AM17-43	CNA0021849	MGISEQ-T7	1919	10	2039223	12	2	20	1611985	38.66	100	0	High
AM17-52	CNA0021850	MGISEQ-T7	1954	25	2293654	29	4	40	441226	59.96	100	0.12	High
AM18-11AC	CNA0021851	MGISEQ-T7	4652	92	5598690	118	26	349	260465	43.35	99.26	0.84	High
AM18-15AC	CNA0021853	MGISEQ-T7	2341	40	2497492	47	7	417	478433	31.93	99.67	0	High
AM18-1LB	CNA0021854	MGISEQ-T7	4660	108	5596370	129	21	210	265680	43.35	99.26	0.84	High
AM18-3	CNA0021857	MGISEQ-T7	1797	22	2203383	28	6	60	560696	62.81	99.54	0.12	High
AM18-3H	CNA0021858	MGISEQ-T7	5421	74	5689567	101	27	666	604043	57.16	100	1.18	High
AM18-41	CNA0021859	MGISEQ-T7	2583	146	2592814	163	17	170	110362	33.73	100	0	High
AM18-64	CNA0021862	MGISEQ-T7	1792	20	2203217	25	5	50	560771	62.81	99.54	0.12	High
AM18-6H	CNA0021863	MGISEQ-T7	5431	60	5708781	71	11	110	736618	57.16	100	1.18	High
AM18-7	CNA0021864	MGISEQ-T7	2582	155	2588546	168	13	130	110348	33.71	100	0	High
AM19-1	CNA0021866	MGISEQ-T7	1741	17	2180455	20	3	30	560188	56.13	100	0	High
AM19-42	CNA0021867	MGISEQ-T7	3226	97	3873565	115	18	589	494576	46.38	99.26	0.12	High
AM20-24	CNA0021870	MGISEQ-T7	2334	15	2532233	16	1	10	713148	60.1	98.94	0.03	High
AM20-2LB	CNA0021871	MGISEQ-T7	4895	50	5208935	61	11	110	629771	57.45	100	0.04	High
AM21-13LB	CNA0021874	MGISEQ-T7	6370	161	6965383	206	45	457	676874	48.02	99.37	0.32	High
AM21-15LB	CNA0021875	MGISEQ-T7	3157	31	3318889	40	9	45214	508375	45.01	98.83	0.88	High
AM21-29	CNA0021876	MGISEQ-T7	3055	207	3273531	246	39	390	132671	29.21	100	2.25	High
AM21-3LB	CNA0021877	MGISEQ-T7	4149	140	4563831	159	19	502	295052	28.52	99.19	0	High
AM22-13AC	CNA0021879	MGISEQ-T7	2702	36	2865062	43	7	70	457657	41.58	99.42	0	High
AM22-15LB	CNA0021880	MGISEQ-T7	2703	36	2865145	41	5	50	457657	41.58	99.42	0	High
AM22-20	CNA0021882	MGISEQ-T7	2925	198	3521189	240	42	420	161761	45.02	98.99	1.35	High
AM22-20AC	CNA0021881	MGISEQ-T7	1861	26	2210319	33	7	70	369244	59.84	100	0.81	High
AM22-7	CNA0021884	MGISEQ-T7	3106	224	3636877	285	61	610	107072	44.91	98.99	1.46	High
AM23-15AC	CNA0021886	MGISEQ-T7	5096	101	5381834	122	21	210	441359	57.59	100	1.77	High
AM23-17LB	CNA0021887	MGISEQ-T7	4605	71	6124468	78	7	70	517316	42.71	99.41	0.08	High
AM23-1AC	CNA0021888	MGISEQ-T7	3105	53	3434804	64	11	110	358959	44.01	99.37	0.32	High
AM23-20AC	CNA0021889	MGISEQ-T7	3707	198	4106291	248	50	731	174771	45.41	98.14	1.75	High
AM23-4	CNA0021890	MGISEQ-T7	3110	39	3448563	51	12	143	360210	44.02	99.37	0.32	High
AM23-8	CNA0021891	MGISEQ-T7	3441	72	3754787	82	10	100	275895	47.02	98.95	0.95	High
AM25-13AC	CNA0021892	MGISEQ-T7	2690	112	2795487	143	31	611	153140	42.49	99.42	0	High
AM25-21	CNA0021893	MGISEQ-T7	2796	61	2935309	71	10	100	498434	43.04	99.42	0	High
AM25-24	CNA0021894	MGISEQ-T7	2720	109	2826428	122	13	130	164996	42.48	99.42	0	High
AM25-29	CNA0021896	MGISEQ-T7	3043	45	3268984	54	9	90	358955	44.42	99.07	2.78	High
AM26-15LB	CNA0021898	MGISEQ-T7	1789	14	2214575	15	1	10	820562	56.23	100	0.45	High
AM26-18LB	CNA0021899	MGISEQ-T7	3759	59	4672098	65	6	60	711882	46.18	99.26	0	High
AM26-3	CNA0021901	MGISEQ-T7	4603	97	5991200	114	17	170	559274	41.47	99.46	0.06	High
AM27-23	CNA0021903	MGISEQ-T7	2044	16	2197303	19	3	30	582549	40.55	100	0	High
AM73-2pH5	CNA0022066	MGISEQ-T7	1947	30	2086578	45	15	349	320311	43.76	98.95	0.52	High
AM93-02F	CNA0022122	MGISEQ-T7	1923	21	1959155	27	6	60	405827	32.81	99.48	0	High
CM02-01b2	CNA0022169	MGISEQ-T7	1898	67	1920447	73	6	60	181405	52.19	99.18	0.27	High
IF01-02pH9	CNA0022188	MGISEQ-T7	1850	10	2241074	11	1	10	880352	56.49	100	0.76	High
AF01-10J	CNA0020893	MGISEQ-T7	4452	172	4722508	195	23	230	254332	50.68	99.97	0.04	High
AF01-12J	CNA0020894	MGISEQ-T7	4479	80	5410432	96	16	160	610369	43.56	99.26	0	High
AF01-16J	CNA0020895	MGISEQ-T7	5134	130	6561326	155	25	250	436250	43.6	99.62	0	High
AF01-20J	CNA0020896	MGISEQ-T7	2967	22	3726749	26	4	40	659235	44.51	99.26	0.37	High
AF01-38J	CNA0020898	MGISEQ-T7	1991	58	2354352	64	6	60	304833	59.76	100	0.81	High
AF01-4J	CNA0020901	MGISEQ-T7	2035	14	2092061	16	2	20	637805	37.98	99.62	0	High
AF01-43J	CNA0020899	MGISEQ-T7	1804	14	2237679	16	2	20	864871	56.32	100	0.23	High
AF01-73J	CNA0020902	MGISEQ-T7	5378	140	5709172	159	19	357	680789	56.88	100	1	High
OF30-10b12	CNA0022299	MGISEQ-T7	2667	57	2743309	70	13	130	257445	38.11	99.62	0.38	High
OF44-20pH10T	CNA0022328	MGISEQ-T7	1650	32	1706908	38	6	60	243317	43.24	99.44	0	High
OF48-6pH5	CNA0022336	MGISEQ-T7	1779	11	2190025	13	2	20	1324256	56.54	100	0	High
OM02-17AC	CNA0022340	MGISEQ-T7	4572	68	4980360	87	19	190	485760	51.02	99.97	1.69	High
TF01-7	CNA0022388	MGISEQ-T7	1951	9	2373178	9	0	0	1061394	60.17	100	0.12	High
TF01-8	CNA0022389	MGISEQ-T7	1974	13	2349998	14	1	10	779333	60.31	100	0.12	High
TF01-15	CNA0022387	MGISEQ-T7	5080	61	6482341	74	13	130	644751	42.96	99.46	0.16	High
TF02-1	CNA0022391	MGISEQ-T7	4917	176	5205142	206	30	300	360604	50.55	99.97	0.04	High
TF02-13-2	CNA0022390	MGISEQ-T7	2073	23	2507095	27	4	40	360861	59.99	100	0.58	High
TF03-1	CNA0022395	MGISEQ-T7	2279	30	2576590	31	1	10	525319	63.34	100	0	High
TF03-10	CNA0022392	MGISEQ-T7	3182	42	3326397	51	9	90	765315	40.39	99.25	0.13	High
TF03-11	CNA0022393	MGISEQ-T7	4046	79	4176315	94	15	150	291126	43.8	100	0	High
TF03-13	CNA0022394	MGISEQ-T7	4713	91	5149237	103	12	120	508235	50.34	99.62	0.66	High
TF05-15	CNA0022398	MGISEQ-T7	3635	100	3911930	118	18	180	653433	57.04	98.64	0	High
TF05-19	CNA0022399	MGISEQ-T7	2520	11	3253069	15	4	40	737701	43.44	99.62	0	High
TF05-40	CNA0022403	MGISEQ-T7	4713	189	4957509	229	40	400	253894	50.68	99.97	0.04	High
TM01-10	CNA0022446	MGISEQ-T7	1758	12	2189740	14	2	20	845600	56.29	100	0.23	High
TM01-13	CNA0022447	MGISEQ-T7	1750	13	2188322	16	3	30	965111	56.28	100	0.23	High
TM02-10	CNA0022449	MGISEQ-T7	1772	20	2199237	22	2	20	312617	62.62	99.54	0.12	High
TM02-16	CNA0022451	MGISEQ-T7	1873	28	2302220	33	5	50	366613	60.05	100	0	High
AM02-11W	CNA0021391	MGISEQ-T7	4282	97	5341908	121	24	376	393780	42.46	99.35	2.24	High
AM02-17W	CNA0021392	MGISEQ-T7	5142	70	6878249	88	18	180	726018	42.73	99.26	1.67	High
AM02-29W	CNA0021393	MGISEQ-T7	4033	104	4868359	119	15	150	344356	42.26	99.25	0	High
AM02-4W	CNA0021394	MGISEQ-T7	1864	15	1986268	18	3	30	620021	41.97	99.83	0	High
AM02-6W	CNA0021395	MGISEQ-T7	4574	69	5943536	83	14	140	620301	42.79	99.25	0.28	High
AM03-12X	CNA0021396	MGISEQ-T7	1865	15	1947696	18	3	30	709637	42.2	100	0	High
AM03-15X	CNA0021397	MGISEQ-T7	1914	31	2124124	36	5	50	416960	39.89	99.84	0.15	High
AM03-31X	CNA0021398	MGISEQ-T7	4032	70	4895907	85	15	150	637002	45.14	99.42	0.19	High
AM03-4X	CNA0021399	MGISEQ-T7	1869	12	1988245	15	3	30	706113	41.96	99.83	0	High
TM01-6-2	CNA0022448	MGISEQ-T7	1969	26	2347665	30	4	40	320885	60.35	100	0	High
AF18-17LB	CNA0021092	MGISEQ-T7	4303	153	4304411	194	41	424	188570	59.87	99.33	1.34	High
AF18-38LB	CNA0021094	MGISEQ-T7	5797	104	7510361	125	21	210	494580	43.01	99.26	1.67	High
AF18-9LB	CNA0021097	MGISEQ-T7	2825	71	2991901	92	21	210	443747	54.22	99.33	0.67	High
AF21-11LB	CNA0021101	MGISEQ-T7	2206	23	2494567	25	2	20	374683	60.35	99.19	0	High
AF21-21	CNA0021102	MGISEQ-T7	2549	85	2679694	92	7	70	153634	40.88	98.73	0.84	High
AF21-22	CNA0021103	MGISEQ-T7	2307	88	2558865	105	17	170	204297	56.61	100	0.08	High
AF21-6	CNA0021105	MGISEQ-T7	2668	69	2744479	80	11	110	257445	38.11	99.62	0.38	High
AF21-8	CNA0021106	MGISEQ-T7	2217	25	2495984	28	3	30	314430	60.34	99.19	0	High
AM27-24LB	CNA0021904	MGISEQ-T7	2868	38	2962183	40	2	20	665059	38.58	99.36	0	High
AM27-28LB	CNA0021905	MGISEQ-T7	5601	57	6190191	69	12	120	1320475	49.11	99.32	0	High
AM27-29LB	CNA0021906	MGISEQ-T7	4770	198	4685377	229	31	310	222729	35.25	100	2.83	High
AM27-3	CNA0021908	MGISEQ-T7	3758	71	4712494	81	10	100	376668	42.17	99.25	0	High
AM27-34	CNA0021907	MGISEQ-T7	3622	83	3822638	102	19	360	494856	41.68	99.37	0	High
AM27-6AC	CNA0021909	MGISEQ-T7	4642	199	4539228	243	44	606	146722	35.03	100	2.83	High
AM27-9LB	CNA0021910	MGISEQ-T7	2850	38	3102600	44	6	60	352398	40.48	99.12	0	High
AM28-11	CNA0021911	MGISEQ-T7	3116	78	3789301	84	6	60	272241	45.99	99.26	0.56	High
AM28-13AC	CNA0021912	MGISEQ-T7	1800	15	2235164	18	3	30	1118630	56.57	100	0.38	High
AM28-1AC	CNA0021913	MGISEQ-T7	2673	83	2744931	101	18	373	257405	38.12	99.62	0.38	High
AM28-1LB	CNA0021914	MGISEQ-T7	2987	83	3178101	99	16	160	308347	37.71	100	0	High
AM28-28LB	CNA0021915	MGISEQ-T7	2190	34	2331779	38	4	40	317787	40.61	99.33	1.01	High
AM28-44	CNA0021916	MGISEQ-T7	2260	16	2484457	18	2	20	893096	60.04	99.43	0.03	High
AM28-50	CNA0021917	MGISEQ-T7	2676	65	2748502	81	16	160	258680	38.11	99.62	0.38	High
AM28-7	CNA0021918	MGISEQ-T7	2624	63	2900964	71	8	80	214718	41.77	99.42	0	High
AF102-65	CNA0021020	MGISEQ-T7	1822	14	2221839	18	4	40	1422446	59.24	100	0	High
AF102-84	CNA0021022	MGISEQ-T7	3228	62	3442044	76	14	140	497360	38.8	98.83	0	High
AF102-91	CNA0021024	MGISEQ-T7	3959	37	4922157	45	8	80	767217	46.59	99.26	0.22	High
AF102-83	CNA0021021	MGISEQ-T7	3165	192	3788395	209	17	170	193622	41.31	98.88	0.37	High
AF102-92	CNA0021025	MGISEQ-T7	4024	136	4908372	162	26	390	253368	42.17	99.25	0	High
AF101-26	CNA0020981	MGISEQ-T7	2727	50	2904475	58	8	80	737219	37.36	99.63	0.37	High
AF101-27	CNA0020982	MGISEQ-T7	1917	47	2269236	54	7	70	330756	59.7	100	0.81	High
AF101-58	CNA0020988	MGISEQ-T7	3499	74	4406834	88	14	140	389258	45.5	99.62	0.19	High
AF101-95	CNA0020996	MGISEQ-T7	3504	72	4408183	85	13	130	389395	45.5	99.62	0.19	High
AM04S-104	CNA0021403	MGISEQ-T7	3700	59	4177815	73	14	140	483198	42.71	99.37	0.63	High
AM04S-109	CNA0021404	MGISEQ-T7	4198	80	5138117	101	21	210	532560	45.17	99.42	0	High
AF102-01	CNA0020998	MGISEQ-T7	4344	85	4699832	103	18	180	429913	50.74	99.97	0.04	High
AF101-02	CNA0020966	MGISEQ-T7	2684	83	2789485	94	11	110	199899	38.14	99.62	0.38	High
AF101-03	CNA0020967	MGISEQ-T7	2067	36	2112194	46	10	100	349390	37.99	100	0	High
AF102-57	CNA0021017	MGISEQ-T7	3259	61	3417724	74	13	130	274891	42.27	99.42	0	High
AF102-41	CNA0021009	MGISEQ-T7	3220	72	3423317	87	15	150	563685	38.8	98.83	0	High
AF102-42	CNA0021010	MGISEQ-T7	3238	47	3900626	54	7	70	488434	46	99.26	0.37	High
AF102-45	CNA0021011	MGISEQ-T7	3963	36	4919257	40	4	40	867635	46.59	99.26	0.22	High
AF102-62	CNA0021018	MGISEQ-T7	3946	109	4829637	129	20	202	342186	45.25	99.62	0.58	High
AF102-64	CNA0021019	MGISEQ-T7	3503	82	4180645	101	19	190	343620	42.67	99.26	0.56	High
AF102-87	CNA0021023	MGISEQ-T7	3282	104	3852563	115	11	110	221541	44.49	99.25	0.37	High
AF101-30	CNA0020983	MGISEQ-T7	2827	258	3123770	286	28	314	158782	28.11	100	0	High
AF101-68	CNA0020989	MGISEQ-T7	2050	25	2491139	32	7	70	389481	60.26	100	0	High
AF101-33	CNA0020984	MGISEQ-T7	2350	205	2311810	222	17	264	98561	33.79	97.04	1.11	High
AF101-71	CNA0020990	MGISEQ-T7	2358	206	2316237	218	12	120	93309	33.79	97.17	1.11	High
AF101-72	CNA0020991	MGISEQ-T7	3008	39	3531053	41	2	20	467042	64.11	100	0	High
AF101-76	CNA0020992	MGISEQ-T7	1964	21	2423622	27	6	73	569461	60.18	100	0.12	High
AF101-77	CNA0020993	MGISEQ-T7	2036	28	2486436	38	10	100	531968	60.25	100	0.12	High
AM04S-03	CNA0021400	MGISEQ-T7	2077	40	2239894	43	3	30	263167	40.43	99.33	0.67	High
AM04S-05	CNA0021401	MGISEQ-T7	4030	129	4907801	144	15	302	267324	42.13	99.25	0	High
AF102-15	CNA0021001	MGISEQ-T7	4346	91	4698739	104	13	130	430035	50.74	99.97	0.04	High
AF102-16	CNA0021002	MGISEQ-T7	2005	45	2190430	53	8	80	260109	39.88	99.76	0.15	High
AF102-13	CNA0021000	MGISEQ-T7	1997	43	2196159	50	7	70	259834	39.89	99.76	0.15	High
AF101-04	CNA0020968	MGISEQ-T7	2724	94	2797881	109	15	150	199686	38.17	99.62	0.38	High
AF101-85	CNA0020995	MGISEQ-T7	2295	13	2407738	15	2	20	750443	43.1	100	0	High
AF101-11	CNA0020976	MGISEQ-T7	2928	68	3106601	88	20	510	179297	41.36	99.42	0	High
AF101-110	CNA0020974	MGISEQ-T7	4339	23	4729392	24	1	10	1142604	51.93	99.87	0.37	High
AF101-111	CNA0020975	MGISEQ-T7	2667	20	2834257	24	4	40	901024	37.4	99.53	0.15	High
AM04S-15	CNA0021406	MGISEQ-T7	2415	59	2483377	69	10	100	319779	39.13	98.66	0.34	High
AF101-08	CNA0020971	MGISEQ-T7	3224	46	3383054	49	3	30	415373	42.71	99.25	0.38	High
AF102-31	CNA0021005	MGISEQ-T7	3918	112	4831405	127	15	348	223656	42.15	99.25	0.08	High
AF102-47	CNA0021012	MGISEQ-T7	2139	55	2340580	64	9	90	233114	39.35	99.79	0.68	High
AF102-49	CNA0021013	MGISEQ-T7	1906	39	2201819	42	3	30	397019	59.61	100	1.77	High
AF102-34	CNA0021006	MGISEQ-T7	3527	83	4212010	103	20	367	609332	42.67	99.26	1.3	High
AF102-35	CNA0021007	MGISEQ-T7	4409	69	5299177	91	22	255	428353	44.99	99.04	0.13	High
AF102-51	CNA0021014	MGISEQ-T7	3925	110	4942586	126	16	109413	232675	42.15	99.25	0.08	High
AF102-36	CNA0021008	MGISEQ-T7	3281	96	3854113	106	10	100	221634	44.49	99.25	0.37	High
AF102-54	CNA0021015	MGISEQ-T7	3029	104	3759655	125	21	210	327446	44.67	98.88	0	High
AF102-56	CNA0021016	MGISEQ-T7	2057	10	2202608	11	1	10	1514418	42.05	100	0.51	High
AF101-16	CNA0020978	MGISEQ-T7	2043	23	2487922	30	7	70	386629	60.26	100	0.12	High
AM04S-08	CNA0021402	MGISEQ-T7	1944	63	2300744	66	3	30	167228	59.72	100	0.81	High
AM04S-10	CNA0021405	MGISEQ-T7	4026	128	4904203	138	10	100	281393	42.13	99.25	0	High
AF102-27	CNA0021003	MGISEQ-T7	4863	136	5257029	168	32	320	518811	50.5	99.97	0.17	High
AF102-28	CNA0021004	MGISEQ-T7	2284	51	2518689	54	3	30	374438	72.87	98.7	1.64	High
AF101-06	CNA0020969	MGISEQ-T7	4457	122	4800273	140	18	180	440130	50.96	99.97	0.26	High
AF101-07	CNA0020970	MGISEQ-T7	2600	26	2764377	30	4	40	456452	36.58	99.63	0.37	High
AF101-19	CNA0020979	MGISEQ-T7	5019	399	5719922	451	52	714	116635	29.55	99.19	2.42	High
AF101-48	CNA0020987	MGISEQ-T7	2558	222	2826623	265	43	589	138021	27.87	100	0	High
AF101-24	CNA0020980	MGISEQ-T7	1842	26	2268611	28	2	20	384328	59.98	100	0.12	High
AF101-103	CNA0020972	MGISEQ-T7	2707	79	2793083	84	5	50	283423	38.22	99.62	0	High
AF101-34	CNA0020985	MGISEQ-T7	2732	35	2879155	41	6	60	667643	37.58	99.53	0.01	High
AF101-78	CNA0020994	MGISEQ-T7	2734	40	2880155	43	3	30	667843	37.58	99.53	0.01	High
AF101-36	CNA0020986	MGISEQ-T7	2490	20	2684298	27	7	70	548294	37.65	99.63	0.37	High
AF101-108	CNA0020973	MGISEQ-T7	2820	248	2824063	269	21	210	106594	38.1	99.62	0.38	High
AF101-15	CNA0020977	MGISEQ-T7	2905	53	3064473	60	7	70	630427	37.14	99.63	0	High
AM04S-40	CNA0021416	MGISEQ-T7	4819	228	5071890	262	34	340	218123	50.82	99.37	0.04	High
AM04S-41	CNA0021417	MGISEQ-T7	5868	315	5678525	341	26	260	162212	35.13	98.51	1.68	High
AM04S-42	CNA0021418	MGISEQ-T7	5894	306	5696784	329	23	230	162212	35.12	98.51	1.68	High
AM04S-44	CNA0021419	MGISEQ-T7	1550	14	1916790	17	3	30	681631	60.46	100	0	High
AM109-29	CNA0021649	MGISEQ-T7	3010	99	3190617	130	31	310	176447	40.45	99.12	0	High
AM109-30	CNA0021650	MGISEQ-T7	4285	180	5167057	202	22	220	231746	42.23	99.25	0.19	High
AM109-25	CNA0021647	MGISEQ-T7	3205	102	3888626	125	23	812	184529	46.24	99.26	0.37	High
AM109-26	CNA0021648	MGISEQ-T7	2944	49	2936805	60	11	110	392823	45.62	97.32	0	High
AM04S-64	CNA0021427	MGISEQ-T7	3756	25	3888719	29	4	40	985155	46.41	99.81	0.12	High
AM04S-46	CNA0021420	MGISEQ-T7	1612	13	2000135	17	4	40	729818	60.48	100	1.33	High
AM04S-49	CNA0021421	MGISEQ-T7	4035	132	4907980	149	17	172	256484	42.13	99.25	0	High
AM04S-16	CNA0021407	MGISEQ-T7	2417	63	2481828	76	13	130	356664	39.12	98.66	0.34	High
AM04S-50	CNA0021422	MGISEQ-T7	4023	121	4897357	132	11	575	280377	42.12	99.25	0	High
AM04S-51	CNA0021423	MGISEQ-T7	2422	67	2478179	76	9	90	319780	39.14	98.66	0.34	High
AM109-69	CNA0021659	MGISEQ-T7	3188	92	3871051	105	13	130	220721	46.26	99.26	0.37	High
AM109-64	CNA0021657	MGISEQ-T7	4191	153	4517020	185	32	320	309709	41.22	99.37	0	High
AM109-08	CNA0021639	MGISEQ-T7	4965	87	5278170	107	20	200	608311	57.44	100	0.65	High
AM109-09	CNA0021640	MGISEQ-T7	2231	31	2238510	36	5	50	496963	37.2	100	0	High
AM109-103	CNA0021641	MGISEQ-T7	1849	36	1892666	45	9	90	313090	38.76	99.62	0	High
AM04S-36	CNA0021413	MGISEQ-T7	1846	12	2248660	13	1	10	927121	56.57	100	0.23	High
AM04S-37	CNA0021414	MGISEQ-T7	1789	11	2214483	16	5	50	629981	56.43	100	0.23	High
AM04S-38	CNA0021415	MGISEQ-T7	1961	73	2310704	77	4	40	194582	59.7	100	0.81	High
AM109-54	CNA0021655	MGISEQ-T7	1919	23	2352021	24	1	10	363660	59.96	100	0	High
AM109-55	CNA0021656	MGISEQ-T7	5075	111	6469369	139	28	280	538484	42.02	99.46	0	High
AM04S-70	CNA0021428	MGISEQ-T7	1871	34	1970717	44	10	100	677668	34.6	98.94	0	High
AM04S-30	CNA0021409	MGISEQ-T7	1840	22	2245312	26	4	40	864157	59.53	100	0.05	High
AM04S-32	CNA0021410	MGISEQ-T7	2020	18	2401874	21	3	30	954192	60.25	100	0	High
AM04S-33	CNA0021411	MGISEQ-T7	2008	25	2025671	32	7	70	494797	37.62	100	0.18	High
AM04S-34	CNA0021412	MGISEQ-T7	2073	19	2454248	21	2	44	954273	60.32	100	0.12	High
AM109-41	CNA0021651	MGISEQ-T7	2197	30	2354450	36	6	60	256243	44.67	99.08	0	High
AM109-43	CNA0021652	MGISEQ-T7	1763	32	1822684	39	7	70	305254	39.03	99.88	0.43	High
AM109-45	CNA0021653	MGISEQ-T7	1877	24	1975176	29	5	50	349751	36.7	100	0.19	High
AM109-19	CNA0021645	MGISEQ-T7	1770	27	1838285	32	5	50	298930	38.75	99.7	0.35	High
AM109-21	CNA0021646	MGISEQ-T7	2578	425	2398205	628	203	2647	101299	39.51	96.37	3.09	High
AM109-52	CNA0021654	MGISEQ-T7	1919	26	2350061	27	1	16	363662	59.97	100	0	High
AM109-108	CNA0021642	MGISEQ-T7	5002	78	5308663	86	8	80	596504	57.45	99.93	0.08	High
AM109-109	CNA0021643	MGISEQ-T7	4184	110	4549664	123	13	130	228285	50.75	99.93	0.18	High
AM109-11	CNA0021644	MGISEQ-T7	4965	87	5278919	108	21	210	608310	57.44	100	0.65	High
AM04S-55	CNA0021424	MGISEQ-T7	1865	24	2255737	27	3	30	865286	59.55	100	0.05	High
AM04S-56	CNA0021425	MGISEQ-T7	1548	13	1918427	15	2	20	681354	60.47	100	0	High
AM04S-57	CNA0021426	MGISEQ-T7	1612	10	2000609	13	3	30	1021363	60.48	100	1.33	High
AM04S-98	CNA0021429	MGISEQ-T7	1847	14	2243430	18	4	40	843667	56.58	100	0.23	High
AM04S-29	CNA0021408	MGISEQ-T7	1958	75	2307812	77	2	20	194429	59.69	100	0.81	High
AM04S-99	CNA0021430	MGISEQ-T7	2020	20	2401959	23	3	30	954199	60.25	100	0	High
AM109-66	CNA0021658	MGISEQ-T7	1944	35	1981878	37	2	20	421710	38.09	100	0	High
AM109-96	CNA0021673	MGISEQ-T7	1779	15	1821433	22	7	70	695141	37.94	99	0	High
AM109-83	CNA0021663	MGISEQ-T7	3420	133	3808627	152	19	190	195231	38.55	100	0	High
AM109-84	CNA0021664	MGISEQ-T7	5150	63	5500830	78	15	150	959152	57.17	100	0.11	High
AM109-91	CNA0021670	MGISEQ-T7	4793	33	5152272	39	6	60	995926	57.71	100	0.04	High
AM110-13	CNA0021694	MGISEQ-T7	1948	79	1965708	86	7	70	184648	41.78	98.69	0.26	High
AM110-132	CNA0021692	MGISEQ-T7	1792	41	1776632	48	7	70	305658	37.64	100	0	High
AM110-43	CNA0021714	MGISEQ-T7	1993	97	1994480	108	11	110	113401	41.66	98.69	0.26	High
AM110-45	CNA0021715	MGISEQ-T7	1914	90	1949635	98	8	80	169533	41.77	98.69	0.26	High
AM110-47	CNA0021716	MGISEQ-T7	1772	37	1783593	44	7	70	233228	37.69	100	0	High
AM110-01	CNA0021676	MGISEQ-T7	2674	90	2744585	98	8	80	243805	37.97	99.62	0.38	High
AM110-02	CNA0021677	MGISEQ-T7	2303	18	2448243	21	3	30	649493	44.95	98.77	0.12	High
AM110-03	CNA0021678	MGISEQ-T7	4339	61	4707677	77	16	160	717156	50.58	99.62	0.22	High
AM110-04	CNA0021679	MGISEQ-T7	2133	53	2230749	57	4	40	156616	44.68	99.08	0.61	High
AM110-114	CNA0021687	MGISEQ-T7	1798	42	1782490	50	8	80	305670	37.64	100	0	High
AM109-74	CNA0021660	MGISEQ-T7	2534	114	2789633	131	17	170	192794	41.54	99.42	0.24	High
AM109-79	CNA0021661	MGISEQ-T7	1854	31	1854786	42	11	110	499925	38.7	100	0	High
AM110-33	CNA0021712	MGISEQ-T7	1882	11	1844703	17	6	60	638107	37.51	100	0	High
AM110-128	CNA0021690	MGISEQ-T7	1784	50	1792934	59	9	90	239152	37.68	100	0	High
AM110-36	CNA0021713	MGISEQ-T7	1924	44	2261775	53	9	90	255474	59.82	100	0.81	High
AM110-129	CNA0021691	MGISEQ-T7	1955	88	1985235	99	11	110	176529	41.68	98.69	0.26	High
AM110-108	CNA0021683	MGISEQ-T7	2178	29	2267706	35	6	60	300144	44.58	99.08	0	High
AM110-109	CNA0021684	MGISEQ-T7	4713	79	5061833	91	12	120	604873	50.78	99.62	1.83	High
AM110-110	CNA0021685	MGISEQ-T7	4140	105	4507616	120	15	150	366974	50.8	99.97	0.07	High
AM110-144	CNA0021697	MGISEQ-T7	1876	18	1837865	22	4	40	628184	37.5	100	0	High
AM110-147	CNA0021698	MGISEQ-T7	1838	36	1827969	40	4	40	178572	37.6	100	0	High
AM110-73	CNA0021732	MGISEQ-T7	2450	80	2578671	97	17	170	167613	38.01	99.63	0	High
AM110-113	CNA0021686	MGISEQ-T7	4313	76	4667834	85	9	90	556833	50.64	99.93	0.57	High
AM109-80	CNA0021662	MGISEQ-T7	4257	38	4595272	44	6	60	744207	49.85	99.94	0.17	High
AM109-94	CNA0021671	MGISEQ-T7	1936	64	2204757	71	7	70	220198	59.74	100	1.61	High
AM110-133	CNA0021693	MGISEQ-T7	2033	34	2042627	46	12	187	494826	37.61	100	0.18	High
AM110-49	CNA0021717	MGISEQ-T7	2017	24	2365900	27	3	30	562411	59.89	100	0	High
AM110-53	CNA0021718	MGISEQ-T7	1944	83	1963821	94	11	110	184648	41.78	98.69	0.26	High
AM110-55	CNA0021719	MGISEQ-T7	4665	102	4937088	115	13	130	388604	50.6	99.62	0.14	High
AM110-56	CNA0021720	MGISEQ-T7	2059	39	2267717	46	7	207	248491	44.96	99.08	0	High
AM110-57	CNA0021721	MGISEQ-T7	4450	70	4799088	84	14	140	410410	50.7	99.62	0.17	High
AM110-60	CNA0021722	MGISEQ-T7	1789	39	1773864	46	7	70	246466	37.64	100	0	High
AM110-61	CNA0021723	MGISEQ-T7	1938	94	1966660	106	12	120	169533	41.71	98.69	0.26	High
AM110-64	CNA0021724	MGISEQ-T7	2186	58	2384974	66	8	80	217207	53.57	100	0	High
AM110-65	CNA0021725	MGISEQ-T7	2009	28	2357556	30	2	20	567938	59.93	100	0	High
AM110-66	CNA0021726	MGISEQ-T7	1851	16	2249956	19	3	30	868665	59.2	100	0	High
AM110-08	CNA0021680	MGISEQ-T7	1818	40	1806980	44	4	40	257719	37.65	100	0	High
AM109-85	CNA0021665	MGISEQ-T7	4596	105	4944659	124	19	190	430189	50.76	99.93	1.01	High
AM109-95	CNA0021672	MGISEQ-T7	1767	30	1823752	34	4	40	475292	39.03	99.88	0.43	High
AM110-189	CNA0021707	MGISEQ-T7	2330	130	2365902	148	18	335	152166	31.41	100	0.63	High
AM110-19	CNA0021708	MGISEQ-T7	1833	32	1818858	39	7	70	178825	37.58	100	0	High
AM110-09	CNA0021681	MGISEQ-T7	2027	71	1966072	83	12	120	166813	37.51	100	0	High
AM109-86	CNA0021666	MGISEQ-T7	4260	122	4598394	140	18	180	312919	50.85	99.97	0.19	High
AM109-87	CNA0021667	MGISEQ-T7	2586	30	2738691	34	4	40	666483	37.66	99.63	0	High
AM110-140	CNA0021695	MGISEQ-T7	1881	32	1855416	38	6	60	294697	37.69	100	0	High
AM110-171	CNA0021703	MGISEQ-T7	2347	140	2384379	163	23	230	120666	31.42	100	0.63	High
AM110-142	CNA0021696	MGISEQ-T7	2072	41	2288038	51	10	100	309035	44.86	99.08	0	High
AM110-173	CNA0021704	MGISEQ-T7	1820	26	1811421	32	6	405	442142	37.69	100	0	High
AM109-88	CNA0021668	MGISEQ-T7	5315	94	5620107	102	8	80	556058	57.36	100	1.2	High
AM109-89	CNA0021669	MGISEQ-T7	3402	60	3812603	73	13	130	394111	38.5	100	0	High
AM110-24	CNA0021709	MGISEQ-T7	3071	72	3704424	88	16	160	300330	45.03	99.32	1.58	High
AM110-26	CNA0021710	MGISEQ-T7	2344	120	2383670	137	17	170	161292	31.41	100	0.63	High
AM110-27	CNA0021711	MGISEQ-T7	1967	22	2372162	24	2	20	541704	59.95	100	0.12	High
AM110-163	CNA0021699	MGISEQ-T7	2187	60	2385140	66	6	60	217214	53.57	100	0	High
AM110-166	CNA0021700	MGISEQ-T7	1802	28	1801660	34	6	60	286364	37.65	100	0	High
AM110-168	CNA0021701	MGISEQ-T7	1802	34	1795654	42	8	80	171931	37.58	100	0	High
AM110-183	CNA0021705	MGISEQ-T7	3338	175	3876033	195	20	241	163009	41.65	98.88	0.37	High
AM110-169	CNA0021702	MGISEQ-T7	1880	22	1836607	29	7	70	625930	37.5	100	0	High
AM110-184	CNA0021706	MGISEQ-T7	1895	8	2109242	11	3	30	1614435	40.08	99.9	0.15	High
AM110-68	CNA0021727	MGISEQ-T7	2967	72	3204779	92	20	200	335312	40.37	99.12	0	High
AM110-69	CNA0021728	MGISEQ-T7	1868	33	2225776	38	5	50	370829	59.75	100	0.81	High
AM110-70	CNA0021729	MGISEQ-T7	1966	28	2366707	30	2	20	361976	60.25	100	0.27	High
AM110-71	CNA0021730	MGISEQ-T7	1859	16	2251025	18	2	20	947238	59.2	100	0	High
AM110-72	CNA0021731	MGISEQ-T7	1865	26	2226379	31	5	50	393905	59.74	100	0.81	High
AM110-103	CNA0021682	MGISEQ-T7	2092	35	2265425	41	6	60	313589	44.79	99.08	0	High
AM110-120	CNA0021688	MGISEQ-T7	2022	33	2036855	47	14	140	496590	37.61	100	0.18	High
AM110-121	CNA0021689	MGISEQ-T7	4557	109	4862897	126	17	170	380953	50.54	99.62	0.22	High
AM102-56	CNA0021583	MGISEQ-T7	1549	15	1916678	16	1	10	681390	60.47	100	0	High
AM104-01	CNA0021594	MGISEQ-T7	2632	192	2598806	216	24	478	91704	34.49	100	0	High
AM102-01	CNA0021560	MGISEQ-T7	2022	48	2013372	53	5	50	501043	38.08	100	0.19	High
AM102-105	CNA0021566	MGISEQ-T7	2703	114	2859624	179	65	1250	409940	36.71	99.63	3.93	High
AM104-40	CNA0021610	MGISEQ-T7	3279	45	3311746	52	7	70	470007	68.24	99.49	0.25	High
AM104-42	CNA0021611	MGISEQ-T7	2722	77	3070209	87	10	140	312079	68.93	98.68	0	High
AM110-99	CNA0021743	MGISEQ-T7	1877	16	2267953	19	3	30	822561	59.23	100	0	High
AM102-62	CNA0021584	MGISEQ-T7	2765	111	2798289	127	16	160	142198	37.55	99.63	0	High
AM104-04	CNA0021595	MGISEQ-T7	2610	175	2569352	210	35	350	91820	34.45	100	0	High
AM104-26	CNA0021605	MGISEQ-T7	1719	17	2149383	20	3	30	859870	59.17	100	0	High
AM104-27	CNA0021606	MGISEQ-T7	1551	16	1918834	20	4	40	729681	60.46	100	0	High
AM102-03	CNA0021561	MGISEQ-T7	1917	31	1953179	38	7	70	501257	38.16	100	0	High
AM102-102	CNA0021564	MGISEQ-T7	2202	18	2499597	21	3	30	1047331	71.63	99.01	0	High
AM102-103	CNA0021565	MGISEQ-T7	1913	31	1954504	33	2	20	501098	38.16	100	0	High
AM110-91	CNA0021739	MGISEQ-T7	1897	55	2249398	61	6	60	264477	59.88	100	0.81	High
AM102-31	CNA0021576	MGISEQ-T7	1996	29	2002740	34	5	50	500909	38.07	100	0.19	High
AM102-32	CNA0021577	MGISEQ-T7	2755	109	2793427	128	19	190	142157	37.56	99.63	0	High
AM102-70	CNA0021585	MGISEQ-T7	1797	13	2260739	19	6	240	889907	56.44	100	0.23	High
AM104-06	CNA0021596	MGISEQ-T7	1883	34	2241120	37	3	30	555564	59.74	100	0.81	High
AM104-09	CNA0021597	MGISEQ-T7	2608	139	2597862	164	25	250	130390	34.46	100	0	High
AM102-08	CNA0021562	MGISEQ-T7	1995	31	2003599	35	4	40	500732	38.07	100	0.19	High
AM102-100	CNA0021563	MGISEQ-T7	1956	31	1993492	36	5	50	342801	38.07	100	0	High
AM102-72	CNA0021586	MGISEQ-T7	1996	33	2022451	41	8	80	252422	38.14	100	0	High
AM102-37	CNA0021578	MGISEQ-T7	1550	12	1917747	13	1	10	730062	60.47	100	0	High
AM102-74	CNA0021587	MGISEQ-T7	1822	33	2165205	37	4	40	295958	59.52	100	1.61	High
AM102-77	CNA0021588	MGISEQ-T7	1864	27	1956490	36	9	90	677282	34.55	98.94	0	High
AM102-112	CNA0021570	MGISEQ-T7	1858	29	1955728	36	7	70	670057	34.55	98.94	0	High
AM104-10	CNA0021601	MGISEQ-T7	1717	17	2149369	19	2	20	862752	59.17	100	0	High
AM110-74	CNA0021733	MGISEQ-T7	1998	28	2390879	30	2	20	361895	60.11	100	0.27	High
AM102-42	CNA0021579	MGISEQ-T7	1911	30	1961167	33	3	30	556543	38.11	100	0	High
AM102-79	CNA0021589	MGISEQ-T7	2793	59	2911347	76	17	170	415199	37.42	99.25	0	High
AM102-12	CNA0021572	MGISEQ-T7	2947	47	3084634	59	12	120	572332	37.15	99.63	0.37	High
AM110-80	CNA0021735	MGISEQ-T7	1769	48	1769009	56	8	82	248679	37.7	100	0	High
AM102-46	CNA0021580	MGISEQ-T7	2140	38	2482053	47	9	90	690836	60.18	100	0.12	High
AM102-83	CNA0021590	MGISEQ-T7	1863	29	1956135	35	6	60	456210	34.55	98.94	0	High
AM102-109	CNA0021567	MGISEQ-T7	1856	34	1955596	39	5	50	488012	34.55	98.94	0	High
AM102-116	CNA0021571	MGISEQ-T7	1798	15	2261198	17	2	20	889906	56.43	100	0.23	High
AM102-110	CNA0021568	MGISEQ-T7	1862	30	1958246	35	5	50	670097	34.56	98.94	0	High
AM102-111	CNA0021569	MGISEQ-T7	1805	24	2257980	26	2	20	677260	56.38	100	0.23	High
AM104-32	CNA0021607	MGISEQ-T7	4259	129	4321391	153	24	240	152752	39.16	99.31	4.62	High
AM104-33	CNA0021608	MGISEQ-T7	1548	13	1918612	16	3	30	681354	60.47	100	0	High
AM104-17	CNA0021602	MGISEQ-T7	2622	145	2604551	179	34	370	130390	34.47	100	0	High
AM104-19	CNA0021603	MGISEQ-T7	1771	36	2202168	46	10	100	557826	59.13	100	1.14	High
AM110-82	CNA0021736	MGISEQ-T7	1881	17	1841133	25	8	80	636972	37.5	100	0	High
AM110-83	CNA0021737	MGISEQ-T7	1868	32	2226919	37	5	50	374416	59.75	100	0.81	High
AM110-84	CNA0021738	MGISEQ-T7	1867	27	2228494	30	3	30	394523	59.75	100	0.81	High
AM110-96	CNA0021740	MGISEQ-T7	2343	167	2362536	185	18	180	110037	31.45	100	0.63	High
AM110-97	CNA0021741	MGISEQ-T7	1898	105	1914673	112	7	70	112265	32.71	99.48	0	High
AM110-98	CNA0021742	MGISEQ-T7	1896	94	1915034	101	7	81	146614	32.71	99.48	0	High
AM102-50	CNA0021581	MGISEQ-T7	2595	17	2763611	20	3	30	765294	36.58	99.63	0.37	High
AM102-53	CNA0021582	MGISEQ-T7	1967	36	1992504	39	3	30	389587	38.06	100	0.19	High
AM104-36	CNA0021609	MGISEQ-T7	4224	39	4280805	47	8	80	652895	39.98	99.69	4.43	High
AM104-23	CNA0021604	MGISEQ-T7	2597	157	2570142	190	33	330	130308	34.44	100	0	High
AM102-15	CNA0021573	MGISEQ-T7	2599	21	2763722	24	3	30	455942	36.58	99.63	0.37	High
AM110-75	CNA0021734	MGISEQ-T7	2185	64	2384676	70	6	60	181913	53.58	100	0	High
AM102-87	CNA0021591	MGISEQ-T7	1995	32	2005294	36	4	40	501208	38.07	100	0.19	High
AM102-90	CNA0021592	MGISEQ-T7	2110	35	2120121	39	4	40	568303	38.04	100	0.19	High
AM102-18	CNA0021574	MGISEQ-T7	1957	31	2015586	37	6	60	501539	38.05	100	0.19	High
AM102-19	CNA0021575	MGISEQ-T7	3239	61	3387951	63	2	27	414560	42.69	99.25	0.38	High
AM104-102	CNA0021599	MGISEQ-T7	2602	145	2588364	167	22	220	130320	34.45	100	0	High
AM104-50	CNA0021612	MGISEQ-T7	2582	16	2762705	20	4	40	727168	34.67	99.45	1.8	High
AM104-90	CNA0021632	MGISEQ-T7	2741	57	3122363	61	4	40	327213	68.95	98.68	0.66	High
AM104-91	CNA0021633	MGISEQ-T7	4219	30	4281655	40	10	100	523741	39.98	99.69	4.43	High
AM104-99	CNA0021638	MGISEQ-T7	2612	133	2599837	158	25	552	162735	34.46	100	0	High
AM104-93	CNA0021634	MGISEQ-T7	2731	60	3128774	67	7	70	346658	68.91	98.68	0.99	High
AM104-94	CNA0021635	MGISEQ-T7	2276	52	2459164	61	9	90	252818	31.97	99.81	0.06	High
AM104-55	CNA0021613	MGISEQ-T7	2582	11	2764498	15	4	40	956474	34.67	99.45	1.8	High
AM104-56	CNA0021614	MGISEQ-T7	2582	11	2764461	13	2	20	956372	34.66	99.45	1.8	High
AM104-57	CNA0021615	MGISEQ-T7	2015	81	2018798	105	24	240	200059	39.56	99.24	0.46	High
AM104-58	CNA0021616	MGISEQ-T7	1865	24	1963848	29	5	50	670744	34.57	98.94	0	High
AM104-59	CNA0021617	MGISEQ-T7	3286	42	3307756	48	6	60	470010	68.26	98.99	0.25	High
AM104-60	CNA0021618	MGISEQ-T7	2865	93	3050978	101	8	80	256747	46.28	99.46	0	High
AM104-61	CNA0021619	MGISEQ-T7	1864	25	1962896	33	8	80	670703	34.57	98.94	0	High
AM104-62	CNA0021620	MGISEQ-T7	2095	36	2135844	43	7	70	313827	35.44	100	0	High
AM104-109	CNA0021600	MGISEQ-T7	4225	37	4285349	48	11	110	523659	39.98	99.69	4.43	High
AM104-64	CNA0021621	MGISEQ-T7	4064	21	4167855	23	2	20	1005725	40.03	99.69	4.34	High
AM104-66	CNA0021622	MGISEQ-T7	2665	54	3011988	60	6	60	506214	69.05	98.68	0.66	High
AM104-67	CNA0021623	MGISEQ-T7	3269	22	3456812	23	1	10	986211	70.63	98.99	0	High
AM104-68	CNA0021624	MGISEQ-T7	4593	19	5092156	26	7	70	931695	65.31	99.49	0	High
AM104-69	CNA0021625	MGISEQ-T7	6222	74	6453409	82	8	80	561670	63.19	97.61	2.07	High
AM104-70	CNA0021626	MGISEQ-T7	2584	17	2764838	21	4	40	620331	34.67	99.45	1.8	High
AM104-98	CNA0021637	MGISEQ-T7	4062	21	4166863	24	3	30	1160921	40.03	99.69	4.34	High
AM104-76	CNA0021627	MGISEQ-T7	2586	18	2763139	22	4	40	621341	34.67	99.45	1.8	High
AM104-101	CNA0021598	MGISEQ-T7	4221	31	4283354	39	8	80	677522	39.98	99.69	4.43	High
AM104-81	CNA0021628	MGISEQ-T7	3659	18	4068705	24	6	60	735124	72.11	99.42	0	High
AM104-82	CNA0021629	MGISEQ-T7	3430	66	3791326	73	7	70	516890	69.03	98.78	1.05	High
AM104-97	CNA0021636	MGISEQ-T7	2791	77	3173035	80	3	30	682176	68.75	98.68	0	High
AM104-85	CNA0021630	MGISEQ-T7	2731	44	2753973	45	1	10	318546	32.42	99.45	0.28	High
AM104-89	CNA0021631	MGISEQ-T7	1937	33	1972120	37	4	40	523030	38.63	100	0	High
UN03-64	CNA0022690	MGISEQ-T7	2554	25	2717784	29	4	40	765919	37.54	99.63	0	High
UN03-88	CNA0022694	MGISEQ-T7	1699	16	2124062	18	2	20	870462	59.54	100	0	High
UN03-89	CNA0022695	MGISEQ-T7	1786	17	2226474	21	4	40	559555	56.49	100	0.23	High
UN03-187	CNA0022658	MGISEQ-T7	2933	147	3251063	167	20	200	197552	28.13	100	0	High
UN03-201	CNA0022663	MGISEQ-T7	2561	50	2598384	64	14	140	479082	34.78	100	1.14	High
UN03-219	CNA0022669	MGISEQ-T7	1832	41	1950365	49	8	80	260262	46.76	99.18	0.54	High
UN03-220	CNA0022670	MGISEQ-T7	1831	40	1949786	44	4	40	223288	46.76	99.18	0.54	High
UN03-289	CNA0022677	MGISEQ-T7	1846	17	2237055	17	0	0	687115	56.44	100	0.23	High
UN03-25	CNA0022674	MGISEQ-T7	1867	44	1841825	53	9	90	208869	37.65	100	0	High
UN03-119	CNA0022646	MGISEQ-T7	2676	103	2738243	122	19	190	248955	38.01	99.62	0	High
UN03-26	CNA0022675	MGISEQ-T7	2673	95	2746115	103	8	80	276985	38	99.62	0	High
UN03-120	CNA0022647	MGISEQ-T7	5560	122	5487220	149	27	416	509286	35.05	98.96	0.31	High
UN03-98	CNA0022696	MGISEQ-T7	2073	42	1951688	48	6	60	197576	37.53	100	0	High
UN03-159	CNA0022653	MGISEQ-T7	1927	89	1912587	96	7	70	128486	37.77	100	0	High
UN03-60	CNA0022689	MGISEQ-T7	2008	15	2487912	16	1	10	990920	58.5	99.91	0.98	High
UN03-177	CNA0022655	MGISEQ-T7	2930	77	3263407	87	10	247	468575	28.11	100	0	High
UN03-283	CNA0022676	MGISEQ-T7	1782	9	1821475	9	0	0	497831	37.21	99.07	0	High
UN03-18	CNA0022660	MGISEQ-T7	1949	63	1919076	77	14	140	174106	37.52	100	0	High
UN03-19	CNA0022662	MGISEQ-T7	2616	67	2719792	75	8	80	258868	38.14	99.62	0.38	High
UN03-20	CNA0022666	MGISEQ-T7	4710	93	5062003	103	10	100	596165	50.73	99.97	0.33	High
UN03-122	CNA0022648	MGISEQ-T7	1904	53	1893755	64	11	110	142227	37.65	100	0	High
UN03-102	CNA0022642	MGISEQ-T7	3014	265	2990043	379	114	8382	155435	37.69	97.19	1.89	High
UN03-157	CNA0022652	MGISEQ-T7	3024	304	3000786	387	83	851	87131	37.73	98.49	0.57	High
UN03-105	CNA0022643	MGISEQ-T7	3076	363	2951483	477	114	1437	127770	37.84	97.92	1.32	High
UN03-209	CNA0022665	MGISEQ-T7	1770	30	1808335	34	4	40	256891	38.97	99.89	0	High
UN03-210	CNA0022667	MGISEQ-T7	1766	14	1804463	19	5	50	830616	38.87	99.89	0	High
UN03-211	CNA0022668	MGISEQ-T7	2245	44	2342781	54	10	100	435164	34.82	100	0.38	High
UN03-248	CNA0022673	MGISEQ-T7	2475	32	2665284	36	4	40	589092	37.62	99.63	0	High
UN03-35	CNA0022681	MGISEQ-T7	3329	36	3732517	39	3	30	800696	46.17	99.38	2.16	High
UN03-38	CNA0022684	MGISEQ-T7	2665	103	2735067	119	16	160	261803	38.01	99.62	0	High
UN03-36	CNA0022682	MGISEQ-T7	3555	421	3342563	668	247	4326	104800	37.63	97.92	0.57	High
UN03-37	CNA0022683	MGISEQ-T7	2669	139	2711179	151	12	120	123512	38.25	99.62	0	High
UN03-69	CNA0022691	MGISEQ-T7	1758	92	1783529	100	8	81	165892	49.99	99.03	0	High
UN03-49	CNA0022687	MGISEQ-T7	2671	104	2737963	119	15	150	261845	38	99.62	0	High
UN03-70	CNA0022692	MGISEQ-T7	2618	72	2722957	81	9	90	267946	38.14	99.62	0.38	High
UN03-50	CNA0022688	MGISEQ-T7	2672	99	2737363	112	13	130	261952	38.01	99.62	0	High
UN03-203	CNA0022664	MGISEQ-T7	2595	49	2705918	62	13	130	382987	34.71	100	0.44	High
UN03-14	CNA0022651	MGISEQ-T7	2651	173	2705647	192	19	377	108228	38.27	99.62	0	High
UN03-107	CNA0022644	MGISEQ-T7	4342	85	4704908	105	20	200	515497	38.23	99.89	1.46	High
UN03-74	CNA0022693	MGISEQ-T7	1853	60	1836299	66	6	60	149590	37.65	100	0	High
UN03-08	CNA0022641	MGISEQ-T7	1792	47	1775373	57	10	100	303702	37.67	100	0	High
UN03-111	CNA0022645	MGISEQ-T7	3041	225	2993435	343	118	2178	163658	37.8	97.92	1.42	High
UN03-43	CNA0022685	MGISEQ-T7	1646	14	2075550	15	1	10	822599	59.46	100	0	High
UN03-224	CNA0022671	MGISEQ-T7	4410	98	4746534	115	17	170	359129	50.72	99.62	0.1	High
UN03-225	CNA0022672	MGISEQ-T7	3768	310	3806082	339	29	290	161879	28.55	100	0	High
UN03-46	CNA0022686	MGISEQ-T7	2667	90	2744728	95	5	50	276985	38.01	99.62	0	High
UN03-188	CNA0022659	MGISEQ-T7	2934	266	3243066	284	18	180	161655	28.17	100	0.81	High
UN03-28	CNA0022678	MGISEQ-T7	3330	42	3731316	46	4	40	776052	46.17	99.38	2.16	High
UN03-29	CNA0022679	MGISEQ-T7	4348	88	4696340	101	13	130	519983	38.22	99.89	1.46	High
UN03-143	CNA0022649	MGISEQ-T7	3336	37	3733489	38	1	10	800792	46.17	99.38	2.16	High
UN03-144	CNA0022650	MGISEQ-T7	2558	14	2726789	18	4	40	782609	37.56	99.63	0	High
UN03-184	CNA0022656	MGISEQ-T7	2839	251	3153558	276	25	250	161912	28.2	99.92	0.81	High
UN03-185	CNA0022657	MGISEQ-T7	2836	216	3158912	236	20	220	161912	28.18	100	0	High
UN03-195	CNA0022661	MGISEQ-T7	1888	31	2336514	36	5	50	565601	59.99	100	0.12	High
UN03-31	CNA0022680	MGISEQ-T7	3767	116	3961805	133	17	170	286559	41.05	100	0.18	High
UN03-02	CNA0022640	MGISEQ-T7	2570	29	2734640	37	8	80	767488	37.57	99.63	0	High
UN03-168	CNA0022654	MGISEQ-T7	2660	174	2718601	187	13	130	112659	38.22	99.62	0	High
AF19-35	CNA0021098	MGISEQ-T7	4467	83	5390211	94	11	110	559169	42.84	98.98	0.4	High
AF24-15AC	CNA0021112	MGISEQ-T7	3267	91	4003173	96	5	50	185191	44.53	98.88	0	High
AF24-27AC	CNA0021113	MGISEQ-T7	3230	157	3817614	193	36	360	262874	44.61	98.65	1.69	High
AF25-14LB	CNA0021116	MGISEQ-T7	3225	62	3917087	78	16	160	418362	42.41	99.26	0.19	High
AF25-2	CNA0021118	MGISEQ-T7	3980	36	5051159	45	9	90	834752	41.57	99.25	0.94	High
AF25-24	CNA0021117	MGISEQ-T7	3448	63	3667221	77	14	140	743491	43.58	99.33	1.34	High
AF30-1	CNA0021128	MGISEQ-T7	2022	34	2010610	39	5	50	477617	38.11	100	0	High
AF30-7	CNA0021129	MGISEQ-T7	2068	35	2056436	42	7	70	477617	38.02	100	0.19	High
AF30-8	CNA0021130	MGISEQ-T7	2070	42	2057175	48	6	60	474047	38.02	100	0.19	High
AF31-11AC	CNA0021132	MGISEQ-T7	1937	37	2249636	48	11	110	503782	59.84	100	1.61	High
AF31-8	CNA0021134	MGISEQ-T7	4665	93	6026275	112	19	190	392000	42.62	99.25	0	High
AF34-5BH	CNA0021143	MGISEQ-T7	1632	25	1969795	28	3	30	331852	62.13	100	0.81	High
AF35-9AC	CNA0021149	MGISEQ-T7	1899	35	2226829	38	3	30	417302	59.81	100	0.81	High
AF36-15	CNA0021150	MGISEQ-T7	4888	191	5673653	214	23	230	236619	42.41	99.25	0.38	High
AF36-1AT	CNA0021151	MGISEQ-T7	4984	173	5205123	198	25	250	298246	50.72	99.97	0.36	High
AF36-21BH	CNA0021152	MGISEQ-T7	1924	17	2019416	21	4	40	605237	36.74	100	0.19	High
AM31-13	CNA0021921	MGISEQ-T7	3227	171	3840855	193	22	220	190259	41.53	98.88	0	High
AM31-17	CNA0021922	MGISEQ-T7	5737	88	5551235	99	11	110	451147	35.35	99.23	1.1	High
AM31-29	CNA0021924	MGISEQ-T7	4420	54	5907797	68	14	140	583402	42.59	99.25	0	High
AM31-4	CNA0021925	MGISEQ-T7	1883	13	2314153	17	4	40	922115	56.52	100	0.32	High
AM32-13	CNA0021926	MGISEQ-T7	4209	319	4537476	357	38	442	121487	28.67	99.19	0	High
AM32-5	CNA0021927	MGISEQ-T7	2208	88	2453376	104	16	160	188663	58.24	100	0.08	High
AM34-4	CNA0021933	MGISEQ-T7	1967	21	2376928	21	0	0	360129	60.14	100	0	High
AM35-2AC	CNA0021934	MGISEQ-T7	3262	142	3235729	160	18	180	236418	31.07	100	0.94	High
AM38-11BH	CNA0021939	MGISEQ-T7	2573	78	2847414	87	9	90	209466	41.88	99.42	0	High
AM38-2	CNA0021941	MGISEQ-T7	1887	38	1827900	47	9	90	300512	37.56	100	0	High
AM38-7BH	CNA0021942	MGISEQ-T7	2098	55	2323222	66	11	110	182554	58.51	100	0.08	High
AM38-9BH	CNA0021943	MGISEQ-T7	2989	82	3061488	101	19	389	327993	55.61	99.33	0.67	High
AM39-11AC	CNA0021945	MGISEQ-T7	1644	37	1914970	43	6	60	207128	62.38	100	0	High
AM39-12AC	CNA0021946	MGISEQ-T7	2041	20	2358092	24	4	40	514041	62.74	100	0	High
AM39-15AC	CNA0021947	MGISEQ-T7	1640	37	1911871	39	2	20	231692	62.38	100	0	High
AM40-5BH	CNA0021951	MGISEQ-T7	2810	64	3102596	78	14	140	285899	49.9	99.33	0.13	High
AM40-6	CNA0021952	MGISEQ-T7	3308	32	4066098	39	7	70	605584	44.53	99.26	0	High
AM42-10	CNA0021955	MGISEQ-T7	1910	19	2319381	24	5	50	733683	62.52	99.54	0.12	High
OF01-14LB	CNA0022219	MGISEQ-T7	3813	187	3743417	215	28	280	193762	31.15	100	1.89	High
OF04-13AC	CNA0022225	MGISEQ-T7	4748	175	5044048	193	18	180	221041	50.84	99.62	0.68	High
OF04-14BH	CNA0022226	MGISEQ-T7	5409	212	6680237	250	38	380	212395	42.08	99.41	0	High
OF05-1AC	CNA0022229	MGISEQ-T7	4433	50	4807118	54	4	40	428250	51.87	100	0.11	High
OF05-21B-BH	CNA0022231	MGISEQ-T7	5096	88	6691304	105	17	170	360259	41.95	99.46	0.16	High
OM04-3AA	CNA0022347	MGISEQ-T7	2596	127	2501878	143	16	160	135394	30.2	99.06	0	High
OM04-9AA	CNA0022349	MGISEQ-T7	2599	143	2498140	164	21	371	135278	30.27	99.06	0	High
OM06-17AC	CNA0022350	MGISEQ-T7	4124	30	5077956	35	5	50	1125529	43.36	99.26	0	High
OM06-4BH	CNA0022351	MGISEQ-T7	2219	23	2379489	30	7	70	359203	37.09	99.33	0.34	High
AM113-123	CNA0021758	MGISEQ-T7	1717	23	2142545	25	2	20	726806	59.37	100	0.61	High
AM113-156	CNA0021774	MGISEQ-T7	2485	18	2693413	21	3	30	728501	37.66	99.63	0	High
AM113-125	CNA0021759	MGISEQ-T7	2385	53	2439777	64	11	110	494000	34.91	100	0.19	High
AM113-159	CNA0021775	MGISEQ-T7	1974	72	2427727	168	96	5552	334494	56.15	99.09	1	High
AM113-207	CNA0021791	MGISEQ-T7	2616	29	2751616	32	3	30	719541	37.54	99.53	0	High
AM113-208	CNA0021792	MGISEQ-T7	2538	51	2662592	64	13	308	313252	38.24	99.62	0	High
AM113-163	CNA0021776	MGISEQ-T7	1986	60	2386620	66	6	60	230812	59.72	100	0.81	High
AM113-214	CNA0021794	MGISEQ-T7	3313	42	3454047	53	11	110	556755	42.49	99.25	0.38	High
TF109-01	CNA0022422	MGISEQ-T7	3426	64	3561607	78	14	140	553925	42.38	99.25	0.96	High
TF109-03	CNA0022423	MGISEQ-T7	2656	19	2827454	30	11	110	1434003	37.56	99.63	0	High
TM115-84	CNA0022612	MGISEQ-T7	2920	181	3254503	207	26	510	209312	28.09	100	0.81	High
TM115-85	CNA0022613	MGISEQ-T7	1980	28	2014969	34	6	60	453073	38.01	100	0	High
TM115-139	CNA0022538	MGISEQ-T7	2843	43	2973797	54	11	110	788430	37.43	99.63	0.37	High
TM115-87	CNA0022614	MGISEQ-T7	2619	57	2669706	69	12	298	490608	37.74	99.63	0	High
TM115-141	CNA0022540	MGISEQ-T7	3078	69	3227897	81	12	120	290732	42.42	99.42	0.29	High
TM115-142	CNA0022541	MGISEQ-T7	1848	20	2278193	21	1	10	431276	59.41	100	0	High
TM115-89	CNA0022615	MGISEQ-T7	2084	37	2472709	44	7	70	395100	60.2	100	0	High
TM115-90	CNA0022616	MGISEQ-T7	2996	26	3356348	32	6	60	539055	58	97.28	0	High
TM115-91	CNA0022617	MGISEQ-T7	1982	63	2294162	70	7	70	199754	60.23	100	0.81	High
TM115-253	CNA0022588	MGISEQ-T7	2869	81	3040259	93	12	120	193184	53.94	99.33	0.67	High
AM113-39	CNA0021806	MGISEQ-T7	2396	28	2446733	32	4	40	458586	34.84	100	0.38	High
AM113-30	CNA0021799	MGISEQ-T7	4634	122	4907892	148	26	260	290456	50.63	99.62	0.1	High
AM113-40	CNA0021807	MGISEQ-T7	4325	23	4673826	28	5	50	1023486	54.97	99.7	0.15	High
AM113-31	CNA0021800	MGISEQ-T7	2463	58	2500523	70	12	120	295381	34.78	100	0.38	High
AM113-85	CNA0021829	MGISEQ-T7	3666	45	3896341	66	21	217	806516	42.37	99.25	1.13	High
AM113-102	CNA0021752	MGISEQ-T7	2428	64	2448466	78	14	141	409574	34.93	100	0.19	High
AM113-101	CNA0021751	MGISEQ-T7	4776	185	5022838	219	34	340	330427	50.59	99.62	0.26	High
AM113-106	CNA0021753	MGISEQ-T7	3430	40	3684666	47	7	70	731412	42.58	99.25	0.94	High
TM115-01	CNA0022513	MGISEQ-T7	2466	39	2480645	43	4	40	550090	34.81	100	0.63	High
TM115-02	CNA0022514	MGISEQ-T7	4888	166	5150378	203	37	370	442263	50.51	99.62	0.19	High
TM115-03	CNA0022515	MGISEQ-T7	2713	80	2788489	92	12	120	242921	37.52	99.63	0	High
TM115-230	CNA0022579	MGISEQ-T7	2838	47	2951346	53	6	60	659099	37.19	99.63	0	High
TM115-04	CNA0022516	MGISEQ-T7	3106	32	3230723	38	6	60	578378	40.49	99.25	0.19	High
TM115-246	CNA0022584	MGISEQ-T7	3651	14	3782351	17	3	30	1052547	69.48	100	0.76	High
TM115-213	CNA0022571	MGISEQ-T7	2617	58	2666537	70	12	314	252264	37.76	99.63	0	High
AM113-129	CNA0021760	MGISEQ-T7	1987	62	2385650	67	5	50	190150	59.71	100	0.81	High
AM113-130	CNA0021761	MGISEQ-T7	2742	44	3240715	50	6	60	455316	63.86	100	0.81	High
AM113-165	CNA0021777	MGISEQ-T7	1995	24	2393734	25	1	10	345563	60.24	100	0	High
AM113-132	CNA0021762	MGISEQ-T7	2788	41	2939084	46	5	50	942476	37.3	99.53	0.15	High
AM113-213	CNA0021793	MGISEQ-T7	1707	14	2167389	17	3	30	1006287	56.22	100	0.23	High
TF109-08	CNA0022424	MGISEQ-T7	2655	23	2825875	29	6	60	1450887	37.56	99.63	0	High
TM115-94	CNA0022618	MGISEQ-T7	2926	319	3250768	351	32	320	132093	28.16	99.19	0	High
TM115-95	CNA0022619	MGISEQ-T7	2065	47	2078845	50	3	30	231362	37.91	100	0.19	High
TM115-96	CNA0022620	MGISEQ-T7	1950	38	2343638	46	8	80	419318	59.99	100	0	High
TM115-146	CNA0022542	MGISEQ-T7	2026	75	2317527	87	12	120	186828	60.22	100	0.81	High
TM115-97	CNA0022621	MGISEQ-T7	2022	79	2308612	87	8	80	124759	60.22	100	0.81	High
TM115-256	CNA0022589	MGISEQ-T7	1930	30	2342139	34	4	40	415720	59.98	100	0	High
AM113-32	CNA0021801	MGISEQ-T7	5125	46	5486790	51	5	50	1230821	57.11	100	0.23	High
AM113-37	CNA0021805	MGISEQ-T7	5115	45	5477123	58	13	130	766685	57.01	100	0.87	High
AM113-33	CNA0021802	MGISEQ-T7	2398	31	2448653	36	5	50	416948	34.85	100	0.38	High
AM113-34	CNA0021803	MGISEQ-T7	3602	62	3836853	71	9	90	511697	42.32	99.25	0.38	High
AM113-72	CNA0021823	MGISEQ-T7	2390	48	2467394	60	12	19642	491766	34.91	100	0.19	High
AM113-76	CNA0021824	MGISEQ-T7	2396	50	2435804	60	10	100	248662	34.88	100	0.76	High
AM113-77	CNA0021825	MGISEQ-T7	2383	49	2436786	57	8	80	248922	34.88	100	0.76	High
TM115-47	CNA0022600	MGISEQ-T7	4414	159	4706649	182	23	230	248076	50.88	99.92	0.25	High
TM115-48	CNA0022601	MGISEQ-T7	4366	62	4232860	72	10	100	541636	45.15	99.63	0.12	High
TM115-08	CNA0022517	MGISEQ-T7	3307	33	3501655	40	7	70	665724	42.64	99.25	0.39	High
TM115-09	CNA0022518	MGISEQ-T7	4543	85	4843271	105	20	200	431114	50.79	99.89	0.1	High
TM115-247	CNA0022585	MGISEQ-T7	3646	10	3778724	12	2	20	1279695	69.5	99.49	0.76	High
TM115-216	CNA0022572	MGISEQ-T7	2826	45	2943016	55	10	100	684702	37.19	99.63	0	High
AM113-134	CNA0021763	MGISEQ-T7	1703	16	2167162	21	5	50	913473	56.22	100	0.23	High
AM113-171	CNA0021778	MGISEQ-T7	4440	75	4774491	85	10	100	448808	50.64	99.62	0.5	High
AM113-172	CNA0021779	MGISEQ-T7	1999	23	2412106	24	1	10	340317	60.24	100	0	High
AM113-175	CNA0021780	MGISEQ-T7	1699	13	2166877	16	3	30	803532	56.22	100	0.23	High
AM113-178	CNA0021781	MGISEQ-T7	4405	117	4709969	132	15	150	263421	50.78	99.97	2.59	High
TF109-20	CNA0022427	MGISEQ-T7	2658	20	2829198	25	5	50	635698	37.56	99.63	0	High
TM115-103	CNA0022519	MGISEQ-T7	1897	31	1947488	31	0	0	500070	38.13	100	0	High
TM115-104	CNA0022520	MGISEQ-T7	1836	20	2255935	26	6	60	585186	56.56	100	0.23	High
TM115-105	CNA0022521	MGISEQ-T7	1988	63	2296098	70	7	70	178890	60.24	100	0.81	High
TM115-149	CNA0022543	MGISEQ-T7	2648	72	2746229	83	11	435	256006	38.13	99.62	0.44	High
TM115-108	CNA0022522	MGISEQ-T7	4472	156	4794772	184	28	420	180628	50.8	99.56	0.89	High
AM113-14	CNA0021769	MGISEQ-T7	2381	53	2438854	64	11	110	491779	34.91	100	0.19	High
AM113-19	CNA0021788	MGISEQ-T7	1823	21	2025702	25	4	40	560557	39.43	98.35	0.57	High
AM113-67	CNA0021819	MGISEQ-T7	1784	23	1837705	29	6	60	332784	38.81	99.88	0.07	High
AM113-68	CNA0021820	MGISEQ-T7	1824	19	2028663	22	3	30	560569	39.44	98.35	0.57	High
AM113-111	CNA0021755	MGISEQ-T7	4522	33	4807324	37	4	40	1223279	55.94	99.97	0.14	High
AM113-69	CNA0021821	MGISEQ-T7	2599	88	2714438	104	16	160	397072	38.11	99.62	0.38	High
AM113-71	CNA0021822	MGISEQ-T7	2394	28	2450535	32	4	40	459344	34.85	100	0.38	High
TM115-11	CNA0022530	MGISEQ-T7	3107	29	3232470	34	5	50	578544	40.49	99.25	0.19	High
TM115-50	CNA0022602	MGISEQ-T7	2110	37	2152066	42	5	50	412356	37.8	100	0	High
TM115-13	CNA0022539	MGISEQ-T7	2101	58	2060077	63	5	50	414600	37.9	99.62	0	High
TM115-234	CNA0022580	MGISEQ-T7	2636	82	2727450	91	9	90	241942	37.59	99.63	0	High
AM113-140	CNA0021764	MGISEQ-T7	1742	19	2207323	20	1	10	746009	56.18	100	0.09	High
AM113-144	CNA0021765	MGISEQ-T7	2043	25	2455508	27	2	20	340193	60.31	100	0	High
AM113-179	CNA0021782	MGISEQ-T7	1743	18	2219550	23	5	50	543878	56.19	100	0.09	High
AM113-183	CNA0021783	MGISEQ-T7	2773	38	2938324	44	6	60	696600	37.31	99.63	0.15	High
TF109-15	CNA0022425	MGISEQ-T7	3409	49	3548819	53	4	40	556187	42.39	99.25	0.96	High
TF109-38	CNA0022431	MGISEQ-T7	2657	18	2829318	20	2	20	1469965	37.56	99.63	0	High
TF109-19	CNA0022426	MGISEQ-T7	3398	51	3545045	58	7	70	556163	42.4	99.25	0.96	High
TM115-109	CNA0022523	MGISEQ-T7	2707	107	2783485	120	13	130	187036	38.15	99.62	0.38	High
TM115-110	CNA0022524	MGISEQ-T7	2831	33	2947738	40	7	70	684482	37.19	99.63	0	High
TM115-152	CNA0022544	MGISEQ-T7	1774	11	2192093	14	3	30	843725	56.23	100	0.23	High
TM115-153	CNA0022545	MGISEQ-T7	1915	33	2322680	43	10	100	409520	60.05	100	0	High
TM115-158	CNA0022546	MGISEQ-T7	5003	76	5313685	91	15	150	851333	57.45	100	0.14	High
TM115-159	CNA0022547	MGISEQ-T7	2893	45	3238018	62	17	170	544906	58.15	97.28	0	High
TM115-160	CNA0022548	MGISEQ-T7	4923	160	5181568	187	27	270	462309	50.52	99.62	0.22	High
TM115-161	CNA0022549	MGISEQ-T7	1984	59	2295802	64	5	139	199799	60.25	100	0.81	High
AM113-36	CNA0021804	MGISEQ-T7	5387	42	5725739	50	8	80	685832	57.03	100	0.47	High
AM113-44	CNA0021808	MGISEQ-T7	5381	46	5853256	58	12	120	550783	56.12	100	0.67	High
AM113-54	CNA0021811	MGISEQ-T7	4460	25	4792027	29	4	40	1272134	55.08	99.7	0.09	High
AM113-55	CNA0021812	MGISEQ-T7	3305	45	3445955	53	8	80	521228	42.5	99.25	0.38	High
AM113-46	CNA0021809	MGISEQ-T7	2395	31	2448497	36	5	50	458243	34.85	100	0.38	High
AM113-57	CNA0021813	MGISEQ-T7	2397	28	2450569	32	4	40	464581	34.85	100	0.38	High
AM113-58	CNA0021814	MGISEQ-T7	2003	37	2041956	40	3	30	378524	38.07	100	0	High
AM113-59	CNA0021815	MGISEQ-T7	4403	43	4936891	48	5	50	710327	37.22	100	0.49	High
AM113-60	CNA0021817	MGISEQ-T7	2451	55	2499458	69	14	140	339903	34.9	100	0.57	High
AM113-120	CNA0021757	MGISEQ-T7	4360	102	4684402	127	25	250	519985	38.2	99.89	1.46	High
TM115-17	CNA0022556	MGISEQ-T7	2615	47	2670752	57	10	285	352568	37.73	99.63	0	High
TM115-54	CNA0022603	MGISEQ-T7	1960	31	1989671	35	4	40	388401	38.47	100	0.19	High
TM115-19	CNA0022566	MGISEQ-T7	2622	47	2671033	61	14	140	521250	37.73	99.63	0	High
TM115-20	CNA0022570	MGISEQ-T7	5293	47	5624794	59	12	238	697719	57.08	100	0.23	High
TM115-21	CNA0022573	MGISEQ-T7	3678	34	3829893	42	8	100	1279306	68.99	99.49	0.76	High
TM115-57	CNA0022604	MGISEQ-T7	2619	40	2676368	49	9	90	521622	37.74	99.63	0	High
TM115-220	CNA0022574	MGISEQ-T7	2831	92	2862867	109	17	170	214535	37.49	99.63	0	High
TM115-237	CNA0022581	MGISEQ-T7	2217	48	2206381	61	13	130	339207	38.23	100	0	High
AM113-146	CNA0021766	MGISEQ-T7	1701	15	2165594	19	4	40	803220	56.22	100	0.23	High
AM113-188	CNA0021784	MGISEQ-T7	1921	38	1933320	47	9	90	251800	38.75	99.88	0.3	High
AM113-189	CNA0021785	MGISEQ-T7	2291	17	2502078	19	2	20	737893	60.09	100	0	High
AM113-190	CNA0021786	MGISEQ-T7	2395	43	2438718	49	6	60	358954	34.88	100	0.76	High
AM113-205	CNA0021789	MGISEQ-T7	2294	20	2503615	21	1	10	737858	60.07	100	0	High
TM115-113	CNA0022525	MGISEQ-T7	1861	28	1908230	32	4	40	356125	38.23	100	0	High
TM115-114	CNA0022526	MGISEQ-T7	1774	11	2191795	14	3	30	845909	56.24	100	0.23	High
TM115-115	CNA0022527	MGISEQ-T7	2070	36	2243237	45	9	90	374115	44.76	99.08	0.92	High
TM115-117	CNA0022528	MGISEQ-T7	1919	38	2321132	44	6	60	412115	60.04	100	0	High
TM115-167	CNA0022550	MGISEQ-T7	2828	42	2962718	48	6	60	355682	37.46	99.63	0.37	High
TM115-118	CNA0022529	MGISEQ-T7	2000	30	2415677	34	4	40	623197	59.96	100	0	High
TM115-173	CNA0022551	MGISEQ-T7	1842	18	2276524	19	1	10	798358	59.42	100	0	High
AM113-02	CNA0021745	MGISEQ-T7	4807	181	5041965	213	32	320	330554	50.61	99.62	0.26	High
AM113-53	CNA0021810	MGISEQ-T7	2534	76	2584305	93	17	170	337758	34.74	100	0	High
AM113-97	CNA0021835	MGISEQ-T7	2618	93	2718407	103	10	100	208977	38.11	99.62	0.38	High
AM113-219	CNA0021795	MGISEQ-T7	2042	24	2461014	26	2	20	343307	60.3	100	0	High
TM115-22	CNA0022578	MGISEQ-T7	4947	155	5210476	186	31	310	655646	50.54	99.62	0.22	High
TM115-59	CNA0022605	MGISEQ-T7	4528	96	4832214	116	20	380	548032	50.78	99.89	0.1	High
TM115-24	CNA0022586	MGISEQ-T7	2641	29	2815158	41	12	256	555030	37.53	99.63	0.37	High
TM115-221	CNA0022575	MGISEQ-T7	2584	26	2742107	32	6	60	479789	36.89	99.63	0.37	High
TM115-241	CNA0022582	MGISEQ-T7	3644	14	3783477	15	1	10	1278501	69.48	99.49	0.76	High
AM113-148	CNA0021767	MGISEQ-T7	2617	35	2773570	39	4	40	589696	37.59	99.53	0.37	High
AM113-192	CNA0021787	MGISEQ-T7	3311	44	3453383	50	6	60	521421	42.49	99.25	0.38	High
TF109-25	CNA0022428	MGISEQ-T7	3464	55	3597119	64	9	90	556306	42.32	99.25	0.96	High
TF109-26	CNA0022429	MGISEQ-T7	3408	56	3547523	64	8	80	403611	42.39	99.25	0.96	High
TF109-28	CNA0022430	MGISEQ-T7	3408	55	3541431	63	8	80	556061	42.4	99.25	0.96	High
TM115-121	CNA0022531	MGISEQ-T7	3014	29	3165764	33	4	40	752924	40.61	99.25	0.38	High
TM115-174	CNA0022552	MGISEQ-T7	1845	22	2278877	24	2	20	430237	59.41	100	0	High
TM115-122	CNA0022532	MGISEQ-T7	2836	36	2969961	47	11	110	384902	37.45	99.63	0.37	High
TM115-175	CNA0022553	MGISEQ-T7	1775	11	2192625	12	1	10	846097	56.23	100	0.23	High
TM115-123	CNA0022533	MGISEQ-T7	2617	57	2664288	68	11	448	233302	37.76	99.63	0	High
TM115-124	CNA0022534	MGISEQ-T7	3150	117	2901369	143	26	260	157363	29.2	99.06	0	High
TM115-177	CNA0022554	MGISEQ-T7	2097	47	2485742	55	8	80	395190	60.19	100	0	High
TM115-178	CNA0022555	MGISEQ-T7	1950	35	2342819	38	3	30	412126	59.97	100	0	High
TM115-126	CNA0022535	MGISEQ-T7	2270	53	2346977	63	10	100	280992	33.6	99.45	0.18	High
TM115-180	CNA0022557	MGISEQ-T7	1902	56	2240383	61	5	50	243106	60.03	100	0.81	High
AM113-88	CNA0021830	MGISEQ-T7	2272	27	2437073	33	6	172	444895	45.02	98.77	0	High
AM113-26	CNA0021797	MGISEQ-T7	4579	23	4888359	28	5	50	874947	54.46	99.97	0.63	High
AM113-89	CNA0021831	MGISEQ-T7	2339	30	2530296	33	3	30	688990	44.73	98.77	0.61	High
AM113-28	CNA0021798	MGISEQ-T7	2060	50	2253455	60	10	100	233401	39.61	99.4	1.61	High
AM113-91	CNA0021832	MGISEQ-T7	2080	24	2146634	31	7	70	717527	37.86	99.62	0	High
AM113-92	CNA0021833	MGISEQ-T7	1933	34	1938107	41	7	70	251854	38.76	99.88	0.3	High
AM113-93	CNA0021834	MGISEQ-T7	1787	19	1837737	22	3	30	277136	38.8	99.88	0.07	High
AM113-108	CNA0021754	MGISEQ-T7	5875	221	6116697	304	83	1362	320015	56.68	99.41	2.39	High
TM115-25	CNA0022591	MGISEQ-T7	2616	46	2674483	54	8	195	490208	37.75	99.63	0	High
TM115-64	CNA0022606	MGISEQ-T7	2749	37	2872251	44	7	178	690042	37.46	99.63	0	High
TM115-26	CNA0022592	MGISEQ-T7	2614	48	2669953	59	11	288	490632	37.74	99.63	0	High
TM115-29	CNA0022593	MGISEQ-T7	2253	58	2182405	67	9	90	439913	37.66	99.62	0	High
TM115-31	CNA0022594	MGISEQ-T7	2003	39	2012017	46	7	70	333964	38.59	100	0	High
TM115-70	CNA0022607	MGISEQ-T7	2617	52	2672596	61	9	268	269399	37.73	99.63	0	High
TM115-32	CNA0022595	MGISEQ-T7	2625	46	2674638	54	8	373	521622	37.73	99.63	0	High
TM115-250	CNA0022587	MGISEQ-T7	2329	37	2462405	40	3	30	349172	45.04	98.77	0.12	High
TM115-242	CNA0022583	MGISEQ-T7	3644	12	3784608	13	1	10	1278975	69.48	99.49	0.76	High
AM113-149	CNA0021768	MGISEQ-T7	1701	17	2169795	22	5	50	803746	56.22	100	0.23	High
TM115-187	CNA0022558	MGISEQ-T7	3103	69	3259301	79	10	100	368230	42.4	99.42	0.29	High
TM115-188	CNA0022559	MGISEQ-T7	1982	34	2016321	40	6	60	353435	38.01	100	0	High
TM115-189	CNA0022560	MGISEQ-T7	2280	80	2201159	93	13	130	288316	37.78	100	0.38	High
TM115-131	CNA0022536	MGISEQ-T7	4929	150	5187138	177	27	270	462194	50.53	99.62	0.22	High
TM115-191	CNA0022561	MGISEQ-T7	1603	10	1945204	11	1	10	1338964	56.07	100	0	High
TM115-192	CNA0022562	MGISEQ-T7	2846	44	2967452	56	12	120	384780	37.45	99.63	0.37	High
TM115-194	CNA0022563	MGISEQ-T7	2866	91	3038290	112	21	362	193381	53.94	99.33	0.67	High
TM115-196	CNA0022564	MGISEQ-T7	1845	23	2279511	26	3	30	800772	59.4	100	0	High
TM115-258	CNA0022590	MGISEQ-T7	1936	36	2342420	39	3	30	412128	59.97	100	0	High
AM113-78	CNA0021826	MGISEQ-T7	2615	39	2813407	50	11	209	540622	37.41	99.63	0	High
AM113-25	CNA0021796	MGISEQ-T7	4485	27	4781059	32	5	50	927417	54.44	99.97	0.04	High
AM113-80	CNA0021827	MGISEQ-T7	2366	27	2435131	33	6	60	651558	34.73	100	0.88	High
AM113-83	CNA0021828	MGISEQ-T7	1955	43	1993441	50	7	70	242358	38.07	100	0	High
TM115-33	CNA0022596	MGISEQ-T7	2619	55	2671327	66	11	309	352567	37.73	99.63	0	High
TM115-36	CNA0022597	MGISEQ-T7	2620	46	2672221	54	8	383	521622	37.75	99.63	0	High
TM115-75	CNA0022608	MGISEQ-T7	2813	78	2854103	91	13	130	242820	37.49	99.63	0	High
AM113-206	CNA0021790	MGISEQ-T7	4127	132	4494848	152	20	205	206749	50.83	99.97	0.04	High
AM113-151	CNA0021770	MGISEQ-T7	1739	22	2206142	25	3	30	708550	56.18	100	0.09	High
AM113-152	CNA0021771	MGISEQ-T7	2609	39	2801980	50	11	110	521149	37.4	99.63	0	High
AM113-153	CNA0021772	MGISEQ-T7	1997	52	2014159	53	1	10	232627	38.03	100	0	High
AM113-155	CNA0021773	MGISEQ-T7	1717	26	2139783	27	1	10	725636	59.37	100	0.61	High
TM115-135	CNA0022537	MGISEQ-T7	2098	48	2485169	54	6	60	395125	60.19	100	0	High
TM115-199	CNA0022565	MGISEQ-T7	1837	22	2278684	28	6	60	794927	59.41	100	0	High
TM115-201	CNA0022567	MGISEQ-T7	1938	40	2330022	46	6	60	376240	60.02	100	0	High
TM115-207	CNA0022568	MGISEQ-T7	2097	46	2485154	51	5	50	395371	60.19	100	0	High
TM115-208	CNA0022569	MGISEQ-T7	2715	99	2807629	107	8	80	200199	38.14	99.62	0.38	High
AM113-03	CNA0021746	MGISEQ-T7	5125	49	5479329	54	5	50	911196	57.11	100	0.23	High
AM113-04	CNA0021747	MGISEQ-T7	2393	54	2443528	65	11	110	494607	34.91	100	0.19	High
AM113-06	CNA0021748	MGISEQ-T7	4399	20	4810159	23	3	30	1030644	56.1	99.12	0.94	High
AM113-08	CNA0021749	MGISEQ-T7	1962	46	1999396	50	4	40	243058	38.05	100	0	High
AM113-65	CNA0021818	MGISEQ-T7	5213	45	5586262	53	8	80	1052495	57.11	100	1.72	High
TM115-40	CNA0022598	MGISEQ-T7	4516	105	4814719	122	17	170	547571	50.78	99.89	0.1	High
TM115-78	CNA0022609	MGISEQ-T7	1904	32	1947807	36	4	40	650963	38.14	100	0	High
TM115-43	CNA0022599	MGISEQ-T7	3014	29	3165503	35	6	60	752854	40.61	99.25	0.38	High
TM115-80	CNA0022610	MGISEQ-T7	2048	33	2142331	33	0	0	266411	44.77	99.08	0	High
TM115-81	CNA0022611	MGISEQ-T7	2111	30	2096577	36	6	60	245246	37.93	100	0.38	High
TM115-226	CNA0022576	MGISEQ-T7	2861	51	2974443	57	6	60	658802	37.17	99.63	0	High
TM115-229	CNA0022577	MGISEQ-T7	3312	37	3500652	49	12	120	665638	42.64	99.25	0.39	High
AM113-115	CNA0021756	Illumina Hiseq 2000	2060	45	2257784	52	7	70	233401	39.61	99.4	1.61	High
TM114-10	CNA0022476	MGISEQ-T7	1832	23	2229389	26	3	30	1178834	59.48	100	0.61	High
TM114-35	CNA0022495	MGISEQ-T7	1834	25	2229492	25	0	0	1179118	59.48	100	0.61	High
TM114-146	CNA0022490	MGISEQ-T7	1947	12	2360373	15	3	30	519076	60.17	100	0	High
TM114-01	CNA0022471	MGISEQ-T7	3647	14	3783011	16	2	20	1045485	69.48	100	1.26	High
TM114-101	CNA0022474	MGISEQ-T7	3646	14	3781619	15	1	10	1279244	69.5	99.49	0.76	High
TM114-132	CNA0022485	MGISEQ-T7	2061	37	2114591	39	2	20	294945	31.39	99.38	0.59	High
TM114-12	CNA0022482	MGISEQ-T7	1936	22	2336048	23	1	10	550908	59.12	100	0.62	High
TM114-137	CNA0022488	MGISEQ-T7	1957	14	2369699	16	2	20	519222	60.11	100	0	High
TM114-84	CNA0022509	MGISEQ-T7	3645	14	3781720	17	3	30	1278414	69.48	99.49	0.76	High
TM114-105	CNA0022475	MGISEQ-T7	3646	13	3784322	15	2	20	1278785	69.48	99.49	0.76	High
TM114-133	CNA0022486	MGISEQ-T7	2155	45	2163176	54	9	90	377791	31.35	99.38	0.57	High
TM114-127	CNA0022479	MGISEQ-T7	2117	24	2182385	29	5	220	694445	31.31	99.38	0.57	High
TM114-15	CNA0022491	MGISEQ-T7	1830	27	2230635	27	0	0	1138303	59.48	100	0.61	High
TM114-41	CNA0022496	MGISEQ-T7	1810	25	2211736	27	2	20	1178911	59.45	100	0.61	High
TM114-88	CNA0022510	MGISEQ-T7	3657	22	3790433	29	7	70	1279244	69.42	99.49	0.76	High
TM114-112	CNA0022477	MGISEQ-T7	3649	14	3783686	16	2	20	1278963	69.48	99.49	0.76	High
TM114-19	CNA0022492	MGISEQ-T7	1833	19	2227842	21	2	20	1283430	59.48	100	0.45	High
TM114-48	CNA0022497	MGISEQ-T7	1886	17	2322166	21	4	40	519090	60.11	100	0	High
TM114-51	CNA0022498	MGISEQ-T7	1801	11	2218732	16	5	50	873297	56.41	100	0.23	High
TM114-52	CNA0022499	MGISEQ-T7	3535	304	3519398	329	25	250	112605	27.32	100	1.4	High
TM114-53	CNA0022500	MGISEQ-T7	3549	273	3530171	298	25	250	127425	27.3	100	1.4	High
TM114-54	CNA0022501	MGISEQ-T7	2254	11	2477127	13	2	20	893367	60.05	99.43	0.03	High
TM114-57	CNA0022502	MGISEQ-T7	1951	11	2363998	13	2	20	632124	60.17	100	0	High
TM114-58	CNA0022503	MGISEQ-T7	1935	20	2336768	21	1	10	551370	59.13	100	0.62	High
TM114-91	CNA0022511	MGISEQ-T7	3675	36	3803554	45	9	90	1279198	69.32	99.49	0.76	High
TM114-23	CNA0022493	MGISEQ-T7	1853	17	2270521	18	1	10	537457	59.27	100	0.55	High
TM114-59	CNA0022504	MGISEQ-T7	1733	18	2109669	21	3	30	1165535	59.39	100	0	High
TM114-140	CNA0022489	MGISEQ-T7	1952	16	2363661	20	4	40	519069	60.11	100	0	High
TM114-62	CNA0022505	MGISEQ-T7	1957	17	2367198	21	4	40	519050	60.11	100	0	High
TM114-134	CNA0022487	MGISEQ-T7	4181	71	4000531	80	9	200	309073	43.46	99.32	1.11	High
TM114-24	CNA0022494	MGISEQ-T7	1722	24	2111027	26	2	20	1060730	59.39	100	0.15	High
TM114-67	CNA0022506	MGISEQ-T7	3559	399	3515793	429	30	300	112639	27.37	100	1.4	High
TM114-96	CNA0022512	MGISEQ-T7	3729	75	3846845	87	12	127	1311714	68.97	99.49	1.01	High
TM114-05	CNA0022472	MGISEQ-T7	2117	26	2180566	32	6	60	694179	31.3	99.38	0.57	High
TM114-128	CNA0022480	MGISEQ-T7	2113	23	2177331	32	9	90	476279	31.29	99.38	0.57	High
TM114-129	CNA0022481	MGISEQ-T7	2178	29	2199909	36	7	70	417536	31.33	99.38	1.16	High
TM114-130	CNA0022483	MGISEQ-T7	2110	24	2173824	25	1	10	475962	31.27	99.38	0.57	High
TM114-121	CNA0022478	MGISEQ-T7	3755	102	3869279	117	15	150	1279555	68.8	100	1.26	High
TM114-74	CNA0022507	MGISEQ-T7	1957	12	2369469	15	3	30	624785	60.11	100	0	High
TM114-80	CNA0022508	MGISEQ-T7	1931	26	2330180	28	2	20	551526	59.11	100	0.62	High
TM114-100	CNA0022473	MGISEQ-T7	3646	11	3778437	13	2	20	1279842	69.5	99.49	0.76	High
TM114-131	CNA0022484	MGISEQ-T7	2061	37	2117372	43	6	60	344068	31.39	99.38	0.59	High
AF02-12	GCA_003461765.1	Illumina Hiseq 2000	2868	10	3005736	23	13	7381	1939032	40.84	98.79	1.22	High
AF02-13	GCA_003461745.1	Illumina Hiseq 2000	2986	52	2857356	63	11	206	523577	29.33	98.11	0	High
AF02-27	GCA_003465835.1	Illumina Hiseq 2000	3694	69	3740042	120	51	1513	386147	54.91	97.15	1.34	High
AF02-29	GCA_003479845.1	Illumina Hiseq 2000	2716	38	3052050	50	12	276	389304	48.77	99.82	0	High
AF02-42	GCA_003435325.1	Illumina Hiseq 2000	3589	85	3732153	112	27	1069	525019	48.14	98.56	0	High
AF04-17	GCA_003465715.1	Illumina Hiseq 2000	5118	104	6663758	123	19	302	386819	41.98	98.9	0.08	High
AF04-46	GCA_003465985.1	Illumina Hiseq 2000	5121	97	6667382	113	16	199	469109	41.98	98.61	0.08	High
AF04-6	GCA_003479825.1	Illumina Hiseq 2000	3240	135	3897720	155	20	200	153950	39.9	98.21	0	High
AF07-16	GCA_003435315.1	Illumina Hiseq 2000	3091	27	3206689	30	3	51	651876	45.17	98.22	0.88	High
AM01-30	GCA_003433795.1	Illumina Hiseq 2000	2856	62	3023878	102	40	1754	571562	59.86	98.5	0	High
AM04-33	GCA_003473355.1	Illumina Hiseq 2000	1985	36	2323158	46	10	156	316275	62.55	99.19	0	High
AM05-1	GCA_003474415.1	Illumina Hiseq 2000	3081	33	3164285	43	10	154	709573	54.09	99.33	0.67	High
AM05-11	GCA_003472805.1	Illumina Hiseq 2000	2175	75	2599783	91	16	160	250408	53.28	99.36	1.2	High
AM05-17	GCA_003472815.1	Illumina Hiseq 2000	2105	27	2421567	34	7	70	449042	62.45	99.19	0	High
AM05-23	GCA_003477535.1	Illumina Hiseq 2000	3969	37	4239024	41	4	152	505589	47.57	96.93	0	High
AM05-7	GCA_003472785.1	Illumina Hiseq 2000	2104	31	2421442	48	17	623	449090	62.45	99.19	0	High
AM07-12	GCA_003434715.1	Illumina Hiseq 2000	2902	13	3188348	18	5	167	680455	38.35	99.06	0	High
AM07-15	GCA_003477405.1	Illumina Hiseq 2000	2966	51	3018774	57	6	65	275650	55.31	95.97	0.67	High
AM07-16	GCA_003472765.1	Illumina Hiseq 2000	2837	39	3481777	50	11	577	741590	40.48	98.27	0.26	High
AM07-21	GCA_003473325.1	Illumina Hiseq 2000	3815	99	4199281	145	46	1593	283409	41.12	98.89	0	High
AM07-24	GCA_003472745.1	Illumina Hiseq 2000	3890	16	4252614	19	3	338	1222359	45.69	99.11	0.71	High
AM07-35-1	GCA_003434705.1	Illumina Hiseq 2000	2844	10	3124212	14	4	40	848389	38.27	99.06	0	High
AM08-6	GCA_003473295.1	Illumina Hiseq 2000	3461	94	4189784	134	40	498	440096	41.55	98.64	0.58	High
AM09-19	GCA_003474405.1	Illumina Hiseq 2000	2812	142	3536086	159	17	265	120552	38.85	97.83	0	High
AM09-45	GCA_003433745.1	Illumina Hiseq 2000	4190	96	4247198	136	40	1088	274882	35.03	99.53	0	High
AM09-50	GCA_003433845.1	Illumina Hiseq 2000	4192	80	4250141	98	18	468	474076	35.03	99.53	0	High
AM09-51	GCA_003473925.1	Illumina Hiseq 2000	2153	28	2323480	35	7	84	469738	37.26	99.33	0.34	High
AM09-9	GCA_003472625.1	Illumina Hiseq 2000	2704	98	2846619	122	24	380	173850	42.4	98.1	0	High
AM11-39	GCA_003472385.1	Illumina Hiseq 2000	1930	31	2227305	36	5	50	390975	55.62	98.44	0.62	High
AM13-35	GCA_003473885.1	Illumina Hiseq 2000	2572	18	2785699	19	1	10	603232	41.42	95.1	0	High
AM14-40	GCA_003472085.1	Illumina Hiseq 2000	5131	74	6761002	90	16	307	726101	41.89	98.94	0.16	High
AM14-42	GCA_003434665.1	Illumina Hiseq 2000	3033	35	3147695	42	7	97	616563	45.07	98.22	0.88	High
AM17-17	GCA_003471765.1	Illumina Hiseq 2000	2215	50	2258161	64	14	193	766550	33.87	99.45	0.28	High
AM17-34	GCA_003473595.1	Illumina Hiseq 2000	3216	54	3087007	71	17	256	307965	29.89	98.11	0	High
AM17-60	GCA_003473815.1	Illumina Hiseq 2000	2376	107	2436717	130	23	332	238225	34.02	99.53	0	High
AM18-2	GCA_003470605.1	Illumina Hiseq 2000	2280	51	2655841	73	22	1343	453819	62.88	99.8	0.59	High
AM18-8-1	GCA_003471445.1	Illumina Hiseq 2000	2155	95	2490012	111	16	246	114353	57.17	97.5	0	High
TF01-11	GCA_003481325.1	Illumina Hiseq 2000	3121	12	3610525	33	21	7528	1518011	36.79	98.64	0	High
TF01-6	GCA_003435455.1	Illumina Hiseq 2000	3768	120	3971271	159	39	1103	317356	48.35	99.19	0	High
TF05-29	GCA_003603835.1	Illumina Hiseq 2000	2901	51	3137612	59	8	447	341131	37.72	99.06	0	High
TM06-36	GCA_003437375.1	Illumina Hiseq 2000	2148	29	2462621	34	5	71	714057	62.53	99.19	0	High
AF12-8LB	CNA0021045	Illumina Hiseq 2000	1843	41	2263568	61	20	418	408277	56.11	100	0.61	High
AF13-5-6.0	CNA0021056	Illumina Hiseq 2000	2121	114	2127795	179	65	1311	184440	42.08	98.11	0.64	High
AF13-6AC	CNA0021058	Illumina Hiseq 2000	1827	357	1585112	488	131	1642	38398	45.48	94.17	0.85	High
AF14-1AC	GCA_003464725.1	Illumina Hiseq 2000	4727	107	5606424	128	21	437	644925	41.97	98.77	0.19	High
AF14-20	GCA_003464695.1	Illumina Hiseq 2000	4788	62	6186877	77	15	520	1116303	42.83	97.78	0.16	High
AF14-32	GCA_003464595.1	Illumina Hiseq 2000	5056	81	6605530	101	20	484	670390	42.36	98.29	1.31	High
AF14-34	GCA_003464575.1	Illumina Hiseq 2000	2007	30	2409077	37	7	147	641872	60.12	99.33	0.46	High
AF14-46	GCA_003479635.1	Illumina Hiseq 2000	2910	18	3570602	24	6	60	1052785	43.92	97.64	0.19	High
AF14-56	GCA_003465205.1	Illumina Hiseq 2000	1888	25	2256986	32	7	70	688123	59.45	99.85	0	High
AF14-7LB	GCA_003464415.1	Illumina Hiseq 2000	4398	127	4715977	149	22	450	412521	50.41	98.63	0.18	High
AF15-23LB	GCA_003604045.1	Illumina Hiseq 2000	4409	55	5475636	77	22	363	729985	42.09	98.77	0	High
AF15-3	GCA_003464325.1	Illumina Hiseq 2000	1770	12	2197116	17	5	144	1092224	59.45	99.85	0	High
AF15-55	CNA0021071	Illumina Hiseq 2000	2911	480	2720535	834	354	9561	48225	45	93.13	1.34	High
AF15-6A	GCA_003464205.1	Illumina Hiseq 2000	4339	144	5154681	192	48	485	431942	42.56	98.77	0	High
AF16-5	GCA_003479365.1	Illumina Hiseq 2000	2891	24	3249909	29	5	82	1114919	43.83	99.33	0.67	High
AF17-12	GCA_003479245.1	Illumina Hiseq 2000	3473	39	3707059	50	11	286	388950	44.2	99.21	0.32	High
AF17-16	GCA_003479305.1	Illumina Hiseq 2000	2636	31	3119159	40	9	90	645056	54.2	97.82	0	High
AF17-20	GCA_003460085.1	Illumina Hiseq 2000	4093	63	4957414	77	14	144	387707	46.51	97.26	0	High
AF17-25	GCA_003460035.1	Illumina Hiseq 2000	5134	44	6874143	61	17	177	852140	42.78	98.05	0.37	High
AF17-3	GCA_003635445.1	Illumina Hiseq 2000	5373	51	6857776	79	28	322	682992	43.27	98.15	0.58	High
AF17-7	GCA_003461285.1	Illumina Hiseq 2000	2754	46	3063492	58	12	120	746707	33.39	98.64	0.67	High
AF17-9	GCA_003459985.1	Illumina Hiseq 2000	2777	48	3140226	59	11	257	506030	50.17	99.33	0.67	High
AM21-19	GCA_003433675.1	Illumina Hiseq 2000	2200	38	2217913	46	8	80	224343	37.38	99.81	0	High
AM21-20	GCA_003471245.1	Illumina Hiseq 2000	1906	25	2332494	30	5	50	358732	60	99.48	0	High
AM21-42	GCA_003471225.1	Illumina Hiseq 2000	3899	111	4835546	127	16	168	293752	42.11	98.77	0	High
AM22-22LB	GCA_003473685.1	Illumina Hiseq 2000	3375	83	3727877	107	24	240	302245	43.94	99.19	1.27	High
AM22-3LB	GCA_003435685.1	Illumina Hiseq 2000	3232	63	3948010	80	17	187	303684	42.1	98.98	0.19	High
AM22-7AC	GCA_003471005.1	Illumina Hiseq 2000	3273	62	3413278	76	14	153	296578	42.55	98.8	0.1	High
AM22-8LB	CNA0021885	Illumina Hiseq 2000	1858	116	2134515	155	39	1196	125733	59.32	99.28	0.83	High
AM22-9	GCA_003433695.1	Illumina Hiseq 2000	4307	81	4345180	114	33	697	610467	35.1	99.53	2.06	High
AM23-18	GCA_003434615.1	Illumina Hiseq 2000	4492	64	5540748	81	17	258	776629	42.17	98.39	0.94	High
AM23-1LB	GCA_003473495.1	Illumina Hiseq 2000	3730	70	4066150	114	44	1023	419215	41.28	99.05	0	High
AM23-20	GCA_003470905.1	Illumina Hiseq 2000	3808	82	4145911	109	27	478	618534	41.67	98.79	0.12	High
AM23-22	GCA_003470845.1	Illumina Hiseq 2000	2223	22	2511609	27	5	103	379656	34.44	99.08	0.67	High
AM23-3	GCA_003470335.1	Illumina Hiseq 2000	3586	143	3610388	173	30	914	475503	42.61	98.71	0	High
AM23-5	GCA_003473645.1	Illumina Hiseq 2000	3477	194	3940282	246	52	536	174271	45.63	97.58	1.18	High
AM23-7LB	GCA_003473625.1	Illumina Hiseq 2000	2707	54	2829632	71	17	196	153591	37.01	98.64	1.34	High
AM25-17	GCA_003434325.1	Illumina Hiseq 2000	3291	45	3362951	53	8	80	493048	41.48	99.05	0	High
AM25-27	GCA_003480825.1	Illumina Hiseq 2000	2856	57	3014520	68	11	110	220451	36.98	98.64	1.34	High
AM25-30	GCA_003470175.1	Illumina Hiseq 2000	3661	64	3698520	75	11	133	335419	31.39	100	0	High
AM25-3	GCA_003469775.1	Illumina Hiseq 2000	4148	314	4953783	491	177	4116	138416	45.55	95.25	0	High
AM25-33	GCA_003469765.1	Illumina Hiseq 2000	1439	4	1726565	8	4	68	1316588	62.62	99.19	0	High
AM26-10	GCA_003469715.1	Illumina Hiseq 2000	4495	48	5348683	61	13	172	782688	45.14	97.95	0.38	High
AM26-1LB	GCA_003480775.1	Illumina Hiseq 2000	2836	64	3005428	82	18	324	206933	36.69	98.64	2.01	High
AM26-2LB	GCA_003470065.1	Illumina Hiseq 2000	3488	93	3585898	119	26	260	298080	41.47	99.34	1.21	High
AM26-6LB	GCA_003508775.1	Illumina Hiseq 2000	3590	40	4673511	45	5	163	586463	41.85	98.63	0.4	High
OM02-11AC	GCA_003439485.1	Illumina Hiseq 2000	4877	163	5058260	196	33	804	322945	50.65	97.69	1.84	High
OM02-12	GCA_003439455.1	Illumina Hiseq 2000	3228	47	3321034	62	15	155	408387	41.02	99.39	0	High
OM02-26	GCA_003481805.1	Illumina Hiseq 2000	2883	53	2975942	67	14	140	226779	37.09	98.47	1.34	High
OM02-29	GCA_003439395.1	Illumina Hiseq 2000	4944	123	6146539	153	30	578	509989	42.51	98.06	0.38	High
OM02-2LB	GCA_003439775.1	Illumina Hiseq 2000	2830	26	3036382	36	10	272	847936	43.77	97.64	1.27	High
OM02-3	GCA_003604135.1	Illumina Hiseq 2000	6086	72	7216981	93	21	503	544846	46.78	97.41	3.74	High
OM02-4	GCA_003439735.1	Illumina Hiseq 2000	4255	27	5323757	39	12	120	1077773	41.92	98.77	0	High
OM02-5	GCA_003439335.1	Illumina Hiseq 2000	3756	85	3750326	96	11	110	359646	31.22	100	1.89	High
OM02-9	GCA_003439285.1	Illumina Hiseq 2000	4005	40	4990390	56	16	160	1041720	43.33	97.73	0	High
AF13-4LB	GCA_003479545.1	Illumina Hiseq 2000	3112	122	3000110	171	49	764	357092	29.48	98.11	0	High
AF14-13AC	GCA_003465275.1	Illumina Hiseq 2000	5132	43	6711558	59	16	237	770034	41.69	98.86	0	High
AF14-14	GCA_003464785.1	Illumina Hiseq 2000	4712	100	5539408	128	28	500	732092	45.89	97.26	0.37	High
AF14-15AC	GCA_003464755.1	Illumina Hiseq 2000	4406	122	4729977	143	21	210	438909	50.43	98.63	0.18	High
AF14-43	GCA_003603335.1	Illumina Hiseq 2000	3872	115	4150144	149	34	1090	274689	56.65	98.64	0	High
AF14-44	GCA_003464535.1	Illumina Hiseq 2000	3786	114	4415818	145	31	547	467317	45.41	98.46	0.68	High
AF14-52	GCA_003465235.1	Illumina Hiseq 2000	3647	45	3879097	68	23	355	557898	41.85	99.35	0	High
AF14-6AC	GCA_003464465.1	Illumina Hiseq 2000	4338	142	4966053	180	38	713	256505	43.72	98.12	0.54	High
AF14-8	GCA_003464405.1	Illumina Hiseq 2000	4730	206	5511576	236	30	323	201646	42.51	98.77	0.31	High
AF15-40LB	GCA_003464285.1	Illumina Hiseq 2000	1951	80	1968193	100	20	556	168042	51.97	98.63	0	High
AF15-46	CNA0021070	Illumina Hiseq 2000	2706	484	2634443	711	227	5050	70684	44.9	93.09	1.34	High
AF15-47	GCA_003465155.1	Illumina Hiseq 2000	3653	93	4404768	117	24	431	289073	43.33	98.12	0	High
AF15-51	GCA_003462845.1	Illumina Hiseq 2000	1962	46	2290750	55	9	90	271201	59.73	98.39	0.81	High
AF15-6B	GCA_003461585.1	Illumina Hiseq 2000	2595	121	2793735	165	44	503	131030	44.57	96.31	0.17	High
AF16-15	GCA_003461565.1	Illumina Hiseq 2000	3032	85	3347541	123	38	514	337525	48	98.45	0.19	High
AF16-31	GCA_003462725.1	Illumina Hiseq 2000	3267	59	3424883	77	18	188	362397	42.19	98.8	0	High
AF16-7	GCA_003603315.1	Illumina Hiseq 2000	4287	110	5103541	138	28	844	507311	46.67	97.26	0.56	High
AF16-9AC	CNA0021088	Illumina Hiseq 2000	1615	132	1705873	190	58	1025	82136	46.3	96.32	0	High
AF17-1AC	GCA_003461385.1	Illumina Hiseq 2000	2576	50	2794273	63	13	172	408594	42.83	97.95	0	High
AF17-27	GCA_003460385.1	Illumina Hiseq 2000	3441	107	3481355	156	49	928	257162	41.56	99.34	0.97	High
AF17-5AC	GCA_003460025.1	Illumina Hiseq 2000	4513	103	5852887	128	25	294	354456	42.41	97.98	0.08	High
AF17-8LB	GCA_003460365.1	Illumina Hiseq 2000	4935	146	5282839	199	53	779	401749	50.55	98.84	0.3	High
AM18-3AC	CNA0021856	Illumina Hiseq 2000	3174	355	3000878	490	135	1998	179495	42.86	95.45	2.83	High
AM21-14	GCA_003471285.1	Illumina Hiseq 2000	3920	113	4867986	132	19	203	293758	42.11	98.77	0	High
AM21-17	GCA_003434415.1	Illumina Hiseq 2000	4082	120	4095829	145	25	250	428316	31.44	100	0.94	High
AM21-18	GCA_003471265.1	Illumina Hiseq 2000	3822	151	3908902	216	65	990	223564	42.2	97.05	0.1	High
AM22-11AC	GCA_003473545.1	Illumina Hiseq 2000	3461	54	3795623	64	10	100	582104	44.08	99.35	0.63	High
AM22-12LB	GCA_003471185.1	Illumina Hiseq 2000	3380	55	3513131	69	14	226	322758	43.06	98.8	0.19	High
AM22-13LB	GCA_003470465.1	Illumina Hiseq 2000	3781	39	4797049	46	7	70	577187	42.04	98.84	0.81	High
AM22-14AC	GCA_003471145.1	Illumina Hiseq 2000	4390	61	4734402	80	19	291	880019	50.66	98.82	0.1	High
AM22-15AC	GCA_003471095.1	Illumina Hiseq 2000	4589	241	4825199	278	37	673	198352	50.64	98.75	0.88	High
AM22-17	GCA_003470425.1	Illumina Hiseq 2000	3035	79	3309300	116	37	370	289482	29.08	100	2.25	High
AM22-21LB	GCA_003471045.1	Illumina Hiseq 2000	3736	68	4112416	87	19	373	366699	42.56	97.73	0.85	High
AM22-4	GCA_003470405.1	Illumina Hiseq 2000	2919	66	3101028	86	20	235	554298	41.43	99.1	0	High
AM22-9LB	GCA_003471125.1	Illumina Hiseq 2000	3623	47	3799255	62	15	182	763610	40.93	99.35	0	High
AM23-1	GCA_003473695.1	Illumina Hiseq 2000	3109	40	3443835	49	9	288	359998	44.02	99.21	0.32	High
AM23-10LB	GCA_003470975.1	Illumina Hiseq 2000	2953	42	3137315	57	15	198	747130	39.86	99.06	0.63	High
AM23-11	GCA_003470375.1	Illumina Hiseq 2000	2250	68	2336320	92	24	240	170593	31.36	99.53	0.63	High
AM23-23	GCA_003470365.1	Illumina Hiseq 2000	3231	102	4033057	125	23	533	351616	44.28	97.81	0	High
AM25-19	GCA_003470265.1	Illumina Hiseq 2000	2809	63	2946548	73	10	100	330930	43.04	98.8	0	High
AM25-1LB	GCA_003470775.1	Illumina Hiseq 2000	2725	101	2820568	120	19	236	164535	42.5	98.8	0	High
AM25-23AC	GCA_003435125.1	Illumina Hiseq 2000	3512	107	3757782	153	46	812	276790	47.81	99.19	0	High
AM25-25	GCA_003469805.1	Illumina Hiseq 2000	3123	125	3263560	153	28	752	143617	44.41	96.02	2.78	High
AM25-7	GCA_003470165.1	Illumina Hiseq 2000	1954	39	1887340	52	13	134	256189	37.67	99.36	0.09	High
AM26-13LB	GCA_003469705.1	Illumina Hiseq 2000	4106	25	5112303	35	10	100	1059671	43.22	98.1	0.12	High
AM26-14LB	GCA_003470125.1	Illumina Hiseq 2000	1790	13	2218563	15	2	22	821087	56.23	99.85	0.23	High
AM26-17LB	GCA_003469685.1	Illumina Hiseq 2000	4485	46	5892252	57	11	224	1120401	42.8	97.62	0.08	High
OM02-11	GCA_003439505.1	Illumina Hiseq 2000	4012	61	4987072	94	33	2389	1018640	43.37	98.1	0	High
OM02-12AC	GCA_003439405.1	Illumina Hiseq 2000	4787	154	4964911	186	32	538	322933	50.66	97.59	0.06	High
OM02-18AC	GCA_003481825.1	Illumina Hiseq 2000	3110	48	3427151	56	8	284	317724	47.55	98.69	0	High
OM02-28	GCA_003439795.1	Illumina Hiseq 2000	4792	164	4965537	201	37	761	322933	50.66	97.59	0.06	High
OM02-7LB	GCA_003439315.1	Illumina Hiseq 2000	2131	57	2244779	69	12	120	171177	31.86	98.89	0	High
AF14-10	GCA_003464815.1	Illumina Hiseq 2000	2935	20	3102690	25	5	138	595746	43.85	98.22	0.58	High
AF14-18	GCA_003464745.1	Illumina Hiseq 2000	5848	61	6430942	79	18	316	1292745	49.07	98.51	0	High
AF14-19	GCA_003461645.1	Illumina Hiseq 2000	3178	58	3668313	62	4	40	522523	57.23	100	0	High
AF14-23	GCA_003464645.1	Illumina Hiseq 2000	3660	46	3911172	70	24	478	593066	41.75	99.35	0	High
AF14-26	GCA_003464635.1	Illumina Hiseq 2000	4406	56	5323546	69	13	225	549671	43.3	98	0.5	High
AF14-35	GCA_003464565.1	Illumina Hiseq 2000	1882	65	2229644	73	8	94	188927	59.73	98.39	0.81	High
AF14-49	GCA_003464505.1	Illumina Hiseq 2000	4296	139	5124307	196	57	805	436194	42.96	98.92	0	High
AF14-7	GCA_003464445.1	Illumina Hiseq 2000	4998	159	6247991	185	26	267	233981	42.09	98.67	0.25	High
AF14-9AC	GCA_003435295.1	Illumina Hiseq 2000	3215	36	3301306	40	4	40	621402	45.07	98.22	0.88	High
AF15-14LB	GCA_003603275.1	Illumina Hiseq 2000	4299	120	5103722	143	23	442	507148	46.67	97.26	0.19	High
AF15-17LB	GCA_003464355.1	Illumina Hiseq 2000	3713	26	3900136	43	17	170	860671	49.54	98.46	0	High
AF15-26LB	GCA_003603255.1	Illumina Hiseq 2000	3972	96	4304921	147	51	922	321706	42.63	97.88	0.94	High
AF15-40	GCA_003479465.1	Illumina Hiseq 2000	2764	51	3029528	80	29	326	421598	53.93	99.33	0.67	High
AF15-45LB	GCA_003465185.1	Illumina Hiseq 2000	2082	78	2416858	89	11	196	161146	57.28	96.88	0	High
AF16-11	GCA_003462865.1	Illumina Hiseq 2000	4403	149	5220172	180	31	310	263620	42.56	98.77	0	High
AF16-14	GCA_003462805.1	Illumina Hiseq 2000	3793	85	4619031	107	22	447	353695	43.86	97.58	0	High
AF16-25	GCA_003461525.1	Illumina Hiseq 2000	2621	55	2830318	80	25	282	236121	44.39	98.66	0.17	High
AF16-30	GCA_003462745.1	Illumina Hiseq 2000	3280	81	3997770	121	40	566	443532	46.03	98.46	0.37	High
AF16-48	GCA_003479405.1	Illumina Hiseq 2000	2625	32	2837000	44	12	120	476024	35.82	98.64	0.67	High
AF16-49	GCA_003479375.1	Illumina Hiseq 2000	3923	68	4865238	93	25	476	343100	40.05	99.06	0.26	High
AF16-8	GCA_003462695.1	Illumina Hiseq 2000	1930	34	2300320	40	6	110	504336	59.89	98.39	0.81	High
AF17-1	GCA_003604075.1	Illumina Hiseq 2000	4650	53	5621806	66	13	130	619773	42.14	98.77	0.75	High
AF17-14	GCA_003460105.1	Illumina Hiseq 2000	2370	27	2934025	34	7	245	1180149	54.32	99.04	0	High
AF17-20AC	GCA_003460425.1	Illumina Hiseq 2000	1793	16	2238891	21	5	50	844660	56.22	100	0.09	High
AF17-4	GCA_003460375.1	Illumina Hiseq 2000	4613	100	4885920	122	22	329	387999	50.75	98.44	1.46	High
AF17-6	GCA_003461325.1	Illumina Hiseq 2000	2630	55	2846232	69	14	330	275096	42.75	97.95	0	High
AF17-8AC	GCA_003460005.1	Illumina Hiseq 2000	2771	41	2976306	59	18	276	277216	41.52	99.39	0	High
AM18-55	GCA_003473565.1	Illumina Hiseq 2000	2720	86	2988262	113	27	584	383577	48.49	99.03	0	High
AM21-21	GCA_003473725.1	Illumina Hiseq 2000	2862	111	3006276	130	19	251	211894	37.04	98.47	1.34	High
AM21-40	GCA_003470495.1	Illumina Hiseq 2000	3526	54	4413983	58	4	175	409885	46.61	97.26	0.31	High
AM21-41	GCA_003470485.1	Illumina Hiseq 2000	3755	154	3859554	210	56	617	206827	42.21	97.64	0.1	High
AM22-14LB	GCA_003435735.1	Illumina Hiseq 2000	2920	50	3197829	56	6	60	289311	40.41	98.54	0	High
AM22-16	GCA_003470435.1	Illumina Hiseq 2000	2700	81	2959517	94	13	317	209771	41.55	98.25	0	High
AM22-22	GCA_003471015.1	Illumina Hiseq 2000	2843	61	3030707	73	12	120	245688	41.44	98.8	0	High
AM23-12	GCA_003434395.1	Illumina Hiseq 2000	4509	118	5870302	146	28	876	534031	42.76	97.01	0.18	High
AM23-13	GCA_003473465.1	Illumina Hiseq 2000	3103	98	3221093	107	9	90	268365	41.39	98.8	0	High
AM23-13AC	GCA_003435675.1	Illumina Hiseq 2000	3048	44	3443045	49	5	93	536708	47.44	98.43	0.63	High
AM23-16LB	GCA_003435115.1	Illumina Hiseq 2000	3518	78	3574863	109	31	482	556555	45.31	99.37	0	High
AM23-18AC	GCA_003470915.1	Illumina Hiseq 2000	4192	94	4540180	105	11	377	387941	50.79	98.68	0.63	High
AM23-2	GCA_003473655.1	Illumina Hiseq 2000	2957	59	2844238	110	51	12319	270059	29.78	98.11	0	High
AM23-2LB	GCA_003434385.1	Illumina Hiseq 2000	2789	19	3090100	26	7	70	511726	45.58	97.66	0.58	High
AM25-15	GCA_003470855.1	Illumina Hiseq 2000	1942	4	2083002	6	2	20	1588626	42.24	99.89	0.17	High
AM25-2	CNA0021897	Illumina Hiseq 2000	2362	136	2479331	176	40	1496	112541	58.19	98.82	1.4	High
AM25-26	CNA0021895	Illumina Hiseq 2000	2054	101	2365754	136	35	531	116190	59.8	99.62	0.58	High
AM25-34	GCA_003462285.1	Illumina Hiseq 2000	3543	71	4177369	92	21	239	279560	42.3	98.42	0.19	High
AM25-4LB	GCA_003603645.1	Illumina Hiseq 2000	2724	41	2910538	59	18	180	397078	41.54	98.92	0	High
AM25-8	GCA_003470145.1	Illumina Hiseq 2000	1942	21	1969489	32	11	401	408546	32.85	99.4	0	High
AM26-12LB	GCA_003480785.1	Illumina Hiseq 2000	3260	50	3546648	75	25	274	255310	44.17	99.21	0.32	High
AM26-2AC	GCA_003469655.1	Illumina Hiseq 2000	4259	45	5555940	54	9	90	832853	42.05	97.6	0.37	High
AM26-6AC	GCA_003469635.1	Illumina Hiseq 2000	3330	51	4263239	57	6	80	582103	45.29	98.42	0	High
OM02-13	GCA_003439415.1	Illumina Hiseq 2000	4393	61	5294086	81	20	268	498905	45.1	97.96	0.58	High
OM02-37	GCA_003439895.1	Illumina Hiseq 2000	4873	38	6348904	49	11	110	1096446	44.4	98.14	0.38	High
TF07-50	GCA_003481265.1	Illumina Hiseq 2000	2423	169	2659109	230	61	1473	118314	48.39	98.73	0.79	High
AF14-22	GCA_003464685.1	Illumina Hiseq 2000	2008	26	2407211	38	12	287	645337	60.13	99.33	0.46	High
AF14-27	GCA_003464625.1	Illumina Hiseq 2000	3687	104	4347396	124	20	271	304572	45.53	98.46	1.05	High
AF14-40	GCA_003479665.1	Illumina Hiseq 2000	3604	130	3904804	179	49	1056	431775	47.01	98.43	0.63	High
AF14-5	GCA_003479625.1	Illumina Hiseq 2000	4055	296	4432040	426	130	1471	164702	41.24	99.05	0.15	High
AF15-21	GCA_003479505.1	Illumina Hiseq 2000	3069	33	3184543	44	11	154	612814	40.91	98.79	2.19	High
AF15-30	GCA_003479485.1	Illumina Hiseq 2000	3093	65	2958137	103	38	536	416278	29.52	98.11	0	High
AF15-36	GCA_003464295.1	Illumina Hiseq 2000	2061	21	2183559	26	5	50	464675	40.59	99.33	1.01	High
AF15-43LB	GCA_003464265.1	Illumina Hiseq 2000	2066	29	2395096	42	13	205	362802	62.43	99.19	0	High
AF15-44LB	GCA_003464235.1	Illumina Hiseq 2000	2075	76	2412336	85	9	284	161155	57.29	96.88	0	High
AF15-50	GCA_003479435.1	Illumina Hiseq 2000	2628	35	2837382	49	14	413	476024	35.81	98.64	0.67	High
AF15-5	GCA_003464225.1	Illumina Hiseq 2000	2452	69	2477128	87	18	189	225421	33.87	98.11	1.25	High
AF15-53	GCA_003479425.1	Illumina Hiseq 2000	4089	48	5206690	56	8	80	1158485	43.74	98.92	1.08	High
AF16-29	GCA_003603235.1	Illumina Hiseq 2000	4411	56	5481272	78	22	220	729280	42.09	98.77	0	High
AF16-40	GCA_003461485.1	Illumina Hiseq 2000	2045	24	2227190	47	23	650	628986	40.74	99.33	0.67	High
AF16-47	GCA_003461495.1	Illumina Hiseq 2000	3186	60	3064333	82	22	220	313644	29.32	98.11	0	High
AF16-50	GCA_003461465.1	Illumina Hiseq 2000	2804	76	2979912	110	34	1352	254041	42.8	97.72	0	High
AF17-11	GCA_003461435.1	Illumina Hiseq 2000	2128	25	2271102	37	12	176	818040	40.67	99.33	0.67	High
AF17-2	GCA_003479215.1	Illumina Hiseq 2000	2442	12	2805580	24	12	413	627748	41.31	97.99	0	High
AF17-22AC	GCA_003460065.1	Illumina Hiseq 2000	3308	29	3528951	38	9	90	654588	42.4	99.24	0.63	High
AF17-28	GCA_003479205.1	Illumina Hiseq 2000	3892	66	5056073	95	29	528	356475	45.98	98.35	0.58	High
AF17-9LB	GCA_003479185.1	Illumina Hiseq 2000	3778	53	4076914	65	12	225	427431	46.55	98.43	0.63	High
AM21-16	GCA_003434455.1	Illumina Hiseq 2000	3383	81	3272513	97	16	160	398446	43.75	97.8	3.36	High
AM22-1	GCA_003471195.1	Illumina Hiseq 2000	3211	185	3756228	231	46	852	131164	44.85	98.99	1.46	High
AM22-2	GCA_003471065.1	Illumina Hiseq 2000	3274	182	3814772	237	55	933	129594	44.88	98.99	1.46	High
AM23-14AC	GCA_003470965.1	Illumina Hiseq 2000	4254	63	4620691	78	15	621	624021	50.67	98.76	1.15	High
AM24-4	GCA_003433685.1	Illumina Hiseq 2000	2166	20	2159822	22	2	20	795244	37.29	99.81	0	High
AM25-1	GCA_003470805.1	Illumina Hiseq 2000	2584	63	2702339	100	37	610	316013	28.95	100	1.12	High
AM25-15LB	GCA_003434335.1	Illumina Hiseq 2000	2729	41	2910643	55	14	140	397078	41.55	98.92	0	High
AM25-16	GCA_003470305.1	Illumina Hiseq 2000	3692	187	4221790	224	37	1111	189895	45.91	95.93	0	High
AM25-20AC	GCA_003470765.1	Illumina Hiseq 2000	3097	74	3287535	91	17	177	306805	44.28	99.38	2.78	High
AM25-22	GCA_003434525.1	Illumina Hiseq 2000	3106	62	3127194	106	44	1140	364408	39.08	98.99	0.32	High
AM25-39	GCA_003603705.1	Illumina Hiseq 2000	3097	62	3122312	93	31	340	386619	39.07	98.99	0.32	High
AM25-40	GCA_003603695.1	Illumina Hiseq 2000	3097	63	3121250	84	21	220	365090	39.06	98.99	0.32	High
AM25-6	GCA_003435385.1	Illumina Hiseq 2000	2401	10	2410045	15	5	50	942655	33.83	98.59	1.41	High
AM25-9	GCA_003434745.1	Illumina Hiseq 2000	5471	108	5971889	139	31	351	321517	49.95	98.01	0.32	High
AM26-1	GCA_003469745.1	Illumina Hiseq 2000	4590	83	6007553	105	22	370	466294	41.46	98.67	0.23	High
AM26-2	GCA_003603665.1	Illumina Hiseq 2000	3700	56	4624769	75	19	509	803451	46.27	97.07	0.12	High
AM26-5AC	GCA_003462265.1	Illumina Hiseq 2000	3097	71	3007482	95	24	267	379483	29.4	98.11	0	High
OM02-1	GCA_003439535.1	Illumina Hiseq 2000	6868	129	7603944	191	62	1442	598862	48.26	97.41	1.58	High
OM02-11LB	GCA_003439475.1	Illumina Hiseq 2000	4927	50	5312301	74	24	931	751044	57.57	98.56	0.04	High
OM02-15	GCA_003481835.1	Illumina Hiseq 2000	3279	59	3656239	76	17	170	472726	42.05	98.85	1.7	High
OM02-16LB	GCA_003603885.1	Illumina Hiseq 2000	3739	129	4043251	172	43	693	223415	41.64	98.26	0	High
OM02-2AC	GCA_003481775.1	Illumina Hiseq 2000	4409	142	4787689	170	28	405	332815	43.48	95	0	High
OM02-31	GCA_003603895.1	Illumina Hiseq 2000	6090	106	7212712	114	8	183	463685	46.78	98.1	3.74	High
OM02-3AC	GCA_003439755.1	Illumina Hiseq 2000	5176	19	5102772	30	11	510	3174339	35.33	98.92	0.06	High
OM02-6	GCA_003439345.1	Illumina Hiseq 2000	2430	91	2617175	130	39	994	175855	29.17	100	0	High
AF17-24	GCA_003461335.1	Illumina Hiseq 2000	2538	54	2762844	75	21	210	276558	42.81	97.95	0	High
AM22-13	GCA_003471165.1	Illumina Hiseq 2000	3673	76	4072643	96	20	356	410179	41.02	98.89	0	High
AM22-15	GCA_003435695.1	Illumina Hiseq 2000	2427	139	2455709	181	42	498	114533	33.78	100	0	High
AM22-16AC	GCA_003473525.1	Illumina Hiseq 2000	3245	70	3557444	117	47	727	516008	48.6	98.87	0	High
AM23-21AC	GCA_003434585.1	Illumina Hiseq 2000	4099	109	4346557	161	52	1135	608389	56.25	98.64	0	High
AM23-23AC	GCA_003470885.1	Illumina Hiseq 2000	3542	79	3720411	136	57	1564	596510	41.14	98.79	0.97	High
AM23-7AC	GCA_003470825.1	Illumina Hiseq 2000	2983	52	3136321	69	17	170	396169	40.59	99.39	0	High
OM02-16	GCA_003439785.1	Illumina Hiseq 2000	2933	56	3143729	74	18	180	468146	41.6	98.8	0	High
AF12-10-6.0	GCA_003465065.1	Illumina Hiseq 2000	1692	16	2202226	22	6	83	455040	56.2	100	0.23	High
AF13-15	GCA_003479575.1	Illumina Hiseq 2000	3101	94	3002391	125	31	558	483435	29.5	98.11	0	High
AF13-2	GCA_003603295.1	Illumina Hiseq 2000	1819	14	2023686	18	4	40	833512	38.66	100	0	High
AF17-11AC	GCA_003461425.1	Illumina Hiseq 2000	3019	57	2890819	113	56	856	276323	29.18	98.11	0	High
AF17-17AC	GCA_003461405.1	Illumina Hiseq 2000	3040	59	2894339	107	48	1142	362037	29.18	98.11	0	High
AF17-21AC	GCA_003461365.1	Illumina Hiseq 2000	2455	15	2814177	17	2	20	638633	41.3	97.99	0	High
AF18-48	GCA_003603145.1	Illumina Hiseq 2000	2590	26	2725712	33	7	70	501672	41.76	99.05	0	High
AF19-2LB	GCA_003479265.1	Illumina Hiseq 2000	2461	31	2531065	47	16	325	1058975	47.53	97.99	0	High
AF19-9AC	GCA_003478995.1	Illumina Hiseq 2000	2968	15	3124708	42	27	318	604610	58.64	98.66	0	High
AF22-4LB	CNA0021110	Illumina Hiseq 2000	2661	257	2625132	325	68	843	103323	34.07	100	0	High
AF22-6AC	GCA_003478685.1	Illumina Hiseq 2000	3032	68	3356063	94	26	343	355101	46.21	98.15	2.42	High
AF23-8	GCA_003478665.1	Illumina Hiseq 2000	2601	10	2845821	13	3	106	1467153	44.04	98.66	0.17	High
AF24-7LB	GCA_003478575.1	Illumina Hiseq 2000	2706	31	2872334	39	8	149	503049	41.44	95.2	0	High
AF25-18LB	GCA_003478515.1	Illumina Hiseq 2000	2994	41	3155606	51	10	124	660774	40.9	98.79	1.22	High
AM10-11	GCA_003473225.1	Illumina Hiseq 2000	1830	26	2166602	36	10	109	357833	59.64	98.39	1.61	High
AM10-15B	GCA_003472605.1	Illumina Hiseq 2000	1997	44	2414114	49	5	63	325430	60.2	99.48	0	High
AM10-20	GCA_003433755.1	Illumina Hiseq 2000	4327	107	4368209	148	41	579	395327	35.26	99.53	0	High
AM10-26	GCA_003472525.1	Illumina Hiseq 2000	1827	23	2168153	33	10	179	357894	59.64	98.39	1.61	High
AM10-32	GCA_003472485.1	Illumina Hiseq 2000	1825	27	2172372	46	19	361	358079	59.64	98.39	1.61	High
AM10-47	GCA_003435795.1	Illumina Hiseq 2000	3315	44	3606627	56	12	214	491637	38.41	99.36	0	High
AM10-48	GCA_003472465.1	Illumina Hiseq 2000	1827	23	2168706	41	18	266	357722	59.65	98.39	1.61	High
AM16-19	GCA_003474385.1	Illumina Hiseq 2000	2167	56	2571092	80	24	371	261239	62.06	99.03	0.81	High
AM16-25	GCA_003473825.1	Illumina Hiseq 2000	2418	15	2635846	20	5	50	762199	44.94	97.21	0.72	High
AM16-28	GCA_003471865.1	Illumina Hiseq 2000	4794	23	5135641	32	9	148	1394115	54.88	97.82	0.4	High
AM16-43	GCA_003435745.1	Illumina Hiseq 2000	2769	26	3366396	45	19	296	792159	58.28	99.28	0.48	High
AM16-9	GCA_003434475.1	Illumina Hiseq 2000	3919	141	4053912	204	63	1307	383796	56.6	96.94	0	High
AM17-18	GCA_003434465.1	Illumina Hiseq 2000	4612	54	4918299	76	22	457	486769	55.12	98.03	0.65	High
AM17-44	GCA_003471645.1	Illumina Hiseq 2000	2926	88	3530609	115	27	901	216445	44.27	98.46	0.19	High
AM17-61	GCA_003433665.1	Illumina Hiseq 2000	4287	33	4596352	45	12	408	759915	55.29	97.45	0.43	High
AM20-19AC	GCA_003471385.1	Illumina Hiseq 2000	1869	43	2294887	54	11	189	290933	60.01	98.07	0	High
AM20-3	GCA_003471345.1	Illumina Hiseq 2000	1881	38	2298098	51	13	261	349858	60.01	99.33	0	High
AM22-19	GCA_003471085.1	Illumina Hiseq 2000	3193	197	3733692	258	61	1197	131324	44.85	98.87	1.46	High
AM22-6LB	GCA_003435615.1	Illumina Hiseq 2000	2432	126	2464025	156	30	684	161197	33.79	100	0	High
AM27-20	GCA_003480975.1	Illumina Hiseq 2000	4804	135	4739334	195	60	1116	284545	35.28	99.53	1.89	High
AM27-22LB	GCA_003469985.1	Illumina Hiseq 2000	2368	15	2506353	21	6	138	559971	44.77	98.77	0.61	High
AM27-24	GCA_003469955.1	Illumina Hiseq 2000	2374	16	2505652	21	5	50	692205	44.77	98.77	0.61	High
AM28-13	GCA_003462205.1	Illumina Hiseq 2000	2733	63	2972064	83	20	225	403325	42.55	97.95	0	High
AM28-23LB	GCA_003480625.1	Illumina Hiseq 2000	2902	83	2937492	105	22	561	220759	55	95.97	0.67	High
AM29-6AC	GCA_003480465.1	Illumina Hiseq 2000	2455	34	2534489	59	25	905	782772	47.54	97.99	0	High
AM30-9LB	GCA_003468825.1	Illumina Hiseq 2000	1946	28	2297471	30	2	20	338591	60.13	99.48	0	High
AM34-9AC	GCA_003480225.1	Illumina Hiseq 2000	3440	75	3804624	117	42	1065	268292	46.46	97.98	1.45	High
OF01-18	GCA_003604025.1	Illumina Hiseq 2000	3949	120	4132080	181	61	1618	285213	56.87	96.94	0	High
OF02-10	GCA_003463445.1	Illumina Hiseq 2000	1951	50	2287360	74	24	515	374885	59.82	98.39	0.81	High
OM04-5BH	GCA_003482105.1	Illumina Hiseq 2000	2286	11	2644330	19	8	91	1228489	41.77	99.33	0	High
OM05-5BH	GCA_003481505.1	Illumina Hiseq 2000	2703	39	3036263	57	18	221	532935	48.31	99.66	0	High
TF05-12AC	GCA_003435515.1	Illumina Hiseq 2000	3510	21	3617395	75	54	1045	1046400	54.45	97.46	0.22	High
TF06-43	GCA_003481145.1	Illumina Hiseq 2000	3423	147	3368907	207	60	1507	322691	55.69	98.49	0	High
AF08-2	GCA_003465545.1	Illumina Hiseq 2000	2185	23	2540121	32	9	103	790249	60.2	99.48	0	High
AF08-23	GCA_003479805.1	Illumina Hiseq 2000	1754	26	2098592	34	8	80	322741	61.38	99.19	0	High
AF08-3	GCA_003465905.1	Illumina Hiseq 2000	2069	134	2049854	157	23	230	80344	37.84	98.73	0	High
AF10-46	GCA_003604105.1	Illumina Hiseq 2000	2782	36	2898008	47	11	226	653386	55.94	100	0	High
AF12-19	GCA_003479565.1	Illumina Hiseq 2000	3153	62	3440412	79	17	358	307674	48.24	98.4	0	High
AF12-28	GCA_003479725.1	Illumina Hiseq 2000	3114	48	3400232	64	16	160	400802	48.21	98.4	0	High
AF12-30	GCA_003461705.1	Illumina Hiseq 2000	2544	61	2632465	83	22	220	291838	36.88	98.64	2.01	High
AF12-41	GCA_003461685.1	Illumina Hiseq 2000	2428	40	2821759	136	96	2260	346985	48.79	99.82	0	High
AF12-42	GCA_003465005.1	Illumina Hiseq 2000	2479	212	2499180	285	73	1129	99045	31.68	98.26	0.63	High
AF12-8A-LB	GCA_003465385.1	Illumina Hiseq 2000	1780	16	2203776	23	7	70	455207	56.2	100	0.23	High
AF13-16	GCA_003479705.1	Illumina Hiseq 2000	5347	67	5991778	95	28	391	786105	46.7	99.16	0	High
AF13-25	GCA_003479685.1	Illumina Hiseq 2000	3034	209	2900281	286	77	849	197463	29.4	98.11	0	High
AF13-34	GCA_003465365.1	Illumina Hiseq 2000	1911	24	2319487	31	7	87	411263	60.39	99.33	0	High
AF13-35	GCA_003434095.1	Illumina Hiseq 2000	2268	54	2288394	76	22	510	257176	37.08	99.81	0	High
AF13-37	GCA_003464865.1	Illumina Hiseq 2000	4143	110	4501857	161	51	661	318365	40.87	98.89	0	High
AF13-41	GCA_003464805.1	Illumina Hiseq 2000	1910	22	2320313	30	8	83	493488	60.39	99.33	0	High
AF14-14AC	GCA_003465265.1	Illumina Hiseq 2000	4406	94	5320718	129	35	373	327598	43.33	97.76	0.5	High
AF14-42	GCA_003464525.1	Illumina Hiseq 2000	4799	131	5592715	173	42	531	372007	45.85	97.25	0.37	High
AF14-59	GCA_003479515.1	Illumina Hiseq 2000	5163	68	6881152	101	33	577	578555	43.07	98.45	0	High
AF15-20	GCA_003464345.1	Illumina Hiseq 2000	2607	69	2601418	130	61	1813	222443	34.02	98.11	1.25	High
AF15-41	GCA_003604095.1	Illumina Hiseq 2000	2356	30	2747936	51	21	290	305483	40.98	99.33	0.67	High
AF15-49	GCA_003461605.1	Illumina Hiseq 2000	2694	22	2922043	30	8	259	821105	44.32	98.66	0.17	High
AF16-14LB	GCA_003462785.1	Illumina Hiseq 2000	2061	22	2396533	32	10	136	362799	62.43	99.19	0	High
AF16-22	GCA_003461545.1	Illumina Hiseq 2000	2615	32	2995124	47	15	152	616321	43.94	99.16	0.67	High
AF17-6LB	GCA_003461305.1	Illumina Hiseq 2000	2586	57	2799738	73	16	194	276338	42.81	97.95	0	High
AF18-12LB	GCA_003460315.1	Illumina Hiseq 2000	3035	61	3160739	80	19	212	299268	42.21	98.8	0	High
AF18-15LB	GCA_003459935.1	Illumina Hiseq 2000	2680	106	2606659	139	33	340	202872	30.19	98.11	0	High
AF18-22	GCA_003459925.1	Illumina Hiseq 2000	2898	54	3039156	65	11	208	503029	42.61	98.22	0.15	High
AF18-29	GCA_003461265.1	Illumina Hiseq 2000	3020	89	3103685	114	25	250	416071	42.44	97.95	0	High
AF18-3	GCA_003603205.1	Illumina Hiseq 2000	3193	101	3355135	129	28	454	278837	38.42	99.06	0	High
AF18-31LB	GCA_003479325.1	Illumina Hiseq 2000	3021	49	3127632	71	22	220	453332	45.36	99.37	0	High
AF18-33LB	GCA_003459895.1	Illumina Hiseq 2000	1796	26	2124232	39	13	194	526094	59.67	97.58	1.61	High
AF18-40	GCA_003459845.1	Illumina Hiseq 2000	2691	56	2626348	70	14	457	256488	30.15	98.11	0	High
AF18-46	GCA_003459805.1	Illumina Hiseq 2000	1931	7	1989891	8	1	10	722619	36.92	99.52	0	High
AF18-52	GCA_003479145.1	Illumina Hiseq 2000	4831	49	6515109	58	9	90	933266	43.02	99.03	0	High
AF18-8LB	GCA_003459795.1	Illumina Hiseq 2000	1815	24	2137483	32	8	80	840267	59.67	97.58	1.61	High
AF19-13LB	GCA_003479105.1	Illumina Hiseq 2000	3775	84	4009812	119	35	426	467599	47.28	98.43	0.63	High
AF19-1AC	GCA_003459675.1	Illumina Hiseq 2000	3314	38	4045484	48	10	140	601027	45.53	98.44	0	High
AF19-1LB	GCA_003459655.1	Illumina Hiseq 2000	2108	90	2425401	103	13	130	206480	59.53	98.39	0	High
AF19-21	GCA_003434075.1	Illumina Hiseq 2000	4513	71	5056031	98	27	926	331800	45.99	98.03	0	High
AF19-22AC	GCA_003479085.1	Illumina Hiseq 2000	5315	68	5921605	87	19	209	463308	44.56	97.83	0	High
AF19-24AC	GCA_003603195.1	Illumina Hiseq 2000	4313	94	4623182	125	31	535	373864	42.63	97.88	1.89	High
AF19-3LB	GCA_003459585.1	Illumina Hiseq 2000	3948	66	4616357	83	17	215	476039	46.5	96.89	0.37	High
AF19-9LB	GCA_003434055.1	Illumina Hiseq 2000	5545	61	6045490	95	34	648	1355073	50.17	97.86	0	High
AF20-12LB	GCA_003478985.1	Illumina Hiseq 2000	3617	44	3953478	66	22	338	589323	43.61	99.21	0.32	High
AF20-18LB	GCA_003461185.1	Illumina Hiseq 2000	2903	33	3066488	45	12	170	999894	40.88	98.79	0.74	High
AF20-20AC	GCA_003459475.1	Illumina Hiseq 2000	1805	11	2249138	12	1	10	820345	56.5	100	0.23	High
AF21-11	GCA_003461165.1	Illumina Hiseq 2000	2645	95	2901292	117	22	220	340819	42.42	97.95	0	High
AF21-18	GCA_003478825.1	Illumina Hiseq 2000	2188	64	2460978	78	14	140	312974	31.02	99.65	0	High
AF21-27	GCA_003458805.1	Illumina Hiseq 2000	1906	25	2277840	32	7	70	1034377	59.42	99.85	0	High
AF21-8LB	GCA_003478745.1	Illumina Hiseq 2000	2668	53	2556473	71	18	387	451708	30.23	98.11	0.94	High
AF22-2LB	GCA_003461125.1	Illumina Hiseq 2000	2790	25	2939742	28	3	54	607655	40.81	98.79	1.37	High
AF22-3AC	GCA_003459465.1	Illumina Hiseq 2000	5346	76	7165657	93	17	178	855979	42.76	98.42	0.45	High
AF22-5LB	GCA_003478705.1	Illumina Hiseq 2000	3162	53	3511697	67	14	251	803767	44.2	99.19	0.63	High
AF22-8LB	GCA_003458715.1	Illumina Hiseq 2000	2242	70	2274946	84	14	155	196242	33.97	97.64	1.25	High
AF23-2	GCA_003459245.1	Illumina Hiseq 2000	1928	54	2273296	69	15	150	356549	59.75	98.39	1.61	High
AF23-6	GCA_003459265.1	Illumina Hiseq 2000	1891	45	2260385	58	13	300	316730	59.85	98.39	0.81	High
AF23-6LB	GCA_003461085.1	Illumina Hiseq 2000	2549	7	2889150	11	4	40	989194	41.5	97.99	0	High
AF24-10LB	GCA_003458635.1	Illumina Hiseq 2000	3278	41	3488656	50	9	220	684396	41.8	99.35	0	High
AF24-12	GCA_003459205.1	Illumina Hiseq 2000	3261	150	3868997	217	67	1230	263078	44.61	98.99	1.52	High
AF24-13	GCA_003458625.1	Illumina Hiseq 2000	5896	62	6422063	78	16	193	768585	48.95	98.51	0.56	High
AF24-19	GCA_003459195.1	Illumina Hiseq 2000	2823	103	2910400	134	31	342	291515	47.42	99.99	0	High
AF24-19AC	GCA_003478645.1	Illumina Hiseq 2000	2943	92	3153353	143	51	631	437450	53.84	99.33	0.67	High
AF24-19LB	GCA_003458585.1	Illumina Hiseq 2000	4570	47	6100796	67	20	265	765230	42.55	97.94	0.32	High
AF24-2	GCA_003458565.1	Illumina Hiseq 2000	2837	166	3553784	186	20	240	165233	40.81	98.04	0	High
AF24-20AC	GCA_003459155.1	Illumina Hiseq 2000	3344	86	4074623	103	17	170	214481	44.53	97.9	0	High
AF24-21	GCA_003459145.1	Illumina Hiseq 2000	2784	94	2891587	123	29	290	275789	47.48	99.99	0.55	High
AF24-28LB	GCA_003459105.1	Illumina Hiseq 2000	5413	129	6935191	184	55	726	463906	41.78	98.61	0.81	High
AF24-2LB	GCA_003478615.1	Illumina Hiseq 2000	3017	60	3306376	98	38	583	1123774	48.28	99.82	0	High
AF24-32LB	GCA_003478605.1	Illumina Hiseq 2000	3689	81	4088291	124	43	446	382438	40.86	98.89	0	High
AF24-4	GCA_003458535.1	Illumina Hiseq 2000	3463	92	3639724	127	35	546	418756	40.95	98.79	0.48	High
AF24-9LB	GCA_003458515.1	Illumina Hiseq 2000	3104	73	3217393	96	23	301	498762	41.34	98.86	0.48	High
AF25-13LB	GCA_003478915.1	Illumina Hiseq 2000	3074	36	3205849	45	9	90	652957	40.92	98.79	1.95	High
AF25-15LB	GCA_003478875.1	Illumina Hiseq 2000	2978	36	3143481	48	12	255	652946	40.91	98.79	1.22	High
AF25-17LB	GCA_003603015.1	Illumina Hiseq 2000	4078	61	4747821	82	21	346	506759	46.22	96.98	1.49	High
AF25-18	GCA_003603075.1	Illumina Hiseq 2000	4761	93	5778756	121	28	304	589375	42.44	98.77	0.19	High
AF25-2LB	GCA_003458415.1	Illumina Hiseq 2000	1814	40	2155658	56	16	223	271384	59.92	98.39	0.81	High
AF25-5LB	GCA_003602965.1	Illumina Hiseq 2000	4003	53	4668245	63	10	100	506770	46.19	97.07	0.56	High
AM10-21B	GCA_003472565.1	Illumina Hiseq 2000	3017	21	3747128	29	8	94	522010	44.18	98.41	0	High
AM10-27	GCA_003472505.1	Illumina Hiseq 2000	1828	29	2166614	44	15	189	370591	59.64	98.39	1.61	High
AM10-31	GCA_003435815.1	Illumina Hiseq 2000	2720	18	2920802	24	6	60	639005	41.2	95.1	0.19	High
AM10-38	GCA_003477415.1	Illumina Hiseq 2000	2912	56	3036351	68	12	311	287525	37.03	98.64	2.01	High
AM11-49	GCA_003472365.1	Illumina Hiseq 2000	2265	11	2363031	15	4	40	580512	34.91	99.55	0.76	High
AM12-20	GCA_003472265.1	Illumina Hiseq 2000	1890	25	2293869	33	8	83	724455	59.3	100	0.45	High
AM12-30	GCA_003472255.1	Illumina Hiseq 2000	4360	18	4741612	26	8	303	974199	50.29	98.74	0.53	High
AM12-57B	GCA_003473165.1	Illumina Hiseq 2000	4874	58	4783145	75	17	170	965856	45.03	98.72	1.18	High
AM12-9	GCA_003473145.1	Illumina Hiseq 2000	1993	12	2373327	21	9	90	433218	62.54	98.62	0	High
AM13-9	GCA_003433825.1	Illumina Hiseq 2000	1897	19	1982357	21	2	61	432202	38.32	99.06	0	High
AM14-19	GCA_003472155.1	Illumina Hiseq 2000	2918	54	3035795	66	12	139	570848	37.72	98.64	0	High
AM15-15	GCA_003472935.1	Illumina Hiseq 2000	4413	46	5784588	61	15	155	577738	42.76	98.41	0.37	High
AM15-16	GCA_003472025.1	Illumina Hiseq 2000	4324	40	5292183	50	10	100	796128	43.32	98.22	0	High
AM16-14	GCA_003471965.1	Illumina Hiseq 2000	3999	95	4864016	113	18	359	255874	42.82	98.92	0	High
AM16-15	GCA_003435895.1	Illumina Hiseq 2000	3507	92	4178998	135	43	738	822056	42.34	98.42	0.19	High
AM16-34	GCA_003435635.1	Illumina Hiseq 2000	2768	40	3017343	49	9	90	425655	40.74	98.54	0.58	High
AM17-31	GCA_003471685.1	Illumina Hiseq 2000	3368	45	3499862	57	12	168	514691	42.41	98.49	0.13	High
AM17-47	GCA_003434625.1	Illumina Hiseq 2000	4255	66	5151325	90	24	466	292121	45.04	97.56	0.51	High
AM18-29	GCA_003470585.1	Illumina Hiseq 2000	1793	21	2201171	27	6	60	560675	62.82	99.08	0	High
AM20-6	GCA_003471325.1	Illumina Hiseq 2000	1846	13	2230637	20	7	70	698144	56.58	99.85	0.23	High
AF13-3LB	GCA_003464845.1	Illumina Hiseq 2000	1862	15	2215443	17	2	20	770933	63.01	98.82	0.44	High
AF22-12AC	GCA_003458765.1	Illumina Hiseq 2000	3296	54	3549767	75	21	218	1042288	48.68	97.87	0.24	High
AF22-8AC	GCA_003461105.1	Illumina Hiseq 2000	2711	24	2884793	35	11	110	613899	40.8	98.78	1.37	High
AM16-33	GCA_003471845.1	Illumina Hiseq 2000	4212	67	5344166	93	26	467	1109042	42.71	98.92	0.54	High
AM18-12AC	GCA_003470615.1	Illumina Hiseq 2000	1794	21	2204164	27	6	60	560928	62.81	99.08	0	High
AM18-26	GCA_003473755.1	Illumina Hiseq 2000	2604	132	2626298	162	30	312	130495	33.75	99.53	0	High
AM20-38	GCA_003470505.1	Illumina Hiseq 2000	4941	109	5283769	149	40	459	503042	50.47	98.48	0.08	High
AM32-2	GCA_003480345.1	Illumina Hiseq 2000	3707	96	4095945	118	22	250	420150	43.87	99.35	1.27	High
OF01-19	CNA0022220	Illumina Hiseq 2000	4008	202	4117728	258	56	1407	277094	56.82	97.28	0	High
OF01-1AC	GCA_003463485.1	Illumina Hiseq 2000	4507	189	5075475	231	42	908	206838	47.8	99.19	0	High
OF01-20	GCA_003478085.1	Illumina Hiseq 2000	6352	108	7234838	135	27	409	765831	48.12	97.13	3.07	High
OF01-2	GCA_003463455.1	Illumina Hiseq 2000	1813	20	2248920	28	8	80	511591	56.5	100	0.23	High
OF01-2LB	GCA_003433985.1	Illumina Hiseq 2000	4501	160	4827540	201	41	478	333648	43.59	95	0	High
OF01-4LB	GCA_003478165.1	Illumina Hiseq 2000	5737	68	6349015	88	20	434	648025	46.56	99.16	0	High
OF01-6	GCA_003463235.1	Illumina Hiseq 2000	3833	91	3803755	108	17	170	324979	31.17	100	1.89	High
OF02-3LB	GCA_003463205.1	Illumina Hiseq 2000	5098	109	6810738	140	31	310	746224	41.75	98.51	0.19	High
OF02-4LB	GCA_003463185.1	Illumina Hiseq 2000	3112	54	3188138	68	14	140	350906	40.3	99.06	0.32	High
OF02-6	GCA_003478065.1	Illumina Hiseq 2000	3895	61	4153048	82	21	534	370210	43.72	99.21	0.32	High
OF02-8	GCA_003463115.1	Illumina Hiseq 2000	4483	96	5342137	108	12	120	266280	42.67	98.57	0.32	High
OM02-34	GCA_003439355.1	Illumina Hiseq 2000	3767	85	3755335	100	15	340	359089	31.21	100	1.89	High
OM03-2	GCA_003439255.1	Illumina Hiseq 2000	3042	47	3167105	60	13	130	370564	40.58	99.39	0	High
OM04-7	GCA_003481685.1	Illumina Hiseq 2000	2809	35	3090225	51	16	346	810522	48.28	99.82	0	High
OM05-10BH	GCA_003481655.1	Illumina Hiseq 2000	3694	67	3837179	78	11	110	313855	46.19	97.66	1.75	High
OM05-12	GCA_003438995.1	Illumina Hiseq 2000	3493	64	4475735	78	14	140	515448	39.5	98.97	0.08	High
OM05-6BH	GCA_003481635.1	Illumina Hiseq 2000	2791	48	3167632	61	13	275	547262	41.9	97.43	0.67	High
OM05-7AA	GCA_003438945.1	Illumina Hiseq 2000	1552	17	1916778	21	4	40	341429	60.47	99.91	0	High
OM05-8AA	GCA_003438925.1	Illumina Hiseq 2000	3270	61	3429456	77	16	258	519563	41.06	99.34	0	High
OM05-9	GCA_003481465.1	Illumina Hiseq 2000	2526	16	2881652	21	5	77	663450	41.29	97.99	0	High
OM05-9BH	GCA_003481445.1	Illumina Hiseq 2000	2750	57	3138070	79	22	641	455137	41.89	97.43	0	High
TF05-10AC	GCA_003437935.1	Illumina Hiseq 2000	4571	74	5615879	85	11	110	974651	42.23	98.77	0	High
TF05-17AC	GCA_003603875.1	Illumina Hiseq 2000	3665	94	3962601	135	41	779	654327	57.05	98.64	0	High
TF05-5AC	GCA_003435485.1	Illumina Hiseq 2000	5666	58	6692195	74	16	270	638875	47.97	97.1	1.15	High
TF06-15AC	GCA_003481165.1	Illumina Hiseq 2000	2937	15	3226053	24	9	110	961046	48.43	99.19	0	High
TF06-40	GCA_003437315.1	Illumina Hiseq 2000	3016	100	3693570	139	39	499	222942	44.94	98.54	1.18	High
TF06-6	GCA_003437255.1	Illumina Hiseq 2000	5335	69	5691496	92	23	592	667123	57.13	98.5	0.53	High
TF06-6AC	GCA_003437265.1	Illumina Hiseq 2000	1902	47	2256888	57	10	212	275824	59.79	97.58	0.81	High
TF07-31	GCA_003437135.1	Illumina Hiseq 2000	2054	22	2443319	27	5	53	469132	60.03	99.94	0	High
TM04-17	GCA_003436505.1	Illumina Hiseq 2000	2067	51	2414802	61	10	172	356420	59.99	99.48	0	High
TM04-24	GCA_003436485.1	Illumina Hiseq 2000	2211	53	2325311	68	15	337	224027	31.43	99.53	1.27	High
TM04-29	GCA_003466565.1	Illumina Hiseq 2000	1930	18	2292613	24	6	105	1237187	59.65	98.39	0.81	High
TM05-38	GCA_003466445.1	Illumina Hiseq 2000	1839	29	2164405	47	18	555	224961	59.74	99.19	1.61	High
TM05-53	GCA_003436425.1	Illumina Hiseq 2000	2619	172	2573374	225	53	636	118509	34.19	97.51	1.25	High
TM06-10	GCA_003466395.1	Illumina Hiseq 2000	1770	26	2207017	32	6	60	337974	62.59	98.62	0	High
TM06-18	GCA_003481015.1	Illumina Hiseq 2000	3814	76	4161879	98	22	302	307185	44.03	99.35	1.27	High
TM06-4	GCA_003436185.1	Illumina Hiseq 2000	1727	13	2150377	21	8	80	798963	59.14	99.85	0	High
TM06-51	GCA_003466335.1	Illumina Hiseq 2000	1814	26	2225243	35	9	90	734783	59.17	100	0	High
AF21-1AC	GCA_003458855.1	Illumina Hiseq 2000	2319	68	2580820	87	19	392	204309	56.58	99.3	0	High
AM16-23	GCA_003473865.1	Illumina Hiseq 2000	3006	36	3326062	47	11	306	486795	48.81	98.87	0	High
AM16-50	GCA_003470675.1	Illumina Hiseq 2000	3709	18	4595261	27	9	118	1547577	45.41	98.79	0	High
AM17-37	GCA_003471655.1	Illumina Hiseq 2000	4388	19	4775173	29	10	100	1480389	52.01	98.98	0	High
AM18-17	GCA_003471525.1	Illumina Hiseq 2000	3273	16	3989279	19	3	49	873459	44.68	98.59	0	High
AM18-35	GCA_003473585.1	Illumina Hiseq 2000	2715	36	2960614	55	19	415	287496	53.93	99.33	0.67	High
AM20-15AC	GCA_003471405.1	Illumina Hiseq 2000	1966	76	2319629	97	21	235	193128	59.74	97.58	0.81	High
AM20-9-6.0	GCA_003471295.1	Illumina Hiseq 2000	1650	18	2159427	21	3	31	536667	56.32	99.85	0.23	High
AM25-11LB	GCA_003434565.1	Illumina Hiseq 2000	3099	58	3124743	79	21	222	363616	39.07	98.99	0.32	High
AM25-18LB	GCA_003470285.1	Illumina Hiseq 2000	2428	38	2564000	50	12	120	461483	29.14	100	1.12	High
AM25-21AC	GCA_003470225.1	Illumina Hiseq 2000	2250	24	2505597	36	12	120	442823	58.23	99.07	0	High
AM27-11LB	GCA_003462235.1	Illumina Hiseq 2000	2847	29	3112037	37	8	92	488868	40.49	98.54	0	High
AM27-12LB	GCA_003603755.1	Illumina Hiseq 2000	3140	38	3189119	54	16	187	395266	41.36	99.21	0	High
AM27-2	GCA_003469595.1	Illumina Hiseq 2000	4386	42	5782576	54	12	120	1141157	42.75	98.41	0	High
AM27-27	GCA_003462225.1	Illumina Hiseq 2000	2847	24	3112119	35	11	110	490149	40.48	98.54	0	High
AM27-31LB	GCA_003480745.1	Illumina Hiseq 2000	3145	33	3613665	54	21	376	896798	36.73	98.64	0	High
AM27-36	GCA_003480945.1	Illumina Hiseq 2000	3024	42	3143997	69	27	710	723409	54.22	99.33	0.67	High
AM27-36LB	GCA_003480725.1	Illumina Hiseq 2000	3223	18	3277288	26	8	80	605749	45.54	99.35	0	High
AM27-4	GCA_003469915.1	Illumina Hiseq 2000	2070	11	2231694	14	3	188	513344	40.48	99.76	0	High
AM28-14AC	GCA_003469885.1	Illumina Hiseq 2000	5402	247	5557103	322	75	2505	271086	56.97	96.46	1.03	High
AM28-20	GCA_003603595.1	Illumina Hiseq 2000	1905	6	2032489	7	1	10	988429	41.96	99.66	0.34	High
AM28-25	GCA_003480615.1	Illumina Hiseq 2000	3295	54	3313340	79	25	330	471310	54.08	98.66	0.67	High
AM28-27	GCA_003480905.1	Illumina Hiseq 2000	3439	48	3808541	59	11	290	875372	47.12	98.43	0.63	High
AM28-36	GCA_003462165.1	Illumina Hiseq 2000	3430	46	3801735	61	15	154	759442	47.14	98.43	0.63	High
AM28-8LB	GCA_003603575.1	Illumina Hiseq 2000	2998	82	3180096	100	18	271	440337	37.69	99.06	0	High
AM29-1	GCA_003462135.1	Illumina Hiseq 2000	3008	46	3243698	61	15	150	484532	40.52	98.54	0	High
AM29-10LB	GCA_003462125.1	Illumina Hiseq 2000	2998	52	3233400	62	10	127	321584	40.53	98.54	0	High
AM29-11AC	GCA_003480545.1	Illumina Hiseq 2000	3212	62	3547659	78	16	282	392355	50.46	99.82	0	High
AM29-17AC	CNA0021919	Illumina Hiseq 2000	2285	159	2414057	205	46	1248	115835	58.24	98.75	0.78	High
AM29-19LB	GCA_003462105.1	Illumina Hiseq 2000	3007	48	3243621	60	12	120	327056	40.52	98.54	0	High
AM29-1AC	GCA_003469025.1	Illumina Hiseq 2000	4041	51	4874190	60	9	90	942010	46.58	97.45	0.5	High
AM29-2	GCA_003469035.1	Illumina Hiseq 2000	3799	107	4774296	135	28	280	282791	42.11	98.77	0	High
AM29-29	GCA_003480555.1	Illumina Hiseq 2000	3133	52	3523408	75	23	231	353215	47.3	98.43	0.63	High
AM29-2AC	GCA_003469435.1	Illumina Hiseq 2000	3952	62	4615473	78	16	160	446301	46.5	97.26	0.37	High
AM29-4LB	GCA_003469415.1	Illumina Hiseq 2000	3946	60	4617488	74	14	140	631382	46.5	96.89	0.37	High
AM29-5AC	GCA_003462065.1	Illumina Hiseq 2000	3004	43	3242945	56	13	161	485023	40.52	98.54	0	High
AM30-21	GCA_003469405.1	Illumina Hiseq 2000	3672	37	4497091	49	12	120	555528	43.61	98.12	0	High
AM32-10AC	GCA_003468725.1	Illumina Hiseq 2000	3369	61	3543244	98	37	432	439598	42.55	99.24	0	High
AM32-19	GCA_003480365.1	Illumina Hiseq 2000	2944	45	3041364	68	23	230	464073	54.28	99.33	0.67	High
AM34-11AC	GCA_003435375.1	Illumina Hiseq 2000	3478	115	3752211	144	29	355	675628	48.18	98.71	0	High
AM34-8	GCA_003467875.1	Illumina Hiseq 2000	4517	92	4872199	121	29	295	566270	50.56	98.78	0.04	High
OF01-12	GCA_003463505.1	Illumina Hiseq 2000	1849	15	2284655	21	6	60	664942	56.6	99.55	0.23	High
OF01-16	GCA_003463285.1	Illumina Hiseq 2000	1866	48	2248299	63	15	264	229136	59.96	96.9	0	High
OF01-3	GCA_003433955.1	Illumina Hiseq 2000	1707	16	1825047	18	2	20	417879	30.67	96.6	0.61	High
OF02-3AC	GCA_003463225.1	Illumina Hiseq 2000	4413	126	4465025	144	18	180	208862	38.87	99.13	4.43	High
OM03-4	GCA_003439225.1	Illumina Hiseq 2000	4209	64	4993856	72	8	107	497881	46.14	97.26	0.37	High
OM04-5	GCA_003439125.1	Illumina Hiseq 2000	1893	37	2264115	54	17	263	274140	59.55	98.39	0.81	High
OM05-6	GCA_003481455.1	Illumina Hiseq 2000	3815	68	4162967	100	32	365	423327	46.53	98.43	0.63	High
TM06-30	GCA_003436375.1	Illumina Hiseq 2000	4307	111	5700304	134	23	271	314577	42.77	98.41	0	High
AF02-36-1	GCA_003466105.1	Illumina Hiseq 2000	1747	16	2185103	18	2	20	827226	56.29	100	0.23	High
AF02-46-1	GCA_003465825.1	Illumina Hiseq 2000	1891	55	2249608	59	4	206	252719	59.66	98.39	0.81	High
AF03-10	GCA_003466075.1	Illumina Hiseq 2000	2014	19	2444083	26	7	84	527358	60.21	99.48	0	High
AF03-13	GCA_003466065.1	Illumina Hiseq 2000	2249	29	2346332	38	9	232	423938	44.6	99.08	0.61	High
AF03-20	GCA_003466045.1	Illumina Hiseq 2000	2015	17	2445778	26	9	104	527647	60.21	99.48	0	High
AF03-26	GCA_003466025.1	Illumina Hiseq 2000	4705	63	6170437	84	21	259	655854	42.9	97.94	0.49	High
AF03-27	GCA_003465785.1	Illumina Hiseq 2000	2019	20	2446110	30	10	100	528371	60.21	99.48	0	High
AF03-28	GCA_003465775.1	Illumina Hiseq 2000	1916	18	2360283	37	19	937	658841	56.56	99.85	0	High
AF04-12	GCA_003465765.1	Illumina Hiseq 2000	4220	136	5105661	182	46	460	365905	42	98.76	0.13	High
AF04-13	GCA_003465745.1	Illumina Hiseq 2000	1966	16	2376016	22	6	60	394578	60.14	99.48	0	High
AF04-15	GCA_003466005.1	Illumina Hiseq 2000	5470	47	6235959	68	21	573	783931	55.8	97.52	0.63	High
AF04-22	GCA_003603375.1	Illumina Hiseq 2000	3854	87	4669063	118	31	407	386470	46.23	97.26	0	High
AF04-24	GCA_003465685.1	Illumina Hiseq 2000	1943	59	2287507	79	20	501	212448	59.85	98.39	0	High
AF04-25	GCA_003465695.1	Illumina Hiseq 2000	4342	159	5180448	202	43	998	274730	42.27	98.77	0	High
AF04-45	GCA_003461725.1	Illumina Hiseq 2000	3393	26	3383740	33	7	72	542878	44.37	99.14	4.03	High
AF04-47	GCA_003465965.1	Illumina Hiseq 2000	1922	21	2140208	28	7	70	494147	38.69	100	0	High
AF05-16	GCA_003465665.1	Illumina Hiseq 2000	2072	23	2425745	29	6	69	467875	60.36	99.33	0	High
AF05-2	GCA_003465635.1	Illumina Hiseq 2000	2071	21	2426911	30	9	101	467875	60.36	99.33	0	High
AF05-25	GCA_003465925.1	Illumina Hiseq 2000	3429	274	3458647	403	129	1922	186449	27.47	99.42	1.4	High
AF05-4	GCA_003465625.1	Illumina Hiseq 2000	3212	66	3880952	75	9	90	490159	46.41	98.25	0.37	High
AF05-8-2	GCA_003465915.1	Illumina Hiseq 2000	1968	101	2333248	120	19	498	167558	59.77	98.39	0.81	High
AF05-9	GCA_003465595.1	Illumina Hiseq 2000	1952	86	2308647	96	10	100	182120	59.88	98.39	0.81	High
AF06-14	GCA_003465585.1	Illumina Hiseq 2000	2771	49	2914611	75	26	401	316686	37.37	98.64	0	High
AF06-19	GCA_003465565.1	Illumina Hiseq 2000	3184	45	3292516	64	19	468	396094	41.08	99.1	0	High
AF09-1A	GCA_003479775.1	Illumina Hiseq 2000	3360	60	3503027	81	21	471	465801	31.39	100	0	High
AF10-13	GCA_003465525.1	Illumina Hiseq 2000	2966	46	3126281	63	17	170	665856	56.08	99.32	0	High
AF10-17	GCA_003465495.1	Illumina Hiseq 2000	3015	146	3692512	197	51	547	177655	44.87	99.21	2.2	High
AF10-23	GCA_003465885.1	Illumina Hiseq 2000	1946	52	2127908	73	21	253	268142	39.88	98.67	0.15	High
AF10-31	GCA_003465865.1	Illumina Hiseq 2000	2484	105	2518124	138	33	695	156485	34.21	97.51	1.25	High
AF11-11	GCA_003465485.1	Illumina Hiseq 2000	1884	47	2223717	53	6	225	334054	59.78	98.39	0.81	High
AF19-2	GCA_003460185.1	Illumina Hiseq 2000	3356	94	3973524	110	16	659	243483	45.97	98.46	0.37	High
AF20-7	GCA_003479275.1	Illumina Hiseq 2000	2783	37	3148106	44	7	70	343406	47.96	99.82	0	High
AF33-11BH	GCA_003477905.1	Illumina Hiseq 2000	3490	62	3883533	75	13	150	285529	41.38	98.89	0.32	High
AF35-8	GCA_003477805.1	Illumina Hiseq 2000	3001	91	2862034	118	27	270	319344	29.56	98.11	0	High
AF36-18BH	GCA_003477665.1	Illumina Hiseq 2000	3840	77	4114008	107	30	429	329812	46.26	98.29	2.42	High
AF36-2BH	GCA_003474775.1	Illumina Hiseq 2000	3378	80	3550335	135	55	1126	318461	41.15	99.34	0.97	High
AF36-4	GCA_003435975.1	Illumina Hiseq 2000	2684	78	2893834	97	19	362	251806	40.47	96.15	0	High
AF36-5BH	GCA_003460505.1	Illumina Hiseq 2000	2348	23	2729280	33	10	142	339295	33.36	99.31	0	High
AF36-7BH	GCA_003474735.1	Illumina Hiseq 2000	3157	36	3209204	49	13	528	375573	37.28	98.64	0	High
AF37-5	GCA_003477605.1	Illumina Hiseq 2000	2943	64	3107801	76	12	120	287736	40.28	96.15	0	High
AF37-5AT	GCA_003477775.1	Illumina Hiseq 2000	3286	59	3615760	71	12	120	372055	48.72	99.03	0	High
AM10-2	GCA_003472575.1	Illumina Hiseq 2000	1728	13	2142870	14	1	10	841156	56.45	100	0.23	High
AM11-10	GCA_003472415.1	Illumina Hiseq 2000	1927	18	2336191	22	4	42	943409	56.49	100	0.23	High
AM17-27	GCA_003471715.1	Illumina Hiseq 2000	5039	48	5346538	66	18	180	960181	57.43	98.4	0.17	High
AM17-51	GCA_003471625.1	Illumina Hiseq 2000	3261	67	3388519	77	10	118	470588	42.85	98.8	0	High
AM18-10LB-B	GCA_003473805.1	Illumina Hiseq 2000	2614	124	2635866	156	32	449	130453	33.77	99.53	0	High
AM27-16	GCA_003480765.1	Illumina Hiseq 2000	3906	76	4215515	104	28	376	423758	40.98	99.05	0.63	High
AM27-28	GCA_003480955.1	Illumina Hiseq 2000	2986	47	3250566	62	15	199	536649	48.26	99.82	0	High
AM28-10	GCA_003480695.1	Illumina Hiseq 2000	3418	47	3784784	64	17	170	875523	47.09	98.43	0.63	High
AM28-20LB	GCA_003480665.1	Illumina Hiseq 2000	2820	25	3159734	34	9	90	1058339	48.17	99.82	0	High
AM29-13	GCA_003480585.1	Illumina Hiseq 2000	3078	61	2975043	71	10	195	325906	29.81	98.11	0	High
AM30-13AC	GCA_003468965.1	Illumina Hiseq 2000	3177	77	3359964	106	29	328	500299	41.12	99.34	0.48	High
AM32-8LB	GCA_003468625.1	Illumina Hiseq 2000	3427	95	3648003	118	23	24542	405513	41.05	98.79	2.42	High
AM33-14BH	GCA_003603525.1	Illumina Hiseq 2000	2010	27	2245155	35	8	137	287749	49.56	99.7	0	High
AM34-10LB	GCA_003461985.1	Illumina Hiseq 2000	2058	12	2193270	16	4	40	748881	40.84	99.33	0.67	High
AM34-3LB	GCA_003468475.1	Illumina Hiseq 2000	3019	34	3404640	43	9	90	311409	38.26	99.11	0.84	High
AM36-17	GCA_003480205.1	Illumina Hiseq 2000	4086	86	4459680	121	35	420	295337	40.81	98.42	0.15	High
AM36-18	GCA_003461945.1	Illumina Hiseq 2000	2094	6	2246723	9	3	30	1197962	40.7	99.33	0.67	High
AM36-2AC	GCA_003467785.1	Illumina Hiseq 2000	1743	17	2163183	21	4	40	424003	56.23	99.39	0.23	High
AM37-13AC	GCA_003434135.1	Illumina Hiseq 2000	2723	61	2921966	75	14	228	292198	56.49	99.32	0	High
AM39-7BH	GCA_003434165.1	Illumina Hiseq 2000	2729	53	2875183	71	18	314	267808	56.67	100	0	High
AM40-7BH	GCA_003468105.1	Illumina Hiseq 2000	2361	20	2662047	26	6	60	650400	34.24	99.08	0.67	High
AM42-11AC	GCA_003434125.1	Illumina Hiseq 2000	2850	31	2969799	53	22	220	758542	56.64	100	0	High
AM42-13AC	GCA_003468025.1	Illumina Hiseq 2000	2566	145	2560346	177	32	320	121933	34.05	97.64	2.19	High
AM42-24	GCA_003461825.1	Illumina Hiseq 2000	3346	184	3992130	242	58	1067	206439	43.02	97.47	1.52	High
AM42-5AC	GCA_003480085.1	Illumina Hiseq 2000	2692	76	2737667	102	26	877	331845	56.71	95.36	0.67	High
AM42-8	GCA_003467175.1	Illumina Hiseq 2000	3141	41	3352156	53	12	120	336833	40.29	99.39	0	High
AM43-2AT	GCA_003603405.1	Illumina Hiseq 2000	1943	11	2064963	15	4	69	914798	41.87	99.66	0	High
OM04-13BH	GCA_003481745.1	Illumina Hiseq 2000	3127	36	3362050	45	9	138	508143	38.81	99.34	0	High
OM06-36AC	GCA_003438725.1	Illumina Hiseq 2000	2597	85	2957724	108	23	230	454676	49.53	97.99	0	High
OM06-9	GCA_003438245.1	Illumina Hiseq 2000	1813	8	1965871	16	8	80	1407039	42.14	99.32	0	High
OM08-24	GCA_003438075.1	Illumina Hiseq 2000	2435	21	2565811	29	8	80	998390	39.2	98.43	0.34	High
TF05-17	GCA_003437885.1	Illumina Hiseq 2000	3970	83	4832834	100	17	170	261560	42.8	98.66	0	High
TF08-15	GCA_003481275.1	Illumina Hiseq 2000	3480	67	3805853	86	19	209	368475	46.4	98.39	2.42	High
TF11-13	GCA_003481085.1	Illumina Hiseq 2000	2776	33	3134294	39	6	60	1069072	43.81	98.66	0.67	High
TF11-2AC	GCA_003481045.1	Illumina Hiseq 2000	3557	121	3970061	165	44	814	334150	41.51	98.89	0	High
TM09-5AC	GCA_003466205.1	Illumina Hiseq 2000	2129	9	2267313	12	3	232	1275999	40.91	99.33	1.01	High
TM10-10	GCA_003462305.1	Illumina Hiseq 2000	2915	53	2807201	77	24	240	439214	29.26	98.11	0	High
TM10-1	GCA_003436025.1	Illumina Hiseq 2000	1767	11	2225345	12	1	10	816334	56.2	99.85	0.32	High
AF15-25	GCA_003465215.1	Illumina Hiseq 2000	3201	144	3784859	197	53	611	231034	44.66	98.99	1.63	High
AF18-38	GCA_003460205.1	Illumina Hiseq 2000	2243	47	2180686	61	14	181	448463	38.54	99.88	0.53	High
AF18-47	GCA_003460195.1	Illumina Hiseq 2000	2923	32	3019757	43	11	336	617169	37.68	98.64	1.01	High
AF19-17	GCA_003603135.1	Illumina Hiseq 2000	2711	40	2909227	50	10	133	477645	37.95	99.06	0	High
AF19-29	GCA_003479065.1	Illumina Hiseq 2000	3931	135	4288468	189	54	540	363064	41.37	98.89	0	High
AF19-3	GCA_003479045.1	Illumina Hiseq 2000	3073	68	2962938	90	22	220	298437	29.78	98.11	0	High
AF19-34	GCA_003479025.1	Illumina Hiseq 2000	3618	54	3932435	111	57	919	485088	44.08	99.19	1.27	High
AF19-4LB	GCA_003461205.1	Illumina Hiseq 2000	3006	47	3244198	64	17	170	327089	40.52	98.54	0	High
AF20-13LB	GCA_003603065.1	Illumina Hiseq 2000	4172	45	4993547	62	17	221	557841	46.34	97.25	0.5	High
AF20-17LB	GCA_003478965.1	Illumina Hiseq 2000	3088	66	3447613	83	17	170	394832	48.67	99.03	0.63	High
AF21-42	GCA_003478765.1	Illumina Hiseq 2000	3405	47	3628655	81	34	557	288017	42.44	98.77	0	High
AF24-6AC	GCA_003458505.1	Illumina Hiseq 2000	1990	31	2232352	39	8	278	466277	39.68	99.07	0.46	High
AF25-15	GCA_003458455.1	Illumina Hiseq 2000	3373	89	3447410	116	27	427	538537	41.06	99.34	0.72	High
AF25-25	GCA_003459015.1	Illumina Hiseq 2000	4118	57	4535461	75	18	185	449136	28.51	98.87	0	High
AF26-2	GCA_003460955.1	Illumina Hiseq 2000	3443	30	3822398	52	22	381	592851	46.85	98.43	1.29	High
AF26-25AA	GCA_003460925.1	Illumina Hiseq 2000	2684	34	2897972	41	7	190	403009	42.63	97.72	0	High
AF27-5AA	GCA_003478415.1	Illumina Hiseq 2000	2715	37	3022104	47	10	125	483638	48.77	99.82	0	High
AF27-8	GCA_003602905.1	Illumina Hiseq 2000	3051	40	3145429	58	18	180	323116	41.61	98.9	0.63	High
AF31-14AC	GCA_003433905.1	Illumina Hiseq 2000	3133	83	3279664	104	21	267	396962	55.75	100	0	High
AF32-7AC	GCA_003477925.1	Illumina Hiseq 2000	2753	23	3107690	32	9	90	925378	48.2	99.82	0	High
AF32-8AC	GCA_003433995.1	Illumina Hiseq 2000	2880	57	3025882	84	27	510	366943	56.85	100	0	High
AF34-35BH	GCA_003477765.1	Illumina Hiseq 2000	2353	23	2669882	39	16	521	429177	33.44	99.31	0	High
AF36-10BH	GCA_003460515.1	Illumina Hiseq 2000	3079	52	2959329	59	7	70	325906	29.21	98.11	0	High
AF36-11AT	GCA_003433865.1	Illumina Hiseq 2000	2899	80	2975205	110	30	681	542661	56.58	100	0	High
AF36-15AT	GCA_003477705.1	Illumina Hiseq 2000	2857	26	2953222	28	2	286	870021	43.24	99.19	1.75	High
AF36-15BH	GCA_003474825.1	Illumina Hiseq 2000	1817	24	1992862	32	8	80	387220	38.89	100	0	High
AF36-20BH	GCA_003602765.1	Illumina Hiseq 2000	1910	22	2100446	26	4	40	541867	38.59	100	0	High
AF37-2	GCA_003460455.1	Illumina Hiseq 2000	2986	56	2850150	97	41	760	275311	29.27	98.11	0	High
AF38-13	CNA0021155	Illumina Hiseq 2000	2371	287	2379428	330	43	700	59998	34.04	100	0.61	High
AM11-2	GCA_003472405.1	Illumina Hiseq 2000	1919	25	2323343	28	3	30	603509	60.15	99.94	0	High
AM11-5	GCA_003473205.1	Illumina Hiseq 2000	1966	32	2357113	39	7	75	523438	60.12	99.48	0	High
AM16-49B	GCA_003470705.1	Illumina Hiseq 2000	4518	115	5491859	148	33	842	1052203	42.61	98.72	0.49	High
AM18-2AC	GCA_003470555.1	Illumina Hiseq 2000	3528	29	3755427	40	11	317	674200	41.6	99.35	0	High
AM39-30AC	GCA_003468205.1	Illumina Hiseq 2000	2035	35	2344226	43	8	167	414038	62.76	99.19	0	High
AM42-10AC	GCA_003480285.1	Illumina Hiseq 2000	3918	65	4249131	84	19	219	308424	41.44	98.89	1.31	High
AM42-17AT	GCA_003467275.1	Illumina Hiseq 2000	3201	43	3361628	85	42	1076	371642	41.13	99.34	0.48	High
AM43-2	GCA_003467015.1	Illumina Hiseq 2000	2376	31	2623978	38	7	305	339968	34.59	99.08	0.67	High
AM43-5AT	GCA_003603345.1	Illumina Hiseq 2000	2856	44	2939397	61	17	296	743100	55.87	100	0	High
AM44-1AT	GCA_003466795.1	Illumina Hiseq 2000	3131	75	3296770	103	28	437	341692	40.94	99.34	0	High
OF03-18AA	GCA_003478035.1	Illumina Hiseq 2000	3280	45	3592556	59	14	171	392194	48.74	98.4	0	High
OF05-25	GCA_003482085.1	Illumina Hiseq 2000	2334	10	2532082	14	4	40	874393	60.1	98.43	0.03	High
OM05-3AA	GCA_003438965.1	Illumina Hiseq 2000	3281	55	3435128	74	19	209	519575	41.05	99.34	0	High
OM05-6AA	GCA_003438365.1	Illumina Hiseq 2000	3270	56	3429743	73	17	200	519563	41.05	99.34	0	High
OM07-5	GCA_003481355.1	Illumina Hiseq 2000	3021	63	3174315	89	26	285	366816	41.44	95.1	2.44	High
TF05-26B-4	GCA_003438525.1	Illumina Hiseq 2000	2922	83	3376081	114	31	776	289736	64.04	98.39	0	High
TF12-12	GCA_003603765.1	Illumina Hiseq 2000	2844	59	3082016	85	26	260	309441	37.96	99.06	0	High
TM09-18AC	GCA_003466225.1	Illumina Hiseq 2000	2127	9	2267981	17	8	80	1034928	40.91	99.33	1.01	High
AF25-19	GCA_003460985.1	Illumina Hiseq 2000	2761	74	3020487	115	41	1171	450321	42.62	97.72	0.68	High
AF27-11BH	GCA_003603005.1	Illumina Hiseq 2000	2666	39	2779402	53	14	140	534110	56.13	100	0	High
AF28-13AC	GCA_003478405.1	Illumina Hiseq 2000	3299	34	3389503	44	10	100	545988	56.23	100	0	High
AF34-12	GCA_003460545.1	Illumina Hiseq 2000	2690	70	2938240	79	9	104	370944	42.6	97.95	0	High
AF37-3AC	GCA_003460445.1	Illumina Hiseq 2000	2156	43	2306537	53	10	237	589839	40.57	99.33	1.01	High
AM17-19	GCA_003471745.1	Illumina Hiseq 2000	4410	59	5355248	76	17	170	416301	43.39	98	0	High
AM18-10	GCA_003471585.1	Illumina Hiseq 2000	1935	42	2298820	54	12	120	496231	59.66	98.39	1.61	High
AM18-15	GCA_003473785.1	Illumina Hiseq 2000	3597	106	3990815	155	49	645	332922	41.41	98.89	0	High
AM23-9LB	GCA_003435625.1	Illumina Hiseq 2000	3164	70	3006506	82	12	147	226828	29.35	98.11	0	High
AM28-15LB	GCA_003480675.1	Illumina Hiseq 2000	3666	335	3376566	525	190	3939	352022	30.72	98.11	0	High
AM28-39	GCA_003434235.1	Illumina Hiseq 2000	3189	43	3417494	57	14	140	519397	43.5	99.31	1.34	High
AM29-12LB	GCA_003480505.1	Illumina Hiseq 2000	3776	152	4082344	198	46	568	167375	41.39	98.89	0	High
AM29-15	GCA_003434225.1	Illumina Hiseq 2000	4133	58	4216396	76	18	180	401873	35.07	99.53	0.94	High
AM32-13AC	GCA_003469265.1	Illumina Hiseq 2000	2005	5	2177950	7	2	20	1592763	40.89	99.33	0.67	High
AM33-4BH	GCA_003469205.1	Illumina Hiseq 2000	1935	33	2309823	42	9	453	355664	59.76	98.39	0.81	High
AM34-10	GCA_003469185.1	Illumina Hiseq 2000	1870	26	2229028	34	8	239	506670	59.5	98.39	1.61	High
AM37-1AC	GCA_003467725.1	Illumina Hiseq 2000	3984	60	4253056	78	18	180	401991	42.08	98.21	2.29	High
AM37-3BH	GCA_003467705.1	Illumina Hiseq 2000	2980	51	3092012	75	24	263	405731	37.64	98.64	0	High
AM42-1	GCA_003468065.1	Illumina Hiseq 2000	3208	36	3373739	43	7	70	525959	41.13	99.34	0.48	High
AM42-36	GCA_003480125.1	Illumina Hiseq 2000	2994	32	3180488	42	10	266	1058185	43.7	98.66	0.17	High
AM43-6	GCA_003461785.1	Illumina Hiseq 2000	2891	95	3128668	117	22	514	374272	42.35	97.95	0	High
AM44-1	GCA_003466855.1	Illumina Hiseq 2000	1929	12	2020615	14	2	20	664298	36.74	99.44	0	High
AM44-1BH	GCA_003467125.1	Illumina Hiseq 2000	2639	59	2876808	69	10	100	460796	49.27	99.6	1.4	High
OF01-15LB	GCA_003463295.1	Illumina Hiseq 2000	3419	81	3598730	123	42	537	312645	30.55	100	2.25	High
OF04-15BH	GCA_003477995.1	Illumina Hiseq 2000	3093	120	3751971	154	34	405	254263	47.18	97.73	0.19	High
OM04-11BH	GCA_003482185.1	Illumina Hiseq 2000	2758	51	2961722	66	15	220	396091	56.39	99.32	0	High
OM04-12BH	GCA_003490145.1	Illumina Hiseq 2000	3204	55	3374459	74	19	190	389430	44.65	97.23	2.03	High
OM06-11	GCA_003438885.1	Illumina Hiseq 2000	2911	116	3612475	148	32	568	250679	45.07	98.76	0.51	High
OM06-16AC	GCA_003438825.1	Illumina Hiseq 2000	3798	67	4625443	86	19	233	303357	45.13	98.02	0.96	High
OM07-17	GCA_003462525.1	Illumina Hiseq 2000	2670	42	2907482	48	6	60	392162	42.47	97.95	0	High
OM08-1	GCA_003438185.1	Illumina Hiseq 2000	1809	52	1898011	68	16	447	194024	39.49	98.65	0.23	High
OM08-11AC	GCA_003481565.1	Illumina Hiseq 2000	3453	59	3720706	77	18	350	288264	45.96	98.21	1.45	High
OM08-11BH	GCA_003462485.1	Illumina Hiseq 2000	1975	20	2039736	25	5	144	735369	33.54	99.45	0	High
OM08-17AT	GCA_003438095.1	Illumina Hiseq 2000	2620	28	2673248	36	8	197	1265668	32.41	99.3	0.1	High
OM08-19	GCA_003462445.1	Illumina Hiseq 2000	2886	46	2795319	59	13	130	501706	29.14	98.11	0	High
OM08-7	GCA_003481515.1	Illumina Hiseq 2000	4390	95	4707177	115	20	227	266291	41.08	98.89	0.67	High
TF07-34	GCA_003437105.1	Illumina Hiseq 2000	1956	26	2373802	29	3	30	479037	60.09	99.94	0	High
TF08-14	GCA_003436995.1	Illumina Hiseq 2000	2203	33	2527722	42	9	90	345365	60.49	98.66	0	High
TF09-1AT	GCA_003436895.1	Illumina Hiseq 2000	1817	22	2151388	26	4	40	391377	59.42	98.39	1.61	High
TF09-3AT	GCA_003436905.1	Illumina Hiseq 2000	2012	37	1982541	47	10	121	486843	38.68	99.88	0.77	High
TF10-10	GCA_003481115.1	Illumina Hiseq 2000	2897	48	2756572	74	26	308	548523	29.46	98.11	0	High
TF11-7	GCA_003436725.1	Illumina Hiseq 2000	2814	86	2984319	118	32	521	156702	42.54	98.8	0	High
TF12-19AC	GCA_003462345.1	Illumina Hiseq 2000	1980	15	2129554	23	8	173	483982	40.8	99.33	0.67	High
TF12-2	GCA_003462325.1	Illumina Hiseq 2000	3011	62	3135953	93	31	310	353602	42.33	97.95	0.68	High
TM04-48B	GCA_003466545.1	Illumina Hiseq 2000	1995	25	2373237	34	9	90	355398	59.96	99.94	0	High
TM09-10	GCA_003481005.1	Illumina Hiseq 2000	3194	64	3523548	86	22	220	389421	47.69	98.45	0.19	High
TM10-16AC	GCA_003480855.1	Illumina Hiseq 2000	2628	22	2870723	32	10	100	775332	54.16	99.33	0.67	High
TM10-21	GCA_003466165.1	Illumina Hiseq 2000	2080	20	2201217	28	8	80	396620	40.45	99.11	0.67	High
AF27-24BH	GCA_003460865.1	Illumina Hiseq 2000	2989	68	2917234	85	17	496	385900	29.42	98.11	0.13	High
AF27-2AA	GCA_003478505.1	Illumina Hiseq 2000	3345	84	3575329	112	28	280	302146	48.42	98.71	1.9	High
AF27-30	GCA_003457865.1	Illumina Hiseq 2000	3235	72	4018479	98	26	260	369175	44.27	97.9	0	High
AF27-3	GCA_003460835.1	Illumina Hiseq 2000	3020	40	3258205	51	11	110	560740	40.35	98.54	0	High
AF27-33	GCA_003458155.1	Illumina Hiseq 2000	5400	92	7056870	113	21	307	713988	41.76	98.78	1.43	High
AF27-4BH	GCA_003457855.1	Illumina Hiseq 2000	3756	144	3802386	215	71	1099	314934	42.37	98.8	0.1	High
AF27-9	GCA_003458165.1	Illumina Hiseq 2000	5504	55	6144412	74	19	283	1101827	49.18	98.51	0	High
AF28-11	GCA_003457925.1	Illumina Hiseq 2000	3940	46	4602560	68	22	293	1039341	46.22	96.89	0.56	High
AF28-12	GCA_003435225.1	Illumina Hiseq 2000	3271	81	3514663	109	28	353	464033	48.49	98.4	0	High
AF28-13	GCA_003457945.1	Illumina Hiseq 2000	3724	58	3799075	77	19	280	451905	31.59	100	0	High
AF28-15	GCA_003457795.1	Illumina Hiseq 2000	3533	110	3752500	141	31	694	318993	41.22	98.79	0.72	High
AF28-2	GCA_003457815.1	Illumina Hiseq 2000	4959	56	6397762	84	28	289	471582	43.19	98.11	0	High
AF28-24B	GCA_003457805.1	Illumina Hiseq 2000	3722	65	3793129	83	18	429	451834	31.58	100	0	High
AF28-4AC	GCA_003457765.1	Illumina Hiseq 2000	1734	16	2141977	20	4	40	1195939	59.23	99.85	0	High
AF28-5AC	GCA_003457875.1	Illumina Hiseq 2000	2047	45	2366902	57	12	120	391486	59.9	98.39	0.81	High
AF28-7	GCA_003457755.1	Illumina Hiseq 2000	3986	105	4862492	143	38	758	306472	41.87	98.77	0.31	High
AF29-11	GCA_003602895.1	Illumina Hiseq 2000	3804	31	4692051	52	21	449	720366	46.26	97.26	0.37	High
AF29-11BH	GCA_003434015.1	Illumina Hiseq 2000	3177	62	3310911	99	37	404	463209	55.75	100	0	High
AF29-12	GCA_003457725.1	Illumina Hiseq 2000	5131	100	6684422	148	48	1004	518062	41.98	98.61	0.67	High
AF29-13	GCA_003457705.1	Illumina Hiseq 2000	4018	129	4910436	166	37	620	229861	42.13	98.77	0	High
AF29-16	GCA_003457695.1	Illumina Hiseq 2000	2149	56	2344452	85	29	527	361527	39.71	99.13	0.7	High
AF29-16BH	GCA_003478475.1	Illumina Hiseq 2000	3131	32	3205437	48	16	160	647070	45.22	99.37	0	High
AF29-17	GCA_003457665.1	Illumina Hiseq 2000	5141	30	6902937	51	21	283	914513	42.46	98.42	1.39	High
AF29-19	GCA_003457655.1	Illumina Hiseq 2000	3006	122	3693028	187	65	879	319897	45.04	98.76	0.51	High
AF29-2	GCA_003457635.1	Illumina Hiseq 2000	2344	65	2465704	91	26	348	277429	30.99	99.53	4.64	High
AF29-2BH	GCA_003457595.1	Illumina Hiseq 2000	3290	53	3533904	70	17	170	369499	41.48	99.35	0	High
AF29-3BH	GCA_003478385.1	Illumina Hiseq 2000	2902	80	2836196	116	36	360	277152	29.17	98.11	0	High
AF29-4	GCA_003433945.1	Illumina Hiseq 2000	5914	63	6476507	92	29	460	1301557	49.48	98.07	0	High
AF29-7AC	GCA_003475665.1	Illumina Hiseq 2000	1999	65	2367251	85	20	340	185090	59.79	98.39	0.81	High
AF30-11	GCA_003475865.1	Illumina Hiseq 2000	1821	18	2265900	28	10	100	576044	59.91	99.94	0	High
AF30-12	GCA_003475835.1	Illumina Hiseq 2000	1833	16	2265641	26	10	100	588907	59.91	99.94	0	High
AF30-12BH	GCA_003475645.1	Illumina Hiseq 2000	1896	11	2066544	19	8	311	784996	42.2	99.21	0	High
AF30-3	GCA_003475625.1	Illumina Hiseq 2000	3074	49	3402500	80	31	531	716814	28.03	99.54	0	High
AF31-1	GCA_003433925.1	Illumina Hiseq 2000	5971	30	6510599	55	25	795	1227394	49.18	98.4	0	High
AF31-11	GCA_003475605.1	Illumina Hiseq 2000	1942	39	2266079	71	32	751	245297	59.87	98.39	1.61	High
AF31-11BH	GCA_003475585.1	Illumina Hiseq 2000	4958	174	5074720	285	111	2291	251078	50.64	98.68	0.09	High
AF31-13BH	GCA_003475555.1	Illumina Hiseq 2000	3118	34	3269529	57	23	346	520833	40.69	99.39	0	High
AF31-14BH	GCA_003460625.1	Illumina Hiseq 2000	2892	37	3142208	56	19	190	555876	40.43	98.54	0	High
AF31-16BH	GCA_003477985.1	Illumina Hiseq 2000	3812	83	4193207	130	47	625	398997	41.24	98.89	0	High
AF31-17	GCA_003475825.1	Illumina Hiseq 2000	3857	69	4721275	121	52	866	549918	45.39	97.83	0.58	High
AF31-17AC	GCA_003475545.1	Illumina Hiseq 2000	3424	133	3800170	209	76	1230	178922	38.23	99.11	0.86	High
AF31-1BH	GCA_003477965.1	Illumina Hiseq 2000	3077	80	2898525	153	73	730	441072	29.86	98.11	0	High
AF31-21AC	GCA_003475515.1	Illumina Hiseq 2000	3889	79	4142092	124	45	1248	364594	42.36	98.45	0.85	High
AF31-23	GCA_003475505.1	Illumina Hiseq 2000	4668	94	6031112	123	29	514	387289	42.62	98.41	0.37	High
AF31-27BH	GCA_003475485.1	Illumina Hiseq 2000	3525	22	3618065	26	4	40	891273	40.17	97.98	2.83	High
[truncated: 1,327 more rows]
