# Supplementary material for: The genomic landscape of reference genomes of cultivated human gut bacteria
Source: Nat Commun. 2023 Mar 25;14:1663. doi: 10.1038/s41467-023-37396-x (PMC10039858; doi:10.1038/s41467-023-37396-x)
Supplement: Supplementary file 4 — Supplementary Data 1–11 [file 41467_2023_37396_MOESM4_ESM.zip › STable/Supplementary Data 10.xlsx]

## Sheet: Sheet1
Viral Genome	Order	Family	Genus	VC	VC Status	Size	Sequence Quality	VC Subcluster	VC Subcluster Size	Sequence Length	Provirus	Completeness	Host ID	Host Phylum	Host Class	Host Order	Host Family	Host Genus	Host Species
VIRSorter_AF02-12_Scaf1_3__gene_498_gene_639-500884-612430-cat_5	Unassigned	Unassigned	Unassigned	204_0	Clustered	13	High-quality	VC_204_0	13	111546	Yes	93.66	AF02-12	Bacillota	Clostridia	Lachnospirales	Lachnospiraceae	RUG115	RUG115 sp900066395
VIRSorter_AF02-12_Scaf1_3__gene_989_gene_1104-984104-1100701-cat_5	Unassigned	Unassigned	Unassigned		Outlier		High-quality			116597	No	100	AF02-12	Bacillota	Clostridia	Lachnospirales	Lachnospiraceae	RUG115	RUG115 sp900066395
VIRSorter_AF02-13_Scaf2_1__gene_361_gene_409-350493-376954-cat_5	Unassigned	Unassigned	Unassigned		Overlap (VC_302/VC_394)		Medium-quality			26461	No	50.66	AF02-13	Bacillota	Bacilli	Erysipelotrichales	Coprobacillaceae	Faecalibacillus	Faecalibacillus intestinalis
VIRSorter_AF02-21_Scaf24_1__gene_18_gene_66-24778-60931-cat_5	Unassigned	Unassigned	Unassigned		Overlap (VC_533/VC_538)		Medium-quality			36153	No	51.26	AF02-21	Bacteroidota	Bacteroidia	Bacteroidales	Bacteroidaceae	Bacteroides	Bacteroides stercoris
VIRSorter_AF02-27_Scaf30_2_-cat_2	Unassigned	Unassigned	Unassigned		Overlap (VC_196/VC_209)		Medium-quality			34103	No	57.05	AF02-27	Bacillota	Clostridia	Oscillospirales	Ruminococcaceae	Anaerotruncus	Anaerotruncus rubiinfantis
VIRSorter_AF02-29_Scaf4_2__gene_1_gene_52-2034-37656-cat_5	Unassigned	Unassigned	Unassigned	541_0	Clustered	17	Medium-quality	VC_541_0	17	35622	No	67.39	AF02-29	Bacillota	Clostridia	Lachnospirales	Lachnospiraceae	Clostridium_Q	Clostridium fessum
VIRSorter_AF02-37_Scaf10_1_-cat_2	Unassigned	Unassigned	Unassigned		Overlap (VC_548/VC_549)		Medium-quality			73133	Yes	64.2	AF02-37	Bacteroidota	Bacteroidia	Bacteroidales	Bacteroidaceae	Phocaeicola	Phocaeicola coprocola
VIRSorter_AF02-37_Scaf13_1_-cat_2	Unassigned	Unassigned	Unassigned		Overlap (VC_532/VC_554)		Medium-quality			64433	No	67.3	AF02-37	Bacteroidota	Bacteroidia	Bacteroidales	Bacteroidaceae	Phocaeicola	Phocaeicola coprocola
VIRSorter_AF02-37_Scaf4_1__gene_8_gene_53-7057-49531-cat_5	Unassigned	Unassigned	Unassigned	552_0	Clustered	37	Medium-quality	VC_552_0	37	42474	Yes	68.52	AF02-37	Bacteroidota	Bacteroidia	Bacteroidales	Bacteroidaceae	Phocaeicola	Phocaeicola coprocola
VIRSorter_AF02-42_Scaf1_1__gene_288_gene_334-302749-333256-cat_5	Unassigned	Unassigned	Unassigned	541_0	Clustered	17	Medium-quality	VC_541_0	17	30507	No	57.23	AF02-42	Bacillota	Clostridia	Lachnospirales	Lachnospiraceae	Copromonas	Copromonas sp900066535
VIRSorter_AF02-42_Scaf1_2__gene_44_gene_115-48104-95894-cat_5	Unassigned	Unassigned	Unassigned	204_0	Clustered	13	Medium-quality	VC_204_0	13	47790	No	82.54	AF02-42	Bacillota	Clostridia	Lachnospirales	Lachnospiraceae	Copromonas	Copromonas sp900066535
VIRSorter_AF02-42_Scaf2_2__gene_226_gene_341-252088-346477-cat_5	Unassigned	Unassigned	Unassigned	159_0	Clustered	6	Medium-quality	VC_159_0	6	94389	Yes	78.93	AF02-42	Bacillota	Clostridia	Lachnospirales	Lachnospiraceae	Copromonas	Copromonas sp900066535
VIRSorter_AF02-42_Scaf3_1__gene_74_gene_212-86801-208395-cat_5	Unassigned	Unassigned	Unassigned	79_4	Clustered	21	High-quality	VC_79_4	21	121594	Yes	91.68	AF02-42	Bacillota	Clostridia	Lachnospirales	Lachnospiraceae	Copromonas	Copromonas sp900066535
VIRSorter_AF02-47_Scaf12_1__gene_55_gene_103-57483-92721-cat_5	Unassigned	Unassigned	Unassigned	122_0	Clustered	7	Medium-quality	VC_122_0	7	35238	No	62.45	AF02-47	Bacillota	Clostridia	Lachnospirales	Lachnospiraceae	AM51-8	AM51-8 sp900761925
VIRSorter_AF02-8_Scaf2_2__gene_40_gene_90-44890-84239-cat_5	Unassigned	Unassigned	Unassigned	567_1	Clustered	42	Medium-quality	VC_567_1	42	39349	No	63.25	AF02-8	Actinomycetota	Actinomycetia	Actinomycetales	Bifidobacteriaceae	Bifidobacterium	Bifidobacterium adolescentis
VIRSorter_AF03-13_Scaf1_4__gene_76_gene_205-102492-191363-cat_5	Unassigned	Unassigned	Unassigned	360_1	Clustered/Singleton	1	Medium-quality	VC_360_1	1	88871	Yes	84.18	AF03-13	Bacillota	Bacilli	Lactobacillales	Lactobacillaceae	Weissella	Weissella confusa
VIRSorter_AF03-13_Scaf12_1__gene_51_gene_86-49622-76938-cat_5	Unassigned	Unassigned	Unassigned	452_0	Clustered	9	Medium-quality	VC_452_0	9	27316	No	55.07	AF03-13	Bacillota	Bacilli	Lactobacillales	Lactobacillaceae	Weissella	Weissella confusa
VIRSorter_AF03-14_Scaf11_1_-cat_2	Unassigned	Unassigned	Unassigned		Outlier		Medium-quality			30103	No	55.4	AF03-14	Bacillota	Bacilli	Lactobacillales	Lactobacillaceae	Pediococcus	Pediococcus pentosaceus
VIRSorter_AF03-15_Scaf31_1_-cat_2	Unassigned	Unassigned	Unassigned	102_0	Clustered	4	Medium-quality	VC_102_0	4	40095	Yes	65.51	AF03-15	Bacillota	Bacilli	Lactobacillales	Enterococcaceae	Enterococcus_A	Enterococcus avium
VIRSorter_AF03-26_Scaf1_1__gene_210_gene_377-266985-417756-cat_5	Unassigned	Unassigned	Unassigned	558_1	Clustered	49	High-quality	VC_558_1	49	150771	No	93.28	AF03-26	Bacteroidota	Bacteroidia	Bacteroidales	Bacteroidaceae	Bacteroides	Bacteroides thetaiotaomicron
VIRSorter_AF04-14B_Scaf1_1__gene_381_gene_432-384830-429489-cat_5	Unassigned	Unassigned	Unassigned	109_0	Clustered	4	Medium-quality	VC_109_0	4	44659	No	84.63	AF04-14B	Bacillota	Bacilli	Lactobacillales	Streptococcaceae	Streptococcus	Streptococcus pasteurianus
VIRSorter_AF04-15_Scaf18_1__gene_80_gene_145-82069-141375-cat_5	Unassigned	Unassigned	Unassigned		Outlier		Medium-quality			59306	Yes	70.9	AF04-15	Bacillota	Clostridia	Lachnospirales	Lachnospiraceae	Enterocloster	Enterocloster asparagiformis
VIRSorter_AF04-15_Scaf4_4__gene_129_gene_194-150903-188607-cat_5	Unassigned	Unassigned	Unassigned	338_1	Clustered	2	Medium-quality	VC_338_1	2	37704	No	62.89	AF04-15	Bacillota	Clostridia	Lachnospirales	Lachnospiraceae	Enterocloster	Enterocloster asparagiformis
VIRSorter_AF04-17_Scaf10_1__gene_7_gene_123-9290-118138-cat_5	Unassigned	Unassigned	Unassigned	213_4	Clustered	29	Medium-quality	VC_213_4	29	108848	Yes	86.27	AF04-17	Bacteroidota	Bacteroidia	Bacteroidales	Bacteroidaceae	Bacteroides	Bacteroides ovatus
VIRSorter_AF04-18B_Scaf2_1__gene_69_gene_168-74688-140916-cat_4	Unassigned	Unassigned	Unassigned	79_4	Clustered	21	High-quality	VC_79_4	21	66228	No	98.13	AF04-18B	Bacillota	Clostridia	Lachnospirales	Lachnospiraceae	Mediterraneibacter	Mediterraneibacter torques
VIRSorter_AF04-25_Scaf4_1__gene_39_gene_138-40336-145945-cat_4	Unassigned	Unassigned	Unassigned	281_1	Clustered/Singleton	1	Medium-quality	VC_281_1	1	105609	Yes	61.06	AF04-25	Bacteroidota	Bacteroidia	Bacteroidales	Bacteroidaceae	Phocaeicola	Phocaeicola vulgatus
VIRSorter_AF04-25_Scaf41_1_-cat_2	Unassigned	Unassigned	Unassigned	553_1	Clustered	29	Medium-quality	VC_553_1	29	41819	No	69.38	AF04-25	Bacteroidota	Bacteroidia	Bacteroidales	Bacteroidaceae	Phocaeicola	Phocaeicola vulgatus
VIRSorter_AF04-26B_Scaf5_1__gene_73_gene_124-72949-117608-cat_5	Unassigned	Unassigned	Unassigned	109_0	Clustered	4	Medium-quality	VC_109_0	4	44659	No	84.63	AF04-26B	Bacillota	Bacilli	Lactobacillales	Streptococcaceae	Streptococcus	Streptococcus pasteurianus
VIRSorter_AF04-28_Scaf3_1__gene_211_gene_338-274489-397755-cat_5	Unassigned	Unassigned	Unassigned	213_5	Clustered/Singleton	1	Medium-quality	VC_213_5	1	123266	Yes	72.62	AF04-28	Bacteroidota	Bacteroidia	Bacteroidales	Bacteroidaceae	Bacteroides	Bacteroides finegoldii
VIRSorter_AF04-28_Scaf5_1__gene_163_gene_229-209009-268685-cat_5	Unassigned	Unassigned	Unassigned	554_0	Clustered	2	Medium-quality	VC_554_0	2	59676	Yes	70.01	AF04-28	Bacteroidota	Bacteroidia	Bacteroidales	Bacteroidaceae	Bacteroides	Bacteroides finegoldii
VIRSorter_AF04-28B_Scaf5_1__gene_163_gene_229-209009-268685-cat_5	Unassigned	Unassigned	Unassigned	554_0	Clustered	2	Medium-quality	VC_554_0	2	59676	Yes	70.01	AF04-28B	Bacteroidota	Bacteroidia	Bacteroidales	Bacteroidaceae	Bacteroides	Bacteroides finegoldii
VIRSorter_AF04-39_Scaf17_1__gene_1_gene_46-248-45462-cat_5	Unassigned	Unassigned	Unassigned	553_1	Clustered	29	Medium-quality	VC_553_1	29	45214	No	75.02	AF04-39	Bacteroidota	Bacteroidia	Bacteroidales	Bacteroidaceae	Phocaeicola	Phocaeicola massiliensis
VIRSorter_AF04-41-1_Scaf1_2__gene_145_gene_226-159981-210952-cat_5	Unassigned	Unassigned	Unassigned		Overlap (VC_206/VC_208)		Medium-quality			50971	No	80.75	AF04-41-1	Bacillota	Clostridia	Oscillospirales	Butyricicoccaceae	Agathobaculum	Agathobaculum sp900291975
VIRSorter_AF04-42-1B_Scaf9_1__gene_56_gene_155-68799-158022-cat_4	Unassigned	Unassigned	Unassigned	213_4	Clustered	29	Medium-quality	VC_213_4	29	89223	Yes	69.74	AF04-42-1B	Bacteroidota	Bacteroidia	Bacteroidales	Bacteroidaceae	Bacteroides	Bacteroides ovatus
VIRSorter_AF04-45_Scaf1_1__gene_462_gene_568-439709-530914-cat_5	Unassigned	Unassigned	Unassigned	399_2	Clustered	29	High-quality	VC_399_2	29	91205	No	96.48	AF04-45	Bacillota	Clostridia	Lachnospirales	Lachnospiraceae	Anaerostipes	Anaerostipes caccae
VIRSorter_AF04-45_Scaf16_1_-cat_2	Unassigned	Unassigned	Unassigned	322_2	Clustered/Singleton	1	Medium-quality	VC_322_2	1	49669	No	69.96	AF04-45	Bacillota	Clostridia	Lachnospirales	Lachnospiraceae	Anaerostipes	Anaerostipes caccae
VIRSorter_AF04-46_Scaf10_1__gene_56_gene_155-68793-158016-cat_4	Unassigned	Unassigned	Unassigned	213_4	Clustered	29	Medium-quality	VC_213_4	29	89223	Yes	69.74	AF04-46	Bacteroidota	Bacteroidia	Bacteroidales	Bacteroidaceae	Bacteroides	Bacteroides ovatus
VIRSorter_AF04-47_Scaf1_1__gene_76_gene_145-87648-139842-cat_5	Caudovirales	Myoviridae	Unassigned	195_0	Clustered	3	Medium-quality	VC_195_0	3	52194	No	87.88	AF04-47	Bacillota	Negativicutes	Veillonellales	Veillonellaceae	Veillonella	Veillonella parvula
VIRSorter_AF05-12B_Scaf22_1__gene_35_gene_77-43761-78461-cat_5	Caudovirales	Myoviridae	P2virus	88_0	Clustered	15	Medium-quality	VC_88_0	15	34700	No	71.45	AF05-12B	Pseudomonadota	Gammaproteobacteria	Enterobacterales	Enterobacteriaceae	Escherichia	Escherichia coli
VIRSorter_AF05-16_Scaf1_1__gene_213_gene_271-287677-325509-cat_5	Unassigned	Unassigned	Unassigned	600_1	Clustered	31	Medium-quality	VC_600_1	31	37832	No	63.32	AF05-16	Actinomycetota	Actinomycetia	Actinomycetales	Bifidobacteriaceae	Bifidobacterium	Bifidobacterium longum
VIRSorter_AF05-2_Scaf1_1__gene_213_gene_271-287677-325509-cat_5	Unassigned	Unassigned	Unassigned	600_1	Clustered	31	Medium-quality	VC_600_1	31	37832	No	63.32	AF05-2	Actinomycetota	Actinomycetia	Actinomycetales	Bifidobacteriaceae	Bifidobacterium	Bifidobacterium longum
VIRSorter_AF05-21_Scaf3_1__gene_189_gene_255-225224-267765-cat_5	Unassigned	Unassigned	Unassigned	343_0	Clustered	5	Medium-quality	VC_343_0	5	42541	No	66.49	AF05-21	Actinomycetota	Actinomycetia	Actinomycetales	Bifidobacteriaceae	Bifidobacterium	Bifidobacterium pseudocatenulatum
VIRSorter_AF05-24_Scaf1_1__gene_228_gene_292-230322-272745-cat_5	Unassigned	Unassigned	Unassigned	610_0	Clustered	8	Medium-quality	VC_610_0	8	42423	No	57.23	AF05-24	Bacillota	Bacilli	Erysipelotrichales	Erysipelotrichaceae	NSJ-61	NSJ-61 sp003433845
VIRSorter_AF05-24_Scaf19_1__gene_5_gene_70-2862-45358-cat_5	Unassigned	Unassigned	Unassigned		Overlap (VC_192/VC_609)		Medium-quality			42496	No	76.76	AF05-24	Bacillota	Bacilli	Erysipelotrichales	Erysipelotrichaceae	NSJ-61	NSJ-61 sp003433845
VIRSorter_AF05-24_Scaf7_1__gene_1_gene_101-0-84328-cat_5	Unassigned	Unassigned	Unassigned	611_0	Clustered	6	Medium-quality	VC_611_0	6	84328	Yes	52.65	AF05-24	Bacillota	Bacilli	Erysipelotrichales	Erysipelotrichaceae	NSJ-61	NSJ-61 sp003433845
VIRSorter_AF05-26-1B_Scaf27_1_-cat_2	Unassigned	Unassigned	Unassigned	135_0	Clustered	14	Medium-quality	VC_135_0	14	28746	No	52.68	AF05-26-1B	Bacillota	Bacilli	Lactobacillales	Enterococcaceae	Enterococcus_B	Enterococcus lactis
VIRSorter_AF05-26-1B_Scaf28_1_-cat_2	Unassigned	Unassigned	Unassigned		Overlap (VC_374/VC_375)		Medium-quality			26008	No	52.01	AF05-26-1B	Bacillota	Bacilli	Lactobacillales	Enterococcaceae	Enterococcus_B	Enterococcus lactis
VIRSorter_AF05-27_Scaf1_1__gene_37_gene_131-32339-92253-cat_5	Unassigned	Unassigned	Unassigned	564_0	Clustered	2	Medium-quality	VC_564_0	2	59914	No	63.7	AF05-27	Bacillota	Clostridia	Lachnospirales	Lachnospiraceae	Dorea_A	Dorea longicatena
VIRSorter_AF05-27_Scaf4_1__gene_125_gene_172-146581-183751-cat_5	Unassigned	Unassigned	Unassigned		Overlap (VC_198/VC_618)		Medium-quality			37170	No	63.5	AF05-27	Bacillota	Clostridia	Lachnospirales	Lachnospiraceae	Dorea_A	Dorea longicatena
VIRSorter_AF05-32B_Scaf3_2__gene_42_gene_109-55820-98363-cat_5	Unassigned	Unassigned	Unassigned	343_0	Clustered	5	Medium-quality	VC_343_0	5	42543	No	66.5	AF05-32B	Actinomycetota	Actinomycetia	Actinomycetales	Bifidobacteriaceae	Bifidobacterium	Bifidobacterium pseudocatenulatum
VIRSorter_AF05-36_Scaf1_1__gene_665_gene_764-762105-839923-cat_4	Unassigned	Unassigned	Unassigned		Overlap (VC_540/VC_593)		Medium-quality			77818	Yes	73.17	AF05-36	Bacillota	Clostridia	Oscillospirales	Butyricicoccaceae	Agathobaculum	Agathobaculum butyriciproducens
VIRSorter_AF05-36_Scaf13_1__gene_35_gene_84-30303-64056-cat_5	Unassigned	Unassigned	Unassigned	458_0	Clustered	2	Medium-quality	VC_458_0	2	33753	No	60.34	AF05-36	Bacillota	Clostridia	Oscillospirales	Butyricicoccaceae	Agathobaculum	Agathobaculum butyriciproducens
VIRSorter_AF05-4_Scaf1_1__gene_100_gene_279-119043-281084-cat_5	Unassigned	Unassigned	Unassigned	558_1	Clustered	49	High-quality	VC_558_1	49	162041	No	94.65	AF05-4	Bacteroidota	Bacteroidia	Bacteroidales	Bacteroidaceae	Bacteroides	Bacteroides stercoris
VIRSorter_AF05-4_Scaf3_1__gene_83_gene_136-86313-135322-cat_5	Unassigned	Unassigned	Unassigned	553_1	Clustered	29	Medium-quality	VC_553_1	29	49009	No	76.89	AF05-4	Bacteroidota	Bacteroidia	Bacteroidales	Bacteroidaceae	Bacteroides	Bacteroides stercoris
VIRSorter_AF05-42B_Scaf9_2__gene_10_gene_68-7568-48416-cat_5	Unassigned	Unassigned	Unassigned	622_0	Clustered	7	Medium-quality	VC_622_0	7	40848	No	61.18	AF05-42B	Actinomycetota	Actinomycetia	Actinomycetales	Bifidobacteriaceae	Bifidobacterium	Bifidobacterium bifidum
VIRSorter_AF05-5_Scaf1_1__gene_276_gene_370-273651-333565-cat_5	Unassigned	Unassigned	Unassigned	564_0	Clustered	2	Medium-quality	VC_564_0	2	59914	No	63.7	AF05-5	Bacillota	Clostridia	Lachnospirales	Lachnospiraceae	Dorea_A	Dorea longicatena
VIRSorter_AF05-5_Scaf2_1__gene_142_gene_188-159765-196971-cat_5	Unassigned	Unassigned	Unassigned		Overlap (VC_198/VC_618)		Medium-quality			37206	No	63.56	AF05-5	Bacillota	Clostridia	Lachnospirales	Lachnospiraceae	Dorea_A	Dorea longicatena
VIRSorter_AF06-11-1B_Scaf26_1_-cat_2	Unassigned	Unassigned	Unassigned	135_0	Clustered	14	Medium-quality	VC_135_0	14	28235	No	51.74	AF06-11-1B	Bacillota	Bacilli	Lactobacillales	Enterococcaceae	Enterococcus_B	Enterococcus lactis
VIRSorter_AF06-11-1B_Scaf27_1_-cat_2	Unassigned	Unassigned	Unassigned		Overlap (VC_374/VC_375)		Medium-quality			25725	No	51.44	AF06-11-1B	Bacillota	Bacilli	Lactobacillales	Enterococcaceae	Enterococcus_B	Enterococcus lactis
VIRSorter_AF06-19_Scaf19_2__gene_25_gene_90-22285-64296-cat_5	Unassigned	Unassigned	Unassigned	331_0	Clustered	4	Medium-quality	VC_331_0	4	42011	No	60.12	AF06-19	Bacillota	Clostridia	Lachnospirales	Lachnospiraceae	Agathobacter	Agathobacter rectalis
VIRSorter_AF06-19_Scaf4_2__gene_69_gene_169-76921-147865-cat_5	Unassigned	Unassigned	Unassigned	79_4	Clustered	21	Complete	VC_79_4	21	70944	Yes	100	AF06-19	Bacillota	Clostridia	Lachnospirales	Lachnospiraceae	Agathobacter	Agathobacter rectalis
VIRSorter_AF06-1B_Scaf1_2__gene_31_gene_130-25948-112257-cat_4	Unassigned	Unassigned	Unassigned	566_0	Clustered	9	Medium-quality	VC_566_0	9	86309	Yes	53.48	AF06-1B	Actinomycetota	Actinomycetia	Actinomycetales	Bifidobacteriaceae	Bifidobacterium	Bifidobacterium longum
VIRSorter_AF06-26B_Scaf3_1__gene_9_gene_66-6507-46262-cat_5	Unassigned	Unassigned	Unassigned	622_0	Clustered	7	Medium-quality	VC_622_0	7	39755	No	59.05	AF06-26B	Actinomycetota	Actinomycetia	Actinomycetales	Bifidobacteriaceae	Bifidobacterium	Bifidobacterium bifidum
VIRSorter_AF06-45B_Scaf1_1__gene_9_gene_115-6507-93351-cat_5	Unassigned	Unassigned	Unassigned	622_0	Clustered	7	Medium-quality	VC_622_0	7	86844	Yes	58.66	AF06-45B	Actinomycetota	Actinomycetia	Actinomycetales	Bifidobacteriaceae	Bifidobacterium	Bifidobacterium bifidum
VIRSorter_AF07-11BB_Scaf13_1__gene_20_gene_85-19659-93348-cat_5	Unassigned	Unassigned	Unassigned	589_0	Clustered	33	Medium-quality	VC_589_0	33	73689	Yes	73.28	AF07-11BB	Bacteroidota	Bacteroidia	Bacteroidales	Bacteroidaceae	Bacteroides	Bacteroides stercoris
VIRSorter_AF07-11BB_Scaf2_1__gene_66_gene_165-58195-147522-cat_5	Unassigned	Unassigned	Unassigned	558_1	Clustered	49	Medium-quality	VC_558_1	49	89327	No	66.09	AF07-11BB	Bacteroidota	Bacteroidia	Bacteroidales	Bacteroidaceae	Bacteroides	Bacteroides stercoris
VIRSorter_AF07-16_Scaf16_1_-cat_2	Unassigned	Unassigned	Unassigned		Overlap (VC_149/VC_151)		Medium-quality			26702	No	56.2	AF07-16	Bacillota	Clostridia	Lachnospirales	Lachnospiraceae	Sellimonas	Sellimonas intestinalis
VIRSorter_AF07-18B_Scaf13_1__gene_88_gene_126-105231-138157-cat_5	Caudovirales	Myoviridae	P2virus	88_0	Clustered	15	Medium-quality	VC_88_0	15	32926	No	71.2	AF07-18B	Pseudomonadota	Gammaproteobacteria	Enterobacterales	Enterobacteriaceae	Klebsiella	Klebsiella pneumoniae
VIRSorter_AF07-18B_Scaf21_1_-cat_2	Unassigned	Unassigned	Unassigned		Overlap (VC_244/VC_248)		Medium-quality			40758	No	66.13	AF07-18B	Pseudomonadota	Gammaproteobacteria	Enterobacterales	Enterobacteriaceae	Klebsiella	Klebsiella pneumoniae
VIRSorter_AF07-18B_Scaf4_1__gene_329_gene_382-342974-377954-cat_5	Unassigned	Unassigned	Unassigned		Overlap (VC_244/VC_248)		Medium-quality			34980	No	52.51	AF07-18B	Pseudomonadota	Gammaproteobacteria	Enterobacterales	Enterobacteriaceae	Klebsiella	Klebsiella pneumoniae
VIRSorter_AF07-18B_Scaf6_1__gene_175_gene_262-180564-248692-cat_5	Caudovirales	Myoviridae	P2virus	89_1	Clustered	33	High-quality	VC_89_1	33	68128	No	95.11	AF07-18B	Pseudomonadota	Gammaproteobacteria	Enterobacterales	Enterobacteriaceae	Klebsiella	Klebsiella pneumoniae
VIRSorter_AF07-18B_Scaf8_2__gene_287_gene_355-292251-336489-cat_5	Caudovirales	Myoviridae	Unassigned	260_0	Clustered	10	Medium-quality	VC_260_0	10	44238	No	79	AF07-18B	Pseudomonadota	Gammaproteobacteria	Enterobacterales	Enterobacteriaceae	Klebsiella	Klebsiella pneumoniae
VIRSorter_AF07-19_Scaf1_1__gene_951_gene_1004-997832-1037851-cat_5	Unassigned	Unassigned	Unassigned	110_0	Clustered	2	Medium-quality	VC_110_0	2	40019	No	78.02	AF07-19	Bacillota	Bacilli	Lactobacillales	Streptococcaceae	Streptococcus	Streptococcus koreensis
VIRSorter_AF07-22B_Scaf8_1__gene_31_gene_88-27081-70941-cat_5	Caudovirales	Siphoviridae	Sfi21dt1virus	447_0	Clustered	10	Medium-quality	VC_447_0	10	43860	No	87.25	AF07-22B	Bacillota	Bacilli	Lactobacillales	Streptococcaceae	Streptococcus	Streptococcus sp001556435
VIRSorter_AF07-23B_Scaf1_1__gene_653_gene_706-688474-728493-cat_5	Unassigned	Unassigned	Unassigned	110_0	Clustered	2	Medium-quality	VC_110_0	2	40019	No	78.02	AF07-23B	Bacillota	Bacilli	Lactobacillales	Streptococcaceae	Streptococcus	Streptococcus koreensis
VIRSorter_AF07-23B_Scaf6_1__gene_51_gene_105-43930-81919-cat_4	Unassigned	Unassigned	Unassigned		Overlap (VC_107/VC_108)		Medium-quality			37989	No	74.97	AF07-23B	Bacillota	Bacilli	Lactobacillales	Streptococcaceae	Streptococcus	Streptococcus koreensis
VIRSorter_AF08-2_Scaf1_2__gene_191_gene_246-212967-252078-cat_5	Unassigned	Unassigned	Unassigned	570_0	Clustered	10	Medium-quality	VC_570_0	10	39111	No	60.02	AF08-2	Actinomycetota	Actinomycetia	Actinomycetales	Bifidobacteriaceae	Bifidobacterium	Bifidobacterium longum
VIRSorter_AF08-2_Scaf1_2__gene_354_gene_473-354110-438199-cat_5	Unassigned	Unassigned	Unassigned	634_0	Clustered	14	Medium-quality	VC_634_0	14	84089	Yes	64.03	AF08-2	Actinomycetota	Actinomycetia	Actinomycetales	Bifidobacteriaceae	Bifidobacterium	Bifidobacterium longum
VIRSorter_AF08-21_Scaf1_1__gene_93_gene_199-103511-196620-cat_5	Unassigned	Unassigned	Unassigned	632_1	Clustered/Singleton	1	Medium-quality	VC_632_1	1	93109	Yes	57.18	AF08-21	Actinomycetota	Coriobacteriia	Coriobacteriales	Coriobacteriaceae	Collinsella
VIRSorter_AF09-11_Scaf9_1__gene_129_gene_177-137509-180624-cat_5	Caudovirales	Siphoviridae	Unassigned	246_0	Clustered	24	Medium-quality	VC_246_0	24	43115	No	72.38	AF09-11	Pseudomonadota	Gammaproteobacteria	Enterobacterales	Enterobacteriaceae	Escherichia	Escherichia coli
VIRSorter_AF09-11A_Scaf33_1_-cat_2	Caudovirales	Siphoviridae	Unassigned	246_0	Clustered	24	Medium-quality	VC_246_0	24	34858	No	59.27	AF09-11A	Pseudomonadota	Gammaproteobacteria	Enterobacterales	Enterobacteriaceae	Escherichia	Escherichia coli
VIRSorter_AF09-19BA_Scaf8_1__gene_23_gene_77-32287-70881-cat_5	Unassigned	Unassigned	Unassigned	570_0	Clustered	10	Medium-quality	VC_570_0	10	38594	No	58.99	AF09-19BA	Actinomycetota	Actinomycetia	Actinomycetales	Bifidobacteriaceae	Bifidobacterium	Bifidobacterium longum
VIRSorter_AF09-21A_Scaf17_1_-cat_2	Unassigned	Unassigned	Unassigned		Overlap (VC_149/VC_151)		Medium-quality			28054	No	59.05	AF09-21A	Bacillota	Clostridia	Lachnospirales	Lachnospiraceae	Sellimonas	Sellimonas intestinalis
VIRSorter_AF09-26A_Scaf15_2__gene_79_gene_119-124540-162164-cat_5	Unassigned	Unassigned	Unassigned		Outlier		Medium-quality			37624	No	51.85	AF09-26A	Bacteroidota	Bacteroidia	Bacteroidales	Bacteroidaceae	Bacteroides	Bacteroides cellulosilyticus
VIRSorter_AF09-7B_Scaf8_1__gene_24_gene_79-33608-72203-cat_5	Unassigned	Unassigned	Unassigned	570_0	Clustered	10	Medium-quality	VC_570_0	10	38595	No	58.99	AF09-7B	Actinomycetota	Actinomycetia	Actinomycetales	Bifidobacteriaceae	Bifidobacterium	Bifidobacterium longum
VIRSorter_AF10-13_Scaf6_1_-cat_2	Unassigned	Unassigned	Unassigned	621_0	Clustered	2	High-quality	VC_621_0	2	144929	No	97.45	AF10-13	Bacillota	Clostridia	Oscillospirales	Ruminococcaceae	Faecalibacterium	Faecalibacterium prausnitzii
VIRSorter_AF10-46_Scaf1_2__gene_236_gene_286-257798-296982-cat_5	Unassigned	Unassigned	Unassigned		Overlap (VC_112/VC_132)		Medium-quality			39184	No	69.85	AF10-46	Bacillota	Clostridia	Oscillospirales	Ruminococcaceae	Faecalibacterium	Faecalibacterium prausnitzii
VIRSorter_AF10-46_Scaf2_1__gene_162_gene_261-169375-243470-cat_4	Unassigned	Unassigned	Unassigned	206_0	Clustered	7	High-quality	VC_206_0	7	74095	Yes	95.26	AF10-46	Bacillota	Clostridia	Oscillospirales	Ruminococcaceae	Faecalibacterium	Faecalibacterium prausnitzii
VIRSorter_AF11-14_Scaf1_1__gene_117_gene_171-146848-188170-cat_5	Unassigned	Unassigned	Unassigned	282_0	Clustered	5	Medium-quality	VC_282_0	5	41322	No	56.98	AF11-14	Bacteroidota	Bacteroidia	Bacteroidales	Bacteroidaceae	Prevotella	Prevotella sp015074785
VIRSorter_AF11-16H_Scaf1_1__gene_3_gene_48-1698-35388-cat_5	Unassigned	Unassigned	Unassigned		Outlier		Medium-quality			33690	No	61.01	AF11-16H	Bacillota	Bacilli	Lactobacillales	Lactobacillaceae	Lacticaseibacillus	Lacticaseibacillus paracasei
VIRSorter_AF11-16H_Scaf1_1__gene_717_gene_781-731161-774896-cat_5	Caudovirales	Siphoviridae	Unassigned	437_0	Clustered	9	Medium-quality	VC_437_0	9	43735	No	69.51	AF11-16H	Bacillota	Bacilli	Lactobacillales	Lactobacillaceae	Lacticaseibacillus	Lacticaseibacillus paracasei
VIRSorter_AF11-17H_Scaf6_1__gene_51_gene_113-50810-87642-cat_5	Unassigned	Unassigned	Unassigned	442_0	Clustered	5	Medium-quality	VC_442_0	5	36832	No	61.79	AF11-17H	Bacillota	Bacilli	Lactobacillales	Lactobacillaceae	Ligilactobacillus	Ligilactobacillus salivarius
VIRSorter_AF11-20_Scaf6_1__gene_18_gene_80-16331-53187-cat_5	Unassigned	Unassigned	Unassigned	442_0	Clustered	5	Medium-quality	VC_442_0	5	36856	No	61.83	AF11-20	Bacillota	Bacilli	Lactobacillales	Lactobacillaceae	Ligilactobacillus	Ligilactobacillus salivarius
VIRSorter_AF11-27H_Scaf18_2_-cat_2	Unassigned	Unassigned	Unassigned	374_0	Clustered	7	Medium-quality	VC_374_0	7	31568	No	59.97	AF11-27H	Bacillota	Bacilli	Lactobacillales	Enterococcaceae	Enterococcus_B	Enterococcus durans
VIRSorter_AF11-27H_Scaf21_1__gene_15_gene_67-15302-49544-cat_5	Unassigned	Unassigned	Unassigned	112_0	Clustered	7	Medium-quality	VC_112_0	7	34242	No	65.57	AF11-27H	Bacillota	Bacilli	Lactobacillales	Enterococcaceae	Enterococcus_B	Enterococcus durans
VIRSorter_AF11-27H_Scaf30_1_-cat_2	Unassigned	Unassigned	Unassigned		Overlap (VC_152/VC_186)		Medium-quality			33298	No	58.82	AF11-27H	Bacillota	Bacilli	Lactobacillales	Enterococcaceae	Enterococcus_B	Enterococcus durans
VIRSorter_AF11-29H_Scaf8_1__gene_22_gene_84-19044-55876-cat_5	Unassigned	Unassigned	Unassigned	442_0	Clustered	5	Medium-quality	VC_442_0	5	36832	No	61.79	AF11-29H	Bacillota	Bacilli	Lactobacillales	Lactobacillaceae	Ligilactobacillus	Ligilactobacillus salivarius
VIRSorter_AF11-2H_Scaf4_1__gene_111_gene_172-124970-170402-cat_5	Caudovirales	Siphoviridae	Sfi21dt1virus	447_0	Clustered	10	Medium-quality	VC_447_0	10	45432	Yes	85.44	AF11-2H	Bacillota	Bacilli	Lactobacillales	Streptococcaceae	Streptococcus	Streptococcus salivarius
VIRSorter_AF11-32-H_Scaf13_1__gene_1_gene_57-0-34211-cat_5	Unassigned	Unassigned	Unassigned	112_0	Clustered	7	Medium-quality	VC_112_0	7	34211	No	65.51	AF11-32-H	Bacillota	Bacilli	Lactobacillales	Enterococcaceae	Enterococcus_B	Enterococcus durans
VIRSorter_AF11-32H_Scaf18_1__gene_31_gene_82-27297-63439-cat_5	Unassigned	Unassigned	Unassigned	374_0	Clustered	7	Medium-quality	VC_374_0	7	36142	No	67.39	AF11-32H	Bacillota	Bacilli	Lactobacillales	Enterococcaceae	Enterococcus_B	Enterococcus durans
VIRSorter_AF11-32H_Scaf23_1__gene_15_gene_64-15296-48046-cat_5	Unassigned	Unassigned	Unassigned	112_0	Clustered	7	Medium-quality	VC_112_0	7	32750	No	62.71	AF11-32H	Bacillota	Bacilli	Lactobacillales	Enterococcaceae	Enterococcus_B	Enterococcus durans
VIRSorter_AF11-32H_Scaf25_2__gene_2_gene_45-1071-31291-cat_4	Unassigned	Unassigned	Unassigned		Overlap (VC_152/VC_186)		Medium-quality			30220	No	53.79	AF11-32H	Bacillota	Bacilli	Lactobacillales	Enterococcaceae	Enterococcus_B	Enterococcus durans
VIRSorter_AF11-32-H_Scaf30_1_-cat_2	Unassigned	Unassigned	Unassigned	374_0	Clustered	7	Medium-quality	VC_374_0	7	34708	No	63.66	AF11-32-H	Bacillota	Bacilli	Lactobacillales	Enterococcaceae	Enterococcus_B	Enterococcus durans
VIRSorter_AF11-32-H_Scaf32_1_-cat_2	Unassigned	Unassigned	Unassigned		Overlap (VC_152/VC_186)		Medium-quality			32422	No	57.27	AF11-32-H	Bacillota	Bacilli	Lactobacillales	Enterococcaceae	Enterococcus_B	Enterococcus durans
VIRSorter_AF11-3H_Scaf4_1_-cat_2	Unassigned	Unassigned	Unassigned	106_2	Clustered/Singleton	1	Complete	VC_106_2	1	125068	Yes	100	AF11-3H	Bacillota	Bacilli	Lactobacillales	Streptococcaceae	Streptococcus	Streptococcus anginosus
VIRSorter_AF11-6H_Scaf7_1__gene_59_gene_123-60141-103876-cat_5	Caudovirales	Siphoviridae	Unassigned	437_0	Clustered	9	Medium-quality	VC_437_0	9	43735	No	69.51	AF11-6H	Bacillota	Bacilli	Lactobacillales	Lactobacillaceae	Lacticaseibacillus	Lacticaseibacillus paracasei
VIRSorter_AF11-8H_Scaf13_1__gene_1_gene_62-75-36883-cat_5	Unassigned	Unassigned	Unassigned	442_0	Clustered	5	Medium-quality	VC_442_0	5	36808	No	61.75	AF11-8H	Bacillota	Bacilli	Lactobacillales	Lactobacillaceae	Ligilactobacillus	Ligilactobacillus salivarius
VIRSorter_AF12-19_Scaf1_1__gene_11_gene_65-7656-42820-cat_5	Unassigned	Unassigned	Unassigned		Overlap (VC_323/VC_324)		Medium-quality			35164	No	50.69	AF12-19	Bacillota	Clostridia	Lachnospirales	Lachnospiraceae	Copromonas	Copromonas sp900066055
VIRSorter_AF12-19_Scaf7_1__gene_20_gene_129-14219-93268-cat_5	Unassigned	Unassigned	Unassigned	79_4	Clustered	21	High-quality	VC_79_4	21	79049	No	99.35	AF12-19	Bacillota	Clostridia	Lachnospirales	Lachnospiraceae	Copromonas	Copromonas sp900066055
VIRSorter_AF12-28_Scaf5_1__gene_8_gene_111-4688-73581-cat_5	Unassigned	Unassigned	Unassigned	79_4	Clustered	21	High-quality	VC_79_4	21	68893	No	98.76	AF12-28	Bacillota	Clostridia	Lachnospirales	Lachnospiraceae	Copromonas	Copromonas sp900066055
VIRSorter_AF12-28_Scaf7_1__gene_10_gene_64-7726-42890-cat_5	Unassigned	Unassigned	Unassigned		Overlap (VC_323/VC_324)		Medium-quality			35164	No	50.69	AF12-28	Bacillota	Clostridia	Lachnospirales	Lachnospiraceae	Copromonas	Copromonas sp900066055
VIRSorter_AF12-30_Scaf9_2_-cat_2	Unassigned	Unassigned	Unassigned		Overlap (VC_520/VC_530/VC_631)		Medium-quality			107130	Yes	53.24	AF12-30	Bacillota	Clostridia	Lachnospirales	Lachnospiraceae	Anaerostipes	Anaerostipes hadrus
VIRSorter_AF12-40_Scaf1_1__gene_369_gene_480-420506-521541-cat_5	Unassigned	Unassigned	Unassigned	593_1	Clustered	3	Medium-quality	VC_593_1	3	101035	Yes	77.3	AF12-40	Bacillota	Clostridia	Lachnospirales	Lachnospiraceae	Clostridium_Q	Clostridium fessum
VIRSorter_AF12-41_Scaf2_1__gene_15_gene_124-10348-110634-cat_5	Unassigned	Unassigned	Unassigned	593_1	Clustered	3	Medium-quality	VC_593_1	3	100286	Yes	77.69	AF12-41	Bacillota	Clostridia	Lachnospirales	Lachnospiraceae	Clostridium_Q	Clostridium fessum
VIRSorter_AF12-5_Scaf1_2__gene_240_gene_343-249768-307001-cat_5	Unassigned	Unassigned	Unassigned	80_0	Clustered	2	Medium-quality	VC_80_0	2	57233	No	86.2	AF12-5	Bacillota	Clostridia	Lachnospirales	Lachnospiraceae	Mediterraneibacter	Mediterraneibacter faecis
VIRSorter_AF12-50_Scaf1_1__gene_69_gene_168-88998-159300-cat_4	Unassigned	Unassigned	Unassigned		Outlier		Medium-quality			70302	No	68.65	AF12-50	Bacteroidota	Bacteroidia	Bacteroidales	Bacteroidaceae	Prevotella	Prevotella sp015074785
VIRSorter_AF12-50_Scaf37_1_-cat_2	Unassigned	Unassigned	Unassigned	536_0	Clustered	4	Medium-quality	VC_536_0	4	28929	No	58.15	AF12-50	Bacteroidota	Bacteroidia	Bacteroidales	Bacteroidaceae	Prevotella	Prevotella sp015074785
VIRSorter_AF12-50_Scaf8_1_-cat_1	Unassigned	Unassigned	Unassigned	626_0	Clustered	2	Medium-quality	VC_626_0	2	115297	Yes	52.2	AF12-50	Bacteroidota	Bacteroidia	Bacteroidales	Bacteroidaceae	Prevotella	Prevotella sp015074785
VIRSorter_AF12-7_Scaf27_1_-cat_2	Unassigned	Unassigned	Unassigned		Overlap (VC_533/VC_538)		Medium-quality			44566	Yes	56.85	AF12-7	Bacteroidota	Bacteroidia	Bacteroidales	Bacteroidaceae	Bacteroides	Bacteroides stercoris
VIRSorter_AF12-7_Scaf3_1__gene_183_gene_246-222086-279005-cat_5	Unassigned	Unassigned	Unassigned		Overlap (VC_574/VC_575)		Medium-quality			56919	No	85.15	AF12-7	Bacteroidota	Bacteroidia	Bacteroidales	Bacteroidaceae	Bacteroides	Bacteroides stercoris
VIRSorter_AF12-8_Scaf26_1_-cat_2	Unassigned	Unassigned	Unassigned	522_1	Clustered	9	Medium-quality	VC_522_1	9	45216	No	70.47	AF12-8	Bacillota	Clostridia	Lachnospirales	Lachnospiraceae	Agathobacter	Agathobacter rectalis
VIRSorter_AF12-9_Scaf5_1__gene_23_gene_73-25326-61174-cat_5	Unassigned	Unassigned	Unassigned		Outlier		Medium-quality			35848	No	60.33	AF12-9	Bacillota	Bacilli	Erysipelotrichales	Erysipelotrichaceae	Holdemanella	Holdemanella biformis
VIRSorter_AF13-13-H_Scaf4_1__gene_134_gene_176-142959-172598-cat_4	Caudovirales	Myoviridae	P2virus	63_1	Clustered	29	Medium-quality	VC_63_1	29	29639	No	62.25	AF13-13-H	Pseudomonadota	Gammaproteobacteria	Enterobacterales	Enterobacteriaceae	Escherichia	Escherichia coli
VIRSorter_AF13-14H_Scaf2_2__gene_1_gene_48-0-39567-cat_4	Caudovirales	Siphoviridae	Unassigned	146_0	Clustered	4	Medium-quality	VC_146_0	4	39567	Yes	61.32	AF13-14H	Bacillota	Bacilli	Bacillales	Bacillaceae	Bacillus	Bacillus licheniformis
VIRSorter_AF13-14H_Scaf3_1__gene_121_gene_179-107848-142756-cat_5	Unassigned	Unassigned	Unassigned	182_0	Clustered	2	Medium-quality	VC_182_0	2	34908	No	61.23	AF13-14H	Bacillota	Bacilli	Bacillales	Bacillaceae	Bacillus	Bacillus licheniformis
VIRSorter_AF13-14H_Scaf6_1__gene_9_gene_172-7071-164853-cat_5	Unassigned	Unassigned	Unassigned	95_0	Clustered	2	Medium-quality	VC_95_0	2	157782	No	81.25	AF13-14H	Bacillota	Bacilli	Bacillales	Bacillaceae	Bacillus	Bacillus licheniformis
VIRSorter_AF13-16_Scaf1_1__gene_602_gene_661-699994-734906-cat_5	Unassigned	Unassigned	Unassigned	191_0	Clustered	6	Medium-quality	VC_191_0	6	34912	No	67.84	AF13-16	Bacillota	Clostridia	Lachnospirales	Lachnospiraceae	Blautia	Blautia sp001304935
VIRSorter_AF13-16_Scaf3_2__gene_201_gene_268-249372-289559-cat_5	Unassigned	Unassigned	Unassigned	130_1	Clustered/Singleton	1	Medium-quality	VC_130_1	1	40187	No	63.47	AF13-16	Bacillota	Clostridia	Lachnospirales	Lachnospiraceae	Blautia	Blautia sp001304935
VIRSorter_AF13-16_Scaf31_2_-cat_2	Unassigned	Unassigned	Unassigned	301_0	Clustered	4	Medium-quality	VC_301_0	4	45948	Yes	52.47	AF13-16	Bacillota	Clostridia	Lachnospirales	Lachnospiraceae	Blautia	Blautia sp001304935
VIRSorter_AF13-1H_Scaf33_1_-circular-cat_1	Unassigned	Unassigned	Unassigned		Overlap (VC_321/VC_380)		Medium-quality			41128	No	74.13	AF13-1H	Bacillota	Bacilli	Lactobacillales	Enterococcaceae	Enterococcus_A	Enterococcus raffinosus
VIRSorter_AF13-1HA_Scaf29_1__gene_17_gene_71-12138-46009-cat_4	Unassigned	Unassigned	Unassigned		Overlap (VC_321/VC_380)		Medium-quality			33871	No	60.85	AF13-1HA	Bacillota	Bacilli	Lactobacillales	Enterococcaceae	Enterococcus_A	Enterococcus raffinosus
VIRSorter_AF13-28_Scaf1_1__gene_114_gene_170-127458-167244-cat_5	Unassigned	Unassigned	Unassigned	579_0	Clustered	4	Medium-quality	VC_579_0	4	39786	No	66.23	AF13-28	Bacillota	Clostridia	Lachnospirales	Lachnospiraceae	Blautia_A	Blautia sp003471165
VIRSorter_AF13-37_Scaf1_2__gene_34_gene_90-45175-84961-cat_5	Unassigned	Unassigned	Unassigned	579_0	Clustered	4	Medium-quality	VC_579_0	4	39786	No	66.23	AF13-37	Bacillota	Clostridia	Lachnospirales	Lachnospiraceae	Blautia_A	Blautia sp003471165
VIRSorter_AF13-3-H_Scaf1_1__gene_216_gene_271-208364-242827-cat_5	Caudovirales	Siphoviridae	Unassigned	376_0	Clustered	22	Medium-quality	VC_376_0	22	34463	No	76.5	AF13-3-H	Bacillota	Bacilli	Lactobacillales	Enterococcaceae	Enterococcus_C	Enterococcus asini
VIRSorter_AF13-3LB_Scaf2_1__gene_280_gene_382-334608-429849-cat_5	Unassigned	Unassigned	Unassigned	568_0	Clustered/Singleton	1	Medium-quality	VC_568_0	1	95241	Yes	56.51	AF13-3LB	Actinomycetota	Actinomycetia	Actinomycetales	Bifidobacteriaceae	Bifidobacterium	Bifidobacterium globosum
VIRSorter_AF13-3LB_Scaf9_1__gene_26_gene_78-23478-61108-cat_5	Unassigned	Unassigned	Unassigned		Outlier		Medium-quality			37630	No	55	AF13-3LB	Actinomycetota	Actinomycetia	Actinomycetales	Bifidobacteriaceae	Bifidobacterium	Bifidobacterium globosum
VIRSorter_AF13-53_Scaf10_1__gene_22_gene_121-19798-87964-cat_4	Unassigned	Unassigned	Unassigned	590_1	Clustered	31	Medium-quality	VC_590_1	31	68166	No	62.44	AF13-53	Bacteroidota	Bacteroidia	Bacteroidales	Bacteroidaceae	Phocaeicola	Phocaeicola vulgatus
VIRSorter_AF13-5H_Scaf3_1__gene_197_gene_249-208227-242698-cat_5	Caudovirales	Siphoviridae	Unassigned	376_0	Clustered	22	Medium-quality	VC_376_0	22	34471	No	75.65	AF13-5H	Bacillota	Bacilli	Lactobacillales	Enterococcaceae	Enterococcus_C	Enterococcus asini
VIRSorter_AF13-7H_Scaf6_1__gene_146_gene_204-157426-195769-cat_5	Unassigned	Unassigned	Unassigned	320_0	Clustered	13	Medium-quality	VC_320_0	13	38343	No	58.49	AF13-7H	Bacillota	Bacilli	Lactobacillales	Enterococcaceae	Enterococcus	Enterococcus faecalis
VIRSorter_AF13-9H_Scaf15_1__gene_31_gene_71-35313-69094-cat_4	Caudovirales	Myoviridae	P2virus	63_1	Clustered	29	Medium-quality	VC_63_1	29	33781	No	73.08	AF13-9H	Pseudomonadota	Gammaproteobacteria	Enterobacterales	Enterobacteriaceae	Escherichia	Escherichia coli
VIRSorter_AF13-9H_Scaf30_1_-cat_2	Caudovirales	Myoviridae	P1virus	395_0	Clustered	6	Medium-quality	VC_395_0	6	52893	No	54.03	AF13-9H	Pseudomonadota	Gammaproteobacteria	Enterobacterales	Enterobacteriaceae	Escherichia	Escherichia coli
VIRSorter_AF13-9H_Scaf8_1__gene_131_gene_175-137174-172537-cat_5	Unassigned	Unassigned	Unassigned		Overlap (VC_40/VC_41)		Medium-quality			35363	No	51.57	AF13-9H	Pseudomonadota	Gammaproteobacteria	Enterobacterales	Enterobacteriaceae	Escherichia	Escherichia coli
VIRSorter_AF14-10_Scaf9_1_-cat_2	Unassigned	Unassigned	Unassigned		Outlier		High-quality			89722	No	100	AF14-10	Bacillota	Clostridia	Lachnospirales	Lachnospiraceae	Mediterraneibacter_A	Mediterraneibacter butyricigenes
VIRSorter_AF14-13AC_Scaf4_1__gene_110_gene_209-130623-203081-cat_4	Unassigned	Unassigned	Unassigned	590_1	Clustered	31	Medium-quality	VC_590_1	31	72458	No	67.94	AF14-13AC	Bacteroidota	Bacteroidia	Bacteroidales	Bacteroidaceae	Bacteroides	Bacteroides ovatus
VIRSorter_AF14-14_Scaf3_1__gene_64_gene_124-74230-129014-cat_5	Unassigned	Unassigned	Unassigned	281_0	Clustered	20	Medium-quality	VC_281_0	20	54784	No	82.21	AF14-14	Bacteroidota	Bacteroidia	Bacteroidales	Bacteroidaceae	Bacteroides	Bacteroides uniformis
VIRSorter_AF14-14_Scaf8_1__gene_15_gene_81-27702-79275-cat_5	Unassigned	Unassigned	Unassigned	504_0	Clustered	8	Medium-quality	VC_504_0	8	51573	No	63.09	AF14-14	Bacteroidota	Bacteroidia	Bacteroidales	Bacteroidaceae	Bacteroides	Bacteroides uniformis
VIRSorter_AF14-14AC_Scaf28_1__gene_17_gene_66-22997-62722-cat_5	Unassigned	Unassigned	Unassigned	214_0	Clustered	26	Medium-quality	VC_214_0	26	39725	Yes	50.61	AF14-14AC	Bacteroidota	Bacteroidia	Bacteroidales	Bacteroidaceae	Bacteroides	Bacteroides fragilis
VIRSorter_AF14-14AC_Scaf6_1__gene_14_gene_126-10651-127251-cat_5	Unassigned	Unassigned	Unassigned	504_0	Clustered	8	Medium-quality	VC_504_0	8	116600	Yes	61.8	AF14-14AC	Bacteroidota	Bacteroidia	Bacteroidales	Bacteroidaceae	Bacteroides	Bacteroides fragilis
VIRSorter_AF14-18_Scaf10_1__gene_124_gene_194-143929-196282-cat_5	Unassigned	Unassigned	Unassigned	338_1	Clustered	2	Medium-quality	VC_338_1	2	52353	Yes	66.27	AF14-18	Bacillota	Clostridia	Lachnospirales	Lachnospiraceae	Enterocloster	Enterocloster bolteae
VIRSorter_AF14-18_Scaf18_1__gene_47_gene_107-48835-88414-cat_5	Unassigned	Unassigned	Unassigned	541_0	Clustered	17	Medium-quality	VC_541_0	17	39579	Yes	63.19	AF14-18	Bacillota	Clostridia	Lachnospirales	Lachnospiraceae	Enterocloster	Enterocloster bolteae
VIRSorter_AF14-18_Scaf2_1__gene_375_gene_429-432365-467542-cat_5	Unassigned	Unassigned	Unassigned	459_0	Clustered	4	Medium-quality	VC_459_0	4	35177	No	60.36	AF14-18	Bacillota	Clostridia	Lachnospirales	Lachnospiraceae	Enterocloster	Enterocloster bolteae
VIRSorter_AF14-18_Scaf25_1_-cat_2	Unassigned	Unassigned	Unassigned	125_0	Clustered	17	Medium-quality	VC_125_0	17	36572	No	54.97	AF14-18	Bacillota	Clostridia	Lachnospirales	Lachnospiraceae	Enterocloster	Enterocloster bolteae
VIRSorter_AF14-19_Scaf1_1__gene_166_gene_281-230577-325686-cat_5	Unassigned	Unassigned	Unassigned		Outlier		Medium-quality			95109	Yes	71.39	AF14-19	Bacteroidota	Bacteroidia	Bacteroidales	Rikenellaceae	Alistipes	Alistipes shahii
VIRSorter_AF14-19_Scaf10_1__gene_67_gene_113-75206-108402-cat_5	Unassigned	Unassigned	Unassigned		Outlier		Medium-quality			33196	No	54.44	AF14-19	Bacteroidota	Bacteroidia	Bacteroidales	Rikenellaceae	Alistipes	Alistipes shahii
VIRSorter_AF14-19_Scaf7_1__gene_52_gene_156-52858-148326-cat_5	Unassigned	Unassigned	Unassigned	558_1	Clustered	49	Medium-quality	VC_558_1	49	95468	No	69.03	AF14-19	Bacteroidota	Bacteroidia	Bacteroidales	Rikenellaceae	Alistipes	Alistipes shahii
VIRSorter_AF14-1AC_Scaf1_1__gene_1_gene_133-1942-112801-cat_5	Unassigned	Unassigned	Unassigned		Outlier		Medium-quality			110859	No	60.13	AF14-1AC	Bacteroidota	Bacteroidia	Bacteroidales	Bacteroidaceae	Phocaeicola	Phocaeicola dorei
VIRSorter_AF14-1AC_Scaf12_2__gene_52_gene_138-67788-127625-cat_5	Unassigned	Unassigned	Unassigned	505_11	Clustered	5	Medium-quality	VC_505_11	5	59837	No	57.23	AF14-1AC	Bacteroidota	Bacteroidia	Bacteroidales	Bacteroidaceae	Phocaeicola	Phocaeicola dorei
VIRSorter_AF14-1LB_Scaf17_1__gene_12_gene_64-11165-58793-cat_5	Unassigned	Unassigned	Unassigned	399_2	Clustered	29	Medium-quality	VC_399_2	29	47628	Yes	60.01	AF14-1LB	Bacillota	Bacilli	Erysipelotrichales	Erysipelotrichaceae	Clostridium_AQ	Clostridium innocuum
VIRSorter_AF14-1LB_Scaf40_1_-cat_2	Unassigned	Unassigned	Unassigned	336_0	Clustered	2	Medium-quality	VC_336_0	2	45580	Yes	55.36	AF14-1LB	Bacillota	Bacilli	Erysipelotrichales	Erysipelotrichaceae	Clostridium_AQ	Clostridium innocuum
VIRSorter_AF14-20_Scaf1_1__gene_801_gene_875-1016219-1081178-cat_5	Unassigned	Unassigned	Unassigned	213_4	Clustered	29	Medium-quality	VC_213_4	29	64959	No	74.16	AF14-20	Bacteroidota	Bacteroidia	Bacteroidales	Bacteroidaceae	Bacteroides	Bacteroides thetaiotaomicron
VIRSorter_AF14-23_Scaf5_1__gene_152_gene_251-153450-225089-cat_4	Unassigned	Unassigned	Unassigned		Overlap (VC_584/VC_585)		Medium-quality			71639	Yes	74.02	AF14-23	Bacillota	Clostridia	Lachnospirales	Lachnospiraceae	Blautia_A	Blautia obeum
VIRSorter_AF14-26_Scaf1_2__gene_46_gene_114-65406-121528-cat_5	Unassigned	Unassigned	Unassigned	504_0	Clustered	8	Medium-quality	VC_504_0	8	56122	No	68.07	AF14-26	Bacteroidota	Bacteroidia	Bacteroidales	Bacteroidaceae	Bacteroides	Bacteroides fragilis
VIRSorter_AF14-26_Scaf4_1__gene_1_gene_76-0-50508-cat_5	Unassigned	Unassigned	Unassigned		Outlier		Medium-quality			50508	No	58.71	AF14-26	Bacteroidota	Bacteroidia	Bacteroidales	Bacteroidaceae	Bacteroides	Bacteroides fragilis
VIRSorter_AF14-32_Scaf20_1__gene_1_gene_51-51-36381-cat_5	Unassigned	Unassigned	Unassigned	653_0	Clustered	9	Medium-quality	VC_653_0	9	36330	No	53.93	AF14-32	Bacteroidota	Bacteroidia	Bacteroidales	Bacteroidaceae	Bacteroides	Bacteroides intestinalis
VIRSorter_AF14-32_Scaf9_1__gene_54_gene_167-72141-159722-cat_5	Unassigned	Unassigned	Unassigned	590_1	Clustered	31	Medium-quality	VC_590_1	31	87581	Yes	60.6	AF14-32	Bacteroidota	Bacteroidia	Bacteroidales	Bacteroidaceae	Bacteroides	Bacteroides intestinalis
VIRSorter_AF14-42_Scaf3_1__gene_65_gene_125-73798-129014-cat_5	Unassigned	Unassigned	Unassigned	281_0	Clustered	20	Medium-quality	VC_281_0	20	55216	No	82.46	AF14-42	Bacteroidota	Bacteroidia	Bacteroidales	Bacteroidaceae	Bacteroides	Bacteroides uniformis
VIRSorter_AF14-42_Scaf40_1_-cat_2	Unassigned	Unassigned	Unassigned	220_0	Clustered	2	Medium-quality	VC_220_0	2	44545	No	77.94	AF14-42	Bacteroidota	Bacteroidia	Bacteroidales	Bacteroidaceae	Bacteroides	Bacteroides uniformis
VIRSorter_AF14-42_Scaf9_1__gene_47_gene_113-72232-124000-cat_5	Unassigned	Unassigned	Unassigned	504_0	Clustered	8	Medium-quality	VC_504_0	8	51768	No	63.33	AF14-42	Bacteroidota	Bacteroidia	Bacteroidales	Bacteroidaceae	Bacteroides	Bacteroides uniformis
VIRSorter_AF14-43_Scaf23_1__gene_1_gene_56-0-31061-cat_5	Unassigned	Unassigned	Unassigned		Outlier		Medium-quality			31061	No	53.31	AF14-43	Bacillota	Clostridia	Oscillospirales	Ruminococcaceae	Ruthenibacterium	Ruthenibacterium lactatiformans
VIRSorter_AF14-44_Scaf11_1__gene_10_gene_87-11607-73937-cat_5	Unassigned	Unassigned	Unassigned	504_0	Clustered	8	Medium-quality	VC_504_0	8	62330	No	74.45	AF14-44	Bacteroidota	Bacteroidia	Bacteroidales	Bacteroidaceae	Bacteroides	Bacteroides clarus
VIRSorter_AF14-44_Scaf21_1_-cat_2	Unassigned	Unassigned	Unassigned	281_0	Clustered	20	Medium-quality	VC_281_0	20	71602	Yes	58.58	AF14-44	Bacteroidota	Bacteroidia	Bacteroidales	Bacteroidaceae	Bacteroides	Bacteroides clarus
VIRSorter_AF14-44_Scaf6_1__gene_25_gene_132-25662-130275-cat_5	Unassigned	Unassigned	Unassigned	589_0	Clustered	33	High-quality	VC_589_0	33	104613	Yes	90.65	AF14-44	Bacteroidota	Bacteroidia	Bacteroidales	Bacteroidaceae	Bacteroides	Bacteroides clarus
VIRSorter_AF14-46_Scaf6_2__gene_47_gene_146-48966-139794-cat_5	Unassigned	Unassigned	Unassigned	558_1	Clustered	49	Medium-quality	VC_558_1	49	90828	No	66.81	AF14-46	Bacteroidota	Bacteroidia	Bacteroidales	Barnesiellaceae	Barnesiella	Barnesiella intestinihominis
VIRSorter_AF14-4AC_Scaf2_1__gene_95_gene_159-115544-163909-cat_5	Unassigned	Unassigned	Unassigned	506_0	Clustered	5	Medium-quality	VC_506_0	5	48365	No	52.68	AF14-4AC	Bacteroidota	Bacteroidia	Bacteroidales	Tannerellaceae	Parabacteroides	Parabacteroides distasonis
VIRSorter_AF14-4AC_Scaf9_1__gene_110_gene_209-137966-239642-cat_4	Unassigned	Unassigned	Unassigned	551_2	Clustered/Singleton	1	Medium-quality	VC_551_2	1	101676	Yes	73.32	AF14-4AC	Bacteroidota	Bacteroidia	Bacteroidales	Tannerellaceae	Parabacteroides	Parabacteroides distasonis
VIRSorter_AF14-52_Scaf6_1__gene_132_gene_209-135910-183841-cat_5	Unassigned	Unassigned	Unassigned		Overlap (VC_584/VC_585)		Medium-quality			47931	No	84.86	AF14-52	Bacillota	Clostridia	Lachnospirales	Lachnospiraceae	Blautia_A	Blautia obeum
VIRSorter_AF14-55_Scaf1_1__gene_589_gene_712-722478-845096-cat_5	Unassigned	Unassigned	Unassigned		Overlap (VC_532/VC_534)		Medium-quality			122618	Yes	60.09	AF14-55	Bacteroidota	Bacteroidia	Bacteroidales	Marinifilaceae	Butyricimonas	Butyricimonas paravirosa
VIRSorter_AF14-55_Scaf1_1__gene_721_gene_820-850970-939868-cat_5	Unassigned	Unassigned	Unassigned	558_1	Clustered	49	Medium-quality	VC_558_1	49	88898	No	65.89	AF14-55	Bacteroidota	Bacteroidia	Bacteroidales	Marinifilaceae	Butyricimonas	Butyricimonas paravirosa
VIRSorter_AF14-56_Scaf2_1__gene_70_gene_127-84588-125800-cat_5	Unassigned	Unassigned	Unassigned	567_1	Clustered	42	Medium-quality	VC_567_1	42	41212	No	65.72	AF14-56	Actinomycetota	Actinomycetia	Actinomycetales	Bifidobacteriaceae	Bifidobacterium	Bifidobacterium adolescentis
VIRSorter_AF14-56_Scaf3_2__gene_102_gene_175-118756-166133-cat_5	Unassigned	Unassigned	Unassigned	343_1	Clustered	14	Medium-quality	VC_343_1	14	47377	Yes	63.31	AF14-56	Actinomycetota	Actinomycetia	Actinomycetales	Bifidobacteriaceae	Bifidobacterium	Bifidobacterium adolescentis
VIRSorter_AF14-59_Scaf3_4__gene_48_gene_98-66585-111386-cat_5	Unassigned	Unassigned	Unassigned		Outlier		Medium-quality			44801	Yes	50.1	AF14-59	Bacteroidota	Bacteroidia	Bacteroidales	Tannerellaceae	Parabacteroides	Parabacteroides faecis
VIRSorter_AF14-59_Scaf31_1__gene_24_gene_70-32161-73783-cat_5	Unassigned	Unassigned	Unassigned	531_0	Clustered	4	Medium-quality	VC_531_0	4	41622	No	61.65	AF14-59	Bacteroidota	Bacteroidia	Bacteroidales	Tannerellaceae	Parabacteroides	Parabacteroides faecis
VIRSorter_AF14-8_Scaf1_1__gene_57_gene_167-70727-178896-cat_5	Unassigned	Unassigned	Unassigned	589_0	Clustered	33	High-quality	VC_589_0	33	108169	Yes	90.57	AF14-8	Bacteroidota	Bacteroidia	Bacteroidales	Bacteroidaceae	Phocaeicola	Phocaeicola vulgatus
VIRSorter_AF14-8_Scaf37_1_-cat_2	Unassigned	Unassigned	Unassigned	504_0	Clustered	8	Medium-quality	VC_504_0	8	50206	Yes	54.59	AF14-8	Bacteroidota	Bacteroidia	Bacteroidales	Bacteroidaceae	Phocaeicola	Phocaeicola vulgatus
VIRSorter_AF14-8_Scaf6_1__gene_19_gene_118-16518-87217-cat_4	Unassigned	Unassigned	Unassigned	590_1	Clustered	31	Medium-quality	VC_590_1	31	70699	No	65.71	AF14-8	Bacteroidota	Bacteroidia	Bacteroidales	Bacteroidaceae	Phocaeicola	Phocaeicola vulgatus
VIRSorter_AF14-8LB_Scaf12_1__gene_34_gene_111-45855-108185-cat_5	Unassigned	Unassigned	Unassigned	504_0	Clustered	8	Medium-quality	VC_504_0	8	62330	No	74.45	AF14-8LB	Bacteroidota	Bacteroidia	Bacteroidales	Bacteroidaceae	Bacteroides	Bacteroides clarus
VIRSorter_AF14-8LB_Scaf21_2_-cat_2	Unassigned	Unassigned	Unassigned	281_0	Clustered	20	Medium-quality	VC_281_0	20	61868	Yes	82.73	AF14-8LB	Bacteroidota	Bacteroidia	Bacteroidales	Bacteroidaceae	Bacteroides	Bacteroides clarus
VIRSorter_AF14-8LB_Scaf6_2__gene_25_gene_132-25615-130228-cat_5	Unassigned	Unassigned	Unassigned	589_0	Clustered	33	High-quality	VC_589_0	33	104613	Yes	90.65	AF14-8LB	Bacteroidota	Bacteroidia	Bacteroidales	Bacteroidaceae	Bacteroides	Bacteroides clarus
VIRSorter_AF15-10LB_Scaf3_1__gene_331_gene_430-422158-524612-cat_4	Unassigned	Unassigned	Unassigned	214_0	Clustered	26	Medium-quality	VC_214_0	26	102454	Yes	51.62	AF15-10LB	Bacteroidota	Bacteroidia	Bacteroidales	Bacteroidaceae	Bacteroides	Bacteroides fragilis
VIRSorter_AF15-14LB_Scaf17_1__gene_48_gene_88-52302-89355-cat_5	Unassigned	Unassigned	Unassigned	553_1	Clustered	29	Medium-quality	VC_553_1	29	37053	No	61.48	AF15-14LB	Bacteroidota	Bacteroidia	Bacteroidales	Bacteroidaceae	Bacteroides	Bacteroides uniformis
VIRSorter_AF15-14LB_Scaf22_2__gene_1_gene_55-2318-46993-cat_5	Unassigned	Unassigned	Unassigned		Overlap (VC_533/VC_538)		Medium-quality			44675	No	61.02	AF15-14LB	Bacteroidota	Bacteroidia	Bacteroidales	Bacteroidaceae	Bacteroides	Bacteroides uniformis
VIRSorter_AF15-15LB_Scaf2_1__gene_73_gene_129-105332-143609-cat_5	Unassigned	Unassigned	Unassigned	600_1	Clustered	31	Medium-quality	VC_600_1	31	38277	No	55.54	AF15-15LB	Actinomycetota	Actinomycetia	Actinomycetales	Bifidobacteriaceae	Bifidobacterium	Bifidobacterium longum
VIRSorter_AF15-17LB_Scaf18_1_-cat_2	Unassigned	Unassigned	Unassigned	191_0	Clustered	6	Medium-quality	VC_191_0	6	25849	No	52.15	AF15-17LB	Bacillota	Clostridia	Lachnospirales	Lachnospiraceae	Extibacter	Extibacter muris
VIRSorter_AF15-17LB_Scaf8_5_-cat_2	Unassigned	Unassigned	Unassigned		Outlier		Medium-quality			35871	No	59.65	AF15-17LB	Bacillota	Clostridia	Lachnospirales	Lachnospiraceae	Extibacter	Extibacter muris
VIRSorter_AF15-20_Scaf1_5_-circular-cat_2	Unassigned	Unassigned	Unassigned	546_0	Clustered	2	Medium-quality	VC_546_0	2	48310	Yes	76.94	AF15-20	Bacillota	Bacilli	Erysipelotrichales	Erysipelotrichaceae	Holdemanella	Holdemanella biformis
VIRSorter_AF15-20_Scaf6_1_-circular-cat_2	Unassigned	Unassigned	Unassigned	659_0	Clustered	2	Medium-quality	VC_659_0	2	90208	No	55.74	AF15-20	Bacillota	Bacilli	Erysipelotrichales	Erysipelotrichaceae	Holdemanella	Holdemanella biformis
VIRSorter_AF15-25_Scaf2_1__gene_23_gene_140-28991-114170-cat_5	Unassigned	Unassigned	Unassigned	627_2	Clustered/Singleton	1	Medium-quality	VC_627_2	1	85179	No	66.99	AF15-25	Bacteroidota	Bacteroidia	Bacteroidales	Bacteroidaceae	Prevotella	Prevotella sp015074785
VIRSorter_AF15-26LB_Scaf21_1__gene_17_gene_77-17977-54678-cat_5	Unassigned	Unassigned	Unassigned		Outlier		Medium-quality			36701	No	57.26	AF15-26LB	Bacillota	Bacilli	Erysipelotrichales	Erysipelotrichaceae	Clostridium_AQ	Clostridium sp000165065
VIRSorter_AF15-3_Scaf1_2__gene_538_gene_596-638049-677152-cat_5	Unassigned	Unassigned	Unassigned	567_1	Clustered	42	Medium-quality	VC_567_1	42	39103	No	64.81	AF15-3	Actinomycetota	Actinomycetia	Actinomycetales	Bifidobacteriaceae	Bifidobacterium	Bifidobacterium adolescentis
VIRSorter_AF15-36_Scaf13_2_-cat_2	Unassigned	Unassigned	Unassigned	113_0	Clustered	2	Medium-quality	VC_113_0	2	43828	Yes	69.6	AF15-36	Bacillota	Clostridia	Oscillospirales	Acutalibacteraceae	Ruminococcus_E	Ruminococcus bromii
VIRSorter_AF15-36_Scaf3_1__gene_4_gene_79-1654-76781-cat_5	Unassigned	Unassigned	Unassigned	399_1	Clustered	7	Complete	VC_399_1	7	75127	Yes	100	AF15-36	Bacillota	Clostridia	Oscillospirales	Acutalibacteraceae	Ruminococcus_E	Ruminococcus bromii
VIRSorter_AF15-36_Scaf5_1__gene_16_gene_66-12834-50135-cat_5	Unassigned	Unassigned	Unassigned		Overlap (VC_131/VC_338)		Medium-quality			37301	No	58.85	AF15-36	Bacillota	Clostridia	Oscillospirales	Acutalibacteraceae	Ruminococcus_E	Ruminococcus bromii
VIRSorter_AF15-49_Scaf8_1__gene_1_gene_100-753-87819-cat_4	Unassigned	Unassigned	Unassigned	192_0	Clustered	4	Medium-quality	VC_192_0	4	87066	Yes	59.26	AF15-49	Bacillota	Clostridia	Lachnospirales	Lachnospiraceae	CAG-127	CAG-127 sp900319515
VIRSorter_AF15-5_Scaf7_1_-cat_2	Unassigned	Unassigned	Unassigned	659_0	Clustered	2	Medium-quality	VC_659_0	2	90208	No	55.74	AF15-5	Bacillota	Bacilli	Erysipelotrichales	Erysipelotrichaceae	Holdemanella	Holdemanella biformis
VIRSorter_AF15-50_Scaf2_1__gene_64_gene_178-57047-149776-cat_5	Unassigned	Unassigned	Unassigned	300_0	Clustered	2	Medium-quality	VC_300_0	2	92729	Yes	62.43	AF15-50	Bacillota	Clostridia	Lachnospirales	Lachnospiraceae	Eubacterium_G	Eubacterium sp000432355
VIRSorter_AF15-6A_Scaf31_1_-cat_2	Unassigned	Unassigned	Unassigned	553_1	Clustered	29	Medium-quality	VC_553_1	29	58276	Yes	54.53	AF15-6A	Bacteroidota	Bacteroidia	Bacteroidales	Bacteroidaceae	Phocaeicola	Phocaeicola vulgatus
VIRSorter_AF15-6A_Scaf35_1_-cat_2	Unassigned	Unassigned	Unassigned	589_0	Clustered	33	Medium-quality	VC_589_0	33	55821	No	70.63	AF15-6A	Bacteroidota	Bacteroidia	Bacteroidales	Bacteroidaceae	Phocaeicola	Phocaeicola vulgatus
VIRSorter_AF15-6B_Scaf20_1_-cat_2	Unassigned	Unassigned	Unassigned	593_2	Clustered	20	Medium-quality	VC_593_2	20	43697	No	67.99	AF15-6B	Bacillota	Clostridia	Lachnospirales	Lachnospiraceae	CAG-127	CAG-127 sp900319515
VIRSorter_AF15-6B_Scaf27_1_-cat_2	Unassigned	Unassigned	Unassigned	192_0	Clustered	4	Medium-quality	VC_192_0	4	35881	Yes	57.35	AF15-6B	Bacillota	Clostridia	Lachnospirales	Lachnospiraceae	CAG-127	CAG-127 sp900319515
VIRSorter_AF15-8_Scaf25_1_-cat_2	Unassigned	Unassigned	Unassigned		Overlap (VC_628/VC_652)		Medium-quality			62170	No	54.92	AF15-8	Bacteroidota	Bacteroidia	Bacteroidales	Bacteroidaceae	Paraprevotella	Paraprevotella clara
VIRSorter_AF16-10AC_Scaf10_1_-cat_2	Unassigned	Unassigned	Unassigned	113_0	Clustered	2	Medium-quality	VC_113_0	2	31884	No	60.69	AF16-10AC	Bacillota	Clostridia	Oscillospirales	Acutalibacteraceae	Ruminococcus_E	Ruminococcus bromii
VIRSorter_AF16-10AC_Scaf3_4__gene_3_gene_75-2435-75056-cat_5	Unassigned	Unassigned	Unassigned	399_1	Clustered	7	Complete	VC_399_1	7	72621	Yes	100	AF16-10AC	Bacillota	Clostridia	Oscillospirales	Acutalibacteraceae	Ruminococcus_E	Ruminococcus bromii
VIRSorter_AF16-10AC_Scaf9_1__gene_1_gene_46-0-35121-cat_5	Unassigned	Unassigned	Unassigned		Overlap (VC_131/VC_338)		Medium-quality			35121	No	56.3	AF16-10AC	Bacillota	Clostridia	Oscillospirales	Acutalibacteraceae	Ruminococcus_E	Ruminococcus bromii
VIRSorter_AF16-11_Scaf22_1__gene_6_gene_51-5888-48939-cat_5	Unassigned	Unassigned	Unassigned	553_1	Clustered	29	Medium-quality	VC_553_1	29	43051	No	71.43	AF16-11	Bacteroidota	Bacteroidia	Bacteroidales	Bacteroidaceae	Phocaeicola	Phocaeicola vulgatus
VIRSorter_AF16-11_Scaf37_1_-cat_2	Unassigned	Unassigned	Unassigned	589_0	Clustered	33	Medium-quality	VC_589_0	33	55821	No	70.63	AF16-11	Bacteroidota	Bacteroidia	Bacteroidales	Bacteroidaceae	Phocaeicola	Phocaeicola vulgatus
VIRSorter_AF16-13AC_Scaf8_1__gene_13_gene_60-12001-48913-cat_5	Unassigned	Unassigned	Unassigned	114_0	Clustered	4	Medium-quality	VC_114_0	4	36912	No	66.25	AF16-13AC	Actinomycetota	Coriobacteriia	Coriobacteriales	Atopobiaceae	Tractidigestivibacter	Tractidigestivibacter sp000752675
VIRSorter_AF16-15_Scaf9_1__gene_1_gene_94-501-60398-cat_5	Unassigned	Unassigned	Unassigned		Outlier		Medium-quality			59897	No	70.42	AF16-15	Bacillota	Clostridia	Lachnospirales	Lachnospiraceae	Eisenbergiella	Eisenbergiella sp900066775
VIRSorter_AF16-22LB_Scaf5_2_-cat_2	Caudovirales	Siphoviridae	Unassigned	172_0	Clustered	3	Medium-quality	VC_172_0	3	34667	No	62.44	AF16-22LB	Bacillota	Bacilli	Lactobacillales	Lactobacillaceae	Limosilactobacillus	Limosilactobacillus fermentum
VIRSorter_AF16-23AC_Scaf8_1__gene_13_gene_62-12007-48911-cat_5	Unassigned	Unassigned	Unassigned	114_0	Clustered	4	Medium-quality	VC_114_0	4	36904	No	66.24	AF16-23AC	Actinomycetota	Coriobacteriia	Coriobacteriales	Atopobiaceae	Tractidigestivibacter	Tractidigestivibacter sp000752675
VIRSorter_AF16-24AC_Scaf8_1__gene_13_gene_60-12007-48738-cat_5	Unassigned	Unassigned	Unassigned	114_0	Clustered	4	Medium-quality	VC_114_0	4	36731	No	65.92	AF16-24AC	Actinomycetota	Coriobacteriia	Coriobacteriales	Atopobiaceae	Tractidigestivibacter	Tractidigestivibacter sp000752675
VIRSorter_AF16-25_Scaf29_1_-cat_2	Unassigned	Unassigned	Unassigned	593_2	Clustered	20	Medium-quality	VC_593_2	20	31352	No	50.45	AF16-25	Bacillota	Clostridia	Lachnospirales	Lachnospiraceae	CAG-127	CAG-127 sp900319515
VIRSorter_AF16-25_Scaf3_1__gene_1_gene_43-753-32956-cat_5	Unassigned	Unassigned	Unassigned	192_0	Clustered	4	Medium-quality	VC_192_0	4	32203	Yes	59.37	AF16-25	Bacillota	Clostridia	Lachnospirales	Lachnospiraceae	CAG-127	CAG-127 sp900319515
VIRSorter_AF16-31_Scaf8_1_-cat_2	Unassigned	Unassigned	Unassigned	300_2	Clustered/Singleton	1	Medium-quality	VC_300_2	1	135718	Yes	57.52	AF16-31	Bacillota	Clostridia	Lachnospirales	Lachnospiraceae	Bariatricus	Bariatricus comes
VIRSorter_AF16-32LB_Scaf3_1__gene_130_gene_184-153809-190778-cat_5	Unassigned	Unassigned	Unassigned		Outlier		Medium-quality			36969	No	68.36	AF16-32LB	Bacillota	Bacilli	Paenibacillales	Paenibacillaceae	Paenibacillus_A	Paenibacillus macerans
VIRSorter_AF16-47_Scaf3_1__gene_69_gene_155-71509-120718-cat_5	Unassigned	Unassigned	Unassigned		Overlap (VC_530/VC_531)		Medium-quality			49209	Yes	75.31	AF16-47	Bacillota	Bacilli	Erysipelotrichales	Coprobacillaceae	Faecalibacillus	Faecalibacillus intestinalis
VIRSorter_AF16-47_Scaf5_1__gene_152_gene_206-140136-175939-cat_5	Unassigned	Unassigned	Unassigned	154_0	Clustered	10	Medium-quality	VC_154_0	10	35803	No	59.95	AF16-47	Bacillota	Bacilli	Erysipelotrichales	Coprobacillaceae	Faecalibacillus	Faecalibacillus intestinalis
VIRSorter_AF16-48_Scaf2_1__gene_64_gene_178-57047-149776-cat_5	Unassigned	Unassigned	Unassigned	300_0	Clustered	2	Medium-quality	VC_300_0	2	92729	Yes	62.43	AF16-48	Bacillota	Clostridia	Lachnospirales	Lachnospiraceae	Eubacterium_G	Eubacterium sp000432355
VIRSorter_AF16-48_Scaf4_1__gene_126_gene_226-126313-216419-cat_5	Unassigned	Unassigned	Unassigned		Outlier		Medium-quality			90106	Yes	67.98	AF16-48	Bacillota	Clostridia	Lachnospirales	Lachnospiraceae	Eubacterium_G	Eubacterium sp000432355
VIRSorter_AF16-49_Scaf6_1__gene_87_gene_191-95904-189312-cat_5	Unassigned	Unassigned	Unassigned	558_1	Clustered	49	Medium-quality	VC_558_1	49	93408	No	68.05	AF16-49	Bacteroidota	Bacteroidia	Bacteroidales	Bacteroidaceae	OM05-12	OM05-12 sp003438995
VIRSorter_AF16-5_Scaf2_1__gene_76_gene_160-91632-158726-cat_5	Unassigned	Unassigned	Unassigned	640_2	Clustered	5	Medium-quality	VC_640_2	5	67094	Yes	89.01	AF16-5	Bacillota	Clostridia	Lachnospirales	Lachnospiraceae	Coprococcus	Coprococcus eutactus
VIRSorter_AF16-50_Scaf15_1_-cat_2	Unassigned	Unassigned	Unassigned		Outlier		Medium-quality			64961	No	88.89	AF16-50	Bacillota	Clostridia	Oscillospirales	Ruminococcaceae	Ruminococcus_D	Ruminococcus bicirculans
VIRSorter_AF16-50_Scaf4_1__gene_34_gene_141-38032-131137-cat_5	Unassigned	Unassigned	Unassigned	620_0	Clustered	6	Medium-quality	VC_620_0	6	93105	Yes	67.58	AF16-50	Bacillota	Clostridia	Oscillospirales	Ruminococcaceae	Ruminococcus_D	Ruminococcus bicirculans
VIRSorter_AF16-7_Scaf18_1__gene_48_gene_88-52302-89354-cat_5	Unassigned	Unassigned	Unassigned	553_1	Clustered	29	Medium-quality	VC_553_1	29	37052	No	61.47	AF16-7	Bacteroidota	Bacteroidia	Bacteroidales	Bacteroidaceae	Bacteroides	Bacteroides uniformis
VIRSorter_AF16-7_Scaf24_1__gene_17_gene_70-22558-66304-cat_5	Unassigned	Unassigned	Unassigned		Overlap (VC_533/VC_538)		Medium-quality			43746	No	59.75	AF16-7	Bacteroidota	Bacteroidia	Bacteroidales	Bacteroidaceae	Bacteroides	Bacteroides uniformis
VIRSorter_AF17-1_Scaf16_2__gene_1_gene_40-0-34289-cat_5	Unassigned	Unassigned	Unassigned	281_0	Clustered	20	Medium-quality	VC_281_0	20	34289	No	61.39	AF17-1	Bacteroidota	Bacteroidia	Bacteroidales	Bacteroidaceae	Phocaeicola	Phocaeicola dorei
VIRSorter_AF17-12_Scaf5_1__gene_48_gene_147-50699-134457-cat_4	Unassigned	Unassigned	Unassigned	155_0	Clustered	2	Medium-quality	VC_155_0	2	83758	Yes	71.38	AF17-12	Bacillota	Clostridia	Lachnospirales	Lachnospiraceae	Blautia_A	Blautia massiliensis
VIRSorter_AF17-16_Scaf14_1_-cat_2	Unassigned	Unassigned	Unassigned		Outlier		Medium-quality			30677	No	54.45	AF17-16	Bacteroidota	Bacteroidia	Bacteroidales	Rikenellaceae	Alistipes_A	Alistipes pullistercoris
VIRSorter_AF17-1AC_Scaf14_1_-cat_2	Unassigned	Unassigned	Unassigned	664_0	Clustered	3	Medium-quality	VC_664_0	3	74031	No	77.57	AF17-1AC	Bacillota	Clostridia	Oscillospirales	Ruminococcaceae	Ruminococcus_D	Ruminococcus bicirculans
VIRSorter_AF17-1AC_Scaf5_1__gene_72_gene_174-89868-181210-cat_5	Unassigned	Unassigned	Unassigned	641_0	Clustered	3	Medium-quality	VC_641_0	3	91342	Yes	60.48	AF17-1AC	Bacillota	Clostridia	Oscillospirales	Ruminococcaceae	Ruminococcus_D	Ruminococcus bicirculans
VIRSorter_AF17-20_Scaf3_1__gene_186_gene_231-223190-264837-cat_5	Unassigned	Unassigned	Unassigned	553_1	Clustered	29	Medium-quality	VC_553_1	29	41647	No	69.1	AF17-20	Bacteroidota	Bacteroidia	Bacteroidales	Bacteroidaceae	Bacteroides	Bacteroides uniformis
VIRSorter_AF17-22AC_Scaf1_1__gene_36_gene_90-35915-75457-cat_5	Unassigned	Unassigned	Unassigned	646_0	Clustered	6	Medium-quality	VC_646_0	6	39542	No	75.99	AF17-22AC	Bacillota	Clostridia	Lachnospirales	Lachnospiraceae	Blautia_A	Blautia sp900120195
VIRSorter_AF17-24_Scaf15_1_-cat_2	Unassigned	Unassigned	Unassigned	664_0	Clustered	3	Medium-quality	VC_664_0	3	74007	No	77.57	AF17-24	Bacillota	Clostridia	Oscillospirales	Ruminococcaceae	Ruminococcus_D	Ruminococcus bicirculans
VIRSorter_AF17-25_Scaf8_1__gene_174_gene_219-229479-272215-cat_5	Unassigned	Unassigned	Unassigned	553_1	Clustered	29	Medium-quality	VC_553_1	29	42736	No	70.9	AF17-25	Bacteroidota	Bacteroidia	Bacteroidales	Bacteroidaceae	Bacteroides	Bacteroides cellulosilyticus
VIRSorter_AF17-27_Scaf8_2_-cat_2	Unassigned	Unassigned	Unassigned	561_3	Clustered/Singleton	1	Medium-quality	VC_561_3	1	127067	Yes	60.59	AF17-27	Bacillota	Clostridia	Lachnospirales	Lachnospiraceae	Agathobacter	Agathobacter rectalis
VIRSorter_AF17-28_Scaf1_1__gene_1_gene_63-0-46135-cat_5	Unassigned	Unassigned	Unassigned	505_1	Clustered/Singleton	1	Medium-quality	VC_505_1	1	46135	No	55.07	AF17-28	Bacteroidota	Bacteroidia	Bacteroidales	Tannerellaceae	Parabacteroides	Parabacteroides acidifaciens
VIRSorter_AF17-28_Scaf16_1__gene_1_gene_45-0-33507-cat_5	Unassigned	Unassigned	Unassigned		Overlap (VC_535/VC_536/VC_560)		Medium-quality			33507	No	58.38	AF17-28	Bacteroidota	Bacteroidia	Bacteroidales	Tannerellaceae	Parabacteroides	Parabacteroides acidifaciens
VIRSorter_AF17-3_Scaf4_1__gene_171_gene_221-194767-239038-cat_5	Unassigned	Unassigned	Unassigned	587_0	Clustered	2	Medium-quality	VC_587_0	2	44271	No	68.34	AF17-3	Bacteroidota	Bacteroidia	Bacteroidales	Tannerellaceae	Parabacteroides	Parabacteroides goldsteinii
VIRSorter_AF17-4_Scaf17_1__gene_55_gene_95-58748-90634-cat_5	Caudovirales	Myoviridae	P2virus	88_0	Clustered	15	Medium-quality	VC_88_0	15	31886	No	67.74	AF17-4	Pseudomonadota	Gammaproteobacteria	Enterobacterales	Enterobacteriaceae	Escherichia	Escherichia coli
VIRSorter_AF17-6_Scaf15_1_-cat_2	Unassigned	Unassigned	Unassigned	664_0	Clustered	3	Medium-quality	VC_664_0	3	74032	No	77.57	AF17-6	Bacillota	Clostridia	Oscillospirales	Ruminococcaceae	Ruminococcus_D	Ruminococcus bicirculans
VIRSorter_AF17-6_Scaf5_2__gene_51_gene_94-48772-79204-cat_5	Unassigned	Unassigned	Unassigned	641_0	Clustered	3	Medium-quality	VC_641_0	3	30432	No	60.91	AF17-6	Bacillota	Clostridia	Oscillospirales	Ruminococcaceae	Ruminococcus_D	Ruminococcus bicirculans
VIRSorter_AF17-6LB_Scaf5_1__gene_73_gene_175-89856-181198-cat_5	Unassigned	Unassigned	Unassigned	641_0	Clustered	3	Medium-quality	VC_641_0	3	91342	Yes	60.48	AF17-6LB	Bacillota	Clostridia	Oscillospirales	Ruminococcaceae	Ruminococcus_D	Ruminococcus bicirculans
VIRSorter_AF17-8LB_Scaf9_1__gene_1_gene_48-0-39280-cat_5	Unassigned	Unassigned	Unassigned		Overlap (VC_40/VC_41)		Medium-quality			39280	No	57.13	AF17-8LB	Pseudomonadota	Gammaproteobacteria	Enterobacterales	Enterobacteriaceae	Escherichia	Escherichia coli
VIRSorter_AF17-9LB_Scaf1_1__gene_277_gene_382-312103-411820-cat_5	Unassigned	Unassigned	Unassigned	542_0	Clustered	4	Medium-quality	VC_542_0	4	99717	Yes	67.77	AF17-9LB	Bacillota	Clostridia	Lachnospirales	Lachnospiraceae	Fusicatenibacter	Fusicatenibacter saccharivorans
VIRSorter_AF17-9LB_Scaf2_1__gene_214_gene_317-224626-307136-cat_5	Unassigned	Unassigned	Unassigned		Outlier		Medium-quality			82510	Yes	60.33	AF17-9LB	Bacillota	Clostridia	Lachnospirales	Lachnospiraceae	Fusicatenibacter	Fusicatenibacter saccharivorans
VIRSorter_AF18-1_Scaf2_1__gene_117_gene_153-160623-194671-cat_5	Unassigned	Unassigned	Unassigned		Overlap (VC_532/VC_534)		Medium-quality			34048	No	51.07	AF18-1	Bacteroidota	Bacteroidia	Bacteroidales	Bacteroidaceae	Bacteroides	Bacteroides eggerthii
VIRSorter_AF18-10_Scaf11_1__gene_88_gene_165-126907-187321-cat_5	Unassigned	Unassigned	Unassigned	551_0	Clustered	4	Medium-quality	VC_551_0	4	60414	No	78.18	AF18-10	Bacteroidota	Bacteroidia	Bacteroidales	Tannerellaceae	Parabacteroides	Parabacteroides distasonis
VIRSorter_AF18-12LB_Scaf16_1_-cat_2	Unassigned	Unassigned	Unassigned		Overlap (VC_118/VC_473)		Medium-quality			95745	Yes	67.27	AF18-12LB	Bacillota	Clostridia	Lachnospirales	Lachnospiraceae	Bariatricus	Bariatricus comes
VIRSorter_AF18-14_Scaf10_1__gene_1_gene_52-0-47004-cat_5	Unassigned	Unassigned	Unassigned	213_2	Clustered	11	Medium-quality	VC_213_2	11	47004	No	53.93	AF18-14	Bacteroidota	Bacteroidia	Bacteroidales	Bacteroidaceae	Phocaeicola	Phocaeicola vulgatus
VIRSorter_AF18-15LB_Scaf4_1__gene_1_gene_79-0-50404-cat_5	Unassigned	Unassigned	Unassigned	123_0	Clustered	3	Medium-quality	VC_123_0	3	50404	Yes	52.22	AF18-15LB	Bacillota	Bacilli	Erysipelotrichales	Coprobacillaceae	Faecalibacillus	Faecalibacillus faecis
VIRSorter_AF18-16LB_Scaf18_1__gene_12_gene_66-13381-51951-cat_5	Unassigned	Unassigned	Unassigned	300_1	Clustered	11	Medium-quality	VC_300_1	11	38570	No	63.35	AF18-16LB	Bacillota	Clostridia	Lachnospirales	Lachnospiraceae	Agathobacter	Agathobacter rectalis
VIRSorter_AF18-16LB_Scaf31_1_-cat_2	Unassigned	Unassigned	Unassigned	223_0	Clustered	12	Medium-quality	VC_223_0	12	39149	No	59.08	AF18-16LB	Bacillota	Clostridia	Lachnospirales	Lachnospiraceae	Agathobacter	Agathobacter rectalis
VIRSorter_AF18-18LB_Scaf20_1__gene_18_gene_70-11888-52325-cat_5	Unassigned	Unassigned	Unassigned	223_0	Clustered	12	Medium-quality	VC_223_0	12	40437	No	61.02	AF18-18LB	Bacillota	Clostridia	Lachnospirales	Lachnospiraceae	Agathobacter	Agathobacter rectalis
VIRSorter_AF18-18LB_Scaf27_1_-cat_2	Unassigned	Unassigned	Unassigned	300_1	Clustered	11	Medium-quality	VC_300_1	11	46040	Yes	63.61	AF18-18LB	Bacillota	Clostridia	Lachnospirales	Lachnospiraceae	Agathobacter	Agathobacter rectalis
VIRSorter_AF18-22_Scaf16_2__gene_29_gene_81-30047-63064-cat_5	Unassigned	Unassigned	Unassigned	311_0	Clustered	7	Medium-quality	VC_311_0	7	33017	No	55.43	AF18-22	Bacillota	Clostridia	Lachnospirales	Lachnospiraceae	Mediterraneibacter	Mediterraneibacter massiliensis
VIRSorter_AF18-23LB_Scaf5_1__gene_102_gene_160-106739-148921-cat_4	Caudovirales	Podoviridae	Epsilon15virus	218_0	Clustered	21	Medium-quality	VC_218_0	21	42182	No	70.89	AF18-23LB	Pseudomonadota	Gammaproteobacteria	Enterobacterales	Enterobacteriaceae	Escherichia	Escherichia coli
VIRSorter_AF18-23LB_Scaf7_1__gene_1_gene_52-0-35583-cat_4	Caudovirales	Siphoviridae	Unassigned	246_0	Clustered	24	Medium-quality	VC_246_0	24	35583	No	60.2	AF18-23LB	Pseudomonadota	Gammaproteobacteria	Enterobacterales	Enterobacteriaceae	Escherichia	Escherichia coli
VIRSorter_AF18-27_Scaf10_1__gene_96_gene_151-102418-139082-cat_5	Unassigned	Unassigned	Unassigned		Outlier		Medium-quality			36664	No	57.81	AF18-27	Bacillota	Clostridia	Lachnospirales	Lachnospiraceae	Enterocloster	Enterocloster lavalensis
VIRSorter_AF18-27_Scaf10_2_-circular_gene_107_gene_149-79469-116-cat_5	Unassigned	Unassigned	Unassigned	459_0	Clustered	4	Medium-quality	VC_459_0	4	30807	No	58.9	AF18-27	Bacillota	Clostridia	Lachnospirales	Lachnospiraceae	Enterocloster	Enterocloster lavalensis
VIRSorter_AF18-27_Scaf14_1__gene_25_gene_92-30022-86070-cat_5	Unassigned	Unassigned	Unassigned	298_0	Clustered	3	Medium-quality	VC_298_0	3	56048	No	71.83	AF18-27	Bacillota	Clostridia	Lachnospirales	Lachnospiraceae	Enterocloster	Enterocloster lavalensis
VIRSorter_AF18-27_Scaf15_1__gene_1_gene_72-0-52472-cat_5	Unassigned	Unassigned	Unassigned	125_0	Clustered	17	Medium-quality	VC_125_0	17	52472	Yes	61.49	AF18-27	Bacillota	Clostridia	Lachnospirales	Lachnospiraceae	Enterocloster	Enterocloster lavalensis
VIRSorter_AF18-29_Scaf24_1__gene_10_gene_45-8331-33158-cat_5	Unassigned	Unassigned	Unassigned		Outlier		Medium-quality			24827	No	55.46	AF18-29	Bacillota	Clostridia	Oscillospirales	Ruminococcaceae	Ruminococcus_D	Ruminococcus bicirculans
VIRSorter_AF18-29_Scaf6_1__gene_85_gene_127-81391-110100-cat_5	Unassigned	Unassigned	Unassigned	620_0	Clustered	6	Medium-quality	VC_620_0	6	28709	No	52.93	AF18-29	Bacillota	Clostridia	Oscillospirales	Ruminococcaceae	Ruminococcus_D	Ruminococcus bicirculans
VIRSorter_AF18-2AC_Scaf1_1__gene_422_gene_486-420677-459098-cat_5	Unassigned	Unassigned	Unassigned	567_1	Clustered	42	Medium-quality	VC_567_1	42	38421	No	61.44	AF18-2AC	Actinomycetota	Actinomycetia	Actinomycetales	Bifidobacteriaceae	Bifidobacterium	Bifidobacterium pseudocatenulatum
VIRSorter_AF18-3_Scaf1_2__gene_149_gene_238-164845-222189-cat_5	Unassigned	Unassigned	Unassigned		Outlier		Medium-quality			57344	No	78.67	AF18-3	Bacillota	Bacilli	Erysipelotrichales	Erysipelotrichaceae	Longicatena	Longicatena caecimuris
VIRSorter_AF18-31LB_Scaf18_1_-cat_2	Unassigned	Unassigned	Unassigned	541_0	Clustered	17	Medium-quality	VC_541_0	17	31650	No	61.28	AF18-31LB	Bacillota	Clostridia	Lachnospirales	Lachnospiraceae	Choladocola	Choladocola sp003480725
VIRSorter_AF18-32LB_Scaf10_1__gene_1_gene_39-366-29438-cat_5	Unassigned	Unassigned	Unassigned		Overlap (VC_479/VC_516)		Medium-quality			29072	No	55.6	AF18-32LB	Bacillota	Bacilli	Lactobacillales	Streptococcaceae	Streptococcus	Streptococcus anginosus
VIRSorter_AF18-32LB_Scaf6_1__gene_1_gene_47-0-44363-cat_5	Unassigned	Unassigned	Unassigned	518_1	Clustered	6	Medium-quality	VC_518_1	6	44363	No	70.51	AF18-32LB	Bacillota	Bacilli	Lactobacillales	Streptococcaceae	Streptococcus	Streptococcus anginosus
VIRSorter_AF18-33_Scaf3_1__gene_24_gene_206-27264-191805-cat_5	Unassigned	Unassigned	Unassigned	558_1	Clustered	49	High-quality	VC_558_1	49	164541	No	94.91	AF18-33	Bacteroidota	Bacteroidia	Bacteroidales	Bacteroidaceae	Bacteroides	Bacteroides uniformis
VIRSorter_AF18-35LB_Scaf33_1_-cat_2	Unassigned	Unassigned	Unassigned		Overlap (VC_192/VC_194)		Medium-quality			26090	No	51.64	AF18-35LB	Bacillota	Bacilli	Erysipelotrichales	Erysipelotrichaceae	Clostridium_AQ	Clostridium innocuum
VIRSorter_AF18-35LB_Scaf36_1_-cat_2	Unassigned	Unassigned	Unassigned		Overlap (VC_194/VC_341/VC_639)		Medium-quality			29270	No	51.03	AF18-35LB	Bacillota	Bacilli	Erysipelotrichales	Erysipelotrichaceae	Clostridium_AQ	Clostridium innocuum
VIRSorter_AF18-38_Scaf18_1_-cat_2	Caudovirales	Siphoviridae	Unassigned	106_0	Clustered	9	Medium-quality	VC_106_0	9	35551	No	73.03	AF18-38	Bacillota	Bacilli	Lactobacillales	Streptococcaceae	Streptococcus	Streptococcus anginosus
VIRSorter_AF18-38_Scaf2_1__gene_84_gene_140-100579-157840-cat_5	Unassigned	Unassigned	Unassigned	518_1	Clustered	6	Medium-quality	VC_518_1	6	57261	Yes	63.19	AF18-38	Bacillota	Bacilli	Lactobacillales	Streptococcaceae	Streptococcus	Streptococcus anginosus
VIRSorter_AF18-38_Scaf3_1_-cat_2	Unassigned	Unassigned	Unassigned		Overlap (VC_479/VC_516)		Medium-quality			97563	Yes	62.86	AF18-38	Bacillota	Bacilli	Lactobacillales	Streptococcaceae	Streptococcus	Streptococcus anginosus
VIRSorter_AF18-38LB_Scaf9_1__gene_59_gene_102-63572-105263-cat_5	Unassigned	Unassigned	Unassigned	552_0	Clustered	37	Medium-quality	VC_552_0	37	41691	No	70.11	AF18-38LB	Bacteroidota	Bacteroidia	Bacteroidales	Bacteroidaceae	Bacteroides	Bacteroides cellulosilyticus
VIRSorter_AF18-40_Scaf2_1__gene_13_gene_94-15818-70633-cat_5	Unassigned	Unassigned	Unassigned	123_0	Clustered	3	Medium-quality	VC_123_0	3	54815	Yes	59.73	AF18-40	Bacillota	Bacilli	Erysipelotrichales	Coprobacillaceae	Faecalibacillus	Faecalibacillus faecis
VIRSorter_AF18-46_Scaf5_1_-circular_gene_39_gene_93-39264-73780-cat_5	Unassigned	Unassigned	Unassigned		Outlier		Medium-quality			34516	Yes	55.72	AF18-46	Bacillota	Bacilli	Erysipelotrichales	Erysipelotrichaceae	Bulleidia	Bulleidia moorei
VIRSorter_AF18-48_Scaf2_2__gene_181_gene_230-190767-221677-cat_5	Unassigned	Unassigned	Unassigned		Outlier		Medium-quality			30910	No	70.8	AF18-48	Bacillota	Clostridia	Lachnospirales	Lachnospiraceae	Faecalimonas	Faecalimonas umbilicata
VIRSorter_AF18-9LB_Scaf9_1__gene_80_gene_128-76737-109379-cat_5	Unassigned	Unassigned	Unassigned	458_0	Clustered	2	Medium-quality	VC_458_0	2	32642	No	58.26	AF18-9LB	Bacillota	Clostridia	Oscillospirales	Butyricicoccaceae	Agathobaculum	Agathobaculum butyriciproducens
VIRSorter_AF19-10LB_Scaf19_1_-cat_2	Unassigned	Unassigned	Unassigned	318_0	Clustered	12	Medium-quality	VC_318_0	12	80880	Yes	76.82	AF19-10LB	Bacillota	Clostridia	Lachnospirales	Lachnospiraceae	Blautia_A	Blautia sp000436615
VIRSorter_AF19-13_Scaf18_2__gene_23_gene_82-27206-69673-cat_5	Unassigned	Unassigned	Unassigned	197_0	Clustered	3	Medium-quality	VC_197_0	3	42467	Yes	60.94	AF19-13	Bacillota	Clostridia	Lachnospirales	Lachnospiraceae	Dorea	Dorea formicigenerans
VIRSorter_AF19-13_Scaf6_1__gene_26_gene_85-24815-70497-cat_5	Unassigned	Unassigned	Unassigned	593_2	Clustered	20	Medium-quality	VC_593_2	20	45682	No	70.24	AF19-13	Bacillota	Clostridia	Lachnospirales	Lachnospiraceae	Dorea	Dorea formicigenerans
VIRSorter_AF19-13AC_Scaf10_1__gene_15_gene_65-18653-52320-cat_5	Unassigned	Unassigned	Unassigned	154_0	Clustered	10	Medium-quality	VC_154_0	10	33667	No	58.33	AF19-13AC	Bacillota	Clostridia	Lachnospirales	Lachnospiraceae	Hungatella	Hungatella effluvii
VIRSorter_AF19-13AC_Scaf9_1__gene_177_gene_276-208005-278818-cat_4	Unassigned	Unassigned	Unassigned	624_0	Clustered	7	Medium-quality	VC_624_0	7	70813	Yes	74.9	AF19-13AC	Bacillota	Clostridia	Lachnospirales	Lachnospiraceae	Hungatella	Hungatella effluvii
VIRSorter_AF19-13LB_Scaf10_1__gene_1_gene_56-0-36995-cat_5	Unassigned	Unassigned	Unassigned	583_1	Clustered	3	Medium-quality	VC_583_1	3	36995	No	57.17	AF19-13LB	Bacillota	Clostridia	Lachnospirales	Lachnospiraceae	Fusicatenibacter	Fusicatenibacter saccharivorans
VIRSorter_AF19-13LB_Scaf12_1__gene_2_gene_84-2268-63144-cat_5	Unassigned	Unassigned	Unassigned	527_0	Clustered	6	Medium-quality	VC_527_0	6	60876	No	84.82	AF19-13LB	Bacillota	Clostridia	Lachnospirales	Lachnospiraceae	Fusicatenibacter	Fusicatenibacter saccharivorans
VIRSorter_AF19-13LB_Scaf7_1__gene_134_gene_185-147222-185951-cat_5	Unassigned	Unassigned	Unassigned	539_0	Clustered	7	Medium-quality	VC_539_0	7	38729	No	61.55	AF19-13LB	Bacillota	Clostridia	Lachnospirales	Lachnospiraceae	Fusicatenibacter	Fusicatenibacter saccharivorans
VIRSorter_AF19-13LB_Scaf8_1__gene_28_gene_109-33618-84926-cat_5	Unassigned	Unassigned	Unassigned	159_0	Clustered	6	Medium-quality	VC_159_0	6	51308	No	81.78	AF19-13LB	Bacillota	Clostridia	Lachnospirales	Lachnospiraceae	Fusicatenibacter	Fusicatenibacter saccharivorans
VIRSorter_AF19-14_Scaf12_1__gene_30_gene_129-40288-140908-cat_4	Unassigned	Unassigned	Unassigned	555_0	Clustered	2	Medium-quality	VC_555_0	2	100620	Yes	75.49	AF19-14	Bacteroidota	Bacteroidia	Bacteroidales	Tannerellaceae	Parabacteroides	Parabacteroides distasonis
VIRSorter_AF19-14_Scaf4_1__gene_34_gene_79-33285-85755-cat_4	Unassigned	Unassigned	Unassigned		Outlier		Medium-quality			52470	Yes	66.59	AF19-14	Bacteroidota	Bacteroidia	Bacteroidales	Tannerellaceae	Parabacteroides	Parabacteroides distasonis
VIRSorter_AF19-14_Scaf5_1__gene_7_gene_57-5595-47433-cat_5	Unassigned	Unassigned	Unassigned		Outlier		Medium-quality			41838	No	61.42	AF19-14	Bacteroidota	Bacteroidia	Bacteroidales	Tannerellaceae	Parabacteroides	Parabacteroides distasonis
VIRSorter_AF19-16_Scaf3_1__gene_64_gene_117-80026-117804-cat_5	Unassigned	Unassigned	Unassigned	591_0	Clustered	3	Medium-quality	VC_591_0	3	37778	No	55.5	AF19-16	Bacteroidota	Bacteroidia	Bacteroidales	Bacteroidaceae	Phocaeicola	Phocaeicola vulgatus
VIRSorter_AF19-16AC_Scaf6_1_-cat_2	Unassigned	Unassigned	Unassigned	198_2	Clustered/Singleton	1	Medium-quality	VC_198_2	1	176690	Yes	79.28	AF19-16AC	Bacillota	Clostridia	Lachnospirales	Lachnospiraceae	Ruminococcus_B	Ruminococcus gnavus
VIRSorter_AF19-16AC_Scaf8_1__gene_13_gene_97-13946-77664-cat_5	Unassigned	Unassigned	Unassigned	527_0	Clustered	6	Medium-quality	VC_527_0	6	63718	No	87.96	AF19-16AC	Bacillota	Clostridia	Lachnospirales	Lachnospiraceae	Ruminococcus_B	Ruminococcus gnavus
VIRSorter_AF19-17_Scaf5_1__gene_3_gene_115-3302-87939-cat_5	Unassigned	Unassigned	Unassigned	578_1	Clustered/Singleton	1	Medium-quality	VC_578_1	1	84637	Yes	52.87	AF19-17	Bacillota	Bacilli	Erysipelotrichales	Erysipelotrichaceae	Longicatena	Longicatena caecimuris
VIRSorter_AF19-2_Scaf15_1__gene_22_gene_86-28424-82412-cat_5	Unassigned	Unassigned	Unassigned	555_2	Clustered	5	Medium-quality	VC_555_2	5	53988	Yes	75.6	AF19-2	Bacteroidota	Bacteroidia	Bacteroidales	Bacteroidaceae	Bacteroides	Bacteroides stercoris
VIRSorter_AF19-2_Scaf5_2__gene_1_gene_89-0-61682-cat_5	Unassigned	Unassigned	Unassigned	627_0	Clustered	2	Medium-quality	VC_627_0	2	61682	No	54.16	AF19-2	Bacteroidota	Bacteroidia	Bacteroidales	Bacteroidaceae	Bacteroides	Bacteroides stercoris
VIRSorter_AF19-21AC_Scaf20_1__gene_12_gene_89-11850-58045-cat_5	Unassigned	Unassigned	Unassigned	224_0	Clustered	2	Medium-quality	VC_224_0	2	46195	No	67.02	AF19-21AC	Bacillota	Bacilli	Erysipelotrichales	Coprobacillaceae	Erysipelatoclostridium	Erysipelatoclostridium ramosum
VIRSorter_AF19-21AC_Scaf23_1__gene_16_gene_60-12101-45552-cat_5	Unassigned	Unassigned	Unassigned	116_0	Clustered	18	Medium-quality	VC_116_0	18	33451	No	61.35	AF19-21AC	Bacillota	Bacilli	Erysipelotrichales	Coprobacillaceae	Erysipelatoclostridium	Erysipelatoclostridium ramosum
VIRSorter_AF19-21AC_Scaf5_2__gene_1_gene_57-0-35758-cat_5	Unassigned	Unassigned	Unassigned		Overlap (VC_129/VC_315/VC_395/VC_586/VC_610)		Medium-quality			35758	No	65.32	AF19-21AC	Bacillota	Bacilli	Erysipelotrichales	Coprobacillaceae	Erysipelatoclostridium	Erysipelatoclostridium ramosum
VIRSorter_AF19-22AC_Scaf19_2__gene_33_gene_79-34173-69543-cat_5	Unassigned	Unassigned	Unassigned	612_0	Clustered	3	Medium-quality	VC_612_0	3	35370	No	56.06	AF19-22AC	Bacillota	Clostridia	Lachnospirales	Lachnospiraceae	Muricomes	Muricomes oroticus
VIRSorter_AF19-23_Scaf12_1__gene_64_gene_163-69477-137646-cat_4	Unassigned	Unassigned	Unassigned	590_1	Clustered	31	Medium-quality	VC_590_1	31	68169	No	62.44	AF19-23	Bacteroidota	Bacteroidia	Bacteroidales	Bacteroidaceae	Bacteroides	Bacteroides uniformis
VIRSorter_AF19-23_Scaf9_1__gene_133_gene_177-168925-204841-cat_5	Unassigned	Unassigned	Unassigned		Overlap (VC_533/VC_538)		Medium-quality			35916	No	52.48	AF19-23	Bacteroidota	Bacteroidia	Bacteroidales	Bacteroidaceae	Bacteroides	Bacteroides uniformis
VIRSorter_AF19-24AC_Scaf38_1_-cat_2	Unassigned	Unassigned	Unassigned		Overlap (VC_194/VC_341/VC_639)		Medium-quality			35584	Yes	53.06	AF19-24AC	Bacillota	Bacilli	Erysipelotrichales	Erysipelotrichaceae	Clostridium_AQ	Clostridium sp000165065
VIRSorter_AF19-29_Scaf2_1__gene_64_gene_163-67628-142029-cat_4	Unassigned	Unassigned	Unassigned		Overlap (VC_584/VC_585)		Medium-quality			74401	Yes	66.72	AF19-29	Bacillota	Clostridia	Lachnospirales	Lachnospiraceae	Blautia_A	Blautia wexlerae
VIRSorter_AF19-2LB_Scaf1_1__gene_242_gene_338-278942-374655-cat_5	Unassigned	Unassigned	Unassigned	594_0	Clustered	2	Medium-quality	VC_594_0	2	95713	Yes	72.65	AF19-2LB	Bacillota	Clostridia	Lachnospirales	Anaerotignaceae	Anaerotignum	Anaerotignum faecicola
VIRSorter_AF19-2LB_Scaf1_1__gene_420_gene_519-452646-529175-cat_4	Unassigned	Unassigned	Unassigned	309_0	Clustered	2	Medium-quality	VC_309_0	2	76529	Yes	50.1	AF19-2LB	Bacillota	Clostridia	Lachnospirales	Anaerotignaceae	Anaerotignum	Anaerotignum faecicola
VIRSorter_AF19-3_Scaf18_1__gene_15_gene_77-14178-54594-cat_5	Unassigned	Unassigned	Unassigned	116_0	Clustered	18	Medium-quality	VC_116_0	18	40416	No	65.66	AF19-3	Bacillota	Bacilli	Erysipelotrichales	Coprobacillaceae	Faecalibacillus	Faecalibacillus intestinalis
VIRSorter_AF19-34_Scaf1_2__gene_1_gene_101-37-74038-cat_5	Unassigned	Unassigned	Unassigned	310_1	Clustered	7	Medium-quality	VC_310_1	7	74001	Yes	82.45	AF19-34	Bacillota	Clostridia	Lachnospirales	Lachnospiraceae	Oliverpabstia	Oliverpabstia intestinalis
VIRSorter_AF19-34_Scaf5_3__gene_107_gene_170-103338-147977-cat_5	Unassigned	Unassigned	Unassigned	542_0	Clustered	4	Medium-quality	VC_542_0	4	44639	Yes	59.18	AF19-34	Bacillota	Clostridia	Lachnospirales	Lachnospiraceae	Oliverpabstia	Oliverpabstia intestinalis
VIRSorter_AF19-35_Scaf13_1_-cat_2	Unassigned	Unassigned	Unassigned	589_0	Clustered	33	Medium-quality	VC_589_0	33	137818	Yes	53.18	AF19-35	Bacteroidota	Bacteroidia	Bacteroidales	Bacteroidaceae	Bacteroides	Bacteroides caccae
VIRSorter_AF19-35_Scaf2_1__gene_137_gene_235-176036-264051-cat_5	Unassigned	Unassigned	Unassigned	213_4	Clustered	29	Medium-quality	VC_213_4	29	88015	Yes	73.02	AF19-35	Bacteroidota	Bacteroidia	Bacteroidales	Bacteroidaceae	Bacteroides	Bacteroides caccae
VIRSorter_AF19-35_Scaf21_1_-cat_2	Unassigned	Unassigned	Unassigned	558_1	Clustered	49	Medium-quality	VC_558_1	49	86457	No	64.69	AF19-35	Bacteroidota	Bacteroidia	Bacteroidales	Bacteroidaceae	Bacteroides	Bacteroides caccae
VIRSorter_AF19-35_Scaf26_1__gene_20_gene_65-27713-65537-cat_5	Unassigned	Unassigned	Unassigned		Overlap (VC_574/VC_575)		Medium-quality			37824	No	56.58	AF19-35	Bacteroidota	Bacteroidia	Bacteroidales	Bacteroidaceae	Bacteroides	Bacteroides caccae
VIRSorter_AF19-3LB_Scaf13_1__gene_1_gene_56-1017-45110-cat_5	Unassigned	Unassigned	Unassigned		Overlap (VC_533/VC_538)		Medium-quality			44093	No	53.06	AF19-3LB	Bacteroidota	Bacteroidia	Bacteroidales	Bacteroidaceae	Bacteroides	Bacteroides uniformis
VIRSorter_AF19-3LB_Scaf8_1__gene_46_gene_178-65494-181143-cat_5	Unassigned	Unassigned	Unassigned	558_1	Clustered	49	Medium-quality	VC_558_1	49	115649	No	78.53	AF19-3LB	Bacteroidota	Bacteroidia	Bacteroidales	Bacteroidaceae	Bacteroides	Bacteroides uniformis
VIRSorter_AF19-4AC_Scaf5_1__gene_173_gene_230-179390-222791-cat_5	Unassigned	Unassigned	Unassigned	117_0	Clustered	8	Medium-quality	VC_117_0	8	43401	No	79.62	AF19-4AC	Bacillota	Clostridia	Lachnospirales	Lachnospiraceae	Dorea	Dorea formicigenerans
VIRSorter_AF19-4LB_Scaf2_1__gene_31_gene_142-29800-138330-cat_5	Unassigned	Unassigned	Unassigned	636_0	Clustered	7	Medium-quality	VC_636_0	7	108530	Yes	61.24	AF19-4LB	Bacillota	Clostridia	Lachnospirales	Lachnospiraceae	Mediterraneibacter	Mediterraneibacter faecis
VIRSorter_AF19-4LB_Scaf2_1__gene_50_gene_149-56087-144696-cat_4	Unassigned	Unassigned	Unassigned	636_0	Clustered	7	Medium-quality	VC_636_0	7	88609	Yes	53.01	AF19-4LB	Bacillota	Clostridia	Lachnospirales	Lachnospiraceae	Mediterraneibacter	Mediterraneibacter faecis
VIRSorter_AF19-8AC_Scaf2_1__gene_51_gene_181-60186-180337-cat_5	Unassigned	Unassigned	Unassigned	640_3	Clustered/Singleton	1	Medium-quality	VC_640_3	1	120151	Yes	68.12	AF19-8AC	Bacillota	Clostridia	Lachnospirales	Lachnospiraceae	Coprococcus	Coprococcus eutactus
VIRSorter_AF19-9AC_Scaf2_5__gene_63_gene_101-67787-95598-cat_5	Unassigned	Unassigned	Unassigned	156_0	Clustered	15	Medium-quality	VC_156_0	15	27811	No	62.63	AF19-9AC	Bacillota	Clostridia	Oscillospirales	Oscillospiraceae	Lawsonibacter	Lawsonibacter sp003478995
VIRSorter_AF19-9AC_Scaf6_1__gene_12_gene_115-16387-112379-cat_5	Unassigned	Unassigned	Unassigned	399_4	Clustered/Singleton	1	Medium-quality	VC_399_4	1	95992	Yes	77.67	AF19-9AC	Bacillota	Clostridia	Oscillospirales	Oscillospiraceae	Lawsonibacter	Lawsonibacter sp003478995
VIRSorter_AF19-9LB_Scaf12_1__gene_39_gene_108-38425-90163-cat_5	Unassigned	Unassigned	Unassigned	156_0	Clustered	15	High-quality	VC_156_0	15	51738	No	93.68	AF19-9LB	Bacillota	Clostridia	Lachnospirales	Lachnospiraceae	Enterocloster	Enterocloster aldenensis
VIRSorter_AF19-9LB_Scaf17_1__gene_37_gene_99-25030-67919-cat_5	Unassigned	Unassigned	Unassigned	130_0	Clustered	30	Medium-quality	VC_130_0	30	42889	No	69.8	AF19-9LB	Bacillota	Clostridia	Lachnospirales	Lachnospiraceae	Enterocloster	Enterocloster aldenensis
VIRSorter_AF19-9LB_Scaf8_1__gene_48_gene_156-55555-157932-cat_5	Unassigned	Unassigned	Unassigned	142_1	Clustered/Singleton	1	Medium-quality	VC_142_1	1	102377	Yes	53.01	AF19-9LB	Bacillota	Clostridia	Lachnospirales	Lachnospiraceae	Enterocloster	Enterocloster aldenensis
VIRSorter_AF20-11LBA_Scaf2_1__gene_90_gene_238-74194-181409-cat_5	Unassigned	Unassigned	Unassigned	634_0	Clustered	14	Medium-quality	VC_634_0	14	107215	Yes	77.45	AF20-11LBA	Actinomycetota	Actinomycetia	Actinomycetales	Bifidobacteriaceae	Bifidobacterium	Bifidobacterium longum
VIRSorter_AF20-12LB_Scaf9_1__gene_16_gene_151-21918-140638-cat_5	Unassigned	Unassigned	Unassigned	127_1	Clustered/Singleton	1	High-quality	VC_127_1	1	118720	No	95.12	AF20-12LB	Bacillota	Clostridia	Lachnospirales	Lachnospiraceae	Blautia_A	Blautia massiliensis
VIRSorter_AF20-13LB_Scaf5_1__gene_29_gene_151-37823-139427-cat_5	Unassigned	Unassigned	Unassigned	558_1	Clustered	49	Medium-quality	VC_558_1	49	101604	No	71.97	AF20-13LB	Bacteroidota	Bacteroidia	Bacteroidales	Bacteroidaceae	Bacteroides	Bacteroides uniformis
VIRSorter_AF20-17LB_Scaf13_2__gene_7_gene_66-4996-54148-cat_5	Unassigned	Unassigned	Unassigned	593_2	Clustered	20	Medium-quality	VC_593_2	20	49152	No	77.13	AF20-17LB	Bacillota	Clostridia	Lachnospirales	Lachnospiraceae	Copromonas	Copromonas sp900066785
VIRSorter_AF20-1LB_Scaf8_1_-cat_2	Unassigned	Unassigned	Unassigned	505_11	Clustered	5	Medium-quality	VC_505_11	5	51270	No	53.82	AF20-1LB	Bacteroidota	Bacteroidia	Bacteroidales	Bacteroidaceae	Phocaeicola	Phocaeicola vulgatus
VIRSorter_AF20-7LB_Scaf13_1__gene_52_gene_121-50972-91808-cat_5	Unassigned	Unassigned	Unassigned	667_0	Clustered	2	Medium-quality	VC_667_0	2	40836	No	52.73	AF20-7LB	Bacillota	Bacilli	Erysipelotrichales	Coprobacillaceae	Erysipelatoclostridium	Erysipelatoclostridium ramosum
VIRSorter_AF20-7LB_Scaf24_3__gene_17_gene_61-17041-50490-cat_5	Unassigned	Unassigned	Unassigned	116_0	Clustered	18	Medium-quality	VC_116_0	18	33449	No	61.35	AF20-7LB	Bacillota	Bacilli	Erysipelotrichales	Coprobacillaceae	Erysipelatoclostridium	Erysipelatoclostridium ramosum
VIRSorter_AF20-7LB_Scaf5_2__gene_1_gene_71-232-38182-cat_5	Unassigned	Unassigned	Unassigned		Overlap (VC_192/VC_610)		Medium-quality			37950	No	73.04	AF20-7LB	Bacillota	Bacilli	Erysipelotrichales	Coprobacillaceae	Erysipelatoclostridium	Erysipelatoclostridium ramosum
VIRSorter_AF20-9LB_Scaf18_4_-cat_2	Unassigned	Unassigned	Unassigned	558_1	Clustered	49	Medium-quality	VC_558_1	49	68435	No	53.29	AF20-9LB	Bacteroidota	Bacteroidia	Bacteroidales	Bacteroidaceae	Bacteroides	Bacteroides ovatus
VIRSorter_AF20-9LB_Scaf7_1__gene_14_gene_122-21694-131578-cat_5	Unassigned	Unassigned	Unassigned	213_4	Clustered	29	Medium-quality	VC_213_4	29	109884	Yes	77.11	AF20-9LB	Bacteroidota	Bacteroidia	Bacteroidales	Bacteroidaceae	Bacteroides	Bacteroides ovatus
VIRSorter_AF21-10LB_Scaf15_1_-cat_2	Unassigned	Unassigned	Unassigned		Outlier		Medium-quality			39947	No	64.82	AF21-10LB	Bacillota	Clostridia	Oscillospirales	Acutalibacteraceae	Ruminococcus_E	Ruminococcus bromii
VIRSorter_AF21-11LB_Scaf12_1_-circular-cat_2	Unassigned	Unassigned	Unassigned	460_0	Clustered	2	Medium-quality	VC_460_0	2	38445	No	69.95	AF21-11LB	Actinomycetota	Coriobacteriia	Coriobacteriales	Coriobacteriaceae	Collinsella	Collinsella tanakaei
VIRSorter_AF21-27_Scaf1_2__gene_539_gene_597-640764-680849-cat_5	Unassigned	Unassigned	Unassigned	567_1	Clustered	42	Medium-quality	VC_567_1	42	40085	No	54.86	AF21-27	Actinomycetota	Actinomycetia	Actinomycetales	Bifidobacteriaceae	Bifidobacterium	Bifidobacterium adolescentis
VIRSorter_AF21-27_Scaf2_2__gene_9_gene_80-10549-56716-cat_5	Unassigned	Unassigned	Unassigned	343_1	Clustered	14	Medium-quality	VC_343_1	14	46167	Yes	65.59	AF21-27	Actinomycetota	Actinomycetia	Actinomycetales	Bifidobacteriaceae	Bifidobacterium	Bifidobacterium adolescentis
VIRSorter_AF21-31_Scaf17_1_-cat_2	Unassigned	Unassigned	Unassigned	582_0	Clustered	3	Medium-quality	VC_582_0	3	60982	Yes	68.08	AF21-31	Bacillota	Clostridia	Lachnospirales	Lachnospiraceae	Roseburia	Roseburia inulinivorans
VIRSorter_AF21-41_Scaf1_3__gene_59_gene_119-84675-137888-cat_5	Unassigned	Unassigned	Unassigned	654_0	Clustered	3	Medium-quality	VC_654_0	3	53213	No	53.74	AF21-41	Bacteroidota	Bacteroidia	Bacteroidales	Marinifilaceae	Butyricimonas	Butyricimonas paravirosa
VIRSorter_AF21-42_Scaf1_1__gene_75_gene_129-78913-120454-cat_4	Unassigned	Unassigned	Unassigned	130_0	Clustered	30	Medium-quality	VC_130_0	30	41541	No	68.21	AF21-42	Bacillota	Clostridia	Lachnospirales	Lachnospiraceae	Blautia_A	Blautia luti
VIRSorter_AF21-42_Scaf12_1__gene_2_gene_101-621-77193-cat_4	Unassigned	Unassigned	Unassigned	318_0	Clustered	12	Medium-quality	VC_318_0	12	76572	No	77.73	AF21-42	Bacillota	Clostridia	Lachnospirales	Lachnospiraceae	Blautia_A	Blautia luti
VIRSorter_AF21-53_Scaf11_1__gene_4_gene_47-2315-43781-cat_5	Unassigned	Unassigned	Unassigned	553_1	Clustered	29	Medium-quality	VC_553_1	29	41466	No	68.8	AF21-53	Bacteroidota	Bacteroidia	Bacteroidales	Bacteroidaceae	Bacteroides	Bacteroides uniformis
VIRSorter_AF21-53_Scaf23_1__gene_19_gene_58-25587-62097-cat_5	Unassigned	Unassigned	Unassigned	281_0	Clustered	20	Medium-quality	VC_281_0	20	36510	No	58.08	AF21-53	Bacteroidota	Bacteroidia	Bacteroidales	Bacteroidaceae	Bacteroides	Bacteroides uniformis
VIRSorter_AF21-6_Scaf27_1_-cat_2	Unassigned	Unassigned	Unassigned	135_0	Clustered	14	Medium-quality	VC_135_0	14	28235	No	51.74	AF21-6	Bacillota	Bacilli	Lactobacillales	Enterococcaceae	Enterococcus_B	Enterococcus lactis
VIRSorter_AF21-6_Scaf28_1_-cat_2	Unassigned	Unassigned	Unassigned		Overlap (VC_374/VC_375)		Medium-quality			25996	No	51.98	AF21-6	Bacillota	Bacilli	Lactobacillales	Enterococcaceae	Enterococcus_B	Enterococcus lactis
VIRSorter_AF21-8_Scaf2_1__gene_216_gene_273-249026-282981-cat_5	Unassigned	Unassigned	Unassigned	460_0	Clustered	2	Medium-quality	VC_460_0	2	33955	No	61.66	AF21-8	Actinomycetota	Coriobacteriia	Coriobacteriales	Coriobacteriaceae	Collinsella	Collinsella tanakaei
VIRSorter_AF21-8LB_Scaf13_1__gene_20_gene_90-19139-63810-cat_5	Unassigned	Unassigned	Unassigned		Outlier		Medium-quality			44671	Yes	69.91	AF21-8LB	Bacillota	Bacilli	Erysipelotrichales	Coprobacillaceae	Faecalibacillus	Faecalibacillus faecis
VIRSorter_AF21-8LB_Scaf2_1__gene_94_gene_169-82092-127078-cat_5	Unassigned	Unassigned	Unassigned		Overlap (VC_530/VC_531)		Medium-quality			44986	No	73.82	AF21-8LB	Bacillota	Bacilli	Erysipelotrichales	Coprobacillaceae	Faecalibacillus	Faecalibacillus faecis
VIRSorter_AF22-10_Scaf10_1__gene_1_gene_51-0-34712-cat_5	Unassigned	Unassigned	Unassigned	580_0	Clustered	6	Medium-quality	VC_580_0	6	34712	No	58.23	AF22-10	Bacillota	Clostridia	Lachnospirales	Lachnospiraceae	Clostridium_Q	Clostridium fessum
VIRSorter_AF22-12AC_Scaf1_1__gene_122_gene_224-131538-196414-cat_5	Unassigned	Unassigned	Unassigned	624_0	Clustered	7	Medium-quality	VC_624_0	7	64876	Yes	72.8	AF22-12AC	Bacillota	Clostridia	Lachnospirales	Lachnospiraceae	Roseburia	Roseburia hominis
VIRSorter_AF22-2LB_Scaf2_1__gene_181_gene_288-196305-270119-cat_5	Unassigned	Unassigned	Unassigned	79_4	Clustered	21	Medium-quality	VC_79_4	21	73814	Yes	89.8	AF22-2LB	Bacillota	Clostridia	Lachnospirales	Lachnospiraceae	RUG115	RUG115 sp900066395
VIRSorter_AF22-3AC_Scaf27_1_-cat_2	Unassigned	Unassigned	Unassigned	505_7	Clustered/Singleton	1	Medium-quality	VC_505_7	1	77132	Yes	67.92	AF22-3AC	Bacteroidota	Bacteroidia	Bacteroidales	Bacteroidaceae	Bacteroides	Bacteroides cellulosilyticus
VIRSorter_AF22-3AC_Scaf29_1__gene_15_gene_62-13744-51592-cat_5	Unassigned	Unassigned	Unassigned		Overlap (VC_533/VC_538)		Medium-quality			37848	No	59.37	AF22-3AC	Bacteroidota	Bacteroidia	Bacteroidales	Bacteroidaceae	Bacteroides	Bacteroides cellulosilyticus
VIRSorter_AF22-4AC_Scaf1_1__gene_57_gene_156-75645-137721-cat_4	Unassigned	Unassigned	Unassigned		Outlier		Medium-quality			62076	No	72.11	AF22-4AC	Bacillota	Clostridia	Lachnospirales	Lachnospiraceae	Coprococcus	Coprococcus sp000154245
VIRSorter_AF22-5LB_Scaf1_1__gene_280_gene_328-288048-322316-cat_5	Unassigned	Unassigned	Unassigned	311_0	Clustered	7	Medium-quality	VC_311_0	7	34268	No	53.35	AF22-5LB	Bacillota	Clostridia	Lachnospirales	Lachnospiraceae	Oliverpabstia	Oliverpabstia intestinalis
VIRSorter_AF22-5LB_Scaf1_1__gene_36_gene_135-38937-125567-cat_4	Unassigned	Unassigned	Unassigned	595_0	Clustered	10	High-quality	VC_595_0	10	86630	No	95.65	AF22-5LB	Bacillota	Clostridia	Lachnospirales	Lachnospiraceae	Oliverpabstia	Oliverpabstia intestinalis
VIRSorter_AF22-5LB_Scaf2_1__gene_141_gene_194-128775-166655-cat_5	Unassigned	Unassigned	Unassigned	646_0	Clustered	6	Medium-quality	VC_646_0	6	37880	No	72.8	AF22-5LB	Bacillota	Clostridia	Lachnospirales	Lachnospiraceae	Oliverpabstia	Oliverpabstia intestinalis
VIRSorter_AF23-2_Scaf4_2__gene_29_gene_85-28477-67839-cat_5	Unassigned	Unassigned	Unassigned	118_0	Clustered	2	Medium-quality	VC_118_0	2	39362	No	66.35	AF23-2	Actinomycetota	Coriobacteriia	Coriobacteriales	Coriobacteriaceae	Collinsella	Collinsella sp003459245
VIRSorter_AF23-3LB_Scaf2_1__gene_56_gene_111-59048-98410-cat_5	Unassigned	Unassigned	Unassigned	118_0	Clustered	2	Medium-quality	VC_118_0	2	39362	No	66.35	AF23-3LB	Actinomycetota	Coriobacteriia	Coriobacteriales	Coriobacteriaceae	Collinsella	Collinsella sp003459245
VIRSorter_AF24-10LB_Scaf13_1__gene_1_gene_52-0-35536-cat_5	Unassigned	Unassigned	Unassigned	130_0	Clustered	30	Medium-quality	VC_130_0	30	35536	Yes	51.29	AF24-10LB	Bacillota	Clostridia	Lachnospirales	Lachnospiraceae	Blautia_A	Blautia obeum
VIRSorter_AF24-10LB_Scaf5_1__gene_138_gene_213-158730-205904-cat_5	Unassigned	Unassigned	Unassigned		Overlap (VC_584/VC_585)		Medium-quality			47174	No	79.64	AF24-10LB	Bacillota	Clostridia	Lachnospirales	Lachnospiraceae	Blautia_A	Blautia obeum
VIRSorter_AF24-12_Scaf6_1__gene_30_gene_123-35872-111951-cat_5	Unassigned	Unassigned	Unassigned	629_0	Clustered	2	Medium-quality	VC_629_0	2	76079	No	84.78	AF24-12	Bacteroidota	Bacteroidia	Bacteroidales	Bacteroidaceae	Prevotella	Prevotella sp015074785
VIRSorter_AF24-13_Scaf13_1__gene_2_gene_119-210-100352-cat_5	Unassigned	Unassigned	Unassigned		Overlap (VC_118/VC_120)		Medium-quality			100142	Yes	64.05	AF24-13	Bacillota	Clostridia	Lachnospirales	Lachnospiraceae	Enterocloster	Enterocloster bolteae
VIRSorter_AF24-13_Scaf16_1__gene_1_gene_49-26-34344-cat_5	Unassigned	Unassigned	Unassigned	130_0	Clustered	30	Medium-quality	VC_130_0	30	34318	No	55.62	AF24-13	Bacillota	Clostridia	Lachnospirales	Lachnospiraceae	Enterocloster	Enterocloster bolteae
VIRSorter_AF24-13_Scaf9_1_-cat_2	Unassigned	Unassigned	Unassigned	225_0	Clustered/Singleton	1	Medium-quality	VC_225_0	1	165349	Yes	69.91	AF24-13	Bacillota	Clostridia	Lachnospirales	Lachnospiraceae	Enterocloster	Enterocloster bolteae
VIRSorter_AF24-15AC_Scaf19_1_-cat_2	Unassigned	Unassigned	Unassigned	589_0	Clustered	33	Medium-quality	VC_589_0	33	73042	Yes	84.52	AF24-15AC	Bacteroidota	Bacteroidia	Bacteroidales	Bacteroidaceae	Phocaeicola	Phocaeicola plebeius
VIRSorter_AF24-15AC_Scaf4_1__gene_30_gene_128-38197-133978-cat_5	Unassigned	Unassigned	Unassigned	574_0	Clustered	3	Medium-quality	VC_574_0	3	95781	No	73.41	AF24-15AC	Bacteroidota	Bacteroidia	Bacteroidales	Bacteroidaceae	Phocaeicola	Phocaeicola plebeius
VIRSorter_AF24-16AC_Scaf1_1__gene_25_gene_142-40834-140072-cat_5	Unassigned	Unassigned	Unassigned		Overlap (VC_506/VC_509)		Medium-quality			99238	Yes	67.03	AF24-16AC	Bacteroidota	Bacteroidia	Bacteroidales	Bacteroidaceae	Phocaeicola	Phocaeicola plebeius
VIRSorter_AF24-16AC_Scaf20_1_-cat_2	Unassigned	Unassigned	Unassigned	589_0	Clustered	33	Medium-quality	VC_589_0	33	73172	Yes	84.64	AF24-16AC	Bacteroidota	Bacteroidia	Bacteroidales	Bacteroidaceae	Phocaeicola	Phocaeicola plebeius
VIRSorter_AF24-16AC_Scaf5_1__gene_30_gene_128-38197-133977-cat_5	Unassigned	Unassigned	Unassigned	574_0	Clustered	3	Medium-quality	VC_574_0	3	95780	No	73.41	AF24-16AC	Bacteroidota	Bacteroidia	Bacteroidales	Bacteroidaceae	Phocaeicola	Phocaeicola plebeius
VIRSorter_AF24-19LB_Scaf7_1__gene_58_gene_115-100403-143306-cat_5	Unassigned	Unassigned	Unassigned	653_0	Clustered	9	Medium-quality	VC_653_0	9	42903	No	53.57	AF24-19LB	Bacteroidota	Bacteroidia	Bacteroidales	Bacteroidaceae	Bacteroides	Bacteroides thetaiotaomicron
VIRSorter_AF24-1LB_Scaf2_1__gene_30_gene_92-29588-63316-cat_5	Unassigned	Unassigned	Unassigned	466_0	Clustered	10	Medium-quality	VC_466_0	10	33728	No	72.85	AF24-1LB	Bacillota	Bacilli	Erysipelotrichales	Coprobacillaceae	Faecalibacillus	Faecalibacillus intestinalis
VIRSorter_AF24-2_Scaf2_1__gene_5_gene_70-6896-72608-cat_5	Unassigned	Unassigned	Unassigned	553_1	Clustered	29	Medium-quality	VC_553_1	29	65712	Yes	68.72	AF24-2	Bacteroidota	Bacteroidia	Bacteroidales	Bacteroidaceae	Phocaeicola	Phocaeicola coprocola
VIRSorter_AF24-20AC_Scaf1_1__gene_8_gene_152-13148-143871-cat_5	Unassigned	Unassigned	Unassigned		Overlap (VC_506/VC_509)		Medium-quality			130723	Yes	67.03	AF24-20AC	Bacteroidota	Bacteroidia	Bacteroidales	Bacteroidaceae	Phocaeicola	Phocaeicola plebeius
VIRSorter_AF24-20AC_Scaf19_1_-cat_2	Unassigned	Unassigned	Unassigned	589_0	Clustered	33	Medium-quality	VC_589_0	33	73112	Yes	84.34	AF24-20AC	Bacteroidota	Bacteroidia	Bacteroidales	Bacteroidaceae	Phocaeicola	Phocaeicola plebeius
VIRSorter_AF24-20AC_Scaf5_1__gene_30_gene_128-38191-133969-cat_5	Unassigned	Unassigned	Unassigned	574_0	Clustered	3	Medium-quality	VC_574_0	3	95778	No	73.41	AF24-20AC	Bacteroidota	Bacteroidia	Bacteroidales	Bacteroidaceae	Phocaeicola	Phocaeicola plebeius
VIRSorter_AF24-23LB_Scaf1_1__gene_598_gene_682-624116-678456-cat_5	Unassigned	Unassigned	Unassigned	310_1	Clustered	7	Medium-quality	VC_310_1	7	54340	No	82.17	AF24-23LB	Bacillota	Clostridia	Lachnospirales	Lachnospiraceae	Ruminococcus_B	Ruminococcus gnavus
VIRSorter_AF24-27AC_Scaf7_1__gene_1_gene_93-0-76278-cat_5	Unassigned	Unassigned	Unassigned	629_0	Clustered	2	Medium-quality	VC_629_0	2	76278	No	84.88	AF24-27AC	Bacteroidota	Bacteroidia	Bacteroidales	Bacteroidaceae	Prevotella	Prevotella sp015074785
VIRSorter_AF24-28LB_Scaf15_1_-cat_2	Unassigned	Unassigned	Unassigned		Overlap (VC_506/VC_510)		Medium-quality			64056	Yes	50.6	AF24-28LB	Bacteroidota	Bacteroidia	Bacteroidales	Bacteroidaceae	Bacteroides	Bacteroides ovatus
VIRSorter_AF24-29_Scaf1_1__gene_161_gene_223-163931-202815-cat_5	Unassigned	Unassigned	Unassigned		Outlier		Medium-quality			38884	No	63.72	AF24-29	Bacillota	Bacilli	Erysipelotrichales	Erysipelotrichaceae	Holdemania	Holdemania filiformis
VIRSorter_AF24-29_Scaf4_2__gene_16_gene_85-17050-66979-cat_5	Unassigned	Unassigned	Unassigned	581_0	Clustered	2	Medium-quality	VC_581_0	2	49929	Yes	68.59	AF24-29	Bacillota	Bacilli	Erysipelotrichales	Erysipelotrichaceae	Holdemania	Holdemania filiformis
VIRSorter_AF24-29LB_Scaf2_1__gene_118_gene_216-162646-250661-cat_5	Unassigned	Unassigned	Unassigned	213_4	Clustered	29	Medium-quality	VC_213_4	29	88015	Yes	74.29	AF24-29LB	Bacteroidota	Bacteroidia	Bacteroidales	Bacteroidaceae	Bacteroides	Bacteroides caccae
VIRSorter_AF24-29LB_Scaf21_1_-cat_2	Unassigned	Unassigned	Unassigned	558_1	Clustered	49	Medium-quality	VC_558_1	49	86469	No	64.7	AF24-29LB	Bacteroidota	Bacteroidia	Bacteroidales	Bacteroidaceae	Bacteroides	Bacteroides caccae
VIRSorter_AF24-29LB_Scaf9_1__gene_73_gene_130-95776-161050-cat_5	Unassigned	Unassigned	Unassigned	589_0	Clustered	33	Medium-quality	VC_589_0	33	65274	No	82.65	AF24-29LB	Bacteroidota	Bacteroidia	Bacteroidales	Bacteroidaceae	Bacteroides	Bacteroides caccae
VIRSorter_AF24-2LB_Scaf12_2_-cat_2	Unassigned	Unassigned	Unassigned	666_0	Clustered	3	Medium-quality	VC_666_0	3	62455	No	66.01	AF24-2LB	Bacillota	Clostridia	Lachnospirales	Lachnospiraceae	Clostridium_Q	Clostridium fessum
VIRSorter_AF24-32LB_Scaf1_1__gene_83_gene_227-106935-259694-cat_5	Unassigned	Unassigned	Unassigned	127_2	Clustered/Singleton	1	Medium-quality	VC_127_2	1	152759	Yes	85.11	AF24-32LB	Bacillota	Clostridia	Lachnospirales	Lachnospiraceae	Blautia_A	Blautia sp003471165
VIRSorter_AF24-32LB_Scaf29_2__gene_1_gene_46-392-34024-cat_5	Unassigned	Unassigned	Unassigned	642_0	Clustered	3	Medium-quality	VC_642_0	3	33632	No	54.8	AF24-32LB	Bacillota	Clostridia	Lachnospirales	Lachnospiraceae	Blautia_A	Blautia sp003471165
VIRSorter_AF24-4_Scaf14_1__gene_9_gene_65-8928-46841-cat_4	Unassigned	Unassigned	Unassigned	650_0	Clustered/Singleton	1	Medium-quality	VC_650_0	1	37913	No	63.66	AF24-4	Bacillota	Clostridia	Lachnospirales	Lachnospiraceae	Roseburia	Roseburia inulinivorans
VIRSorter_AF24-4LB_Scaf1_2__gene_7_gene_46-3508-35264-cat_5	Unassigned	Unassigned	Unassigned	117_0	Clustered	8	Medium-quality	VC_117_0	8	31756	No	52.87	AF24-4LB	Bacillota	Clostridia	Lachnospirales	Lachnospiraceae	Clostridium_AP	Clostridium sp000509125
VIRSorter_AF24-7LB_Scaf3_1__gene_62_gene_163-62234-149572-cat_5	Unassigned	Unassigned	Unassigned		Overlap (VC_520/VC_530/VC_631)		Medium-quality			87338	Yes	65.12	AF24-7LB	Bacillota	Clostridia	Lachnospirales	Lachnospiraceae	CAG-317	CAG-317 sp000433215
VIRSorter_AF24-9LB_Scaf1_1__gene_44_gene_115-54542-108620-cat_5	Unassigned	Unassigned	Unassigned		Overlap (VC_540/VC_541)		Medium-quality			54078	Yes	77.14	AF24-9LB	Bacillota	Clostridia	Lachnospirales	Lachnospiraceae	Agathobacter	Agathobacter rectalis
VIRSorter_AF25-13_Scaf10_1__gene_37_gene_168-45909-143897-cat_5	Unassigned	Unassigned	Unassigned	310_1	Clustered	7	Medium-quality	VC_310_1	7	97988	Yes	84.96	AF25-13	Bacillota	Clostridia	Lachnospirales	Lachnospiraceae	Mediterraneibacter	Mediterraneibacter faecis
VIRSorter_AF25-13_Scaf14_1__gene_70_gene_133-83352-123537-cat_5	Unassigned	Unassigned	Unassigned		Overlap (VC_118/VC_564)		Medium-quality			40185	No	69.22	AF25-13	Bacillota	Clostridia	Lachnospirales	Lachnospiraceae	Mediterraneibacter	Mediterraneibacter faecis
VIRSorter_AF25-13AC_Scaf4_1__gene_10_gene_64-12518-51421-cat_5	Unassigned	Unassigned	Unassigned		Outlier		Medium-quality			38903	No	57.83	AF25-13AC	Bacillota	Clostridia	Lachnospirales	Lachnospiraceae	KLE1615	KLE1615 sp900066985
VIRSorter_AF25-13LB_Scaf2_1__gene_53_gene_157-61483-141731-cat_5	Unassigned	Unassigned	Unassigned	157_0	Clustered	3	Medium-quality	VC_157_0	3	80248	Yes	79.86	AF25-13LB	Bacillota	Clostridia	Lachnospirales	Lachnospiraceae	RUG115	RUG115 sp900066395
VIRSorter_AF25-15_Scaf1_1__gene_30_gene_124-33067-96737-cat_5	Unassigned	Unassigned	Unassigned	310_1	Clustered	7	Medium-quality	VC_310_1	7	63670	Yes	85.62	AF25-15	Bacillota	Clostridia	Lachnospirales	Lachnospiraceae	Agathobacter	Agathobacter rectalis
VIRSorter_AF25-17LB_Scaf4_1__gene_21_gene_169-23635-151488-cat_5	Unassigned	Unassigned	Unassigned	558_1	Clustered	49	Medium-quality	VC_558_1	49	127853	No	83.71	AF25-17LB	Bacteroidota	Bacteroidia	Bacteroidales	Bacteroidaceae	Bacteroides	Bacteroides uniformis
VIRSorter_AF25-19_Scaf1_1_-cat_2	Unassigned	Unassigned	Unassigned	620_0	Clustered	6	Medium-quality	VC_620_0	6	88847	Yes	57.99	AF25-19	Bacillota	Clostridia	Oscillospirales	Ruminococcaceae	Ruminococcus_D	Ruminococcus bicirculans
VIRSorter_AF25-19_Scaf1_4__gene_196_gene_242-212698-247619-cat_5	Unassigned	Unassigned	Unassigned		Outlier		Medium-quality			34921	No	57.42	AF25-19	Bacillota	Clostridia	Oscillospirales	Ruminococcaceae	Ruminococcus_D	Ruminococcus bicirculans
VIRSorter_AF25-2_Scaf11_1__gene_64_gene_125-92598-135348-cat_5	Unassigned	Unassigned	Unassigned		Outlier		Medium-quality			42750	Yes	53.34	AF25-2	Bacteroidota	Bacteroidia	Bacteroidales	Bacteroidaceae	Phocaeicola	Phocaeicola dorei
VIRSorter_AF25-21_Scaf17_2_-cat_2	Unassigned	Unassigned	Unassigned		Outlier		Medium-quality			55921	Yes	77.28	AF25-21	Bacillota	Clostridia	Lachnospirales	Lachnospiraceae	Blautia_A	Blautia obeum
VIRSorter_AF25-21_Scaf2_2__gene_246_gene_335-254574-315905-cat_5	Unassigned	Unassigned	Unassigned	79_0	Clustered	3	High-quality	VC_79_0	3	61331	No	93.05	AF25-21	Bacillota	Clostridia	Lachnospirales	Lachnospiraceae	Blautia_A	Blautia obeum
VIRSorter_AF25-25_Scaf22_1__gene_1_gene_46-0-29751-cat_5	Unassigned	Unassigned	Unassigned		Overlap (VC_196/VC_209)		Medium-quality			29751	No	50.77	AF25-25	Bacillota	Clostridia	Clostridiales	Clostridiaceae	Clostridium	Clostridium butyricum
VIRSorter_AF25-28AC_Scaf2_1__gene_39_gene_279-45796-253560-cat_5	Unassigned	Unassigned	Unassigned	177_0	Clustered	3	Medium-quality	VC_177_0	3	207764	Yes	85.4	AF25-28AC	Bacillota	Clostridia	Lachnospirales	Lachnospiraceae	Blautia_A	Blautia wexlerae
VIRSorter_AF25-30AC_Scaf1_1__gene_1_gene_65-171-51094-cat_5	Unassigned	Unassigned	Unassigned	548_0	Clustered	13	Medium-quality	VC_548_0	13	50923	No	67.71	AF25-30AC	Bacteroidota	Bacteroidia	Bacteroidales	Bacteroidaceae	Bacteroides	Bacteroides stercoris
VIRSorter_AF25-30AC_Scaf7_2__gene_47_gene_177-60178-173739-cat_5	Unassigned	Unassigned	Unassigned	558_1	Clustered	49	Medium-quality	VC_558_1	49	113561	No	77.64	AF25-30AC	Bacteroidota	Bacteroidia	Bacteroidales	Bacteroidaceae	Bacteroides	Bacteroides stercoris
VIRSorter_AF25-30LB_Scaf19_1__gene_34_gene_78-39316-80963-cat_5	Unassigned	Unassigned	Unassigned	553_1	Clustered	29	Medium-quality	VC_553_1	29	41647	No	69.1	AF25-30LB	Bacteroidota	Bacteroidia	Bacteroidales	Bacteroidaceae	Phocaeicola	Phocaeicola vulgatus
VIRSorter_AF25-30LB_Scaf20_1_-cat_2	Unassigned	Unassigned	Unassigned	586_0	Clustered	4	Medium-quality	VC_586_0	4	82474	Yes	76.33	AF25-30LB	Bacteroidota	Bacteroidia	Bacteroidales	Bacteroidaceae	Phocaeicola	Phocaeicola vulgatus
VIRSorter_AF25-30LB_Scaf29_1_-cat_2	Unassigned	Unassigned	Unassigned	213_2	Clustered	11	Medium-quality	VC_213_2	11	57629	Yes	52.39	AF25-30LB	Bacteroidota	Bacteroidia	Bacteroidales	Bacteroidaceae	Phocaeicola	Phocaeicola vulgatus
VIRSorter_AF25-36AC_Scaf12_1_-cat_2	Unassigned	Unassigned	Unassigned		Outlier		Medium-quality			115192	Yes	64.99	AF25-36AC	Bacteroidota	Bacteroidia	Bacteroidales	Tannerellaceae	Parabacteroides	Parabacteroides distasonis
VIRSorter_AF25-38AC_Scaf1_1__gene_24_gene_92-30095-83495-cat_5	Unassigned	Unassigned	Unassigned	506_0	Clustered	5	Medium-quality	VC_506_0	5	53400	No	58.16	AF25-38AC	Bacteroidota	Bacteroidia	Bacteroidales	Bacteroidaceae	Bacteroides	Bacteroides uniformis
VIRSorter_AF25-5LB_Scaf4_1__gene_128_gene_276-151936-279789-cat_5	Unassigned	Unassigned	Unassigned	558_1	Clustered	49	Medium-quality	VC_558_1	49	127853	No	83.71	AF25-5LB	Bacteroidota	Bacteroidia	Bacteroidales	Bacteroidaceae	Bacteroides	Bacteroides uniformis
VIRSorter_AF25-5LB_Scaf7_1__gene_3_gene_118-2277-102655-cat_5	Unassigned	Unassigned	Unassigned		Outlier		Medium-quality			100378	Yes	50.72	AF25-5LB	Bacteroidota	Bacteroidia	Bacteroidales	Bacteroidaceae	Bacteroides	Bacteroides uniformis
VIRSorter_AF25-6_Scaf1_1__gene_75_gene_203-96230-216185-cat_5	Unassigned	Unassigned	Unassigned	548_0	Clustered	13	Medium-quality	VC_548_0	13	119955	Yes	67.27	AF25-6	Bacteroidota	Bacteroidia	Bacteroidales	Bacteroidaceae	Bacteroides	Bacteroides stercoris
VIRSorter_AF25-6_Scaf7_1__gene_47_gene_177-60189-173750-cat_5	Unassigned	Unassigned	Unassigned	558_1	Clustered	49	Medium-quality	VC_558_1	49	113561	No	77.64	AF25-6	Bacteroidota	Bacteroidia	Bacteroidales	Bacteroidaceae	Bacteroides	Bacteroides stercoris
VIRSorter_AF26-1_Scaf1_1__gene_411_gene_473-496316-536594-cat_5	Unassigned	Unassigned	Unassigned	603_0	Clustered	10	Medium-quality	VC_603_0	10	40278	No	61.01	AF26-1	Actinomycetota	Actinomycetia	Actinomycetales	Bifidobacteriaceae	Bifidobacterium	Bifidobacterium pseudocatenulatum
VIRSorter_AF26-1_Scaf3_2__gene_43_gene_100-53956-90451-cat_5	Unassigned	Unassigned	Unassigned	600_1	Clustered	31	Medium-quality	VC_600_1	31	36495	No	62.15	AF26-1	Actinomycetota	Actinomycetia	Actinomycetales	Bifidobacteriaceae	Bifidobacterium	Bifidobacterium pseudocatenulatum
VIRSorter_AF26-10_Scaf5_1_-cat_2	Unassigned	Unassigned	Unassigned		Outlier		Medium-quality			175427	Yes	58.79	AF26-10	Actinomycetota	Actinomycetia	Actinomycetales	Bifidobacteriaceae	Bifidobacterium	Bifidobacterium longum
VIRSorter_AF26-2_Scaf1_2__gene_1_gene_125-508-102116-cat_5	Unassigned	Unassigned	Unassigned	300_1	Clustered	11	Medium-quality	VC_300_1	11	101608	Yes	79.65	AF26-2	Bacillota	Clostridia	Lachnospirales	Lachnospiraceae	Fusicatenibacter	Fusicatenibacter saccharivorans
VIRSorter_AF26-20AA_Scaf26_1__gene_28_gene_79-42973-78325-cat_5	Unassigned	Unassigned	Unassigned	214_0	Clustered	26	Medium-quality	VC_214_0	26	35352	No	52.25	AF26-20AA	Bacteroidota	Bacteroidia	Bacteroidales	Bacteroidaceae	Bacteroides	Bacteroides ovatus
VIRSorter_AF26-20AA_Scaf5_1__gene_1_gene_93-719-85056-cat_5	Unassigned	Unassigned	Unassigned	213_4	Clustered	29	Medium-quality	VC_213_4	29	84337	Yes	86.55	AF26-20AA	Bacteroidota	Bacteroidia	Bacteroidales	Bacteroidaceae	Bacteroides	Bacteroides ovatus
VIRSorter_AF26-20AA_Scaf5_1__gene_187_gene_285-194965-262343-cat_5	Unassigned	Unassigned	Unassigned	590_1	Clustered	31	Medium-quality	VC_590_1	31	67378	No	62.62	AF26-20AA	Bacteroidota	Bacteroidia	Bacteroidales	Bacteroidaceae	Bacteroides	Bacteroides ovatus
VIRSorter_AF26-20BH_Scaf5_1__gene_12_gene_68-12192-75575-cat_5	Unassigned	Unassigned	Unassigned	589_0	Clustered	33	Medium-quality	VC_589_0	33	63383	No	78.64	AF26-20BH	Bacteroidota	Bacteroidia	Bacteroidales	Bacteroidaceae	Bacteroides	Bacteroides stercoris
VIRSorter_AF26-22BH_Scaf2_2__gene_5_gene_91-7984-70853-cat_5	Unassigned	Unassigned	Unassigned		Overlap (VC_506/VC_508)		Medium-quality			62869	No	69.77	AF26-22BH	Bacteroidota	Bacteroidia	Bacteroidales	Tannerellaceae	Parabacteroides	Parabacteroides merdae
VIRSorter_AF26-25AA_Scaf1_2__gene_42_gene_87-48097-80266-cat_5	Unassigned	Unassigned	Unassigned		Outlier		Medium-quality			32169	No	59.1	AF26-25AA	Bacillota	Clostridia	Oscillospirales	Ruminococcaceae	Ruminococcus_D	Ruminococcus bicirculans
VIRSorter_AF26-3BH_Scaf8_1__gene_42_gene_140-53233-120613-cat_5	Unassigned	Unassigned	Unassigned	590_1	Clustered	31	Medium-quality	VC_590_1	31	67380	No	61.72	AF26-3BH	Bacteroidota	Bacteroidia	Bacteroidales	Bacteroidaceae	Phocaeicola	Phocaeicola vulgatus
VIRSorter_AF26-4BH_Scaf11_2_-cat_2	Unassigned	Unassigned	Unassigned	156_0	Clustered	15	Medium-quality	VC_156_0	15	83006	Yes	57.63	AF26-4BH	Bacillota	Clostridia	Lachnospirales	Lachnospiraceae	Eisenbergiella	Eisenbergiella porci
VIRSorter_AF26-4BH_Scaf21_2__gene_64_gene_114-76932-107901-cat_5	Unassigned	Unassigned	Unassigned		Outlier		Medium-quality			30969	No	54.23	AF26-4BH	Bacillota	Clostridia	Lachnospirales	Lachnospiraceae	Eisenbergiella	Eisenbergiella porci
VIRSorter_AF26-4BH_Scaf41_1_-cat_2	Unassigned	Unassigned	Unassigned	120_1	Clustered	2	Medium-quality	VC_120_1	2	41949	Yes	63.47	AF26-4BH	Bacillota	Clostridia	Lachnospirales	Lachnospiraceae	Eisenbergiella	Eisenbergiella porci
VIRSorter_AF26-6_Scaf1_1__gene_252_gene_367-296490-381976-cat_5	Unassigned	Unassigned	Unassigned	590_1	Clustered	31	Medium-quality	VC_590_1	31	85486	Yes	61.49	AF26-6	Bacteroidota	Bacteroidia	Bacteroidales	Bacteroidaceae	Bacteroides	Bacteroides fragilis
VIRSorter_AF26-7BH_Scaf2_1__gene_126_gene_225-146617-233685-cat_4	Unassigned	Unassigned	Unassigned	213_4	Clustered	29	Medium-quality	VC_213_4	29	87068	Yes	65.64	AF26-7BH	Bacteroidota	Bacteroidia	Bacteroidales	Bacteroidaceae	Bacteroides	Bacteroides intestinigallinarum
VIRSorter_AF26-9_Scaf22_1__gene_21_gene_55-15625-44465-cat_5	Unassigned	Unassigned	Unassigned	206_0	Clustered	7	Medium-quality	VC_206_0	7	28840	No	50.87	AF26-9	Bacillota	Clostridia	Oscillospirales	Ruminococcaceae	Faecalibacterium	Faecalibacterium prausnitzii
VIRSorter_AF27-1_Scaf8_1__gene_11_gene_100-21213-88156-cat_5	Unassigned	Unassigned	Unassigned		Overlap (VC_506/VC_509)		Medium-quality			66943	No	73.58	AF27-1	Bacteroidota	Bacteroidia	Bacteroidales	Bacteroidaceae	Phocaeicola	Phocaeicola plebeius
VIRSorter_AF27-11AA_Scaf11_1__gene_46_gene_105-58184-98736-cat_5	Unassigned	Unassigned	Unassigned		Overlap (VC_566/VC_637)		Medium-quality			40552	No	60.93	AF27-11AA	Bacillota	Clostridia	Lachnospirales	Lachnospiraceae	Mediterraneibacter	Mediterraneibacter faecis
VIRSorter_AF27-11BH_Scaf8_1_-cat_2	Unassigned	Unassigned	Unassigned	206_1	Clustered/Singleton	1	Complete	VC_206_1	1	126802	Yes	100	AF27-11BH	Bacillota	Clostridia	Oscillospirales	Ruminococcaceae	Faecalibacterium	Faecalibacterium prausnitzii
VIRSorter_AF27-12_Scaf4_3__gene_3_gene_70-1235-48247-cat_5	Unassigned	Unassigned	Unassigned		Outlier		Medium-quality			47012	Yes	50.6	AF27-12	Bacillota	Negativicutes	Selenomonadales	Selenomonadaceae	Megamonas	Megamonas funiformis
VIRSorter_AF27-12AA_Scaf15_1__gene_31_gene_91-36711-77255-cat_5	Unassigned	Unassigned	Unassigned		Overlap (VC_566/VC_637)		Medium-quality			40544	No	60.92	AF27-12AA	Bacillota	Clostridia	Lachnospirales	Lachnospiraceae	Mediterraneibacter	Mediterraneibacter faecis
VIRSorter_AF27-14_Scaf5_1__gene_67_gene_166-80560-167504-cat_4	Unassigned	Unassigned	Unassigned	555_0	Clustered	2	High-quality	VC_555_0	2	86944	No	95.57	AF27-14	Bacteroidota	Bacteroidia	Bacteroidales	Tannerellaceae	Parabacteroides	Parabacteroides distasonis
VIRSorter_AF27-18BH_Scaf12_3_-cat_2	Unassigned	Unassigned	Unassigned	586_2	Clustered	2	Medium-quality	VC_586_2	2	66039	No	73.44	AF27-18BH	Bacteroidota	Bacteroidia	Bacteroidales	Bacteroidaceae	Phocaeicola	Phocaeicola dorei
VIRSorter_AF27-2AA_Scaf1_3__gene_57_gene_156-63844-128428-cat_4	Unassigned	Unassigned	Unassigned	614_1	Clustered/Singleton	1	Medium-quality	VC_614_1	1	64584	No	69.82	AF27-2AA	Bacillota	Clostridia	Lachnospirales	Lachnospiraceae	Ventrimonas	Ventrimonas sp003478505
VIRSorter_AF27-2AA_Scaf4_2_-cat_2	Unassigned	Unassigned	Unassigned	130_4	Clustered/Singleton	1	Complete	VC_130_4	1	103833	Yes	100	AF27-2AA	Bacillota	Clostridia	Lachnospirales	Lachnospiraceae	Ventrimonas	Ventrimonas sp003478505
VIRSorter_AF27-3_Scaf11_1__gene_46_gene_105-58184-98736-cat_5	Unassigned	Unassigned	Unassigned		Overlap (VC_566/VC_637)		Medium-quality			40552	No	60.93	AF27-3	Bacillota	Clostridia	Lachnospirales	Lachnospiraceae	Mediterraneibacter	Mediterraneibacter faecis
VIRSorter_AF27-30_Scaf5_2_-cat_2	Unassigned	Unassigned	Unassigned		Overlap (VC_506/VC_509)		Medium-quality			105377	Yes	52.62	AF27-30	Bacteroidota	Bacteroidia	Bacteroidales	Bacteroidaceae	Phocaeicola	Phocaeicola plebeius
VIRSorter_AF27-33_Scaf27_1__gene_49_gene_93-66556-97063-cat_5	Unassigned	Unassigned	Unassigned	556_0	Clustered	2	Medium-quality	VC_556_0	2	30507	No	50.56	AF27-33	Bacteroidota	Bacteroidia	Bacteroidales	Bacteroidaceae	Bacteroides	Bacteroides intestinigallinarum
VIRSorter_AF27-33_Scaf7_1__gene_1_gene_64-84-51347-cat_5	Unassigned	Unassigned	Unassigned	549_0	Clustered	4	Medium-quality	VC_549_0	4	51263	No	62.02	AF27-33	Bacteroidota	Bacteroidia	Bacteroidales	Bacteroidaceae	Bacteroides	Bacteroides intestinigallinarum
VIRSorter_AF27-4BH_Scaf11_1__gene_31_gene_93-28478-67835-cat_5	Unassigned	Unassigned	Unassigned		Overlap (VC_129/VC_315/VC_586)		Medium-quality			39357	No	71.4	AF27-4BH	Bacillota	Clostridia	Lachnospirales	Lachnospiraceae	Ruminococcus_B	Ruminococcus gnavus
VIRSorter_AF27-5AA_Scaf1_1__gene_1_gene_91-0-80786-cat_5	Unassigned	Unassigned	Unassigned	595_0	Clustered	10	High-quality	VC_595_0	10	80786	No	95.94	AF27-5AA	Bacillota	Clostridia	Lachnospirales	Lachnospiraceae	Clostridium_Q	Clostridium fessum
VIRSorter_AF27-5AA_Scaf1_1__gene_362_gene_423-385762-426404-cat_5	Unassigned	Unassigned	Unassigned	580_0	Clustered	6	Medium-quality	VC_580_0	6	40642	Yes	62.09	AF27-5AA	Bacillota	Clostridia	Lachnospirales	Lachnospiraceae	Clostridium_Q	Clostridium fessum
VIRSorter_AF27-5AA_Scaf3_1__gene_1_gene_126-254-118072-cat_5	Unassigned	Unassigned	Unassigned	593_1	Clustered	3	Medium-quality	VC_593_1	3	117818	Yes	76.23	AF27-5AA	Bacillota	Clostridia	Lachnospirales	Lachnospiraceae	Clostridium_Q	Clostridium fessum
VIRSorter_AF27-8_Scaf12_1__gene_1_gene_54-0-33392-cat_5	Unassigned	Unassigned	Unassigned		Outlier		Medium-quality			33392	No	56.82	AF27-8	Bacillota	Clostridia	Lachnospirales	Lachnospiraceae	Faecalimonas	Faecalimonas umbilicata
VIRSorter_AF27-8_Scaf5_2__gene_141_gene_180-153868-182510-cat_5	Unassigned	Unassigned	Unassigned		Outlier		Medium-quality			28642	No	51.12	AF27-8	Bacillota	Clostridia	Lachnospirales	Lachnospiraceae	Faecalimonas	Faecalimonas umbilicata
VIRSorter_AF28-11_Scaf2_1__gene_219_gene_353-274345-390784-cat_5	Unassigned	Unassigned	Unassigned	558_1	Clustered	49	Medium-quality	VC_558_1	49	116439	No	78.86	AF28-11	Bacteroidota	Bacteroidia	Bacteroidales	Bacteroidaceae	Bacteroides	Bacteroides uniformis
VIRSorter_AF28-12_Scaf1_1__gene_330_gene_429-362690-441799-cat_4	Unassigned	Unassigned	Unassigned	204_0	Clustered	13	Medium-quality	VC_204_0	13	79109	Yes	64.84	AF28-12	Bacillota	Clostridia	Lachnospirales	Lachnospiraceae	Copromonas	Copromonas sp900066535
VIRSorter_AF28-12_Scaf1_1__gene_347_gene_431-384932-443880-cat_5	Unassigned	Unassigned	Unassigned	204_0	Clustered	13	Complete	VC_204_0	13	58948	Yes	100	AF28-12	Bacillota	Clostridia	Lachnospirales	Lachnospiraceae	Copromonas	Copromonas sp900066535
VIRSorter_AF28-13_Scaf20_2_-cat_2	Unassigned	Unassigned	Unassigned		Overlap (VC_531/VC_661)		Medium-quality			46457	Yes	58.11	AF28-13	Bacillota	Bacilli	Erysipelotrichales	Coprobacillaceae	Erysipelatoclostridium	Erysipelatoclostridium ramosum
VIRSorter_AF28-13_Scaf29_1__gene_30_gene_69-25539-50528-cat_5	Unassigned	Unassigned	Unassigned		Outlier		Medium-quality			24989	No	55.49	AF28-13	Bacillota	Bacilli	Erysipelotrichales	Coprobacillaceae	Erysipelatoclostridium	Erysipelatoclostridium ramosum
VIRSorter_AF28-13_Scaf9_1__gene_14_gene_71-13588-48457-cat_5	Unassigned	Unassigned	Unassigned	562_0	Clustered	2	Medium-quality	VC_562_0	2	34869	No	56.84	AF28-13	Bacillota	Bacilli	Erysipelotrichales	Coprobacillaceae	Erysipelatoclostridium	Erysipelatoclostridium ramosum
VIRSorter_AF28-13AC_Scaf4_1__gene_188_gene_326-200554-306626-cat_5	Unassigned	Unassigned	Unassigned	81_0	Clustered	5	Medium-quality	VC_81_0	5	106072	Yes	89.22	AF28-13AC	Bacillota	Clostridia	Oscillospirales	Ruminococcaceae	Faecalibacterium	Faecalibacterium prausnitzii
VIRSorter_AF28-13AC_Scaf7_1__gene_10_gene_77-7209-74132-cat_5	Unassigned	Unassigned	Unassigned	621_1	Clustered	3	High-quality	VC_621_1	3	66923	No	96.25	AF28-13AC	Bacillota	Clostridia	Oscillospirales	Ruminococcaceae	Faecalibacterium	Faecalibacterium prausnitzii
VIRSorter_AF28-15_Scaf11_1__gene_6_gene_59-4200-41882-cat_5	Unassigned	Unassigned	Unassigned	198_0	Clustered	6	Medium-quality	VC_198_0	6	37682	No	64.93	AF28-15	Bacillota	Clostridia	Lachnospirales	Lachnospiraceae	Roseburia	Roseburia inulinivorans
VIRSorter_AF28-24B_Scaf28_2_-cat_2	Unassigned	Unassigned	Unassigned		Overlap (VC_531/VC_661)		Medium-quality			44721	Yes	56.9	AF28-24B	Bacillota	Bacilli	Erysipelotrichales	Coprobacillaceae	Erysipelatoclostridium	Erysipelatoclostridium ramosum
VIRSorter_AF28-26_Scaf13_1_-cat_2	Unassigned	Unassigned	Unassigned	399_2	Clustered	29	Medium-quality	VC_399_2	29	47706	Yes	67.24	AF28-26	Bacillota	Clostridia	Oscillospirales	Acutalibacteraceae	Clostridium_A	Clostridium leptum
VIRSorter_AF28-32_Scaf9_1__gene_69_gene_129-100157-153284-cat_5	Unassigned	Unassigned	Unassigned		Outlier		Medium-quality			53127	No	64.51	AF28-32	Bacteroidota	Bacteroidia	Bacteroidales	Bacteroidaceae	Paraprevotella	Paraprevotella clara
VIRSorter_AF28-4AC_Scaf2_1__gene_73_gene_174-85298-181046-cat_5	Unassigned	Unassigned	Unassigned	567_4	Clustered/Singleton	1	Medium-quality	VC_567_4	1	95748	Yes	50.87	AF28-4AC	Actinomycetota	Actinomycetia	Actinomycetales	Bifidobacteriaceae	Bifidobacterium	Bifidobacterium adolescentis
VIRSorter_AF29-11BH_Scaf18_1_-cat_2	Unassigned	Unassigned	Unassigned	663_0	Clustered	3	Medium-quality	VC_663_0	3	57518	No	65.4	AF29-11BH	Bacillota	Clostridia	Oscillospirales	Ruminococcaceae	Faecalibacterium	Faecalibacterium prausnitzii
VIRSorter_AF29-12_Scaf15_1__gene_68_gene_168-80802-151034-cat_5	Unassigned	Unassigned	Unassigned		Overlap (VC_506/VC_510/VC_511)		Medium-quality			70232	No	67.8	AF29-12	Bacteroidota	Bacteroidia	Bacteroidales	Bacteroidaceae	Bacteroides	Bacteroides ovatus
VIRSorter_AF29-12_Scaf26_1__gene_1_gene_52-48-35400-cat_5	Unassigned	Unassigned	Unassigned	214_0	Clustered	26	Medium-quality	VC_214_0	26	35352	No	52.25	AF29-12	Bacteroidota	Bacteroidia	Bacteroidales	Bacteroidaceae	Bacteroides	Bacteroides ovatus
VIRSorter_AF29-13_Scaf7_1__gene_70_gene_129-85883-132067-cat_5	Unassigned	Unassigned	Unassigned	281_0	Clustered	20	Medium-quality	VC_281_0	20	46184	No	78.39	AF29-13	Bacteroidota	Bacteroidia	Bacteroidales	Bacteroidaceae	Phocaeicola	Phocaeicola vulgatus
VIRSorter_AF29-16_Scaf2_4_-cat_2	Unassigned	Unassigned	Unassigned	447_1	Clustered/Singleton	1	Medium-quality	VC_447_1	1	149271	Yes	89.11	AF29-16	Bacillota	Bacilli	Lactobacillales	Streptococcaceae	Streptococcus	Streptococcus salivarius
VIRSorter_AF29-16BH_Scaf2_2__gene_194_gene_251-194153-233766-cat_5	Unassigned	Unassigned	Unassigned	130_0	Clustered	30	Medium-quality	VC_130_0	30	39613	No	74.03	AF29-16BH	Bacillota	Clostridia	Lachnospirales	Lachnospiraceae	Choladocola	Choladocola sp003480725
VIRSorter_AF29-16BH_Scaf3_1__gene_182_gene_276-199317-278967-cat_5	Unassigned	Unassigned	Unassigned	122_1	Clustered/Singleton	1	High-quality	VC_122_1	1	79650	No	98.23	AF29-16BH	Bacillota	Clostridia	Lachnospirales	Lachnospiraceae	Choladocola	Choladocola sp003480725
VIRSorter_AF29-17_Scaf9_1__gene_163_gene_262-176799-266719-cat_4	Unassigned	Unassigned	Unassigned		Overlap (VC_551/VC_576)		Medium-quality			89920	No	61.95	AF29-17	Bacteroidota	Bacteroidia	Bacteroidales	Bacteroidaceae	Bacteroides	Bacteroides cellulosilyticus
VIRSorter_AF29-2_Scaf1_1__gene_36_gene_172-38710-166763-cat_5	Unassigned	Unassigned	Unassigned		Outlier		Medium-quality			128053	No	73.02	AF29-2	Bacillota	Negativicutes	Selenomonadales	Selenomonadaceae	Megamonas	Megamonas funiformis
VIRSorter_AF29-2BH_Scaf4_1__gene_116_gene_165-120419-161830-cat_5	Unassigned	Unassigned	Unassigned	674_0	Clustered	2	Medium-quality	VC_674_0	2	41411	No	66.08	AF29-2BH	Bacillota	Clostridia	Lachnospirales	Lachnospiraceae	Blautia_A	Blautia obeum
VIRSorter_AF29-2BH_Scaf5_2__gene_5_gene_118-3708-86977-cat_5	Unassigned	Unassigned	Unassigned	79_0	Clustered	3	High-quality	VC_79_0	3	83269	Yes	94.26	AF29-2BH	Bacillota	Clostridia	Lachnospirales	Lachnospiraceae	Blautia_A	Blautia obeum
VIRSorter_AF29-4_Scaf2_1__gene_185_gene_315-218513-350094-cat_5	Unassigned	Unassigned	Unassigned		Overlap (VC_121/VC_334)		Medium-quality			131581	Yes	54.57	AF29-4	Bacillota	Clostridia	Lachnospirales	Lachnospiraceae	Enterocloster	Enterocloster citroniae
VIRSorter_AF29-7BH-C_Scaf18_1_-cat_2	Unassigned	Unassigned	Unassigned	663_0	Clustered	3	Medium-quality	VC_663_0	3	58181	No	66.16	AF29-7BH-C	Bacillota	Clostridia	Oscillospirales	Ruminococcaceae	Faecalibacterium	Faecalibacterium prausnitzii
VIRSorter_AF29-8BH_Scaf18_1_-cat_2	Unassigned	Unassigned	Unassigned	561_0	Clustered/Singleton	1	Medium-quality	VC_561_0	1	69832	Yes	66.03	AF29-8BH	Bacillota	Clostridia	Lachnospirales	Lachnospiraceae	Clostridium_Q	Clostridium fessum
VIRSorter_AF29-8BH_Scaf4_1__gene_56_gene_113-58055-94142-cat_5	Unassigned	Unassigned	Unassigned	580_0	Clustered	6	Medium-quality	VC_580_0	6	36087	No	65.06	AF29-8BH	Bacillota	Clostridia	Lachnospirales	Lachnospiraceae	Clostridium_Q	Clostridium fessum
VIRSorter_AF30-1_Scaf1_2__gene_1_gene_41-0-25645-cat_5	Caudovirales	Siphoviridae	Unassigned	233_0	Clustered	14	Medium-quality	VC_233_0	14	25645	No	50.42	AF30-1	Bacillota	Bacilli	Lactobacillales	Streptococcaceae	Lactococcus	Lactococcus petauri
VIRSorter_AF30-1_Scaf17_1_-cat_2	Unassigned	Unassigned	Unassigned	468_0	Clustered	6	Medium-quality	VC_468_0	6	29463	No	58.66	AF30-1	Bacillota	Bacilli	Lactobacillales	Streptococcaceae	Lactococcus	Lactococcus petauri
VIRSorter_AF30-1A_Scaf2_2__gene_59_gene_158-59054-145600-cat_4	Unassigned	Unassigned	Unassigned	468_0	Clustered	6	Medium-quality	VC_468_0	6	86546	Yes	73.1	AF30-1A	Bacillota	Bacilli	Lactobacillales	Streptococcaceae	Lactococcus	Lactococcus petauri
VIRSorter_AF30-1A_Scaf2_2__gene_92_gene_191-91043-177469-cat_4	Unassigned	Unassigned	Unassigned	468_0	Clustered	6	Medium-quality	VC_468_0	6	86426	Yes	69.46	AF30-1A	Bacillota	Bacilli	Lactobacillales	Streptococcaceae	Lactococcus	Lactococcus petauri
VIRSorter_AF30-3_Scaf1_1__gene_464_gene_507-514648-548964-cat_5	Caudovirales	Siphoviridae	Unassigned	299_0	Clustered	4	Medium-quality	VC_299_0	4	34316	No	56.98	AF30-3	Bacillota	Clostridia	Clostridiales	Clostridiaceae	Clostridium_P	Clostridium perfringens
VIRSorter_AF30-3_Scaf23_2_-cat_2	Unassigned	Unassigned	Unassigned		Outlier		Medium-quality			51614	No	80.08	AF30-3	Bacillota	Clostridia	Clostridiales	Clostridiaceae	Clostridium_P	Clostridium perfringens
VIRSorter_AF30-3_Scaf7_1__gene_35_gene_98-31142-78448-cat_5	Unassigned	Unassigned	Unassigned		Outlier		Medium-quality			47306	No	80.65	AF30-3	Bacillota	Clostridia	Clostridiales	Clostridiaceae	Clostridium_P	Clostridium perfringens
VIRSorter_AF30-7_Scaf1_2__gene_1_gene_41-0-25645-cat_5	Caudovirales	Siphoviridae	Unassigned	233_0	Clustered	14	Medium-quality	VC_233_0	14	25645	No	50.42	AF30-7	Bacillota	Bacilli	Lactobacillales	Streptococcaceae	Lactococcus	Lactococcus petauri
VIRSorter_AF30-7_Scaf4_1__gene_1_gene_46-331-33578-cat_5	Unassigned	Unassigned	Unassigned	468_0	Clustered	6	Medium-quality	VC_468_0	6	33247	No	65.91	AF30-7	Bacillota	Bacilli	Lactobacillales	Streptococcaceae	Lactococcus	Lactococcus petauri
VIRSorter_AF30-8_Scaf1_1__gene_214_gene_270-238945-273514-cat_5	Caudovirales	Siphoviridae	Unassigned	233_0	Clustered	14	Medium-quality	VC_233_0	14	34569	No	68.02	AF30-8	Bacillota	Bacilli	Lactobacillales	Streptococcaceae	Lactococcus	Lactococcus petauri
VIRSorter_AF30-8_Scaf4_1__gene_1_gene_46-331-33578-cat_5	Unassigned	Unassigned	Unassigned	468_0	Clustered	6	Medium-quality	VC_468_0	6	33247	No	65.91	AF30-8	Bacillota	Bacilli	Lactobacillales	Streptococcaceae	Lactococcus	Lactococcus petauri
VIRSorter_AF31-1_Scaf10_1__gene_1_gene_40-0-33217-cat_5	Unassigned	Unassigned	Unassigned	130_0	Clustered	30	Medium-quality	VC_130_0	30	33217	No	54.93	AF31-1	Bacillota	Clostridia	Lachnospirales	Lachnospiraceae	Enterocloster	Enterocloster bolteae
VIRSorter_AF31-10AC_Scaf12_1_-cat_2	Unassigned	Unassigned	Unassigned		Outlier		Medium-quality			59549	No	86.95	AF31-10AC	Bacillota	Clostridia	Oscillospirales	Ruminococcaceae	Faecalibacterium	Faecalibacterium prausnitzii
VIRSorter_AF31-11AC_Scaf1_2__gene_108_gene_173-115974-162254-cat_5	Unassigned	Unassigned	Unassigned	615_0	Clustered	2	Medium-quality	VC_615_0	2	46280	No	61.94	AF31-11AC	Actinomycetota	Coriobacteriia	Coriobacteriales	Coriobacteriaceae	Collinsella	Collinsella sp003466125
VIRSorter_AF31-11BH_Scaf3_1__gene_59_gene_104-64260-99674-cat_5	Caudovirales	Myoviridae	P2virus	89_1	Clustered	33	Medium-quality	VC_89_1	33	35414	No	77.57	AF31-11BH	Pseudomonadota	Gammaproteobacteria	Enterobacterales	Enterobacteriaceae	Escherichia	Escherichia coli
VIRSorter_AF31-11BH_Scaf3_2__gene_54_gene_99-64561-99261-cat_5	Caudovirales	Myoviridae	P2virus	88_0	Clustered	15	Medium-quality	VC_88_0	15	34700	No	71.45	AF31-11BH	Pseudomonadota	Gammaproteobacteria	Enterobacterales	Enterobacteriaceae	Escherichia	Escherichia coli
VIRSorter_AF31-14AC_Scaf1_2__gene_1_gene_47-0-30103-cat_5	Unassigned	Unassigned	Unassigned		Outlier		Medium-quality			30103	No	64.33	AF31-14AC	Bacillota	Clostridia	Oscillospirales	Ruminococcaceae	Faecalibacterium	Faecalibacterium prausnitzii
VIRSorter_AF31-14AC_Scaf9_1_-cat_2	Unassigned	Unassigned	Unassigned	621_0	Clustered	2	High-quality	VC_621_0	2	126775	No	96.34	AF31-14AC	Bacillota	Clostridia	Oscillospirales	Ruminococcaceae	Faecalibacterium	Faecalibacterium prausnitzii
VIRSorter_AF31-16BH_Scaf1_3__gene_103_gene_156-116213-157014-cat_5	Unassigned	Unassigned	Unassigned	583_0	Clustered	3	Medium-quality	VC_583_0	3	40801	No	65.94	AF31-16BH	Bacillota	Clostridia	Lachnospirales	Lachnospiraceae	Blautia_A	Blautia sp003471165
VIRSorter_AF31-17_Scaf3_1__gene_147_gene_233-168103-229593-cat_5	Unassigned	Unassigned	Unassigned		Overlap (VC_506/VC_508)		Medium-quality			61490	No	68.33	AF31-17	Bacteroidota	Bacteroidia	Bacteroidales	Tannerellaceae	Parabacteroides	Parabacteroides merdae
VIRSorter_AF31-17AC_Scaf7_1__gene_30_gene_77-36376-73625-cat_5	Unassigned	Unassigned	Unassigned	311_0	Clustered	7	Medium-quality	VC_311_0	7	37249	No	60.09	AF31-17AC	Bacillota	Clostridia	Lachnospirales	Lachnospiraceae	Anaerobutyricum	Anaerobutyricum hallii
VIRSorter_AF31-1BH_Scaf11_1_-cat_2	Unassigned	Unassigned	Unassigned		Overlap (VC_302/VC_394)		Medium-quality			32802	Yes	55.34	AF31-1BH	Bacillota	Bacilli	Erysipelotrichales	Coprobacillaceae	Faecalibacillus	Faecalibacillus intestinalis
VIRSorter_AF31-1BH_Scaf2_2__gene_26_gene_95-22791-69950-cat_5	Unassigned	Unassigned	Unassigned		Overlap (VC_530/VC_531)		Medium-quality			47159	No	78.39	AF31-1BH	Bacillota	Bacilli	Erysipelotrichales	Coprobacillaceae	Faecalibacillus	Faecalibacillus intestinalis
VIRSorter_AF31-21AC_Scaf13_1__gene_64_gene_129-76807-113745-cat_5	Unassigned	Unassigned	Unassigned	322_0	Clustered	2	Medium-quality	VC_322_0	2	36938	No	56.36	AF31-21AC	Bacillota	Clostridia	Lachnospirales	Lachnospiraceae	Roseburia	Roseburia intestinalis
VIRSorter_AF31-21AC_Scaf6_3_-cat_2	Unassigned	Unassigned	Unassigned	582_1	Clustered/Singleton	1	Medium-quality	VC_582_1	1	55858	Yes	71.76	AF31-21AC	Bacillota	Clostridia	Lachnospirales	Lachnospiraceae	Roseburia	Roseburia intestinalis
VIRSorter_AF31-23_Scaf5_2__gene_37_gene_136-38484-108195-cat_4	Unassigned	Unassigned	Unassigned	590_1	Clustered	31	Medium-quality	VC_590_1	31	69711	No	63.41	AF31-23	Bacteroidota	Bacteroidia	Bacteroidales	Bacteroidaceae	Bacteroides	Bacteroides intestinalis
VIRSorter_AF31-27BH_Scaf11_1__gene_67_gene_136-67760-109752-cat_5	Unassigned	Unassigned	Unassigned		Outlier		Medium-quality			41992	No	72.95	AF31-27BH	Bacillota	Bacilli	Erysipelotrichales	Erysipelotrichaceae	Dielma	Dielma fastidiosa
VIRSorter_AF31-27BH_Scaf2_1__gene_190_gene_256-184193-224874-cat_5	Unassigned	Unassigned	Unassigned	581_0	Clustered	2	Medium-quality	VC_581_0	2	40681	No	67.17	AF31-27BH	Bacillota	Bacilli	Erysipelotrichales	Erysipelotrichaceae	Dielma	Dielma fastidiosa
VIRSorter_AF31-27BH_Scaf8_2__gene_38_gene_138-39296-122968-cat_5	Unassigned	Unassigned	Unassigned	223_0	Clustered	12	Medium-quality	VC_223_0	12	83672	Yes	62.68	AF31-27BH	Bacillota	Bacilli	Erysipelotrichales	Erysipelotrichaceae	Dielma	Dielma fastidiosa
VIRSorter_AF31-28B-AC_Scaf20_1__gene_6_gene_66-8995-57080-cat_5	Unassigned	Unassigned	Unassigned	281_0	Clustered	20	Medium-quality	VC_281_0	20	48085	No	83.54	AF31-28B-AC	Bacteroidota	Bacteroidia	Bacteroidales	Bacteroidaceae	Phocaeicola	Phocaeicola plebeius
VIRSorter_AF31-29AC_Scaf34_1_-cat_2	Unassigned	Unassigned	Unassigned		Overlap (VC_551/VC_576)		Medium-quality			53169	No	64.44	AF31-29AC	Bacteroidota	Bacteroidia	Bacteroidales	Bacteroidaceae	Bacteroides	Bacteroides caccae
VIRSorter_AF31-3_Scaf4_1__gene_76_gene_117-104142-144371-cat_5	Unassigned	Unassigned	Unassigned	553_1	Clustered	29	Medium-quality	VC_553_1	29	40229	Yes	58.88	AF31-3	Bacteroidota	Bacteroidia	Bacteroidales	Bacteroidaceae	Phocaeicola	Phocaeicola vulgatus
VIRSorter_AF31-3_Scaf9_2__gene_51_gene_150-30785-127259-cat_4	Unassigned	Unassigned	Unassigned		Overlap (VC_551/VC_576)		Medium-quality			96474	No	65.67	AF31-3	Bacteroidota	Bacteroidia	Bacteroidales	Bacteroidaceae	Phocaeicola	Phocaeicola vulgatus
VIRSorter_AF31-3BH_Scaf2_1__gene_9_gene_66-7544-42268-cat_5	Unassigned	Unassigned	Unassigned	198_0	Clustered	6	Medium-quality	VC_198_0	6	34724	No	59.44	AF31-3BH	Bacillota	Clostridia	Lachnospirales	Lachnospiraceae	Choladocola	Choladocola sp003480725
VIRSorter_AF31-3BH_Scaf7_1__gene_14_gene_113-11927-83588-cat_4	Unassigned	Unassigned	Unassigned	156_0	Clustered	15	High-quality	VC_156_0	15	71661	Yes	91.79	AF31-3BH	Bacillota	Clostridia	Lachnospirales	Lachnospiraceae	Choladocola	Choladocola sp003480725
VIRSorter_AF31-8_Scaf5_2__gene_6_gene_105-4087-73798-cat_4	Unassigned	Unassigned	Unassigned	590_1	Clustered	31	Medium-quality	VC_590_1	31	69711	No	63.41	AF31-8	Bacteroidota	Bacteroidia	Bacteroidales	Bacteroidaceae	Bacteroides	Bacteroides intestinalis
VIRSorter_AF31-8BH_Scaf2_1__gene_89_gene_250-102068-240572-cat_5	Unassigned	Unassigned	Unassigned		Outlier		Medium-quality			138504	Yes	61.48	AF31-8BH	Bacillota	Clostridia	Lachnospirales	Lachnospiraceae	Blautia_A	Blautia sp900066145
VIRSorter_AF32-10_Scaf6_1__gene_21_gene_120-20009-122933-cat_4	Unassigned	Unassigned	Unassigned		Outlier		Medium-quality			102924	Yes	60.41	AF32-10	Bacteroidota	Bacteroidia	Bacteroidales	Bacteroidaceae	Bacteroides	Bacteroides fragilis
VIRSorter_AF32-13BHA_Scaf2_1__gene_96_gene_217-129756-239915-cat_5	Unassigned	Unassigned	Unassigned		Outlier		Medium-quality			110159	Yes	55.95	AF32-13BHA	Actinomycetota	Actinomycetia	Actinomycetales	Bifidobacteriaceae	Bifidobacterium	Bifidobacterium adolescentis
VIRSorter_AF32-14A_Scaf5_1__gene_34_gene_133-35591-121816-cat_4	Unassigned	Unassigned	Unassigned	449_0	Clustered	5	Medium-quality	VC_449_0	5	86225	Yes	66.72	AF32-14A	Bacillota	Bacilli	Lactobacillales	Lactobacillaceae	Ligilactobacillus	Ligilactobacillus ruminis
VIRSorter_AF32-17_Scaf2_1__gene_1_gene_82-35-52395-cat_5	Unassigned	Unassigned	Unassigned	505_9	Clustered	2	Medium-quality	VC_505_9	2	52360	No	52.67	AF32-17	Bacteroidota	Bacteroidia	Bacteroidales	Bacteroidaceae	Bacteroides	Bacteroides uniformis
VIRSorter_AF32-2AC_Scaf11_2__gene_51_gene_165-52991-137459-cat_5	Unassigned	Unassigned	Unassigned	583_4	Clustered/Singleton	1	Medium-quality	VC_583_4	1	84468	Yes	69.85	AF32-2AC	Bacillota	Clostridia	Lachnospirales	Lachnospiraceae	Mediterraneibacter	Mediterraneibacter faecis
VIRSorter_AF32-4BH_Scaf4_1__gene_201_gene_251-232921-269509-cat_5	Unassigned	Unassigned	Unassigned	301_0	Clustered	4	Medium-quality	VC_301_0	4	36588	No	66.01	AF32-4BH	Bacillota	Clostridia	Lachnospirales	Lachnospiraceae	Fusicatenibacter	Fusicatenibacter saccharivorans
VIRSorter_AF32-7AC_Scaf4_1__gene_132_gene_303-145001-286848-cat_5	Unassigned	Unassigned	Unassigned	541_2	Clustered/Singleton	1	Medium-quality	VC_541_2	1	141847	Yes	50.09	AF32-7AC	Bacillota	Clostridia	Lachnospirales	Lachnospiraceae	Clostridium_Q	Clostridium fessum
VIRSorter_AF32-8BH_Scaf12_2__gene_4_gene_122-2608-125476-cat_5	Unassigned	Unassigned	Unassigned	589_2	Clustered/Singleton	1	Medium-quality	VC_589_2	1	122868	Yes	52.48	AF32-8BH	Bacteroidota	Bacteroidia	Bacteroidales	Bacteroidaceae	Bacteroides	Bacteroides ovatus
VIRSorter_AF32-8BH_Scaf20_1_-cat_2	Unassigned	Unassigned	Unassigned	558_1	Clustered	49	Medium-quality	VC_558_1	49	125392	No	82.66	AF32-8BH	Bacteroidota	Bacteroidia	Bacteroidales	Bacteroidaceae	Bacteroides	Bacteroides ovatus
VIRSorter_AF32-8BH_Scaf25_2_-cat_2	Unassigned	Unassigned	Unassigned		Overlap (VC_551/VC_576)		Medium-quality			91752	Yes	70.85	AF32-8BH	Bacteroidota	Bacteroidia	Bacteroidales	Bacteroidaceae	Bacteroides	Bacteroides ovatus
VIRSorter_AF32-8BH_Scaf27_1__gene_39_gene_138-37403-89049-cat_4	Unassigned	Unassigned	Unassigned	586_3	Clustered/Singleton	1	Medium-quality	VC_586_3	1	51646	No	58.76	AF32-8BH	Bacteroidota	Bacteroidia	Bacteroidales	Bacteroidaceae	Bacteroides	Bacteroides ovatus
VIRSorter_AF32-8BH_Scaf3_1__gene_48_gene_178-54085-161333-cat_5	Unassigned	Unassigned	Unassigned	213_7	Clustered/Singleton	1	High-quality	VC_213_7	1	107248	No	95.18	AF32-8BH	Bacteroidota	Bacteroidia	Bacteroidales	Bacteroidaceae	Bacteroides	Bacteroides ovatus
VIRSorter_AF33-12_Scaf27_1__gene_1_gene_61-0-36219-cat_5	Unassigned	Unassigned	Unassigned		Overlap (VC_520/VC_631)		Medium-quality			36219	No	60.7	AF33-12	Bacillota	Clostridia	Lachnospirales	Lachnospiraceae	Ruminococcus_B	Ruminococcus gnavus
VIRSorter_AF33-1AC_Scaf24_1_-cat_2	Unassigned	Unassigned	Unassigned	466_0	Clustered	10	Medium-quality	VC_466_0	10	39211	Yes	83.23	AF33-1AC	Bacillota	Bacilli	Erysipelotrichales	Coprobacillaceae	Faecalibacillus	Faecalibacillus sp003480255
VIRSorter_AF33-31_Scaf22_1_-cat_2	Unassigned	Unassigned	Unassigned	551_4	Clustered/Singleton	1	Medium-quality	VC_551_4	1	93464	Yes	55.12	AF33-31	Bacteroidota	Bacteroidia	Bacteroidales	Tannerellaceae	Parabacteroides	Parabacteroides distasonis
VIRSorter_AF33-31_Scaf38_1_-cat_2	Unassigned	Unassigned	Unassigned	555_1	Clustered	15	Medium-quality	VC_555_1	15	49176	No	71.81	AF33-31	Bacteroidota	Bacteroidia	Bacteroidales	Tannerellaceae	Parabacteroides	Parabacteroides distasonis
VIRSorter_AF33-34_Scaf1_1__gene_195_gene_294-233450-307065-cat_4	Unassigned	Unassigned	Unassigned		Overlap (VC_506/VC_508)		Medium-quality			73615	Yes	59.73	AF33-34	Bacteroidota	Bacteroidia	Bacteroidales	Tannerellaceae	Parabacteroides	Parabacteroides merdae
VIRSorter_AF34-10ACA_Scaf14_1__gene_3_gene_66-1631-45373-cat_5	Unassigned	Unassigned	Unassigned	481_0	Clustered	5	Medium-quality	VC_481_0	5	43742	Yes	61.05	AF34-10ACA	Actinomycetota	Actinomycetia	Actinomycetales	Bifidobacteriaceae	Bifidobacterium	Bifidobacterium longum
VIRSorter_AF34-10BH_Scaf27_1_-cat_2	Unassigned	Unassigned	Unassigned		Outlier		Medium-quality			46507	No	58.04	AF34-10BH	Bacillota	Clostridia	Lachnospirales	Lachnospiraceae	Acetatifactor	Acetatifactor sp900066565
VIRSorter_AF34-13_Scaf6_1__gene_88_gene_185-99960-200460-cat_5	Unassigned	Unassigned	Unassigned		Outlier		Medium-quality			100500	Yes	53.15	AF34-13	Bacillota	Clostridia	Lachnospirales	Lachnospiraceae	Butyribacter	Butyribacter intestini
VIRSorter_AF34-14AC_Scaf4_1__gene_169_gene_234-180197-223569-cat_5	Unassigned	Unassigned	Unassigned	538_0	Clustered	2	Medium-quality	VC_538_0	2	43372	No	69.37	AF34-14AC	Bacillota	Clostridia	Oscillospirales	Oscillospiraceae	An92	An92 sp900199495
VIRSorter_AF34-16_Scaf1_1__gene_68_gene_122-72328-108572-cat_5	Unassigned	Unassigned	Unassigned	582_0	Clustered	3	Medium-quality	VC_582_0	3	36244	No	62.13	AF34-16	Bacillota	Clostridia	Lachnospirales	Lachnospiraceae	RUG115	RUG115 sp900066395
VIRSorter_AF34-1BH_Scaf15_1_-cat_2	Unassigned	Unassigned	Unassigned	123_0	Clustered	3	Medium-quality	VC_123_0	3	58028	Yes	54.67	AF34-1BH	Bacillota	Bacilli	Erysipelotrichales	Coprobacillaceae	Faecalibacillus	Faecalibacillus faecis
VIRSorter_AF34-35BH_Scaf1_1__gene_278_gene_396-316417-427732-cat_5	Unassigned	Unassigned	Unassigned		Outlier		Medium-quality			111315	Yes	53.06	AF34-35BH	Bacillota	Clostridia	Lachnospirales	Lachnospiraceae	Eubacterium_G	Eubacterium sp000435815
VIRSorter_AF34-4BH_Scaf2_1__gene_117_gene_326-115692-249412-cat_5	Unassigned	Unassigned	Unassigned		Outlier		Medium-quality			133720	No	77.69	AF34-4BH	Bacillota	Clostridia	Lachnospirales	Lachnospiraceae	Ruminococcus_B	Ruminococcus gnavus
VIRSorter_AF34-9AC_Scaf14_1__gene_16_gene_68-26183-59777-cat_5	Unassigned	Unassigned	Unassigned	481_0	Clustered	5	Medium-quality	VC_481_0	5	33594	No	55.52	AF34-9AC	Actinomycetota	Actinomycetia	Actinomycetales	Bifidobacteriaceae	Bifidobacterium	Bifidobacterium longum
VIRSorter_AF35-11AC_Scaf11_1__gene_1_gene_54-0-43572-cat_5	Unassigned	Unassigned	Unassigned	548_0	Clustered	13	Medium-quality	VC_548_0	13	43572	No	58.01	AF35-11AC	Bacteroidota	Bacteroidia	Bacteroidales	Bacteroidaceae	Phocaeicola	Phocaeicola vulgatus
VIRSorter_AF35-11AC_Scaf6_1_-cat_2	Unassigned	Unassigned	Unassigned	553_0	Clustered	2	High-quality	VC_553_0	2	197520	No	98.72	AF35-11AC	Bacteroidota	Bacteroidia	Bacteroidales	Bacteroidaceae	Phocaeicola	Phocaeicola vulgatus
VIRSorter_AF35-14AC_Scaf9_2__gene_60_gene_159-60183-142376-cat_4	Unassigned	Unassigned	Unassigned	318_0	Clustered	12	Medium-quality	VC_318_0	12	82193	Yes	67.17	AF35-14AC	Bacillota	Clostridia	Lachnospirales	Lachnospiraceae	Blautia_A	Blautia obeum
VIRSorter_AF35-14BH_Scaf11_1__gene_42_gene_112-51121-106541-cat_5	Unassigned	Unassigned	Unassigned	548_0	Clustered	13	Medium-quality	VC_548_0	13	55420	No	73.69	AF35-14BH	Bacteroidota	Bacteroidia	Bacteroidales	Bacteroidaceae	Bacteroides	Bacteroides stercoris
VIRSorter_AF35-15_Scaf10_1_-cat_2	Unassigned	Unassigned	Unassigned	583_2	Clustered	5	Medium-quality	VC_583_2	5	37494	Yes	51.9	AF35-15	Bacillota	Clostridia	Lachnospirales	Lachnospiraceae	Clostridium_Q	Clostridium fessum
VIRSorter_AF35-15AC_Scaf32_4_-cat_2	Unassigned	Unassigned	Unassigned	586_0	Clustered	4	Medium-quality	VC_586_0	4	52669	No	55.82	AF35-15AC	Bacteroidota	Bacteroidia	Bacteroidales	Bacteroidaceae	Phocaeicola	Phocaeicola vulgatus
VIRSorter_AF35-15AC_Scaf6_1_-cat_2	Unassigned	Unassigned	Unassigned	553_0	Clustered	2	High-quality	VC_553_0	2	203787	No	98.77	AF35-15AC	Bacteroidota	Bacteroidia	Bacteroidales	Bacteroidaceae	Phocaeicola	Phocaeicola vulgatus
VIRSorter_AF35-15AC_Scaf7_1__gene_24_gene_125-35788-136142-cat_5	Unassigned	Unassigned	Unassigned	548_0	Clustered	13	Medium-quality	VC_548_0	13	100354	Yes	73.93	AF35-15AC	Bacteroidota	Bacteroidia	Bacteroidales	Bacteroidaceae	Phocaeicola	Phocaeicola vulgatus
VIRSorter_AF35-20_Scaf11_1__gene_42_gene_112-51127-106547-cat_5	Unassigned	Unassigned	Unassigned	548_0	Clustered	13	Medium-quality	VC_548_0	13	55420	No	73.69	AF35-20	Bacteroidota	Bacteroidia	Bacteroidales	Bacteroidaceae	Bacteroides	Bacteroides stercoris
VIRSorter_AF35-22_Scaf1_1__gene_61_gene_125-68870-126461-cat_5	Unassigned	Unassigned	Unassigned	645_0	Clustered	2	Medium-quality	VC_645_0	2	57591	No	50.97	AF35-22	Bacteroidota	Bacteroidia	Bacteroidales	Bacteroidaceae	Bacteroides	Bacteroides uniformis
VIRSorter_AF35-4AC_Scaf11_1__gene_16_gene_93-18344-75868-cat_5	Unassigned	Unassigned	Unassigned		Overlap (VC_506/VC_508)		Medium-quality			57524	No	60.87	AF35-4AC	Bacteroidota	Bacteroidia	Bacteroidales	Tannerellaceae	Parabacteroides	Parabacteroides merdae
VIRSorter_AF35-4AC_Scaf4_1__gene_10_gene_117-12078-142531-cat_5	Unassigned	Unassigned	Unassigned	669_0	Clustered/Singleton	1	High-quality	VC_669_0	1	130453	No	100	AF35-4AC	Bacteroidota	Bacteroidia	Bacteroidales	Tannerellaceae	Parabacteroides	Parabacteroides merdae
VIRSorter_AF35-5AC_Scaf15_1__gene_1_gene_38-0-25555-cat_5	Unassigned	Unassigned	Unassigned	619_0	Clustered	7	Medium-quality	VC_619_0	7	25555	No	52.57	AF35-5AC	Bacillota	Clostridia	Oscillospirales	Butyricicoccaceae	Agathobaculum	Agathobaculum butyriciproducens
VIRSorter_AF35-5AC_Scaf3_1__gene_22_gene_84-31268-70801-cat_5	Unassigned	Unassigned	Unassigned	676_0	Clustered	6	Medium-quality	VC_676_0	6	39533	No	57.3	AF35-5AC	Bacillota	Clostridia	Oscillospirales	Butyricicoccaceae	Agathobaculum	Agathobaculum butyriciproducens
VIRSorter_AF35-6-C_Scaf1_1__gene_191_gene_283-207414-267824-cat_5	Unassigned	Unassigned	Unassigned	81_0	Clustered	5	High-quality	VC_81_0	5	60410	No	90.64	AF35-6-C	Bacillota	Clostridia	Oscillospirales	Ruminococcaceae	Faecalibacterium	Faecalibacterium prausnitzii
VIRSorter_AF35-6-C_Scaf3_1__gene_83_gene_182-83865-144339-cat_4	Unassigned	Unassigned	Unassigned	663_0	Clustered	3	Medium-quality	VC_663_0	3	60474	No	73.65	AF35-6-C	Bacillota	Clostridia	Oscillospirales	Ruminococcaceae	Faecalibacterium	Faecalibacterium prausnitzii
VIRSorter_AF35-8_Scaf20_1__gene_5_gene_59-5332-44812-cat_4	Unassigned	Unassigned	Unassigned	116_0	Clustered	18	Medium-quality	VC_116_0	18	39480	No	69.44	AF35-8	Bacillota	Bacilli	Erysipelotrichales	Coprobacillaceae	Faecalibacillus	Faecalibacillus intestinalis
VIRSorter_AF36-10_Scaf6_1__gene_57_gene_184-64693-155225-cat_5	Unassigned	Unassigned	Unassigned	79_4	Clustered	21	High-quality	VC_79_4	21	90532	No	98.55	AF36-10	Bacillota	Clostridia	Lachnospirales	Lachnospiraceae	Copromonas	Copromonas sp900066535
VIRSorter_AF36-10AT_Scaf4_1__gene_205_gene_305-236822-313264-cat_5	Unassigned	Unassigned	Unassigned	322_0	Clustered	2	Medium-quality	VC_322_0	2	76442	Yes	63.83	AF36-10AT	Bacillota	Clostridia	Lachnospirales	Lachnospiraceae	Roseburia	Roseburia intestinalis
VIRSorter_AF36-11AT_Scaf1_2__gene_369_gene_468-390402-468676-cat_4	Unassigned	Unassigned	Unassigned	206_0	Clustered	7	Complete	VC_206_0	7	78274	Yes	100	AF36-11AT	Bacillota	Clostridia	Oscillospirales	Ruminococcaceae	Faecalibacterium	Faecalibacterium prausnitzii
VIRSorter_AF36-11AT_Scaf3_1__gene_1_gene_101-319-67509-cat_5	Unassigned	Unassigned	Unassigned		Overlap (VC_528/VC_669)		Medium-quality			67190	Yes	79.57	AF36-11AT	Bacillota	Clostridia	Oscillospirales	Ruminococcaceae	Faecalibacterium	Faecalibacterium prausnitzii
VIRSorter_AF36-12AT_Scaf4_1__gene_1_gene_90-0-54291-cat_5	Unassigned	Unassigned	Unassigned	604_1	Clustered	3	Medium-quality	VC_604_1	3	54291	No	73.92	AF36-12AT	Actinomycetota	Actinomycetia	Actinomycetales	Bifidobacteriaceae	Bifidobacterium	Bifidobacterium pseudocatenulatum
VIRSorter_AF36-12AT_Scaf4_2__gene_1_gene_47-0-32824-cat_5	Unassigned	Unassigned	Unassigned	567_1	Clustered	42	Medium-quality	VC_567_1	42	32824	No	54.49	AF36-12AT	Actinomycetota	Actinomycetia	Actinomycetales	Bifidobacteriaceae	Bifidobacterium	Bifidobacterium pseudocatenulatum
VIRSorter_AF36-14BH_Scaf1_2__gene_142_gene_212-211370-267128-cat_5	Unassigned	Unassigned	Unassigned	548_0	Clustered	13	Medium-quality	VC_548_0	13	55758	No	72.23	AF36-14BH	Bacteroidota	Bacteroidia	Bacteroidales	Bacteroidaceae	Phocaeicola	Phocaeicola vulgatus
VIRSorter_AF36-14BH_Scaf15_1__gene_30_gene_93-39024-94591-cat_5	Unassigned	Unassigned	Unassigned	586_0	Clustered	4	Medium-quality	VC_586_0	4	55567	No	62.2	AF36-14BH	Bacteroidota	Bacteroidia	Bacteroidales	Bacteroidaceae	Phocaeicola	Phocaeicola vulgatus
VIRSorter_AF36-15_Scaf3_1__gene_53_gene_161-58650-166588-cat_5	Unassigned	Unassigned	Unassigned	589_0	Clustered	33	Medium-quality	VC_589_0	33	107938	Yes	88.51	AF36-15	Bacteroidota	Bacteroidia	Bacteroidales	Bacteroidaceae	Phocaeicola	Phocaeicola vulgatus
VIRSorter_AF36-15_Scaf7_1__gene_32_gene_102-37541-93418-cat_5	Unassigned	Unassigned	Unassigned	548_0	Clustered	13	Medium-quality	VC_548_0	13	55877	No	72.38	AF36-15	Bacteroidota	Bacteroidia	Bacteroidales	Bacteroidaceae	Phocaeicola	Phocaeicola vulgatus
VIRSorter_AF36-15AT_Scaf15_1_-cat_2	Unassigned	Unassigned	Unassigned	636_0	Clustered	7	Medium-quality	VC_636_0	7	28693	No	62.4	AF36-15AT	Bacillota	Clostridia	Lachnospirales	Lachnospiraceae	Lachnoclostridium_B	Lachnoclostridium sp900066555
VIRSorter_AF36-15AT_Scaf6_1__gene_127_gene_174-140467-175808-cat_5	Unassigned	Unassigned	Unassigned	117_0	Clustered	8	Medium-quality	VC_117_0	8	35341	No	60.25	AF36-15AT	Bacillota	Clostridia	Lachnospirales	Lachnospiraceae	Lachnoclostridium_B	Lachnoclostridium sp900066555
VIRSorter_AF36-16BH_Scaf2_1__gene_334_gene_433-395789-466543-cat_4	Unassigned	Unassigned	Unassigned	590_1	Clustered	31	Medium-quality	VC_590_1	31	70754	No	64.01	AF36-16BH	Bacteroidota	Bacteroidia	Bacteroidales	Bacteroidaceae	Bacteroides	Bacteroides intestinalis
VIRSorter_AF36-19BH_Scaf13_1_-cat_2	Unassigned	Unassigned	Unassigned	595_0	Clustered	10	High-quality	VC_595_0	10	104487	Yes	95.17	AF36-19BH	Bacillota	Clostridia	Lachnospirales	Lachnospiraceae	Eisenbergiella	Eisenbergiella sp900066775
VIRSorter_AF36-1AT_Scaf12_1__gene_86_gene_142-95357-133691-cat_5	Caudovirales	Podoviridae	P22virus	202_0	Clustered	24	Medium-quality	VC_202_0	24	38334	No	73.37	AF36-1AT	Pseudomonadota	Gammaproteobacteria	Enterobacterales	Enterobacteriaceae	Escherichia	Escherichia coli
VIRSorter_AF36-1AT_Scaf25_1__gene_1_gene_34-0-24330-cat_5	Caudovirales	Myoviridae	P2virus	88_0	Clustered	15	Medium-quality	VC_88_0	15	24330	No	54.66	AF36-1AT	Pseudomonadota	Gammaproteobacteria	Enterobacterales	Enterobacteriaceae	Escherichia	Escherichia coli
VIRSorter_AF36-1AT_Scaf36_1_-cat_2	Caudovirales	Siphoviridae	Unassigned	246_0	Clustered	24	Medium-quality	VC_246_0	24	40632	Yes	53.98	AF36-1AT	Pseudomonadota	Gammaproteobacteria	Enterobacterales	Enterobacteriaceae	Escherichia	Escherichia coli
VIRSorter_AF36-1BH_Scaf1_1__gene_292_gene_336-300285-335295-cat_5	Unassigned	Unassigned	Unassigned	117_0	Clustered	8	Medium-quality	VC_117_0	8	35010	No	63.76	AF36-1BH	Bacillota	Clostridia	Lachnospirales	Lachnospiraceae	Dorea	Dorea formicigenerans
VIRSorter_AF36-1BH_Scaf19_1__gene_1_gene_55-688-37849-cat_5	Unassigned	Unassigned	Unassigned		Outlier		Medium-quality			37161	No	73.16	AF36-1BH	Bacillota	Clostridia	Lachnospirales	Lachnospiraceae	Dorea	Dorea formicigenerans
VIRSorter_AF36-1BH_Scaf4_2__gene_1_gene_41-0-34588-cat_5	Unassigned	Unassigned	Unassigned	652_0	Clustered	5	Medium-quality	VC_652_0	5	34588	No	61.15	AF36-1BH	Bacillota	Clostridia	Lachnospirales	Lachnospiraceae	Dorea	Dorea formicigenerans
VIRSorter_AF36-3BH_Scaf13_1_-cat_2	Unassigned	Unassigned	Unassigned		Outlier		Medium-quality			48031	No	58.12	AF36-3BH	Bacillota	Clostridia	UBA1381	UBA1381	CAG-41	CAG-41 sp900066215
VIRSorter_AF36-3BH_Scaf14_1_-cat_2	Unassigned	Unassigned	Unassigned	316_0	Clustered	2	Medium-quality	VC_316_0	2	47522	Yes	62.59	AF36-3BH	Bacillota	Clostridia	UBA1381	UBA1381	CAG-41	CAG-41 sp900066215
VIRSorter_AF36-4_Scaf16_1__gene_15_gene_45-18407-50634-cat_5	Unassigned	Unassigned	Unassigned		Outlier		Medium-quality			32227	No	50.49	AF36-4	Bacillota	Clostridia	Lachnospirales	Lachnospiraceae	Eubacterium_F	Eubacterium sp003491505
VIRSorter_AF36-6_Scaf1_1__gene_324_gene_384-340564-380631-cat_5	Unassigned	Unassigned	Unassigned	300_1	Clustered	11	Medium-quality	VC_300_1	11	40067	No	65.44	AF36-6	Bacillota	Clostridia	Lachnospirales	Lachnospiraceae	Clostridium_Q	Clostridium fessum
VIRSorter_AF36-6_Scaf4_1__gene_24_gene_70-32088-63056-cat_5	Unassigned	Unassigned	Unassigned	541_0	Clustered	17	Medium-quality	VC_541_0	17	30968	No	61.19	AF36-6	Bacillota	Clostridia	Lachnospirales	Lachnospiraceae	Clostridium_Q	Clostridium fessum
VIRSorter_AF36-6_Scaf5_1__gene_13_gene_112-12255-114187-cat_4	Unassigned	Unassigned	Unassigned	593_2	Clustered	20	Medium-quality	VC_593_2	20	101932	Yes	85.55	AF36-6	Bacillota	Clostridia	Lachnospirales	Lachnospiraceae	Clostridium_Q	Clostridium fessum
VIRSorter_AF37-1_Scaf12_1__gene_16_gene_73-12504-48723-cat_5	Unassigned	Unassigned	Unassigned		Overlap (VC_520/VC_631)		Medium-quality			36219	No	60.98	AF37-1	Bacillota	Clostridia	Lachnospirales	Lachnospiraceae	Sellimonas	Sellimonas intestinalis
VIRSorter_AF37-1_Scaf15_1_-cat_2	Unassigned	Unassigned	Unassigned		Overlap (VC_149/VC_151)		Medium-quality			32457	No	68.32	AF37-1	Bacillota	Clostridia	Lachnospirales	Lachnospiraceae	Sellimonas	Sellimonas intestinalis
VIRSorter_AF37-11_Scaf2_4__gene_339_gene_380-384483-419897-cat_5	Caudovirales	Myoviridae	P2virus	89_1	Clustered	33	Medium-quality	VC_89_1	33	35414	No	77.32	AF37-11	Pseudomonadota	Gammaproteobacteria	Enterobacterales	Enterobacteriaceae	Klebsiella	Klebsiella pneumoniae
VIRSorter_AF37-11AC_Scaf2_1__gene_90_gene_138-115781-161205-cat_5	Unassigned	Unassigned	Unassigned	552_0	Clustered	37	Medium-quality	VC_552_0	37	45424	No	76.35	AF37-11AC	Bacteroidota	Bacteroidia	Bacteroidales	Bacteroidaceae	Bacteroides	Bacteroides stercoris
VIRSorter_AF37-12_Scaf17_1__gene_28_gene_105-39630-106441-cat_5	Unassigned	Unassigned	Unassigned	213_4	Clustered	29	Medium-quality	VC_213_4	29	66811	No	86.17	AF37-12	Bacteroidota	Bacteroidia	Bacteroidales	Bacteroidaceae	Bacteroides	Bacteroides thetaiotaomicron
VIRSorter_AF37-12_Scaf5_1__gene_1_gene_62-317-52579-cat_5	Unassigned	Unassigned	Unassigned	555_4	Clustered	5	Medium-quality	VC_555_4	5	52262	No	73.89	AF37-12	Bacteroidota	Bacteroidia	Bacteroidales	Bacteroidaceae	Bacteroides	Bacteroides thetaiotaomicron
VIRSorter_AF37-13_Scaf1_1_-cat_2	Unassigned	Unassigned	Unassigned	79_3	Clustered	5	Complete	VC_79_3	5	117722	Yes	100	AF37-13	Bacillota	Clostridia	Oscillospirales	Oscillospiraceae	ER4	ER4 sp000765235
VIRSorter_AF37-16AC_Scaf5_1__gene_29_gene_128-38626-127369-cat_5	Unassigned	Unassigned	Unassigned	558_1	Clustered	49	Medium-quality	VC_558_1	49	88743	No	65.81	AF37-16AC	Bacteroidota	Bacteroidia	Bacteroidales	Bacteroidaceae	Bacteroides	Bacteroides uniformis
VIRSorter_AF37-2_Scaf10_1__gene_29_gene_128-21705-91514-cat_4	Unassigned	Unassigned	Unassigned	466_1	Clustered/Singleton	1	Medium-quality	VC_466_1	1	69809	Yes	77.8	AF37-2	Bacillota	Bacilli	Erysipelotrichales	Coprobacillaceae	Faecalibacillus	Faecalibacillus intestinalis
VIRSorter_AF37-2_Scaf17_1__gene_15_gene_71-14195-53685-cat_5	Unassigned	Unassigned	Unassigned	116_0	Clustered	18	Medium-quality	VC_116_0	18	39490	No	70.18	AF37-2	Bacillota	Bacilli	Erysipelotrichales	Coprobacillaceae	Faecalibacillus	Faecalibacillus intestinalis
VIRSorter_AF37-20_Scaf17_1_-cat_2	Unassigned	Unassigned	Unassigned	620_0	Clustered	6	Medium-quality	VC_620_0	6	44157	No	79.84	AF37-20	Bacillota	Clostridia	Oscillospirales	Ruminococcaceae	Ruminococcus_D	Ruminococcus bicirculans
VIRSorter_AF37-3AC_Scaf2_1__gene_7_gene_51-5209-40145-cat_5	Unassigned	Unassigned	Unassigned		Outlier		Medium-quality			34936	Yes	54.04	AF37-3AC	Bacillota	Clostridia	Oscillospirales	Acutalibacteraceae	Ruminococcus_E	Ruminococcus bromii
VIRSorter_AF37-3AC_Scaf6_1__gene_89_gene_139-96671-133210-cat_5	Unassigned	Unassigned	Unassigned		Overlap (VC_131/VC_338)		Medium-quality			36539	No	55.08	AF37-3AC	Bacillota	Clostridia	Oscillospirales	Acutalibacteraceae	Ruminococcus_E	Ruminococcus bromii
VIRSorter_AF37-4_Scaf9_2_-cat_2	Unassigned	Unassigned	Unassigned	115_0	Clustered/Singleton	1	Medium-quality	VC_115_0	1	73867	Yes	64.39	AF37-4	Bacillota	Clostridia	Lachnospirales	Lachnospiraceae	Eubacterium_G	Eubacterium ventriosum
VIRSorter_AF37-5AT_Scaf17_1__gene_33_gene_88-38810-77376-cat_5	Unassigned	Unassigned	Unassigned	125_0	Clustered	17	Medium-quality	VC_125_0	17	38566	No	56.99	AF37-5AT	Bacillota	Clostridia	Lachnospirales	Lachnospiraceae	Copromonas	Copromonas sp900066785
VIRSorter_AF37-5AT_Scaf30_1_-cat_2	Unassigned	Unassigned	Unassigned		Overlap (VC_543/VC_545)		Medium-quality			33321	No	62.6	AF37-5AT	Bacillota	Clostridia	Lachnospirales	Lachnospiraceae	Copromonas	Copromonas sp900066785
VIRSorter_AF37-5AT_Scaf9_1__gene_64_gene_148-69597-128430-cat_5	Unassigned	Unassigned	Unassigned	637_1	Clustered/Singleton	1	Medium-quality	VC_637_1	1	58833	Yes	59.54	AF37-5AT	Bacillota	Clostridia	Lachnospirales	Lachnospiraceae	Copromonas	Copromonas sp900066785
VIRSorter_AF37-6AC_Scaf16_1__gene_12_gene_62-8712-45650-cat_5	Unassigned	Unassigned	Unassigned	130_0	Clustered	30	Medium-quality	VC_130_0	30	36938	Yes	57.58	AF37-6AC	Bacillota	Clostridia	Lachnospirales	Lachnospiraceae	Blautia_A	Blautia obeum
VIRSorter_AF37-7_Scaf26_1_-cat_2	Unassigned	Unassigned	Unassigned	666_0	Clustered	3	Medium-quality	VC_666_0	3	48654	No	55.42	AF37-7	Bacillota	Clostridia	Lachnospirales	Lachnospiraceae	Clostridium_Q	Clostridium fessum
VIRSorter_AF38-1_Scaf8_2__gene_196_gene_250-193770-229902-cat_5	Unassigned	Unassigned	Unassigned	640_2	Clustered	5	Medium-quality	VC_640_2	5	36132	No	68.71	AF38-1	Bacillota	Clostridia	Lachnospirales	Lachnospiraceae	Coprococcus	Coprococcus eutactus
VIRSorter_AF38-2_Scaf33_2_-cat_2	Unassigned	Unassigned	Unassigned	552_0	Clustered	37	Medium-quality	VC_552_0	37	79400	Yes	85.6	AF38-2	Bacteroidota	Bacteroidia	Bacteroidales	Bacteroidaceae	Bacteroides	Bacteroides xylanisolvens
VIRSorter_AF38-2_Scaf7_2__gene_1_gene_69-0-69679-cat_5	Unassigned	Unassigned	Unassigned		Overlap (VC_551/VC_576)		Medium-quality			69679	No	70.24	AF38-2	Bacteroidota	Bacteroidia	Bacteroidales	Bacteroidaceae	Bacteroides	Bacteroides xylanisolvens
VIRSorter_AF38-24_Scaf2_1__gene_488_gene_546-568384-608014-cat_5	Unassigned	Unassigned	Unassigned	300_1	Clustered	11	Medium-quality	VC_300_1	11	39630	No	64.27	AF38-24	Bacillota	Clostridia	Lachnospirales	Lachnospiraceae	Agathobacter	Agathobacter rectalis
VIRSorter_AF39-1_Scaf20_1_-cat_2	Unassigned	Unassigned	Unassigned	590_1	Clustered	31	Medium-quality	VC_590_1	31	84297	Yes	63.44	AF39-1	Bacteroidota	Bacteroidia	Bacteroidales	Bacteroidaceae	Phocaeicola	Phocaeicola vulgatus
VIRSorter_AF39-1_Scaf28_1_-cat_2	Unassigned	Unassigned	Unassigned	213_2	Clustered	11	Medium-quality	VC_213_2	11	51702	No	57.46	AF39-1	Bacteroidota	Bacteroidia	Bacteroidales	Bacteroidaceae	Phocaeicola	Phocaeicola vulgatus
VIRSorter_AF39-10_Scaf2_2__gene_2_gene_52-1386-42741-cat_5	Caudovirales	Siphoviridae	Unassigned	146_0	Clustered	4	Medium-quality	VC_146_0	4	41355	Yes	63.44	AF39-10	Bacillota	Bacilli	Bacillales	Bacillaceae	Bacillus	Bacillus licheniformis
VIRSorter_AF39-10_Scaf4_1__gene_256_gene_372-253735-340306-cat_5	Unassigned	Unassigned	Unassigned	182_0	Clustered	2	Medium-quality	VC_182_0	2	86571	Yes	64.71	AF39-10	Bacillota	Bacilli	Bacillales	Bacillaceae	Bacillus	Bacillus licheniformis
VIRSorter_AF39-10_Scaf7_2__gene_9_gene_172-6325-164107-cat_5	Unassigned	Unassigned	Unassigned	95_0	Clustered	2	Medium-quality	VC_95_0	2	157782	No	81.25	AF39-10	Bacillota	Bacilli	Bacillales	Bacillaceae	Bacillus	Bacillus licheniformis
VIRSorter_AF39-10AC_Scaf2_1__gene_26_gene_103-32057-93097-cat_5	Unassigned	Unassigned	Unassigned	551_0	Clustered	4	Medium-quality	VC_551_0	4	61040	No	77.45	AF39-10AC	Bacteroidota	Bacteroidia	Bacteroidales	Tannerellaceae	Parabacteroides	Parabacteroides distasonis
VIRSorter_AF39-10AC_Scaf7_2__gene_47_gene_154-56218-158676-cat_5	Unassigned	Unassigned	Unassigned	555_1	Clustered	15	Medium-quality	VC_555_1	15	102458	Yes	74.43	AF39-10AC	Bacteroidota	Bacteroidia	Bacteroidales	Tannerellaceae	Parabacteroides	Parabacteroides distasonis
VIRSorter_AF39-11_Scaf2_1__gene_1_gene_75-412-55803-cat_5	Unassigned	Unassigned	Unassigned		Overlap (VC_548/VC_549)		Medium-quality			55391	Yes	68.99	AF39-11	Bacteroidota	Bacteroidia	Bacteroidales	Bacteroidaceae	Phocaeicola	Phocaeicola plebeius
VIRSorter_AF39-11AC_Scaf3_1__gene_367_gene_445-499353-557792-cat_5	Unassigned	Unassigned	Unassigned	505_8	Clustered/Singleton	1	Medium-quality	VC_505_8	1	58439	No	57.38	AF39-11AC	Bacteroidota	Bacteroidia	Bacteroidales	Bacteroidaceae	Bacteroides	Bacteroides sp900556215
VIRSorter_AF39-16AC_Scaf4_1__gene_219_gene_267-259438-305199-cat_5	Unassigned	Unassigned	Unassigned	281_0	Clustered	20	Medium-quality	VC_281_0	20	45761	No	77.21	AF39-16AC	Bacteroidota	Bacteroidia	Bacteroidales	Bacteroidaceae	Bacteroides	Bacteroides uniformis
VIRSorter_AF39-5AC_Scaf2_2__gene_87_gene_161-127201-182591-cat_5	Unassigned	Unassigned	Unassigned		Overlap (VC_548/VC_549)		Medium-quality			55390	Yes	69.35	AF39-5AC	Bacteroidota	Bacteroidia	Bacteroidales	Bacteroidaceae	Phocaeicola	Phocaeicola plebeius
VIRSorter_AF39-6AC_Scaf3_3__gene_119_gene_171-157069-192890-cat_5	Unassigned	Unassigned	Unassigned	214_0	Clustered	26	Medium-quality	VC_214_0	26	35821	No	52.62	AF39-6AC	Bacteroidota	Bacteroidia	Bacteroidales	Bacteroidaceae	Bacteroides	Bacteroides xylanisolvens
VIRSorter_AF39-8AT_Scaf20_1_-cat_2	Unassigned	Unassigned	Unassigned	590_1	Clustered	31	Medium-quality	VC_590_1	31	84400	Yes	63.44	AF39-8AT	Bacteroidota	Bacteroidia	Bacteroidales	Bacteroidaceae	Phocaeicola	Phocaeicola vulgatus
VIRSorter_AF39-8AT_Scaf30_2_-cat_2	Unassigned	Unassigned	Unassigned	213_2	Clustered	11	Medium-quality	VC_213_2	11	51612	No	57.36	AF39-8AT	Bacteroidota	Bacteroidia	Bacteroidales	Bacteroidaceae	Phocaeicola	Phocaeicola vulgatus
VIRSorter_AF41-14_Scaf34_1_-cat_2	Unassigned	Unassigned	Unassigned	675_0	Clustered	2	Medium-quality	VC_675_0	2	35204	Yes	52.66	AF41-14	Bacillota	Clostridia	Oscillospirales	Oscillospiraceae	ER4	ER4 sp000765235
VIRSorter_AF41-14_Scaf7_1_-cat_2	Unassigned	Unassigned	Unassigned	79_3	Clustered	5	High-quality	VC_79_3	5	69221	Yes	95.74	AF41-14	Bacillota	Clostridia	Oscillospirales	Oscillospiraceae	ER4	ER4 sp000765235
VIRSorter_AF41-15_Scaf8_1_-cat_2	Unassigned	Unassigned	Unassigned	79_3	Clustered	5	High-quality	VC_79_3	5	69585	Yes	97.89	AF41-15	Bacillota	Clostridia	Oscillospirales	Oscillospiraceae	ER4	ER4 sp000765235
VIRSorter_AF41-15_Scaf9_1__gene_21_gene_77-20937-64216-cat_5	Unassigned	Unassigned	Unassigned	675_0	Clustered	2	Medium-quality	VC_675_0	2	43279	No	60.39	AF41-15	Bacillota	Clostridia	Oscillospirales	Oscillospiraceae	ER4	ER4 sp000765235
VIRSorter_AF41-18_Scaf21_1_-cat_2	Unassigned	Unassigned	Unassigned		Overlap (VC_205/VC_208)		Medium-quality			48982	No	81.32	AF41-18	Bacillota	Clostridia	Lachnospirales	Lachnospiraceae	Lachnospira	Lachnospira eligens
VIRSorter_AF41-8MH_Scaf18_1__gene_2_gene_62-2444-53070-cat_5	Unassigned	Unassigned	Unassigned	589_0	Clustered	33	Medium-quality	VC_589_0	33	50626	No	59.06	AF41-8MH	Bacteroidota	Bacteroidia	Bacteroidales	Bacteroidaceae	Phocaeicola	Phocaeicola vulgatus
VIRSorter_AF41-9_Scaf3_1__gene_96_gene_153-103661-142634-cat_5	Unassigned	Unassigned	Unassigned	322_1	Clustered	5	Medium-quality	VC_322_1	5	38973	No	58.38	AF41-9	Bacillota	Clostridia	Lachnospirales	Lachnospiraceae	Blautia_A	Blautia sp003477525
VIRSorter_AF41-9_Scaf7_1__gene_22_gene_121-18241-80709-cat_4	Unassigned	Unassigned	Unassigned	158_0	Clustered	6	Medium-quality	VC_158_0	6	62468	No	76.62	AF41-9	Bacillota	Clostridia	Lachnospirales	Lachnospiraceae	Blautia_A	Blautia sp003477525
VIRSorter_AF42-21_Scaf2_1__gene_84_gene_137-84897-119780-cat_5	Unassigned	Unassigned	Unassigned	541_0	Clustered	17	Medium-quality	VC_541_0	17	34883	No	64.92	AF42-21	Bacillota	Clostridia	Lachnospirales	Lachnospiraceae	Dorea	Dorea formicigenerans
VIRSorter_AF42-21_Scaf3_1__gene_28_gene_91-30160-70027-cat_5	Unassigned	Unassigned	Unassigned		Overlap (VC_540/VC_541)		Medium-quality			39867	No	63.4	AF42-21	Bacillota	Clostridia	Lachnospirales	Lachnospiraceae	Dorea	Dorea formicigenerans
VIRSorter_AF42-21_Scaf6_1__gene_59_gene_134-69024-118942-cat_5	Unassigned	Unassigned	Unassigned	539_0	Clustered	7	Medium-quality	VC_539_0	7	49918	No	80.23	AF42-21	Bacillota	Clostridia	Lachnospirales	Lachnospiraceae	Dorea	Dorea formicigenerans
VIRSorter_AF42-21_Scaf7_1__gene_57_gene_111-58014-103636-cat_5	Unassigned	Unassigned	Unassigned	593_2	Clustered	20	Medium-quality	VC_593_2	20	45622	No	71.13	AF42-21	Bacillota	Clostridia	Lachnospirales	Lachnospiraceae	Dorea	Dorea formicigenerans
VIRSorter_AF42-3_Scaf6_1__gene_63_gene_175-74897-167991-cat_5	Unassigned	Unassigned	Unassigned	555_1	Clustered	15	Medium-quality	VC_555_1	15	93094	Yes	76.1	AF42-3	Bacteroidota	Bacteroidia	Bacteroidales	Tannerellaceae	Parabacteroides	Parabacteroides distasonis
VIRSorter_AF42-3BH_Scaf7_1__gene_10_gene_87-7713-60273-cat_5	Unassigned	Unassigned	Unassigned		Overlap (VC_205/VC_208)		Medium-quality			52560	No	87.99	AF42-3BH	Bacillota	Clostridia	Lachnospirales	Lachnospiraceae	Lachnospira	Lachnospira eligens
VIRSorter_AF42-6_Scaf2_1__gene_172_gene_271-151477-224275-cat_4	Unassigned	Unassigned	Unassigned		Outlier		Medium-quality			72798	Yes	75.64	AF42-6	Bacillota	Clostridia	Lachnospirales	Lachnospiraceae	Choladocola	Choladocola sp003480725
VIRSorter_AF42-8_Scaf1_1__gene_108_gene_184-108709-156665-cat_5	Unassigned	Unassigned	Unassigned		Overlap (VC_540/VC_541)		Medium-quality			47956	Yes	70.82	AF42-8	Bacillota	Clostridia	Lachnospirales	Lachnospiraceae	RUG115	RUG115 sp900066395
VIRSorter_AF42-9_Scaf1_1__gene_37_gene_137-35394-134131-cat_5	Unassigned	Unassigned	Unassigned	531_0	Clustered	4	Medium-quality	VC_531_0	4	98737	Yes	64.32	AF42-9	Bacteroidota	Bacteroidia	Bacteroidales	Bacteroidaceae	Prevotella	Prevotella stercorea
VIRSorter_AF42-9_Scaf2_1__gene_46_gene_118-49219-102751-cat_5	Unassigned	Unassigned	Unassigned	548_0	Clustered	13	Medium-quality	VC_548_0	13	53532	No	69.69	AF42-9	Bacteroidota	Bacteroidia	Bacteroidales	Bacteroidaceae	Prevotella	Prevotella stercorea
VIRSorter_AF43-10_Scaf14_1__gene_2_gene_71-1080-50427-cat_5	Unassigned	Unassigned	Unassigned	640_2	Clustered	5	Medium-quality	VC_640_2	5	49347	Yes	70	AF43-10	Bacillota	Clostridia	Lachnospirales	Lachnospiraceae	CAG-127	CAG-127 sp900319515
VIRSorter_AF45-10BH_Scaf2_1__gene_50_gene_175-55793-164644-cat_5	Unassigned	Unassigned	Unassigned	568_1	Clustered/Singleton	1	Medium-quality	VC_568_1	1	108851	Yes	61.26	AF45-10BH	Actinomycetota	Actinomycetia	Actinomycetales	Bifidobacteriaceae	Bifidobacterium	Bifidobacterium pseudocatenulatum
VIRSorter_AF45-15BH_Scaf17_1_-cat_2	Unassigned	Unassigned	Unassigned		Outlier		Medium-quality			29938	No	65.01	AF45-15BH	Bacillota	Bacilli	Erysipelotrichales	Erysipelotrichaceae	Holdemanella	Holdemanella porci
VIRSorter_AF45-16BH_Scaf48_1_-cat_2	Unassigned	Unassigned	Unassigned	588_0	Clustered	7	Medium-quality	VC_588_0	7	47659	No	81.97	AF45-16BH	Bacteroidota	Bacteroidia	Bacteroidales	Bacteroidaceae	Bacteroides	Bacteroides thetaiotaomicron
VIRSorter_AF45-17_Scaf13_1__gene_1_gene_40-77-29848-cat_5	Unassigned	Unassigned	Unassigned	198_0	Clustered	6	Medium-quality	VC_198_0	6	29771	No	52.28	AF45-17	Bacillota	Clostridia	Lachnospirales	Lachnospiraceae	Coprococcus_A	Coprococcus catus
VIRSorter_AF45-17_Scaf4_1__gene_97_gene_148-100162-137657-cat_5	Unassigned	Unassigned	Unassigned		Overlap (VC_520/VC_631)		Medium-quality			37495	No	62.84	AF45-17	Bacillota	Clostridia	Lachnospirales	Lachnospiraceae	Coprococcus_A	Coprococcus catus
VIRSorter_AF45-17BH_Scaf15_1__gene_2_gene_69-875-52260-cat_5	Unassigned	Unassigned	Unassigned	555_4	Clustered	5	Medium-quality	VC_555_4	5	51385	No	69.18	AF45-17BH	Bacteroidota	Bacteroidia	Bacteroidales	Bacteroidaceae	Bacteroides	Bacteroides ovatus
VIRSorter_AF45-19_Scaf10_1__gene_41_gene_86-41863-72566-cat_5	Unassigned	Unassigned	Unassigned	600_1	Clustered	31	Medium-quality	VC_600_1	31	30703	No	54.44	AF45-19	Actinomycetota	Actinomycetia	Actinomycetales	Bifidobacteriaceae	Bifidobacterium	Bifidobacterium adolescentis
VIRSorter_AF46-10NS_Scaf17_1__gene_24_gene_90-30456-71791-cat_5	Unassigned	Unassigned	Unassigned	127_0	Clustered	5	Medium-quality	VC_127_0	5	41335	No	67.29	AF46-10NS	Bacillota	Clostridia	Lachnospirales	Lachnospiraceae	Blautia_A	Blautia sp003474435
VIRSorter_AF46-14NS_Scaf2_1__gene_37_gene_92-37363-87873-cat_5	Unassigned	Unassigned	Unassigned		Overlap (VC_532/VC_554)		Medium-quality			50510	No	56.44	AF46-14NS	Bacteroidota	Bacteroidia	Bacteroidales	Bacteroidaceae	Phocaeicola	Phocaeicola vulgatus
VIRSorter_AF46-14NS_Scaf7_1_-cat_2	Unassigned	Unassigned	Unassigned	553_1	Clustered	29	Medium-quality	VC_553_1	29	104278	Yes	59.22	AF46-14NS	Bacteroidota	Bacteroidia	Bacteroidales	Bacteroidaceae	Phocaeicola	Phocaeicola vulgatus
VIRSorter_AF46-2GN_Scaf24_1__gene_21_gene_60-23185-56596-cat_5	Unassigned	Unassigned	Unassigned	653_0	Clustered	9	Medium-quality	VC_653_0	9	33411	No	50.51	AF46-2GN	Bacteroidota	Bacteroidia	Bacteroidales	Bacteroidaceae	Bacteroides	Bacteroides fragilis
VIRSorter_AF46-2NS_Scaf1_1__gene_62_gene_113-57880-105853-cat_5	Unassigned	Unassigned	Unassigned		Outlier		Medium-quality			47973	No	77.09	AF46-2NS	Bacteroidota	Bacteroidia	Bacteroidales	Bacteroidaceae	Prevotella	Prevotella sp015074785
VIRSorter_AF46-5GN_Scaf5_1_-cat_2	Unassigned	Unassigned	Unassigned		Outlier		Medium-quality			100441	No	71.16	AF46-5GN	Bacteroidota	Bacteroidia	Bacteroidales	Bacteroidaceae	Bacteroides	Bacteroides caccae
VIRSorter_AF46-5GN_Scaf95_1__gene_13_gene_24-11814-19734-cat_5	Unassigned	Unassigned	Unassigned	678_0	Clustered	2	Medium-quality	VC_678_0	2	7920	Yes	80.28	AF46-5GN	Bacteroidota	Bacteroidia	Bacteroidales	Bacteroidaceae	Bacteroides	Bacteroides caccae
VIRSorter_AF48-14_Scaf9_1_-circular_gene_25_gene_71-33781-77437-cat_5	Unassigned	Unassigned	Unassigned		Overlap (VC_535/VC_536/VC_560)		Medium-quality			43656	No	79.01	AF48-14	Bacteroidota	Bacteroidia	Bacteroidales	Tannerellaceae	Parabacteroides	Parabacteroides acidifaciens
VIRSorter_AF48-16_Scaf29_1_-cat_2	Unassigned	Unassigned	Unassigned		Outlier		Medium-quality			32949	No	51.43	AF48-16	Bacillota	Bacilli	Lactobacillales	Enterococcaceae	Enterococcus_D	Enterococcus casseliflavus
VIRSorter_AF49-32_Scaf1_1_-cat_2	Unassigned	Unassigned	Unassigned	530_0	Clustered	8	Medium-quality	VC_530_0	8	45962	No	71.12	AF49-32	Bacillota	Bacilli	Erysipelotrichales	Coprobacillaceae	Faecalibacillus	Faecalibacillus intestinalis
VIRSorter_AF50-3_Scaf10_1__gene_1_gene_55-0-38717-cat_5	Unassigned	Unassigned	Unassigned	300_1	Clustered	11	Medium-quality	VC_300_1	11	38717	No	63.29	AF50-3	Bacillota	Clostridia	Lachnospirales	Lachnospiraceae	Clostridium_Q	Clostridium fessum
VIRSorter_AF50-3_Scaf2_1__gene_77_gene_142-81075-124050-cat_5	Unassigned	Unassigned	Unassigned	583_2	Clustered	5	Medium-quality	VC_583_2	5	42975	No	70.95	AF50-3	Bacillota	Clostridia	Lachnospirales	Lachnospiraceae	Clostridium_Q	Clostridium fessum
VIRSorter_AF50-3_Scaf6_1__gene_36_gene_113-46276-94430-cat_5	Unassigned	Unassigned	Unassigned	204_0	Clustered	13	Medium-quality	VC_204_0	13	48154	No	83	AF50-3	Bacillota	Clostridia	Lachnospirales	Lachnospiraceae	Clostridium_Q	Clostridium fessum
VIRSorter_AF50-8-r_Scaf1_1__gene_136_gene_207-158216-211673-cat_5	Unassigned	Unassigned	Unassigned	527_0	Clustered	6	Medium-quality	VC_527_0	6	53457	No	74.48	AF50-8-r	Bacillota	Clostridia	Lachnospirales	Lachnospiraceae	Copromonas	Copromonas sp900066055
VIRSorter_AF51-06b1_Scaf1_3__gene_195_gene_253-233423-273411-cat_5	Unassigned	Unassigned	Unassigned	567_1	Clustered	42	Medium-quality	VC_567_1	42	39988	No	66.61	AF51-06b1	Actinomycetota	Actinomycetia	Actinomycetales	Bifidobacteriaceae	Bifidobacterium	Bifidobacterium adolescentis
VIRSorter_AF51-11b1_Scaf1_2_-cat_2	Unassigned	Unassigned	Unassigned		Overlap (VC_473/VC_637)		Medium-quality			79745	Yes	63.26	AF51-11b1	Bacillota	Clostridia	Lachnospirales	Lachnospiraceae	Bariatricus	Bariatricus comes
VIRSorter_AF51-11b1_Scaf4_1__gene_33_gene_81-32670-67224-cat_5	Unassigned	Unassigned	Unassigned	198_0	Clustered	6	Medium-quality	VC_198_0	6	34554	No	61.19	AF51-11b1	Bacillota	Clostridia	Lachnospirales	Lachnospiraceae	Bariatricus	Bariatricus comes
VIRSorter_AF51-26b1_Scaf1_1__gene_81_gene_175-87502-148484-cat_5	Unassigned	Unassigned	Unassigned	158_0	Clustered	6	Medium-quality	VC_158_0	6	60982	No	72.14	AF51-26b1	Bacillota	Clostridia	Lachnospirales	Lachnospiraceae	Limivivens	Limivivens sp900543575
VIRSorter_AF51-3-b8A_Scaf3_1__gene_102_gene_201-107194-168899-cat_4	Unassigned	Unassigned	Unassigned	624_0	Clustered	7	Medium-quality	VC_624_0	7	61705	No	74.75	AF51-3-b8A	Bacillota	Clostridia	Lachnospirales	Lachnospiraceae	Copromonas	Copromonas sp900066055
VIRSorter_AF51-3-b8A_Scaf6_1__gene_139_gene_185-159480-190738-cat_5	Unassigned	Unassigned	Unassigned	541_0	Clustered	17	Medium-quality	VC_541_0	17	31258	No	61.77	AF51-3-b8A	Bacillota	Clostridia	Lachnospirales	Lachnospiraceae	Copromonas	Copromonas sp900066055
VIRSorter_AF51-6-b8A_Scaf2_1__gene_88_gene_131-104794-139881-cat_5	Unassigned	Unassigned	Unassigned		Outlier		Medium-quality			35087	No	73.94	AF51-6-b8A	Bacillota	Clostridia	Lachnospirales	Lachnospiraceae	Shuttleworthia
VIRSorter_AF51-7-b10A_Scaf14_1__gene_2_gene_59-1141-40420-cat_5	Unassigned	Unassigned	Unassigned	125_0	Clustered	17	Medium-quality	VC_125_0	17	39279	No	59.37	AF51-7-b10A	Bacillota	Clostridia	Lachnospirales	Lachnospiraceae	Copromonas	Copromonas sp900066785
VIRSorter_AF51-7-b10A_Scaf9_1__gene_2_gene_53-1184-37347-cat_5	Unassigned	Unassigned	Unassigned	323_0	Clustered	5	Medium-quality	VC_323_0	5	36163	No	56.43	AF51-7-b10A	Bacillota	Clostridia	Lachnospirales	Lachnospiraceae	Copromonas	Copromonas sp900066785
VIRSorter_AF51-9b6A_Scaf1_1__gene_230_gene_291-226964-266364-cat_5	Caudovirales	Myoviridae	Unassigned	443_0	Clustered	8	Medium-quality	VC_443_0	8	39400	No	60.85	AF51-9b6A	Bacillota	Bacilli	Lactobacillales	Lactobacillaceae	Lactobacillus	Lactobacillus johnsonii
VIRSorter_AF52-12b2_Scaf8_2__gene_1_gene_55-544-37697-cat_4	Unassigned	Unassigned	Unassigned	640_2	Clustered	5	Medium-quality	VC_640_2	5	37153	No	70.44	AF52-12b2	Bacillota	Clostridia	Lachnospirales	Lachnospiraceae	Coprococcus	Coprococcus sp900066115
VIRSorter_AF53-10pH4A_Scaf1_1__gene_582_gene_614-685818-717483-cat_5	Unassigned	Unassigned	Unassigned		Outlier		Medium-quality			31665	No	50	AF53-10pH4A	Actinomycetota	Actinomycetia	Actinomycetales	Bifidobacteriaceae	Bifidobacterium	Bifidobacterium pseudocatenulatum
VIRSorter_AF53-10pH9A_Scaf2_1__gene_2_gene_203-2621-174763-cat_5	Unassigned	Unassigned	Unassigned		Outlier		Medium-quality			172142	Yes	65.74	AF53-10pH9A	Bacillota	Clostridia	Oscillospirales	Acutalibacteraceae	Clostridium_A	Clostridium leptum
VIRSorter_AF53-12MH-2A_Scaf12_1__gene_105_gene_148-131646-161684-cat_5	Unassigned	Unassigned	Unassigned	541_0	Clustered	17	Medium-quality	VC_541_0	17	30038	No	58.4	AF53-12MH-2A	Bacillota	Clostridia	Lachnospirales	Lachnospiraceae	Eisenbergiella	Eisenbergiella tayi
VIRSorter_AF53-20pH10A_Scaf1_1__gene_581_gene_645-710773-780568-cat_5	Unassigned	Unassigned	Unassigned		Overlap (VC_532/VC_534)		Medium-quality			69795	Yes	60.9	AF53-20pH10A	Bacteroidota	Bacteroidia	Bacteroidales	Marinifilaceae	Butyricimonas	Butyricimonas paravirosa
VIRSorter_AF54-16pH4A_Scaf1_1__gene_6_gene_105-3581-76841-cat_4	Unassigned	Unassigned	Unassigned	567_3	Clustered/Singleton	1	Medium-quality	VC_567_3	1	73260	No	89.67	AF54-16pH4A	Actinomycetota	Actinomycetia	Actinomycetales	Bifidobacteriaceae	Bifidobacterium	Bifidobacterium pseudocatenulatum
VIRSorter_AF54-16pH8A_Scaf24_2__gene_19_gene_63-23411-63198-cat_5	Unassigned	Unassigned	Unassigned	552_0	Clustered	37	Medium-quality	VC_552_0	37	39787	No	66.91	AF54-16pH8A	Bacteroidota	Bacteroidia	Bacteroidales	Bacteroidaceae	Bacteroides	Bacteroides finegoldii
VIRSorter_AF54-2pH5A_Scaf1_1__gene_26_gene_130-20984-91532-cat_5	Caudovirales	Siphoviridae	Unassigned	172_0	Clustered	3	Medium-quality	VC_172_0	3	70548	Yes	87.75	AF54-2pH5A	Bacillota	Bacilli	Lactobacillales	Lactobacillaceae	Limosilactobacillus	Limosilactobacillus vaginalis
VIRSorter_AF54-2pH5A_Scaf4_1__gene_73_gene_138-67813-116204-cat_5	Unassigned	Unassigned	Unassigned	138_0	Clustered	8	Medium-quality	VC_138_0	8	48391	Yes	78.63	AF54-2pH5A	Bacillota	Bacilli	Lactobacillales	Lactobacillaceae	Limosilactobacillus	Limosilactobacillus vaginalis
VIRSorter_AF54-2pH5A_Scaf5_1__gene_46_gene_160-44174-128930-cat_5	Unassigned	Unassigned	Unassigned	451_1	Clustered/Singleton	1	Medium-quality	VC_451_1	1	84756	Yes	63.33	AF54-2pH5A	Bacillota	Bacilli	Lactobacillales	Lactobacillaceae	Limosilactobacillus	Limosilactobacillus vaginalis
VIRSorter_AF54-44A_Scaf44_1_-cat_2	Unassigned	Unassigned	Unassigned	386_0	Clustered	6	Medium-quality	VC_386_0	6	29443	No	54.47	AF54-44A	Bacillota	Bacilli	Lactobacillales	Enterococcaceae	Enterococcus_A	Enterococcus avium
VIRSorter_AF54-6pH5A_Scaf21_1__gene_1_gene_41-0-31911-cat_5	Unassigned	Unassigned	Unassigned		Outlier		Medium-quality			31911	No	54.87	AF54-6pH5A	Bacillota	Negativicutes	Veillonellales	Megasphaeraceae	Caecibacter	Caecibacter sp003467125
VIRSorter_AF54-6pH5A_Scaf8_1__gene_75_gene_130-84235-118190-cat_5	Unassigned	Unassigned	Unassigned		Outlier		Medium-quality			33955	No	50.42	AF54-6pH5A	Bacillota	Negativicutes	Veillonellales	Megasphaeraceae	Caecibacter	Caecibacter sp003467125
VIRSorter_AF56-10A_Scaf6_2_-cat_2	Unassigned	Unassigned	Unassigned		Overlap (VC_571/VC_572)		Medium-quality			149052	Yes	57.58	AF56-10A	Actinomycetota	Actinomycetia	Actinomycetales	Bifidobacteriaceae	Bifidobacterium	Bifidobacterium longum
VIRSorter_AF56-24A_Scaf13_1__gene_32_gene_131-31321-125470-cat_5	Unassigned	Unassigned	Unassigned	558_1	Clustered	49	Medium-quality	VC_558_1	49	94149	No	68.4	AF56-24A	Bacteroidota	Bacteroidia	Bacteroidales	Bacteroidaceae	Bacteroides	Bacteroides uniformis
VIRSorter_AF56-5MHA_Scaf18_2_-cat_2	Unassigned	Unassigned	Unassigned	324_0	Clustered	4	Medium-quality	VC_324_0	4	42464	Yes	51.44	AF56-5MHA	Bacillota	Negativicutes	Selenomonadales	Selenomonadaceae	Megamonas	Megamonas funiformis
VIRSorter_AF56-9A_Scaf5_1__gene_56_gene_155-63328-137218-cat_4	Unassigned	Unassigned	Unassigned	213_0	Clustered	2	High-quality	VC_213_0	2	73890	No	90.01	AF56-9A	Bacteroidota	Bacteroidia	Bacteroidales	Bacteroidaceae	Bacteroides	Bacteroides ovatus
VIRSorter_AF57-07b16A_Scaf22_1_-cat_2	Caudovirales	Siphoviridae	Unassigned	60_0	Clustered	4	Medium-quality	VC_60_0	4	37645	No	55.17	AF57-07b16A	Pseudomonadota	Gammaproteobacteria	Enterobacterales	Enterobacteriaceae	Kluyvera	Kluyvera ascorbata
VIRSorter_AF57-07b16A_Scaf3_2__gene_27_gene_134-26708-118444-cat_5	Unassigned	Unassigned	Unassigned		Outlier		Medium-quality			91736	Yes	57.33	AF57-07b16A	Pseudomonadota	Gammaproteobacteria	Enterobacterales	Enterobacteriaceae	Kluyvera	Kluyvera ascorbata
VIRSorter_AF57-07b16A_Scaf8_1__gene_181_gene_230-207593-246780-cat_5	Caudovirales	Siphoviridae	Unassigned	13_0	Clustered	9	Medium-quality	VC_13_0	9	39187	No	59.81	AF57-07b16A	Pseudomonadota	Gammaproteobacteria	Enterobacterales	Enterobacteriaceae	Kluyvera	Kluyvera ascorbata
VIRSorter_AF57-10ACA_Scaf6_1__gene_1_gene_52-0-36882-cat_5	Unassigned	Unassigned	Unassigned		Overlap (VC_533/VC_538)		Medium-quality			36882	No	64.98	AF57-10ACA	Bacteroidota	Bacteroidia	Bacteroidales	Bacteroidaceae	Phocaeicola	Phocaeicola plebeius
VIRSorter_AF57-11-b12A_Scaf7_1__gene_1_gene_52-54-35406-cat_5	Unassigned	Unassigned	Unassigned	214_0	Clustered	26	Medium-quality	VC_214_0	26	35352	No	52.25	AF57-11-b12A	Bacteroidota	Bacteroidia	Bacteroidales	Bacteroidaceae	Bacteroides	Bacteroides ovatus
VIRSorter_AF57-11-b12A_Scaf7_1__gene_111_gene_213-127686-203715-cat_5	Unassigned	Unassigned	Unassigned		Overlap (VC_506/VC_510)		Medium-quality			76029	No	66.35	AF57-11-b12A	Bacteroidota	Bacteroidia	Bacteroidales	Bacteroidaceae	Bacteroides	Bacteroides ovatus
VIRSorter_AF57-4A_Scaf7_2__gene_40_gene_139-35413-119584-cat_4	Unassigned	Unassigned	Unassigned	434_0	Clustered	2	Medium-quality	VC_434_0	2	84171	Yes	53.86	AF57-4A	Synergistota	Synergistia	Synergistales	Synergistaceae	Cloacibacillus	Cloacibacillus porcorum
VIRSorter_AF57-4A_Scaf8_2__gene_26_gene_71-27694-67033-cat_5	Unassigned	Unassigned	Unassigned	399_2	Clustered	29	Medium-quality	VC_399_2	29	39339	No	66.89	AF57-4A	Synergistota	Synergistia	Synergistales	Synergistaceae	Cloacibacillus	Cloacibacillus porcorum
VIRSorter_AF57-4ACA_Scaf9_1__gene_3_gene_113-1505-80037-cat_5	Unassigned	Unassigned	Unassigned	154_2	Clustered/Singleton	1	High-quality	VC_154_2	1	78532	No	96.13	AF57-4ACA	Bacillota	Clostridia	Lachnospirales	Lachnospiraceae	Enterocloster	Enterocloster sp000431375
VIRSorter_AF58-07pH5A_Scaf27_1__gene_27_gene_85-22831-60268-cat_5	Caudovirales	Myoviridae	Unassigned	93_0	Clustered	13	Medium-quality	VC_93_0	13	37437	No	57.65	AF58-07pH5A	Pseudomonadota	Gammaproteobacteria	Enterobacterales	Enterobacteriaceae	Escherichia	Escherichia coli
VIRSorter_AF58-16A_Scaf5_1__gene_37_gene_144-35671-159615-cat_5	Unassigned	Unassigned	Unassigned	681_0	Clustered	2	High-quality	VC_681_0	2	123944	No	99.33	AF58-16A	Bacillota	Clostridia	Oscillospirales	Ruminococcaceae	Gemmiger	Gemmiger formicilis
VIRSorter_AF58-16A_Scaf6_1__gene_116_gene_162-139384-173698-cat_5	Unassigned	Unassigned	Unassigned		Outlier		Medium-quality			34314	No	64.11	AF58-16A	Bacillota	Clostridia	Oscillospirales	Ruminococcaceae	Gemmiger	Gemmiger formicilis
VIRSorter_AF58-1A_Scaf9_1__gene_27_gene_92-27860-70536-cat_5	Unassigned	Unassigned	Unassigned	323_0	Clustered	5	Medium-quality	VC_323_0	5	42676	No	61.16	AF58-1A	Bacillota	Clostridia	Lachnospirales	Lachnospiraceae	UBA3402	UBA3402 sp003478355
VIRSorter_AF58-2A_Scaf3_1__gene_73_gene_132-96051-131768-cat_5	Unassigned	Unassigned	Unassigned	130_0	Clustered	30	Medium-quality	VC_130_0	30	35717	No	58.25	AF58-2A	Bacillota	Clostridia	Lachnospirales	Lachnospiraceae	Blautia_A	Blautia obeum
VIRSorter_AF58-3b12A_Scaf11_1__gene_4_gene_60-5396-41839-cat_5	Unassigned	Unassigned	Unassigned	481_0	Clustered	5	Medium-quality	VC_481_0	5	36443	No	60.29	AF58-3b12A	Actinomycetota	Actinomycetia	Actinomycetales	Bifidobacteriaceae	Bifidobacterium	Bifidobacterium longum
VIRSorter_AF58-5ACA_Scaf1_1__gene_331_gene_407-371441-429801-cat_5	Unassigned	Unassigned	Unassigned	300_1	Clustered	11	Medium-quality	VC_300_1	11	58360	No	88.21	AF58-5ACA	Bacillota	Clostridia	Lachnospirales	Lachnospiraceae	Copromonas	Copromonas sp900066535
VIRSorter_AF58-5ACA_Scaf3_1__gene_39_gene_102-35861-78625-cat_5	Unassigned	Unassigned	Unassigned	125_0	Clustered	17	Medium-quality	VC_125_0	17	42764	No	69.35	AF58-5ACA	Bacillota	Clostridia	Lachnospirales	Lachnospiraceae	Copromonas	Copromonas sp900066535
VIRSorter_AF58-9ACA_Scaf10_1__gene_37_gene_116-48353-106160-cat_5	Unassigned	Unassigned	Unassigned	522_1	Clustered	9	Medium-quality	VC_522_1	9	57807	Yes	78.08	AF58-9ACA	Bacillota	Clostridia	Lachnospirales	Lachnospiraceae	Roseburia	Roseburia sp003470905
VIRSorter_AF58-9ACA_Scaf4_1__gene_95_gene_201-88995-175452-cat_5	Unassigned	Unassigned	Unassigned	582_2	Clustered/Singleton	1	Medium-quality	VC_582_2	1	86457	Yes	73.76	AF58-9ACA	Bacillota	Clostridia	Lachnospirales	Lachnospiraceae	Roseburia	Roseburia sp003470905
VIRSorter_AF59-17pH5T_Scaf1_1__gene_141_gene_200-142524-180154-cat_5	Caudovirales	Myoviridae	Unassigned	443_0	Clustered	8	Medium-quality	VC_443_0	8	37630	No	61.23	AF59-17pH5T	Bacillota	Bacilli	Lactobacillales	Lactobacillaceae	Lactobacillus	Lactobacillus gasseri
VIRSorter_AF59-23pH9A_Scaf22_3_-cat_2	Unassigned	Unassigned	Unassigned	124_0	Clustered	4	Medium-quality	VC_124_0	4	38503	No	57.86	AF59-23pH9A	Bacillota	Negativicutes	Selenomonadales	Selenomonadaceae	Megamonas	Megamonas funiformis
VIRSorter_AF60-3b12A_Scaf15_1__gene_53_gene_199-66199-178638-cat_5	Unassigned	Unassigned	Unassigned		Overlap (VC_551/VC_576)		Medium-quality			112439	Yes	69.06	AF60-3b12A	Bacteroidota	Bacteroidia	Bacteroidales	Bacteroidaceae	Bacteroides	Bacteroides ovatus
VIRSorter_AF60-3b12A_Scaf17_1__gene_19_gene_123-29010-119990-cat_5	Unassigned	Unassigned	Unassigned	505_5	Clustered/Singleton	1	Medium-quality	VC_505_5	1	90980	Yes	54.76	AF60-3b12A	Bacteroidota	Bacteroidia	Bacteroidales	Bacteroidaceae	Bacteroides	Bacteroides ovatus
VIRSorter_AF61-17pH5T_Scaf2_1__gene_112_gene_234-118168-214837-cat_5	Caudovirales	Myoviridae	Unassigned	443_0	Clustered	8	Medium-quality	VC_443_0	8	96669	Yes	55.91	AF61-17pH5T	Bacillota	Bacilli	Lactobacillales	Lactobacillaceae	Lactobacillus	Lactobacillus paragasseri
VIRSorter_AF62-2pH9TA_Scaf2_2__gene_16_gene_75-22433-76006-cat_5	Unassigned	Unassigned	Unassigned		Outlier		Medium-quality			53573	No	81.8	AF62-2pH9TA	Bacillota	Clostridia	Clostridiales	Clostridiaceae	Clostridium_G	Clostridium cochlearium
VIRSorter_AF63-12pH5T_Scaf1_1__gene_60_gene_117-57357-102468-cat_5	Caudovirales	Siphoviridae	Unassigned	436_0	Clustered	3	Medium-quality	VC_436_0	3	45111	Yes	77.31	AF63-12pH5T	Bacillota	Bacilli	Lactobacillales	Lactobacillaceae	Limosilactobacillus	Limosilactobacillus fermentum
VIRSorter_AF63-21pH9TA_Scaf1_1__gene_762_gene_809-801596-848149-cat_5	Unassigned	Unassigned	Unassigned	248_0	Clustered	15	Medium-quality	VC_248_0	15	46553	No	67.98	AF63-21pH9TA	Pseudomonadota	Gammaproteobacteria	Enterobacterales	Enterobacteriaceae	Klebsiella	Klebsiella pneumoniae
VIRSorter_AF63-21pH9TA_Scaf8_1__gene_117_gene_167-126791-169807-cat_5	Unassigned	Unassigned	Unassigned		Overlap (VC_244/VC_248)		Medium-quality			43016	No	62.24	AF63-21pH9TA	Pseudomonadota	Gammaproteobacteria	Enterobacterales	Enterobacteriaceae	Klebsiella	Klebsiella pneumoniae
VIRSorter_AF64-2pH9A_Scaf22_1__gene_42_gene_90-45410-82399-cat_5	Caudovirales	Myoviridae	Unassigned	29_0	Clustered	5	Medium-quality	VC_29_0	5	36989	Yes	54.86	AF64-2pH9A	Pseudomonadota	Gammaproteobacteria	Enterobacterales	Enterobacteriaceae	Klebsiella	Klebsiella pneumoniae
VIRSorter_AF64-2pH9A_Scaf23_1_-cat_1	Caudovirales	Siphoviridae	Unassigned	502_1	Clustered	6	Medium-quality	VC_502_1	6	77602	No	55.99	AF64-2pH9A	Pseudomonadota	Gammaproteobacteria	Enterobacterales	Enterobacteriaceae	Klebsiella	Klebsiella pneumoniae
VIRSorter_AF64-2pH9A_Scaf7_1__gene_82_gene_135-85562-126291-cat_4	Caudovirales	Podoviridae	Epsilon15virus	218_0	Clustered	21	Medium-quality	VC_218_0	21	40729	No	68.72	AF64-2pH9A	Pseudomonadota	Gammaproteobacteria	Enterobacterales	Enterobacteriaceae	Klebsiella	Klebsiella pneumoniae
VIRSorter_AF64-5pH9A_Scaf19_1_-cat_2	Caudovirales	Siphoviridae	Unassigned	502_1	Clustered	6	Medium-quality	VC_502_1	6	86852	No	58.45	AF64-5pH9A	Pseudomonadota	Gammaproteobacteria	Enterobacterales	Enterobacteriaceae	Citrobacter	Citrobacter gillenii
VIRSorter_AF64-5pH9A_Scaf36_1_-cat_2	Unassigned	Unassigned	Unassigned		Outlier		Medium-quality			41707	No	59.54	AF64-5pH9A	Pseudomonadota	Gammaproteobacteria	Enterobacterales	Enterobacteriaceae	Citrobacter	Citrobacter gillenii
VIRSorter_AF64-5pH9A_Scaf8_1__gene_53_gene_152-45369-129831-cat_4	Unassigned	Unassigned	Unassigned		Overlap (VC_244/VC_248)		Medium-quality			84462	Yes	55.16	AF64-5pH9A	Pseudomonadota	Gammaproteobacteria	Enterobacterales	Enterobacteriaceae	Citrobacter	Citrobacter gillenii
VIRSorter_AF64-6-b13A_Scaf1_2__gene_81_gene_136-89679-130471-cat_4	Caudovirales	Podoviridae	Epsilon15virus	218_0	Clustered	21	Medium-quality	VC_218_0	21	40792	No	75.7	AF64-6-b13A	Pseudomonadota	Gammaproteobacteria	Enterobacterales	Enterobacteriaceae	Enterobacter	Enterobacter ludwigii
VIRSorter_AF65-3pH9A_Scaf2_1__gene_220_gene_324-213559-302718-cat_5	Unassigned	Unassigned	Unassigned	213_4	Clustered	29	Medium-quality	VC_213_4	29	89159	Yes	68.73	AF65-3pH9A	Bacteroidota	Bacteroidia	Bacteroidales	Bacteroidaceae	Bacteroides	Bacteroides intestinigallinarum
VIRSorter_AF65-3pH9A_Scaf2_1__gene_25_gene_129-30852-108307-cat_5	Unassigned	Unassigned	Unassigned	590_1	Clustered	31	Medium-quality	VC_590_1	31	77455	No	72.06	AF65-3pH9A	Bacteroidota	Bacteroidia	Bacteroidales	Bacteroidaceae	Bacteroides	Bacteroides intestinigallinarum
VIRSorter_AF65-3pH9A_Scaf20_1__gene_37_gene_88-49894-92450-cat_5	Unassigned	Unassigned	Unassigned	653_0	Clustered	9	Medium-quality	VC_653_0	9	42556	No	61.03	AF65-3pH9A	Bacteroidota	Bacteroidia	Bacteroidales	Bacteroidaceae	Bacteroides	Bacteroides intestinigallinarum
VIRSorter_AF66-2pH10A_Scaf26_1_-cat_2	Unassigned	Unassigned	Unassigned		Overlap (VC_195/VC_436)		Medium-quality			37387	No	72.23	AF66-2pH10A	Bacillota	Bacilli	Lactobacillales	Lactobacillaceae	Lacticaseibacillus	Lacticaseibacillus paracasei
VIRSorter_AF67-01pH9A_Scaf2_1__gene_122_gene_168-114093-153461-cat_5	Unassigned	Unassigned	Unassigned	652_0	Clustered	5	Medium-quality	VC_652_0	5	39368	No	69.65	AF67-01pH9A	Bacillota	Bacilli	Erysipelotrichales	Coprobacillaceae	Faecalibacillus	Faecalibacillus intestinalis
VIRSorter_AF67-02pH5A_Scaf27_1_-cat_2	Unassigned	Unassigned	Unassigned		Overlap (VC_195/VC_436)		Medium-quality			38183	No	73.77	AF67-02pH5A	Bacillota	Bacilli	Lactobacillales	Lactobacillaceae	Lacticaseibacillus	Lacticaseibacillus paracasei
VIRSorter_AF67-04-b16A_Scaf1_1__gene_147_gene_205-155530-200580-cat_5	Unassigned	Unassigned	Unassigned	325_0	Clustered	2	Medium-quality	VC_325_0	2	45050	No	62.44	AF67-04-b16A	Bacillota	Negativicutes	Acidaminococcales	Acidaminococcaceae	Acidaminococcus	Acidaminococcus provencensis
VIRSorter_AF67-21pH9TA_Scaf3_1__gene_79_gene_181-90258-178765-cat_5	Unassigned	Unassigned	Unassigned	539_0	Clustered	7	Medium-quality	VC_539_0	7	88507	Yes	73.47	AF67-21pH9TA	Bacillota	Clostridia	Lachnospirales	Lachnospiraceae	Butyribacter	Butyribacter intestini
VIRSorter_AF67-21pH9TA_Scaf4_1__gene_62_gene_362-67356-276134-cat_5	Unassigned	Unassigned	Unassigned	522_2	Clustered/Singleton	1	High-quality	VC_522_2	1	208778	No	98.64	AF67-21pH9TA	Bacillota	Clostridia	Lachnospirales	Lachnospiraceae	Butyribacter	Butyribacter intestini
VIRSorter_AF67-21pH9TA_Scaf8_1__gene_1_gene_83-0-78273-cat_5	Unassigned	Unassigned	Unassigned	593_2	Clustered	20	Medium-quality	VC_593_2	20	78273	Yes	59.99	AF67-21pH9TA	Bacillota	Clostridia	Lachnospirales	Lachnospiraceae	Butyribacter	Butyribacter intestini
VIRSorter_AF67-28pH10TA_Scaf10_1__gene_41_gene_100-24168-65091-cat_5	Unassigned	Unassigned	Unassigned	300_1	Clustered	11	Medium-quality	VC_300_1	11	40923	No	67.02	AF67-28pH10TA	Bacillota	Bacilli	Erysipelotrichales	Coprobacillaceae	Longibaculum	Longibaculum muris
VIRSorter_AF67-28pH10TA_Scaf11_1__gene_18_gene_98-15506-65814-cat_5	Unassigned	Unassigned	Unassigned		Outlier		Medium-quality			50308	No	76.84	AF67-28pH10TA	Bacillota	Bacilli	Erysipelotrichales	Coprobacillaceae	Longibaculum	Longibaculum muris
VIRSorter_AF67-28pH10TA_Scaf2_1__gene_102_gene_213-102465-209227-cat_5	Unassigned	Unassigned	Unassigned	597_0	Clustered/Singleton	1	Medium-quality	VC_597_0	1	106762	No	66.8	AF67-28pH10TA	Bacillota	Bacilli	Erysipelotrichales	Coprobacillaceae	Longibaculum	Longibaculum muris
VIRSorter_AF67-8-b12A_Scaf2_2__gene_88_gene_157-92232-145179-cat_5	Unassigned	Unassigned	Unassigned	325_0	Clustered	2	Medium-quality	VC_325_0	2	52947	No	71.95	AF67-8-b12A	Bacillota	Negativicutes	Veillonellales	Megasphaeraceae	Caecibacter	Caecibacter hominis
VIRSorter_AF68-02b2A_Scaf16_1_-cat_2	Unassigned	Unassigned	Unassigned		Overlap (VC_299/VC_578)		Medium-quality			64034	No	86.03	AF68-02b2A	Bacillota	Clostridia	Oscillospirales	Ruminococcaceae	Ruminococcus_C	Ruminococcus sp000980705
VIRSorter_AF69-04-b15A_Scaf10_1__gene_101_gene_151-91545-122950-cat_5	Unassigned	Unassigned	Unassigned		Outlier		Medium-quality			31405	No	52.61	AF69-04-b15A	Bacillota	Clostridia	Oscillospirales	Oscillospiraceae	Flavonifractor	Flavonifractor plautii
VIRSorter_AF69-04-b15A_Scaf15_1__gene_70_gene_125-69479-104407-cat_5	Unassigned	Unassigned	Unassigned	317_0	Clustered/Singleton	1	Medium-quality	VC_317_0	1	34928	No	51.35	AF69-04-b15A	Bacillota	Clostridia	Oscillospirales	Oscillospiraceae	Flavonifractor	Flavonifractor plautii
VIRSorter_AF69-04-b15A_Scaf2_1__gene_1_gene_71-0-40411-cat_5	Unassigned	Unassigned	Unassigned	125_0	Clustered	17	Medium-quality	VC_125_0	17	40411	No	61.83	AF69-04-b15A	Bacillota	Clostridia	Oscillospirales	Oscillospiraceae	Flavonifractor	Flavonifractor plautii
VIRSorter_AF69-04-b15A_Scaf27_2_-cat_2	Unassigned	Unassigned	Unassigned		Outlier		Medium-quality			42688	No	65.01	AF69-04-b15A	Bacillota	Clostridia	Oscillospirales	Oscillospiraceae	Flavonifractor	Flavonifractor plautii
VIRSorter_AF69-05-b16A_Scaf1_1__gene_57_gene_97-79546-114965-cat_5	Unassigned	Unassigned	Unassigned		Overlap (VC_532/VC_534)		Medium-quality			35419	No	51.97	AF69-05-b16A	Bacteroidota	Bacteroidia	Bacteroidales	Marinifilaceae	Butyricimonas	Butyricimonas virosa
VIRSorter_AF70-11b3TA_Scaf1_2__gene_23_gene_83-23776-61376-cat_5	Unassigned	Unassigned	Unassigned		Outlier		Medium-quality			37600	No	61.76	AF70-11b3TA	Bacillota	Clostridia	Oscillospirales	Acutalibacteraceae	Ruminococcus_E	Ruminococcus sp003526955
VIRSorter_AF70-11b3TA_Scaf13_1__gene_27_gene_69-27202-58055-cat_5	Unassigned	Unassigned	Unassigned		Outlier		Medium-quality			30853	No	51.28	AF70-11b3TA	Bacillota	Clostridia	Oscillospirales	Acutalibacteraceae	Ruminococcus_E	Ruminococcus sp003526955
VIRSorter_AF70-11b3TA_Scaf2_1__gene_35_gene_119-44540-120438-cat_5	Unassigned	Unassigned	Unassigned		Outlier		High-quality			75898	No	98.33	AF70-11b3TA	Bacillota	Clostridia	Oscillospirales	Acutalibacteraceae	Ruminococcus_E	Ruminococcus sp003526955
VIRSorter_AF71-07pH5_Scaf18_1_-cat_2	Unassigned	Unassigned	Unassigned		Outlier		Medium-quality			39029	No	72.46	AF71-07pH5	Bacillota	Bacilli	Lactobacillales	Lactobacillaceae	Lactobacillus	Lactobacillus crispatus
VIRSorter_AF71-12b3TA_Scaf1_1__gene_493_gene_587-519148-605085-cat_5	Unassigned	Unassigned	Unassigned		Overlap (VC_69/VC_355)		High-quality			85937	Yes	96.83	AF71-12b3TA	Pseudomonadota	Gammaproteobacteria	Enterobacterales	Enterobacteriaceae	Citrobacter	Citrobacter sp005281345
VIRSorter_AF71-12b3TA_Scaf23_1_-cat_2	Unassigned	Unassigned	Unassigned		Outlier		Medium-quality			46123	No	57.03	AF71-12b3TA	Pseudomonadota	Gammaproteobacteria	Enterobacterales	Enterobacteriaceae	Citrobacter	Citrobacter sp005281345
VIRSorter_AF73-07pH9A_Scaf13_1_-cat_2	Unassigned	Unassigned	Unassigned		Outlier		Medium-quality			34950	No	63.71	AF73-07pH9A	Bacillota	Clostridia	Eubacteriales	Eubacteriaceae	Eubacterium	Eubacterium limosum
VIRSorter_AF75-06pH9A_Scaf8_1_-cat_2	Unassigned	Unassigned	Unassigned		Overlap (VC_548/VC_549)		Medium-quality			89950	Yes	65.9	AF75-06pH9A	Bacteroidota	Bacteroidia	Bacteroidales	Bacteroidaceae	Phocaeicola	Phocaeicola sp900542985
VIRSorter_AF75-07pH9A_Scaf13_2__gene_1_gene_56-0-47781-cat_5	Unassigned	Unassigned	Unassigned	582_0	Clustered	3	Medium-quality	VC_582_0	3	47781	Yes	52.65	AF75-07pH9A	Bacillota	Clostridia	Lachnospirales	Lachnospiraceae	Agathobacter	Agathobacter sp900543445
VIRSorter_AF75-07pH9A_Scaf3_1__gene_1_gene_142-0-118514-cat_5	Unassigned	Unassigned	Unassigned		Outlier		Medium-quality			118514	Yes	74.6	AF75-07pH9A	Bacillota	Clostridia	Lachnospirales	Lachnospiraceae	Agathobacter	Agathobacter sp900543445
VIRSorter_AF76-10pH9T_Scaf2_1__gene_197_gene_296-203692-277447-cat_4	Unassigned	Unassigned	Unassigned	318_0	Clustered	12	Medium-quality	VC_318_0	12	73755	No	80.5	AF76-10pH9T	Bacillota	Clostridia	Lachnospirales	Lachnospiraceae	Blautia_A	Blautia sp900066335
VIRSorter_AF80-05A_Scaf2_1__gene_39_gene_118-42348-104245-cat_5	Unassigned	Unassigned	Unassigned	463_0	Clustered	2	Medium-quality	VC_463_0	2	61897	No	65.21	AF80-05A	Bacillota	Negativicutes	Veillonellales	Megasphaeraceae	Caecibacter	Caecibacter sp003467125
VIRSorter_AF80-09CM05A_Scaf3_1__gene_39_gene_118-42348-104245-cat_5	Unassigned	Unassigned	Unassigned	463_0	Clustered	2	Medium-quality	VC_463_0	2	61897	No	65.21	AF80-09CM05A	Bacillota	Negativicutes	Veillonellales	Megasphaeraceae	Caecibacter	Caecibacter sp003467125
VIRSorter_AF80-14pH9TA_Scaf16_1_-cat_2	Unassigned	Unassigned	Unassigned		Overlap (VC_400/VC_599)		Medium-quality			59817	Yes	66.84	AF80-14pH9TA	Bacillota	Negativicutes	Acidaminococcales	Acidaminococcaceae	Acidaminococcus	Acidaminococcus massiliensis
VIRSorter_AF80-14pH9TA_Scaf6_1__gene_61_gene_120-66359-110844-cat_5	Unassigned	Unassigned	Unassigned	220_0	Clustered	2	Medium-quality	VC_220_0	2	44485	No	76.87	AF80-14pH9TA	Bacillota	Negativicutes	Acidaminococcales	Acidaminococcaceae	Acidaminococcus	Acidaminococcus massiliensis
VIRSorter_AF80-14pH9TA_Scaf8_1__gene_27_gene_100-30432-87789-cat_5	Unassigned	Unassigned	Unassigned		Outlier		Medium-quality			57357	No	60.16	AF80-14pH9TA	Bacillota	Negativicutes	Acidaminococcales	Acidaminococcaceae	Acidaminococcus	Acidaminococcus massiliensis
VIRSorter_AF81-08TA_Scaf3_1_-cat_2	Unassigned	Unassigned	Unassigned	596_0	Clustered/Singleton	1	Medium-quality	VC_596_0	1	269371	Yes	71.83	AF81-08TA	Bacillota	Clostridia	Lachnospirales	Lachnospiraceae	Butyribacter	Butyribacter intestini
VIRSorter_AF82-04b13A_Scaf17_1__gene_37_gene_70-41865-77327-cat_4	Unassigned	Unassigned	Unassigned	66_0	Clustered	2	Medium-quality	VC_66_0	2	35462	No	68.37	AF82-04b13A	Pseudomonadota	Gammaproteobacteria	Enterobacterales	Enterobacteriaceae	Enterobacter	Enterobacter cloacae
VIRSorter_AF83-02pH10A_Scaf15_1__gene_7_gene_56-6185-47540-cat_5	Unassigned	Unassigned	Unassigned	156_0	Clustered	15	Medium-quality	VC_156_0	15	41355	No	88.25	AF83-02pH10A	Bacillota	Bacilli	Paenibacillales	Paenibacillaceae	Paenibacillus_A	Paenibacillus sp000159955
VIRSorter_AF83-02pH10A_Scaf33_2_-cat_2	Unassigned	Unassigned	Unassigned		Singleton		Medium-quality			41140	No	56.94	AF83-02pH10A	Bacillota	Bacilli	Paenibacillales	Paenibacillaceae	Paenibacillus_A	Paenibacillus sp000159955
VIRSorter_AF84-09pH9TA_Scaf15_1__gene_25_gene_75-23024-57657-cat_5	Unassigned	Unassigned	Unassigned	130_0	Clustered	30	Medium-quality	VC_130_0	30	34633	Yes	53.32	AF84-09pH9TA	Bacillota	Clostridia	Lachnospirales	Lachnospiraceae	Blautia_A	Blautia obeum
VIRSorter_AF86-03b2A_Scaf3_1__gene_8_gene_112-4035-93192-cat_5	Unassigned	Unassigned	Unassigned	79_3	Clustered	5	High-quality	VC_79_3	5	89157	No	98.09	AF86-03b2A	Bacillota	Clostridia	Oscillospirales	Butyricicoccaceae	Agathobaculum	Agathobaculum butyriciproducens
VIRSorter_AF86-03b2A_Scaf5_1__gene_48_gene_163-52864-149841-cat_5	Unassigned	Unassigned	Unassigned		Outlier		Medium-quality			96977	Yes	57.01	AF86-03b2A	Bacillota	Clostridia	Oscillospirales	Butyricicoccaceae	Agathobaculum	Agathobaculum butyriciproducens
VIRSorter_AF88-01pH10A_Scaf1_1__gene_164_gene_265-160648-220849-cat_5	Unassigned	Unassigned	Unassigned	624_0	Clustered	7	Medium-quality	VC_624_0	7	60201	No	75.01	AF88-01pH10A	Bacillota	Clostridia	Lachnospirales	Lachnospiraceae	RUG115	RUG115 sp900066395
VIRSorter_AF88-01pH10A_Scaf4_2__gene_1_gene_58-0-34914-cat_5	Unassigned	Unassigned	Unassigned	340_0	Clustered	2	Medium-quality	VC_340_0	2	34914	No	50.98	AF88-01pH10A	Bacillota	Clostridia	Lachnospirales	Lachnospiraceae	RUG115	RUG115 sp900066395
VIRSorter_AF88-14pH9A_Scaf10_1__gene_34_gene_79-31860-63273-cat_5	Unassigned	Unassigned	Unassigned		Outlier		Medium-quality			31413	No	59.12	AF88-14pH9A	Bacillota	Clostridia	Oscillospirales	Oscillospiraceae	An92	An92 sp900199495
VIRSorter_AF88-14pH9A_Scaf6_2__gene_119_gene_177-125155-167001-cat_5	Unassigned	Unassigned	Unassigned	125_0	Clustered	17	Medium-quality	VC_125_0	17	41846	Yes	57.03	AF88-14pH9A	Bacillota	Clostridia	Oscillospirales	Oscillospiraceae	An92	An92 sp900199495
VIRSorter_AF88-17pH9A_Scaf1_2__gene_106_gene_275-106918-234614-cat_5	Unassigned	Unassigned	Unassigned	578_0	Clustered	2	High-quality	VC_578_0	2	127696	No	96.66	AF88-17pH9A	Bacillota	Bacilli	Erysipelotrichales	Erysipelotrichaceae	Longicatena	Longicatena caecimuris
VIRSorter_AF90-09M1A_Scaf10_2__gene_38_gene_102-37755-94125-cat_5	Unassigned	Unassigned	Unassigned		Outlier		Medium-quality			56370	Yes	51.77	AF90-09M1A	Bacillota	Clostridia	Oscillospirales	Butyricicoccaceae	Agathobaculum	Agathobaculum sp900544475
VIRSorter_AF90S-01pH9BA_Scaf6_1__gene_90_gene_189-73051-134995-cat_4	Unassigned	Unassigned	Unassigned		Outlier		Medium-quality			61944	No	63.8	AF90S-01pH9BA	Bacillota	Clostridia	Lachnospirales	Lachnospiraceae	Choladocola	Choladocola sp003480725
VIRSorter_AF90S-19M2BA_Scaf2_1__gene_3_gene_50-604-31567-cat_5	Unassigned	Unassigned	Unassigned		Outlier		Medium-quality			30963	No	55.4	AF90S-19M2BA	Bacillota	Clostridia	Lachnospirales	Lachnospiraceae	Copromonas	Copromonas sp900066535
VIRSorter_AF91-01CMCA_Scaf13_1_-cat_2	Unassigned	Unassigned	Unassigned		Outlier		High-quality			66760	No	94.63	AF91-01CMCA	Bacillota	Bacilli	Lactobacillales	Lactobacillaceae	Lacticaseibacillus	Lacticaseibacillus sp900540605
VIRSorter_AF91-01CMCA_Scaf15_1_-cat_2	Unassigned	Unassigned	Unassigned		Overlap (VC_195/VC_436)		Medium-quality			64478	Yes	70.94	AF91-01CMCA	Bacillota	Bacilli	Lactobacillales	Lactobacillaceae	Lacticaseibacillus	Lacticaseibacillus sp900540605
VIRSorter_AF91-02b2A_Scaf1_1__gene_316_gene_375-346160-386217-cat_5	Unassigned	Unassigned	Unassigned	567_1	Clustered	42	Medium-quality	VC_567_1	42	40057	No	64.54	AF91-02b2A	Actinomycetota	Actinomycetia	Actinomycetales	Bifidobacteriaceae	Bifidobacterium	Bifidobacterium adolescentis
VIRSorter_AF91-04b2A_Scaf1_1__gene_453_gene_503-477309-512238-cat_5	Unassigned	Unassigned	Unassigned	380_0	Clustered	3	Medium-quality	VC_380_0	3	34929	Yes	52.18	AF91-04b2A	Bacillota	Bacilli	Lactobacillales	Enterococcaceae	Enterococcus	Enterococcus faecalis
VIRSorter_AF91-04b2A_Scaf9_1_-cat_2	Unassigned	Unassigned	Unassigned	320_0	Clustered	13	Medium-quality	VC_320_0	13	57898	Yes	63.84	AF91-04b2A	Bacillota	Bacilli	Lactobacillales	Enterococcaceae	Enterococcus	Enterococcus faecalis
VIRSorter_AF91-04IFC-1A_Scaf2_1__gene_266_gene_320-278764-321055-cat_5	Caudovirales	Siphoviridae	Unassigned	446_0	Clustered	7	Medium-quality	VC_446_0	7	42291	No	77.77	AF91-04IFC-1A	Bacillota	Bacilli	Lactobacillales	Lactobacillaceae	Lactiplantibacillus	Lactiplantibacillus plantarum
VIRSorter_AF91-04IFC-1A_Scaf8_1__gene_1_gene_86-0-66723-cat_5	Unassigned	Unassigned	Unassigned	230_0	Clustered	8	High-quality	VC_230_0	8	66723	No	91.13	AF91-04IFC-1A	Bacillota	Bacilli	Lactobacillales	Lactobacillaceae	Lactiplantibacillus	Lactiplantibacillus plantarum
VIRSorter_AF91-04IFCA_Scaf3_2__gene_1_gene_66-682-44468-cat_5	Unassigned	Unassigned	Unassigned	444_0	Clustered	3	Medium-quality	VC_444_0	3	43786	No	73.83	AF91-04IFCA	Bacillota	Bacilli	Lactobacillales	Lactobacillaceae	Ligilactobacillus	Ligilactobacillus acidipiscis
VIRSorter_AF91-04IFCA_Scaf3_2__gene_93_gene_192-77481-165601-cat_4	Unassigned	Unassigned	Unassigned	465_0	Clustered	3	Medium-quality	VC_465_0	3	88120	Yes	65.62	AF91-04IFCA	Bacillota	Bacilli	Lactobacillales	Lactobacillaceae	Ligilactobacillus	Ligilactobacillus acidipiscis
VIRSorter_AF91-08b2A_Scaf2_1__gene_191_gene_250-217528-257585-cat_5	Unassigned	Unassigned	Unassigned	567_1	Clustered	42	Medium-quality	VC_567_1	42	40057	No	64.54	AF91-08b2A	Actinomycetota	Actinomycetia	Actinomycetales	Bifidobacteriaceae	Bifidobacterium	Bifidobacterium adolescentis
VIRSorter_AF91-12A_Scaf1_1__gene_169_gene_268-231856-317624-cat_4	Unassigned	Unassigned	Unassigned	600_1	Clustered	31	Medium-quality	VC_600_1	31	85768	Yes	52.32	AF91-12A	Actinomycetota	Actinomycetia	Actinomycetales	Bifidobacteriaceae	Bifidobacterium	Bifidobacterium longum
VIRSorter_AF92-02b2A_Scaf1_1__gene_4_gene_56-2372-35193-cat_5	Caudovirales	Siphoviridae	Unassigned	376_0	Clustered	22	Medium-quality	VC_376_0	22	32821	No	70.64	AF92-02b2A	Bacillota	Bacilli	Lactobacillales	Streptococcaceae	Lactococcus	Lactococcus petauri
VIRSorter_AF92-05GAEA_Scaf1_1__gene_222_gene_281-256500-297255-cat_5	Unassigned	Unassigned	Unassigned	481_0	Clustered	5	Medium-quality	VC_481_0	5	40755	No	68.26	AF92-05GAEA	Actinomycetota	Actinomycetia	Actinomycetales	Bifidobacteriaceae	Bifidobacterium	Bifidobacterium longum
VIRSorter_AF92-05GAEA_Scaf3_1__gene_61_gene_116-67552-103944-cat_5	Unassigned	Unassigned	Unassigned	600_1	Clustered	31	Medium-quality	VC_600_1	31	36392	No	62.05	AF92-05GAEA	Actinomycetota	Actinomycetia	Actinomycetales	Bifidobacteriaceae	Bifidobacterium	Bifidobacterium longum
VIRSorter_AF92-12TA_Scaf1_1__gene_129_gene_228-150093-228763-cat_4	Unassigned	Unassigned	Unassigned	204_0	Clustered	13	Medium-quality	VC_204_0	13	78670	Yes	75.82	AF92-12TA	Bacillota	Clostridia	Lachnospirales	Lachnospiraceae	Copromonas	Copromonas sp900066535
VIRSorter_AF92-12TA_Scaf1_1__gene_145_gene_261-170618-260562-cat_5	Unassigned	Unassigned	Unassigned	204_0	Clustered	13	Medium-quality	VC_204_0	13	89944	Yes	74.26	AF92-12TA	Bacillota	Clostridia	Lachnospirales	Lachnospiraceae	Copromonas	Copromonas sp900066535
VIRSorter_AF92-12TA_Scaf4_1__gene_68_gene_138-79362-123394-cat_5	Unassigned	Unassigned	Unassigned	125_0	Clustered	17	Medium-quality	VC_125_0	17	44032	No	66.53	AF92-12TA	Bacillota	Clostridia	Lachnospirales	Lachnospiraceae	Copromonas	Copromonas sp900066535
VIRSorter_AF94-01DM3A_Scaf2_1__gene_16_gene_78-23083-69103-cat_5	Unassigned	Unassigned	Unassigned	615_0	Clustered	2	Medium-quality	VC_615_0	2	46020	No	68.46	AF94-01DM3A	Actinomycetota	Coriobacteriia	Coriobacteriales	Coriobacteriaceae	Collinsella	Collinsella stercoripullorum
VIRSorter_AF94-01pH10A_Scaf3_1__gene_2_gene_52-819-38199-cat_5	Unassigned	Unassigned	Unassigned		Outlier		Medium-quality			37380	No	62.34	AF94-01pH10A	Bacillota	Clostridia	Lachnospirales	Lachnospiraceae	Blautia	Blautia sp900541955
VIRSorter_AF94-03DA_Scaf1_1__gene_21_gene_123-27704-110128-cat_5	Unassigned	Unassigned	Unassigned	619_0	Clustered	7	Medium-quality	VC_619_0	7	82424	Yes	59.83	AF94-03DA	Bacillota	Clostridia	Oscillospirales	Butyricicoccaceae	Agathobaculum	Agathobaculum butyriciproducens
VIRSorter_AF94-15DT-1A_Scaf4_1__gene_1_gene_42-698-37153-cat_5	Unassigned	Unassigned	Unassigned		Outlier		Medium-quality			36455	No	60.95	AF94-15DT-1A	Actinomycetota	Actinomycetia	Actinomycetales	Bifidobacteriaceae	Bifidobacterium	Bifidobacterium longum
VIRSorter_AF94-18M2BA_Scaf2_1__gene_158_gene_282-154976-266104-cat_5	Unassigned	Unassigned	Unassigned	381_0	Clustered	2	Medium-quality	VC_381_0	2	111128	Yes	77.03	AF94-18M2BA	Bacillota	Bacilli	Lactobacillales	Streptococcaceae	Streptococcus	Streptococcus infantarius
VIRSorter_AF94-39M2A_Scaf10_1__gene_53_gene_103-57573-89881-cat_5	Unassigned	Unassigned	Unassigned		Outlier		Medium-quality			32308	No	51.93	AF94-39M2A	Bacillota	Clostridia	Lachnospirales	Lachnospiraceae	Clostridium_Q	Clostridium sp000435655
VIRSorter_AF94-39M2A_Scaf5_2_-cat_2	Unassigned	Unassigned	Unassigned	125_0	Clustered	17	Medium-quality	VC_125_0	17	38906	Yes	58	AF94-39M2A	Bacillota	Clostridia	Lachnospirales	Lachnospiraceae	Clostridium_Q	Clostridium sp000435655
VIRSorter_AF95-06DT-1A_Scaf1_1__gene_1_gene_43-0-30586-cat_5	Unassigned	Unassigned	Unassigned	138_0	Clustered	8	Medium-quality	VC_138_0	8	30586	No	52.99	AF95-06DT-1A	Bacillota	Bacilli	Lactobacillales	Lactobacillaceae	Limosilactobacillus	Limosilactobacillus mucosae
VIRSorter_AF96-01D-1A_Scaf11_1__gene_1_gene_37-0-30264-cat_5	Unassigned	Unassigned	Unassigned	567_1	Clustered	42	Medium-quality	VC_567_1	42	30264	No	51.2	AF96-01D-1A	Actinomycetota	Actinomycetia	Actinomycetales	Bifidobacteriaceae	Bifidobacterium	Bifidobacterium pseudocatenulatum
VIRSorter_AF96-01DA_Scaf11_1__gene_1_gene_37-0-30270-cat_5	Unassigned	Unassigned	Unassigned	567_1	Clustered	42	Medium-quality	VC_567_1	42	30270	No	51.21	AF96-01DA	Actinomycetota	Actinomycetia	Actinomycetales	Bifidobacteriaceae	Bifidobacterium	Bifidobacterium pseudocatenulatum
VIRSorter_AF96-01DA_Scaf13_1_-cat_2	Unassigned	Unassigned	Unassigned	604_0	Clustered	3	Medium-quality	VC_604_0	3	91034	Yes	51.5	AF96-01DA	Actinomycetota	Actinomycetia	Actinomycetales	Bifidobacteriaceae	Bifidobacterium	Bifidobacterium pseudocatenulatum
VIRSorter_AF96-08pH9A_Scaf6_1__gene_4_gene_121-1418-90769-cat_5	Unassigned	Unassigned	Unassigned	204_0	Clustered	13	Medium-quality	VC_204_0	13	89351	Yes	78.56	AF96-08pH9A	Bacillota	Clostridia	Lachnospirales	Lachnospiraceae	Copromonas	Copromonas sp900066535
VIRSorter_AF96-09pH9TA_Scaf8_1__gene_4_gene_89-1424-57419-cat_5	Unassigned	Unassigned	Unassigned	204_0	Clustered	13	High-quality	VC_204_0	13	55995	No	93.01	AF96-09pH9TA	Bacillota	Clostridia	Lachnospirales	Lachnospiraceae	Copromonas	Copromonas sp900066535
VIRSorter_AF96-10M2bTA_Scaf1_1__gene_750_gene_807-919557-958576-cat_5	Unassigned	Unassigned	Unassigned	567_1	Clustered	42	Medium-quality	VC_567_1	42	39019	No	64.67	AF96-10M2bTA	Actinomycetota	Actinomycetia	Actinomycetales	Bifidobacteriaceae	Bifidobacterium	Bifidobacterium adolescentis
VIRSorter_AF96-13pH10TA_Scaf2_1__gene_1_gene_59-129-32526-cat_5	Unassigned	Unassigned	Unassigned	466_0	Clustered	10	Medium-quality	VC_466_0	10	32397	No	69.97	AF96-13pH10TA	Bacillota	Bacilli	Erysipelotrichales	Coprobacillaceae	Faecalibacillus	Faecalibacillus intestinalis
VIRSorter_AF96-14M2BTA_Scaf1_1__gene_193_gene_356-234457-384281-cat_5	Unassigned	Unassigned	Unassigned	120_0	Clustered	2	Medium-quality	VC_120_0	2	149824	Yes	68.31	AF96-14M2BTA	Bacillota	Clostridia	Lachnospirales	Lachnospiraceae	Copromonas	Copromonas sp900066785
VIRSorter_AF96-34DTA_Scaf12_1__gene_1_gene_61-0-39598-cat_5	Unassigned	Unassigned	Unassigned	580_0	Clustered	6	Medium-quality	VC_580_0	6	39598	Yes	64.65	AF96-34DTA	Bacillota	Clostridia	Lachnospirales	Lachnospiraceae	Clostridium_Q	Clostridium fessum
VIRSorter_AF96-43M2TA_Scaf1_1__gene_678_gene_735-795735-834754-cat_5	Unassigned	Unassigned	Unassigned	567_1	Clustered	42	Medium-quality	VC_567_1	42	39019	No	64.67	AF96-43M2TA	Actinomycetota	Actinomycetia	Actinomycetales	Bifidobacteriaceae	Bifidobacterium	Bifidobacterium adolescentis
VIRSorter_AF97-08DTA_Scaf24_1_-cat_2	Unassigned	Unassigned	Unassigned	154_0	Clustered	10	Medium-quality	VC_154_0	10	39784	No	67.74	AF97-08DTA	Bacillota	Clostridia	Lachnospirales	Lachnospiraceae	Copromonas	Copromonas sp900066535
VIRSorter_AF97-11M2TA_Scaf7_1__gene_103_gene_152-114910-148161-cat_5	Unassigned	Unassigned	Unassigned		Overlap (VC_543/VC_545)		Medium-quality			33251	No	63.19	AF97-11M2TA	Bacillota	Clostridia	Lachnospirales	Lachnospiraceae	Choladocola	Choladocola sp003480725
VIRSorter_AF98-09_Scaf7_1__gene_122_gene_167-131229-164084-cat_5	Unassigned	Unassigned	Unassigned	130_0	Clustered	30	Medium-quality	VC_130_0	30	32855	Yes	52	AF98-09	Bacillota	Clostridia	Lachnospirales	Lachnospiraceae	Blautia_A	Blautia obeum
VIRSorter_AF98-16_Scaf14_1_-cat_2	Unassigned	Unassigned	Unassigned		Overlap (VC_520/VC_530/VC_631/VC_640)		Medium-quality			47049	Yes	61.37	AF98-16	Bacillota	Bacilli	Erysipelotrichales	Erysipelotrichaceae	Holdemanella	Holdemanella biformis
VIRSorter_AF98-17_Scaf14_1__gene_38_gene_93-40735-81464-cat_5	Unassigned	Unassigned	Unassigned	130_0	Clustered	30	Medium-quality	VC_130_0	30	40729	No	66.18	AF98-17	Bacillota	Clostridia	Lachnospirales	Lachnospiraceae	Blautia_A	Blautia massiliensis
VIRSorter_AF98-24_Scaf2_1__gene_72_gene_136-79143-122629-cat_5	Unassigned	Unassigned	Unassigned	322_1	Clustered	5	Medium-quality	VC_322_1	5	43486	Yes	65.83	AF98-24	Bacillota	Clostridia	Lachnospirales	Lachnospiraceae	Blautia_A	Blautia wexlerae
VIRSorter_AF98-27_Scaf2_1__gene_72_gene_123-102032-146253-cat_5	Unassigned	Unassigned	Unassigned	282_0	Clustered	5	Medium-quality	VC_282_0	5	44221	No	70.6	AF98-27	Bacteroidota	Bacteroidia	Bacteroidales	Bacteroidaceae	Prevotella	Prevotella copri
VIRSorter_AF98-31_Scaf29_1_-cat_2	Unassigned	Unassigned	Unassigned	673_0	Clustered	2	Medium-quality	VC_673_0	2	34161	No	59.28	AF98-31	Bacillota	Bacilli	Erysipelotrichales	Erysipelotrichaceae	Holdemanella	Holdemanella sp900556915
VIRSorter_AF98-31_Scaf8_1_-cat_2	Unassigned	Unassigned	Unassigned		Overlap (VC_520/VC_530/VC_631/VC_640)		Medium-quality			54768	Yes	67.15	AF98-31	Bacillota	Bacilli	Erysipelotrichales	Erysipelotrichaceae	Holdemanella	Holdemanella sp900556915
VIRSorter_AF98-36_Scaf7_1__gene_127_gene_181-127905-165049-cat_5	Unassigned	Unassigned	Unassigned	130_0	Clustered	30	Medium-quality	VC_130_0	30	37144	No	62.16	AF98-36	Bacillota	Clostridia	Lachnospirales	Lachnospiraceae	Blautia_A	Blautia sp900120195
VIRSorter_AF98-44_Scaf3_1__gene_4_gene_103-2060-82649-cat_4	Unassigned	Unassigned	Unassigned	343_1	Clustered	14	Medium-quality	VC_343_1	14	80589	Yes	55.8	AF98-44	Actinomycetota	Actinomycetia	Actinomycetales	Bifidobacteriaceae	Bifidobacterium	Bifidobacterium adolescentis
VIRSorter_AF98-46_Scaf1_1__gene_567_gene_640-653709-697194-cat_5	Unassigned	Unassigned	Unassigned	571_0	Clustered	5	Medium-quality	VC_571_0	5	43485	No	63.47	AF98-46	Actinomycetota	Actinomycetia	Actinomycetales	Bifidobacteriaceae	Bifidobacterium	Bifidobacterium pseudocatenulatum
VIRSorter_AF98-49_Scaf11_1__gene_2_gene_59-632-38658-cat_5	Unassigned	Unassigned	Unassigned		Outlier		Medium-quality			38026	No	62.13	AF98-49	Bacillota	Clostridia	Lachnospirales	Lachnospiraceae	Dorea_A	Dorea longicatena
VIRSorter_AF99-08_Scaf2_2__gene_84_gene_151-91334-140971-cat_5	Unassigned	Unassigned	Unassigned	539_0	Clustered	7	Medium-quality	VC_539_0	7	49637	No	80.56	AF99-08	Bacillota	Clostridia	Lachnospirales	Lachnospiraceae	Blautia_A	Blautia massiliensis
VIRSorter_AF99-11_Scaf1_3__gene_1_gene_125-0-74895-cat_5	Unassigned	Unassigned	Unassigned	79_2	Clustered	3	High-quality	VC_79_2	3	74895	No	97.03	AF99-11	Bacillota	Clostridia	Lachnospirales	Lachnospiraceae	Eubacterium_I	Eubacterium ramulus
VIRSorter_AF99-32_Scaf3_1__gene_123_gene_350-153422-367168-cat_5	Unassigned	Unassigned	Unassigned	640_4	Clustered/Singleton	1	Medium-quality	VC_640_4	1	213746	Yes	62.02	AF99-32	Bacillota	Clostridia	Lachnospirales	Lachnospiraceae	Coprococcus	Coprococcus eutactus
VIRSorter_AF99-45_Scaf1_1__gene_233_gene_296-248253-283620-cat_5	Unassigned	Unassigned	Unassigned		Overlap (VC_473/VC_637)		Medium-quality			35367	Yes	71.13	AF99-45	Bacillota	Clostridia	Lachnospirales	Lachnospiraceae	Bariatricus	Bariatricus comes
VIRSorter_AF99-57_Scaf1_1__gene_242_gene_345-266834-352895-cat_5	Unassigned	Unassigned	Unassigned	566_0	Clustered	9	Medium-quality	VC_566_0	9	86061	Yes	55.29	AF99-57	Actinomycetota	Actinomycetia	Actinomycetales	Bifidobacteriaceae	Bifidobacterium	Bifidobacterium longum
VIRSorter_AFF13-13A_Scaf2_1__gene_57_gene_163-62147-150914-cat_5	Unassigned	Unassigned	Unassigned	600_1	Clustered	31	Medium-quality	VC_600_1	31	88767	Yes	63.14	AFF13-13A	Actinomycetota	Actinomycetia	Actinomycetales	Bifidobacteriaceae	Bifidobacterium	Bifidobacterium breve
VIRSorter_AFF13-24A_Scaf10_1__gene_27_gene_83-30565-74161-cat_5	Unassigned	Unassigned	Unassigned	125_0	Clustered	17	Medium-quality	VC_125_0	17	43596	No	64.89	AFF13-24A	Bacillota	Clostridia	Lachnospirales	Lachnospiraceae	Enterocloster	Enterocloster clostridioformis
VIRSorter_AFF13-24A_Scaf36_1_-cat_2	Unassigned	Unassigned	Unassigned	593_2	Clustered	20	Medium-quality	VC_593_2	20	48175	No	74.82	AFF13-24A	Bacillota	Clostridia	Lachnospirales	Lachnospiraceae	Enterocloster	Enterocloster clostridioformis
VIRSorter_AFF13-5A_Scaf32_2_-cat_2	Unassigned	Unassigned	Unassigned	324_0	Clustered	4	Medium-quality	VC_324_0	4	35777	No	53.38	AFF13-5A	Bacillota	Negativicutes	Veillonellales	Megasphaeraceae	Caecibacter	Caecibacter hominis
VIRSorter_AFF13-7A_Scaf1_1__gene_232_gene_278-233676-276034-cat_5	Unassigned	Unassigned	Unassigned		Outlier		Medium-quality			42358	Yes	52.12	AFF13-7A	Bacillota	Clostridia	Oscillospirales	Ruminococcaceae	Faecalibacterium	Faecalibacterium prausnitzii
VIRSorter_AFF13-7A_Scaf4_1__gene_1_gene_100-0-80645-cat_4	Unassigned	Unassigned	Unassigned	126_1	Clustered/Singleton	1	Complete	VC_126_1	1	80645	Yes	100	AFF13-7A	Bacillota	Clostridia	Oscillospirales	Ruminococcaceae	Faecalibacterium	Faecalibacterium prausnitzii
VIRSorter_AFF13-7A_Scaf6_2_-cat_2	Unassigned	Unassigned	Unassigned	206_0	Clustered	7	Medium-quality	VC_206_0	7	43395	No	74.44	AFF13-7A	Bacillota	Clostridia	Oscillospirales	Ruminococcaceae	Faecalibacterium	Faecalibacterium prausnitzii
VIRSorter_AM01-30_Scaf1_2__gene_245_gene_350-266856-348330-cat_5	Unassigned	Unassigned	Unassigned	538_0	Clustered	2	Medium-quality	VC_538_0	2	81474	Yes	66.69	AM01-30	Bacillota	Clostridia	Oscillospirales	Ruminococcaceae	Harryflintia	Harryflintia acetispora
VIRSorter_AM05-1_Scaf1_1__gene_198_gene_410-173926-345744-cat_5	Unassigned	Unassigned	Unassigned	619_3	Clustered/Singleton	1	Medium-quality	VC_619_3	1	171818	Yes	78.62	AM05-1	Bacillota	Clostridia	Oscillospirales	Butyricicoccaceae	Agathobaculum	Agathobaculum butyriciproducens
VIRSorter_AM05-1_Scaf1_1__gene_36_gene_118-43398-97560-cat_5	Unassigned	Unassigned	Unassigned		Overlap (VC_206/VC_208)		Medium-quality			54162	No	87.68	AM05-1	Bacillota	Clostridia	Oscillospirales	Butyricicoccaceae	Agathobaculum	Agathobaculum butyriciproducens
VIRSorter_AM05-22_Scaf3_1__gene_60_gene_171-63711-153202-cat_5	Unassigned	Unassigned	Unassigned	618_0	Clustered	2	Medium-quality	VC_618_0	2	89491	Yes	65.78	AM05-22	Bacillota	Clostridia	Lachnospirales	Lachnospiraceae	Clostridium_AP	Clostridium scindens
VIRSorter_AM05-23_Scaf4_1__gene_40_gene_139-37566-108462-cat_4	Unassigned	Unassigned	Unassigned	196_0	Clustered/Singleton	1	Medium-quality	VC_196_0	1	70896	Yes	52.22	AM05-23	Bacillota	Clostridia	Eubacteriales	Eubacteriaceae	Eubacterium	Eubacterium maltosivorans
VIRSorter_AM05-23_Scaf7_1__gene_28_gene_79-31251-69113-cat_5	Unassigned	Unassigned	Unassigned		Outlier		Medium-quality			37862	No	64.37	AM05-23	Bacillota	Clostridia	Eubacteriales	Eubacteriaceae	Eubacterium	Eubacterium maltosivorans
VIRSorter_AM05-7_Scaf1_1__gene_89_gene_227-95826-218452-cat_5	Unassigned	Unassigned	Unassigned	671_0	Clustered	3	Medium-quality	VC_671_0	3	122626	Yes	56.51	AM05-7	Actinomycetota	Coriobacteriia	Coriobacteriales	Atopobiaceae	Tractidigestivibacter	Tractidigestivibacter sp000752675
VIRSorter_AM07-11_Scaf2_1__gene_274_gene_340-248835-288170-cat_5	Unassigned	Unassigned	Unassigned	567_1	Clustered	42	Medium-quality	VC_567_1	42	39335	No	64.46	AM07-11	Actinomycetota	Actinomycetia	Actinomycetales	Bifidobacteriaceae	Bifidobacterium	Bifidobacterium adolescentis
VIRSorter_AM07-18_Scaf1_2__gene_145_gene_272-168484-294570-cat_5	Unassigned	Unassigned	Unassigned	505_0	Clustered	3	Medium-quality	VC_505_0	3	126086	Yes	66.15	AM07-18	Bacteroidota	Bacteroidia	Bacteroidales	Bacteroidaceae	Bacteroides	Bacteroides uniformis
VIRSorter_AM07-19_Scaf1_2__gene_558_gene_658-635019-726178-cat_5	Unassigned	Unassigned	Unassigned	154_1	Clustered/Singleton	1	Medium-quality	VC_154_1	1	91159	Yes	55.73	AM07-19	Bacillota	Clostridia	Lachnospirales	Lachnospiraceae	Enterocloster	Enterocloster bolteae
VIRSorter_AM07-19_Scaf25_1_-cat_2	Unassigned	Unassigned	Unassigned	225_1	Clustered/Singleton	1	Medium-quality	VC_225_1	1	41476	No	63.11	AM07-19	Bacillota	Clostridia	Lachnospirales	Lachnospiraceae	Enterocloster	Enterocloster bolteae
VIRSorter_AM07-19_Scaf26_2_-cat_2	Unassigned	Unassigned	Unassigned		Overlap (VC_118/VC_120)		Medium-quality			34127	No	59.09	AM07-19	Bacillota	Clostridia	Lachnospirales	Lachnospiraceae	Enterocloster	Enterocloster bolteae
VIRSorter_AM07-19_Scaf4_2__gene_215_gene_281-249274-295504-cat_5	Unassigned	Unassigned	Unassigned	156_0	Clustered	15	Medium-quality	VC_156_0	15	46230	Yes	60.72	AM07-19	Bacillota	Clostridia	Lachnospirales	Lachnospiraceae	Enterocloster	Enterocloster bolteae
VIRSorter_AM07-21_Scaf1_1__gene_101_gene_154-116144-156945-cat_5	Unassigned	Unassigned	Unassigned	583_0	Clustered	3	Medium-quality	VC_583_0	3	40801	No	65.94	AM07-21	Bacillota	Clostridia	Lachnospirales	Lachnospiraceae	Blautia_A	Blautia sp003471165
VIRSorter_AM07-30_Scaf2_1__gene_142_gene_251-131208-220737-cat_5	Unassigned	Unassigned	Unassigned	618_0	Clustered	2	Medium-quality	VC_618_0	2	89529	Yes	66.11	AM07-30	Bacillota	Clostridia	Lachnospirales	Lachnospiraceae	Clostridium_AP	Clostridium scindens
VIRSorter_AM08-20_Scaf2_1__gene_404_gene_463-447821-487136-cat_5	Unassigned	Unassigned	Unassigned	567_1	Clustered	42	Medium-quality	VC_567_1	42	39315	No	64.38	AM08-20	Actinomycetota	Actinomycetia	Actinomycetales	Bifidobacteriaceae	Bifidobacterium	Bifidobacterium adolescentis
VIRSorter_AM08-22_Scaf4_1__gene_89_gene_149-84160-123396-cat_5	Unassigned	Unassigned	Unassigned	567_1	Clustered	42	Medium-quality	VC_567_1	42	39236	No	65.15	AM08-22	Actinomycetota	Actinomycetia	Actinomycetales	Bifidobacteriaceae	Bifidobacterium	Bifidobacterium adolescentis
VIRSorter_AM08-3_Scaf4_1__gene_30_gene_93-34246-74786-cat_5	Unassigned	Unassigned	Unassigned		Overlap (VC_337/VC_582)		Medium-quality			40540	No	62.96	AM08-3	Bacillota	Bacilli	Erysipelotrichales	Erysipelotrichaceae	Clostridium_AQ	Clostridium sp003481775
VIRSorter_AM08-5_Scaf6_1__gene_6_gene_63-5081-46229-cat_5	Unassigned	Unassigned	Unassigned	139_0	Clustered	7	Medium-quality	VC_139_0	7	41148	Yes	70.7	AM08-5	Bacillota	Bacilli	Lactobacillales	Lactobacillaceae	Limosilactobacillus	Limosilactobacillus mucosae
VIRSorter_AM09-11_Scaf2_1__gene_1_gene_85-0-54036-cat_5	Unassigned	Unassigned	Unassigned	505_9	Clustered	2	Medium-quality	VC_505_9	2	54036	No	54.36	AM09-11	Bacteroidota	Bacteroidia	Bacteroidales	Bacteroidaceae	Bacteroides	Bacteroides uniformis
VIRSorter_AM09-1-1_Scaf3_1__gene_9_gene_66-6507-46262-cat_5	Unassigned	Unassigned	Unassigned	622_0	Clustered	7	Medium-quality	VC_622_0	7	39755	No	59.05	AM09-1-1	Actinomycetota	Actinomycetia	Actinomycetales	Bifidobacteriaceae	Bifidobacterium	Bifidobacterium bifidum
VIRSorter_AM09-18-1_Scaf2_1__gene_241_gene_298-250937-299606-cat_5	Unassigned	Unassigned	Unassigned		Outlier		Medium-quality			48669	No	72.13	AM09-18-1	Bacillota	Clostridia	Lachnospirales	Lachnospiraceae	Mediterraneibacter	Mediterraneibacter faecis
VIRSorter_AM09-18-1_Scaf9_1__gene_72_gene_135-85595-125780-cat_5	Unassigned	Unassigned	Unassigned		Overlap (VC_118/VC_564)		Medium-quality			40185	No	69.22	AM09-18-1	Bacillota	Clostridia	Lachnospirales	Lachnospiraceae	Mediterraneibacter	Mediterraneibacter faecis
VIRSorter_AM09-20-2_Scaf18_1_-cat_2	Unassigned	Unassigned	Unassigned		Overlap (VC_565/VC_617)		Medium-quality			54927	Yes	59.88	AM09-20-2	Bacillota	Clostridia	Lachnospirales	Lachnospiraceae	Mediterraneibacter	Mediterraneibacter lactaris
VIRSorter_AM09-21_Scaf1_1__gene_736_gene_849-923873-1048062-cat_5	Unassigned	Unassigned	Unassigned	213_4	Clustered	29	Medium-quality	VC_213_4	29	124189	Yes	74.1	AM09-21	Bacteroidota	Bacteroidia	Bacteroidales	Bacteroidaceae	Bacteroides	Bacteroides thetaiotaomicron
VIRSorter_AM09-21_Scaf2_1__gene_59_gene_129-90867-146750-cat_5	Unassigned	Unassigned	Unassigned	548_0	Clustered	13	Medium-quality	VC_548_0	13	55883	No	72.39	AM09-21	Bacteroidota	Bacteroidia	Bacteroidales	Bacteroidaceae	Bacteroides	Bacteroides thetaiotaomicron
VIRSorter_AM09-21_Scaf3_2__gene_167_gene_232-229670-292611-cat_5	Unassigned	Unassigned	Unassigned		Overlap (VC_532/VC_554)		Medium-quality			62941	No	59.72	AM09-21	Bacteroidota	Bacteroidia	Bacteroidales	Bacteroidaceae	Bacteroides	Bacteroides thetaiotaomicron
VIRSorter_AM09-26_Scaf10_1__gene_29_gene_88-29963-67407-cat_5	Unassigned	Unassigned	Unassigned	116_0	Clustered	18	Medium-quality	VC_116_0	18	37444	No	62.39	AM09-26	Bacillota	Bacilli	Erysipelotrichales	Coprobacillaceae	Faecalibacillus	Faecalibacillus intestinalis
VIRSorter_AM09-31_Scaf1_1__gene_488_gene_551-520892-568003-cat_5	Unassigned	Unassigned	Unassigned		Overlap (VC_121/VC_334)		Medium-quality			47111	Yes	67.43	AM09-31	Bacillota	Clostridia	Lachnospirales	Lachnospiraceae	Enterocloster	Enterocloster citroniae
VIRSorter_AM09-31_Scaf14_1__gene_27_gene_113-32255-82140-cat_5	Unassigned	Unassigned	Unassigned		Outlier		Medium-quality			49885	No	68.64	AM09-31	Bacillota	Clostridia	Lachnospirales	Lachnospiraceae	Enterocloster	Enterocloster citroniae
VIRSorter_AM09-36_Scaf14_1__gene_1_gene_74-0-60163-cat_5	Unassigned	Unassigned	Unassigned	213_2	Clustered	11	Medium-quality	VC_213_2	11	60163	No	69.27	AM09-36	Bacteroidota	Bacteroidia	Bacteroidales	Bacteroidaceae	Phocaeicola	Phocaeicola plebeius
VIRSorter_AM09-36_Scaf35_1_-cat_2	Unassigned	Unassigned	Unassigned	552_0	Clustered	37	Medium-quality	VC_552_0	37	42840	Yes	54.95	AM09-36	Bacteroidota	Bacteroidia	Bacteroidales	Bacteroidaceae	Phocaeicola	Phocaeicola plebeius
VIRSorter_AM09-36_Scaf4_1__gene_65_gene_155-71059-129207-cat_5	Unassigned	Unassigned	Unassigned		Overlap (VC_506/VC_509)		Medium-quality			58148	No	61.63	AM09-36	Bacteroidota	Bacteroidia	Bacteroidales	Bacteroidaceae	Phocaeicola	Phocaeicola plebeius
VIRSorter_AM09-45_Scaf1_1__gene_231_gene_294-231497-274882-cat_5	Unassigned	Unassigned	Unassigned	610_0	Clustered	8	Medium-quality	VC_610_0	8	43385	No	58.52	AM09-45	Bacillota	Bacilli	Erysipelotrichales	Erysipelotrichaceae	NSJ-61	NSJ-61 sp003433845
VIRSorter_AM09-5_Scaf1_1__gene_204_gene_247-229185-261027-cat_5	Caudovirales	Siphoviridae	Phietavirus	171_0	Clustered	7	Medium-quality	VC_171_0	7	31842	No	65.14	AM09-5	Bacillota	Bacilli	Staphylococcales	Staphylococcaceae	Staphylococcus	Staphylococcus epidermidis
VIRSorter_AM09-50_Scaf2_1__gene_1_gene_64-0-43392-cat_5	Unassigned	Unassigned	Unassigned	610_0	Clustered	8	Medium-quality	VC_610_0	8	43392	No	58.54	AM09-50	Bacillota	Bacilli	Erysipelotrichales	Erysipelotrichaceae	NSJ-61	NSJ-61 sp003433845
VIRSorter_AM09-51_Scaf7_1__gene_1_gene_59-0-44188-cat_5	Unassigned	Unassigned	Unassigned	647_0	Clustered	2	Medium-quality	VC_647_0	2	44188	No	85.27	AM09-51	Bacillota	Clostridia	Oscillospirales	Acutalibacteraceae	Pseudoruminococcus_A	Pseudoruminococcus massiliensis
VIRSorter_AM09-9_Scaf17_1_-cat_2	Unassigned	Unassigned	Unassigned		Overlap (VC_565/VC_617)		Medium-quality			55489	Yes	59.88	AM09-9	Bacillota	Clostridia	Lachnospirales	Lachnospiraceae	Mediterraneibacter	Mediterraneibacter lactaris
VIRSorter_AM100_104_2A_Scaf3_1__gene_1_gene_66-25-38973-cat_5	Unassigned	Unassigned	Unassigned	466_0	Clustered	10	Medium-quality	VC_466_0	10	38948	No	87.2	AM100_104_2A	Bacillota	Bacilli	Erysipelotrichales	Coprobacillaceae	Faecalibacillus	Faecalibacillus sp003480255
VIRSorter_AM100_104_2A_Scaf6_1__gene_25_gene_77-22575-55964-cat_5	Unassigned	Unassigned	Unassigned	116_0	Clustered	18	Medium-quality	VC_116_0	18	33389	No	57.01	AM100_104_2A	Bacillota	Bacilli	Erysipelotrichales	Coprobacillaceae	Faecalibacillus	Faecalibacillus sp003480255
VIRSorter_AM100_104_8A_Scaf9_1__gene_1_gene_67-0-61003-cat_5	Unassigned	Unassigned	Unassigned	213_1	Clustered	4	Medium-quality	VC_213_1	4	61003	No	70.28	AM100_104_8A	Bacteroidota	Bacteroidia	Bacteroidales	Bacteroidaceae	Bacteroides	Bacteroides thetaiotaomicron
VIRSorter_AM100_B1_11A_Scaf6_1__gene_95_gene_160-110527-154995-cat_5	Unassigned	Unassigned	Unassigned		Outlier		Medium-quality			44468	No	80.46	AM100_B1_11A	Bacillota	Clostridia	Oscillospirales	Ruminococcaceae	Gemmiger	Gemmiger formicilis
VIRSorter_AM100_B1_11A_Scaf7_2__gene_32_gene_100-35774-83851-cat_5	Unassigned	Unassigned	Unassigned	206_0	Clustered	7	Medium-quality	VC_206_0	7	48077	No	81.99	AM100_B1_11A	Bacillota	Clostridia	Oscillospirales	Ruminococcaceae	Gemmiger	Gemmiger formicilis
VIRSorter_AM100_B1_18_1A_Scaf27_1_-cat_2	Unassigned	Unassigned	Unassigned		Overlap (VC_301/VC_336)		Medium-quality			33912	No	56.08	AM100_B1_18_1A	Bacillota	Clostridia	Lachnospirales	Lachnospiraceae	Coprococcus_A	Coprococcus catus
VIRSorter_AM100_B1_18_1A_Scaf6_1__gene_92_gene_153-94889-133828-cat_5	Unassigned	Unassigned	Unassigned	331_0	Clustered	4	Medium-quality	VC_331_0	4	38939	No	55.84	AM100_B1_18_1A	Bacillota	Clostridia	Lachnospirales	Lachnospiraceae	Coprococcus_A	Coprococcus catus
VIRSorter_AM100_B1_31A_Scaf2_1__gene_83_gene_145-77221-137575-cat_5	Unassigned	Unassigned	Unassigned		Outlier		High-quality			60354	No	95.61	AM100_B1_31A	Bacillota	Clostridia	Lachnospirales	Lachnospiraceae	Mediterraneibacter	Mediterraneibacter faecis
VIRSorter_AM100_B1_67A_Scaf2_2__gene_175_gene_280-204511-302918-cat_5	Unassigned	Unassigned	Unassigned	605_0	Clustered	2	Medium-quality	VC_605_0	2	98407	Yes	61.26	AM100_B1_67A	Actinomycetota	Actinomycetia	Actinomycetales	Bifidobacteriaceae	Bifidobacterium	Bifidobacterium longum
VIRSorter_AM100_B11A_Scaf3_1_-cat_2	Unassigned	Unassigned	Unassigned		Outlier		Medium-quality			85766	Yes	71.91	AM100_B11A	Bacillota	Clostridia	Lachnospirales	Lachnospiraceae	Anaerostipes	Anaerostipes hadrus
VIRSorter_AM100_B13A_Scaf19_1__gene_19_gene_76-21960-61481-cat_5	Unassigned	Unassigned	Unassigned	322_1	Clustered	5	Medium-quality	VC_322_1	5	39521	No	57.89	AM100_B13A	Bacillota	Clostridia	Lachnospirales	Lachnospiraceae	UMGS1375	UMGS1375 sp900066615
VIRSorter_AM100_B13A_Scaf2_1__gene_76_gene_121-72219-107272-cat_5	Unassigned	Unassigned	Unassigned	128_0	Clustered	2	Medium-quality	VC_128_0	2	35053	No	65.1	AM100_B13A	Bacillota	Clostridia	Lachnospirales	Lachnospiraceae	UMGS1375	UMGS1375 sp900066615
VIRSorter_AM100_B19A_Scaf1_1__gene_271_gene_368-286108-373133-cat_5	Unassigned	Unassigned	Unassigned	595_0	Clustered	10	High-quality	VC_595_0	10	87025	No	95.59	AM100_B19A	Bacillota	Clostridia	Lachnospirales	Lachnospiraceae	Bariatricus	Bariatricus comes
VIRSorter_AM100_B2A_Scaf14_1__gene_2_gene_39-1910-33187-cat_5	Unassigned	Unassigned	Unassigned		Overlap (VC_129/VC_586)		Medium-quality			31277	No	58.25	AM100_B2A	Bacillota	Clostridia	Lachnospirales	Lachnospiraceae	Blautia_A	Blautia massiliensis
VIRSorter_AM100_B2A_Scaf2_1__gene_76_gene_171-87525-175843-cat_5	Unassigned	Unassigned	Unassigned	595_0	Clustered	10	Complete	VC_595_0	10	88318	Yes	100	AM100_B2A	Bacillota	Clostridia	Lachnospirales	Lachnospiraceae	Blautia_A	Blautia massiliensis
VIRSorter_AM100_B33A_Scaf8_2__gene_22_gene_82-21255-70486-cat_5	Unassigned	Unassigned	Unassigned	593_2	Clustered	20	Medium-quality	VC_593_2	20	49231	No	74.29	AM100_B33A	Bacillota	Clostridia	Lachnospirales	Lachnospiraceae	Mediterraneibacter	Mediterraneibacter faecis
VIRSorter_AM100_B38A_Scaf1_1__gene_159_gene_289-160091-265734-cat_5	Unassigned	Unassigned	Unassigned		Outlier		Medium-quality			105643	Yes	76.7	AM100_B38A	Bacillota	Clostridia	Lachnospirales	Lachnospiraceae	Blautia_A	Blautia obeum
VIRSorter_AM100_B8A_Scaf5_1__gene_45_gene_165-43765-148959-cat_5	Unassigned	Unassigned	Unassigned		Overlap (VC_571/VC_572)		Medium-quality			105194	Yes	63.41	AM100_B8A	Actinomycetota	Actinomycetia	Actinomycetales	Bifidobacteriaceae	Bifidobacterium	Bifidobacterium longum
VIRSorter_AM100_B9A_Scaf21_1_-cat_2	Unassigned	Unassigned	Unassigned		Overlap (VC_131/VC_340)		Medium-quality			55648	Yes	74.82	AM100_B9A	Bacillota	Clostridia	Lachnospirales	Lachnospiraceae	Copromonas	Copromonas sp900066535
VIRSorter_AM100_BB15A_Scaf2_1__gene_34_gene_133-40138-103949-cat_4	Unassigned	Unassigned	Unassigned	79_2	Clustered	3	High-quality	VC_79_2	3	63811	No	94.45	AM100_BB15A	Bacillota	Clostridia	Lachnospirales	Lachnospiraceae	Blautia_A	Blautia faecis
VIRSorter_AM100_BB17A_Scaf20_1_-cat_2	Unassigned	Unassigned	Unassigned		Overlap (VC_131/VC_340)		Medium-quality			55695	Yes	74.83	AM100_BB17A	Bacillota	Clostridia	Lachnospirales	Lachnospiraceae	Copromonas	Copromonas sp900066535
VIRSorter_AM100_BB33A_Scaf6_1__gene_1_gene_121-3-105198-cat_5	Unassigned	Unassigned	Unassigned		Overlap (VC_571/VC_572)		Medium-quality			105195	Yes	63.73	AM100_BB33A	Actinomycetota	Actinomycetia	Actinomycetales	Bifidobacteriaceae	Bifidobacterium	Bifidobacterium longum
VIRSorter_AM100_BBHI_1_Scaf5_1__gene_139_gene_266-157082-261389-cat_5	Unassigned	Unassigned	Unassigned	590_1	Clustered	31	Medium-quality	VC_590_1	31	104307	Yes	61.64	AM100_BBHI_1	Bacteroidota	Bacteroidia	Bacteroidales	Bacteroidaceae	Bacteroides	Bacteroides uniformis
VIRSorter_AM100_BBHI_6_Scaf15_1__gene_24_gene_136-25598-115686-cat_5	Unassigned	Unassigned	Unassigned	213_0	Clustered	2	High-quality	VC_213_0	2	90088	No	94.79	AM100_BBHI_6	Bacteroidota	Bacteroidia	Bacteroidales	Bacteroidaceae	Bacteroides	Bacteroides xylanisolvens
VIRSorter_AM100_MBO_1A_Scaf13_1__gene_1_gene_47-0-34003-cat_5	Caudovirales	Podoviridae	Epsilon15virus	218_0	Clustered	21	Medium-quality	VC_218_0	21	34003	No	59.63	AM100_MBO_1A	Pseudomonadota	Gammaproteobacteria	Enterobacterales	Enterobacteriaceae	Escherichia	Escherichia coli
VIRSorter_AM100_MBO_1A_Scaf55_1_-cat_1	Caudovirales	Podoviridae	P22virus	202_0	Clustered	24	Medium-quality	VC_202_0	24	30642	No	59.4	AM100_MBO_1A	Pseudomonadota	Gammaproteobacteria	Enterobacterales	Enterobacteriaceae	Escherichia	Escherichia coli
VIRSorter_AM100_PB_1D_42_Scaf13_1_-cat_2	Unassigned	Unassigned	Unassigned	213_3	Clustered	4	Medium-quality	VC_213_3	4	115872	Yes	52.95	AM100_PB_1D_42	Bacteroidota	Bacteroidia	Bacteroidales	Bacteroidaceae	Bacteroides	Bacteroides ovatus
VIRSorter_AM100_PB_1D_42A_Scaf13_1__gene_4_gene_122-2648-112561-cat_5	Unassigned	Unassigned	Unassigned	213_3	Clustered	4	Medium-quality	VC_213_3	4	109913	Yes	53.01	AM100_PB_1D_42A	Bacteroidota	Bacteroidia	Bacteroidales	Bacteroidaceae	Bacteroides	Bacteroides ovatus
VIRSorter_AM100_PB_1D_44_Scaf13_1_-cat_2	Unassigned	Unassigned	Unassigned	213_3	Clustered	4	Medium-quality	VC_213_3	4	177505	Yes	54.56	AM100_PB_1D_44	Bacteroidota	Bacteroidia	Bacteroidales	Bacteroidaceae	Bacteroides	Bacteroides ovatus
VIRSorter_AM100_PB_1D_44A_Scaf13_1__gene_46_gene_139-46512-134585-cat_5	Unassigned	Unassigned	Unassigned	213_4	Clustered	29	Medium-quality	VC_213_4	29	88073	Yes	74.78	AM100_PB_1D_44A	Bacteroidota	Bacteroidia	Bacteroidales	Bacteroidaceae	Bacteroides	Bacteroides ovatus
VIRSorter_AM100_PB_TSB_27_Scaf4_1__gene_126_gene_224-143096-211273-cat_5	Unassigned	Unassigned	Unassigned	590_1	Clustered	31	Medium-quality	VC_590_1	31	68177	No	61.68	AM100_PB_TSB_27	Bacteroidota	Bacteroidia	Bacteroidales	Bacteroidaceae	Bacteroides	Bacteroides uniformis
VIRSorter_AM100_PB_TSB_3_Scaf5_1__gene_124_gene_222-141322-209499-cat_5	Unassigned	Unassigned	Unassigned	590_1	Clustered	31	Medium-quality	VC_590_1	31	68177	No	61.68	AM100_PB_TSB_3	Bacteroidota	Bacteroidia	Bacteroidales	Bacteroidaceae	Bacteroides	Bacteroides uniformis
VIRSorter_AM100_PB1_4D_21A_Scaf2_1__gene_16_gene_71-18880-67304-cat_5	Unassigned	Unassigned	Unassigned	399_2	Clustered	29	Medium-quality	VC_399_2	29	48424	No	81.51	AM100_PB1_4D_21A	Bacillota	Bacilli	Erysipelotrichales	Erysipelotrichaceae	Holdemania	Holdemania filiformis
VIRSorter_AM100_PB1_HT_1D_2A_Scaf1_1__gene_480_gene_548-475079-516613-cat_5	Unassigned	Unassigned	Unassigned		Overlap (VC_171/VC_182)		Medium-quality			41534	No	85.93	AM100_PB1_HT_1D_2A	Bacillota	Bacilli	Staphylococcales	Staphylococcaceae	Staphylococcus	Staphylococcus warneri
VIRSorter_AM100_PB1_HT_1D_2A_Scaf3_1__gene_263_gene_362-265686-333734-cat_4	Unassigned	Unassigned	Unassigned	171_1	Clustered/Singleton	1	Complete	VC_171_1	1	68048	Yes	100	AM100_PB1_HT_1D_2A	Bacillota	Bacilli	Staphylococcales	Staphylococcaceae	Staphylococcus	Staphylococcus warneri
VIRSorter_AM100_PB1_LT_1D_11A_Scaf27_1__gene_1_gene_55-48-37068-cat_5	Unassigned	Unassigned	Unassigned	116_0	Clustered	18	Medium-quality	VC_116_0	18	37020	No	62.74	AM100_PB1_LT_1D_11A	Bacillota	Bacilli	Erysipelotrichales	Coprobacillaceae	Erysipelatoclostridium	Erysipelatoclostridium ramosum
VIRSorter_AM100_PB1_LT_1D_14A_Scaf17_1__gene_45_gene_98-47346-82714-cat_5	Unassigned	Unassigned	Unassigned		Overlap (VC_174/VC_462)		Medium-quality			35368	No	67.5	AM100_PB1_LT_1D_14A	Bacillota	Bacilli	Lactobacillales	Lactobacillaceae	Lactiplantibacillus	Lactiplantibacillus plantarum
VIRSorter_AM100_PB1_LT_1D_14A_Scaf6_1__gene_148_gene_198-168500-209025-cat_5	Caudovirales	Siphoviridae	Unassigned	453_0	Clustered	3	Medium-quality	VC_453_0	3	40525	Yes	59.72	AM100_PB1_LT_1D_14A	Bacillota	Bacilli	Lactobacillales	Lactobacillaceae	Lactiplantibacillus	Lactiplantibacillus plantarum
VIRSorter_AM100_PB1_LT_1D_15A_Scaf1_1__gene_55_gene_113-57326-98032-cat_5	Unassigned	Unassigned	Unassigned		Outlier		Medium-quality			40706	Yes	73	AM100_PB1_LT_1D_15A	Bacillota	Bacilli	Lactobacillales	Lactobacillaceae	Limosilactobacillus	Limosilactobacillus fermentum
VIRSorter_AM100_PB1_LT_1D_16A_Scaf22_1_-cat_2	Caudovirales	Siphoviridae	Unassigned	305_0	Clustered	5	Medium-quality	VC_305_0	5	39230	No	64.2	AM100_PB1_LT_1D_16A	Bacillota	Clostridia	Clostridiales	Clostridiaceae	Clostridium_P	Clostridium perfringens
VIRSorter_AM100_PB1_LT_1D_17A_Scaf1_1__gene_220_gene_319-209142-296185-cat_4	Unassigned	Unassigned	Unassigned		Overlap (VC_111/VC_134)		Medium-quality			87043	Yes	78.52	AM100_PB1_LT_1D_17A	Bacillota	Bacilli	Lactobacillales	Streptococcaceae	Streptococcus	Streptococcus sp001813295
VIRSorter_AM100_PB1_LT_1D_17A_Scaf3_1__gene_218_gene_317-226170-315933-cat_4	Unassigned	Unassigned	Unassigned		Overlap (VC_107/VC_108)		Medium-quality			89763	Yes	71.18	AM100_PB1_LT_1D_17A	Bacillota	Bacilli	Lactobacillales	Streptococcaceae	Streptococcus	Streptococcus sp001813295
VIRSorter_AM100_PB1_LT_1D_20A_Scaf7_1__gene_1_gene_84-125-58778-cat_5	Unassigned	Unassigned	Unassigned	505_11	Clustered	5	Medium-quality	VC_505_11	5	58653	No	52.42	AM100_PB1_LT_1D_20A	Bacteroidota	Bacteroidia	Bacteroidales	Bacteroidaceae	Phocaeicola	Phocaeicola vulgatus
VIRSorter_AM100_PB1_LT_1D_21A_Scaf1_1__gene_335_gene_395-353205-394875-cat_5	Caudovirales	Siphoviridae	Unassigned	227_0	Clustered	6	Medium-quality	VC_227_0	6	41670	Yes	66.1	AM100_PB1_LT_1D_21A	Bacillota	Bacilli	Lactobacillales	Streptococcaceae	Lactococcus	Lactococcus lactis
VIRSorter_AM100_PB1_LT_1D_21A_Scaf3_1__gene_94_gene_206-96935-188278-cat_5	Unassigned	Unassigned	Unassigned	462_1	Clustered/Singleton	1	Medium-quality	VC_462_1	1	91343	Yes	73.73	AM100_PB1_LT_1D_21A	Bacillota	Bacilli	Lactobacillales	Streptococcaceae	Lactococcus	Lactococcus lactis
VIRSorter_AM100_PB1_LT_1D_24A_Scaf1_2__gene_2_gene_101-910-89412-cat_4	Unassigned	Unassigned	Unassigned	605_0	Clustered	2	Medium-quality	VC_605_0	2	88502	Yes	57.51	AM100_PB1_LT_1D_24A	Actinomycetota	Actinomycetia	Actinomycetales	Bifidobacteriaceae	Bifidobacterium	Bifidobacterium longum
VIRSorter_AM100_PB1O_1D_10A_Scaf12_1__gene_1_gene_46-0-33985-cat_5	Caudovirales	Podoviridae	Epsilon15virus	218_0	Clustered	21	Medium-quality	VC_218_0	21	33985	No	59.6	AM100_PB1O_1D_10A	Pseudomonadota	Gammaproteobacteria	Enterobacterales	Enterobacteriaceae	Escherichia	Escherichia coli
VIRSorter_AM100_PB1O_1D_10A_Scaf47_1_-cat_2	Caudovirales	Podoviridae	P22virus	202_0	Clustered	24	Medium-quality	VC_202_0	24	34665	No	66.74	AM100_PB1O_1D_10A	Pseudomonadota	Gammaproteobacteria	Enterobacterales	Enterobacteriaceae	Escherichia	Escherichia coli
VIRSorter_AM100_PB1O_1D_16A_Scaf17_1_-cat_2	Caudovirales	Siphoviridae	Unassigned	437_0	Clustered	9	Medium-quality	VC_437_0	9	36718	No	65.18	AM100_PB1O_1D_16A	Bacillota	Bacilli	Lactobacillales	Lactobacillaceae	Lacticaseibacillus	Lacticaseibacillus paracasei
VIRSorter_AM100_PB1O_1D_2A_Scaf13_1__gene_2_gene_55-3434-38802-cat_5	Unassigned	Unassigned	Unassigned		Overlap (VC_174/VC_462)		Medium-quality			35368	No	67.5	AM100_PB1O_1D_2A	Bacillota	Bacilli	Lactobacillales	Lactobacillaceae	Lactiplantibacillus	Lactiplantibacillus plantarum
VIRSorter_AM100_PB1O_1D_2A_Scaf6_2_-cat_2	Caudovirales	Siphoviridae	Unassigned	453_0	Clustered	3	Medium-quality	VC_453_0	3	28332	No	53.06	AM100_PB1O_1D_2A	Bacillota	Bacilli	Lactobacillales	Lactobacillaceae	Lactiplantibacillus	Lactiplantibacillus plantarum
VIRSorter_AM100_PB1O_LT_1D_2A_Scaf2_1__gene_154_gene_205-151866-183736-cat_5	Caudovirales	Siphoviridae	Unassigned	233_0	Clustered	14	Medium-quality	VC_233_0	14	31870	No	61.45	AM100_PB1O_LT_1D_2A	Bacillota	Bacilli	Lactobacillales	Streptococcaceae	Lactococcus	Lactococcus petauri
VIRSorter_AM100_PBBO_1D_13A_Scaf2_1__gene_153_gene_203-151872-183582-cat_4	Caudovirales	Siphoviridae	Unassigned	233_0	Clustered	14	Medium-quality	VC_233_0	14	31710	No	61.14	AM100_PBBO_1D_13A	Bacillota	Bacilli	Lactobacillales	Streptococcaceae	Lactococcus	Lactococcus petauri
VIRSorter_AM100_PBO_1D_8_Scaf10_1__gene_12_gene_74-7762-49446-cat_5	Unassigned	Unassigned	Unassigned	151_0	Clustered	14	Medium-quality	VC_151_0	14	41684	Yes	59.16	AM100_PBO_1D_8	Bacillota	Bacilli	Lactobacillales	Enterococcaceae	Enterococcus	Enterococcus faecalis
VIRSorter_AM100_PBO_1D_8_Scaf12_1__gene_1_gene_44-0-26946-cat_5	Caudovirales	Siphoviridae	Unassigned	101_0	Clustered	4	Medium-quality	VC_101_0	4	26946	No	50.7	AM100_PBO_1D_8	Bacillota	Bacilli	Lactobacillales	Enterococcaceae	Enterococcus	Enterococcus faecalis
VIRSorter_AM100_PBO_1D_8A_Scaf10_1__gene_32_gene_76-35281-62226-cat_5	Caudovirales	Siphoviridae	Unassigned	101_0	Clustered	4	Medium-quality	VC_101_0	4	26945	No	50.69	AM100_PBO_1D_8A	Bacillota	Bacilli	Lactobacillales	Enterococcaceae	Enterococcus	Enterococcus faecalis
VIRSorter_AM100_PBO_1D_8A_Scaf5_1__gene_82_gene_147-88838-130737-cat_5	Unassigned	Unassigned	Unassigned	380_0	Clustered	3	Medium-quality	VC_380_0	3	41899	Yes	56.38	AM100_PBO_1D_8A	Bacillota	Bacilli	Lactobacillales	Enterococcaceae	Enterococcus	Enterococcus faecalis
VIRSorter_AM100_PBO_1D_8A_Scaf8_2__gene_1_gene_47-0-30536-cat_5	Unassigned	Unassigned	Unassigned	151_0	Clustered	14	Medium-quality	VC_151_0	14	30536	No	52.78	AM100_PBO_1D_8A	Bacillota	Bacilli	Lactobacillales	Enterococcaceae	Enterococcus	Enterococcus faecalis
VIRSorter_AM100_PBTO_1D_1A_Scaf13_1__gene_1_gene_46-0-33985-cat_5	Caudovirales	Podoviridae	Epsilon15virus	218_0	Clustered	21	Medium-quality	VC_218_0	21	33985	No	59.6	AM100_PBTO_1D_1A	Pseudomonadota	Gammaproteobacteria	Enterobacterales	Enterobacteriaceae	Escherichia	Escherichia coli
VIRSorter_AM100_PBTO_1D_1A_Scaf49_1_-cat_1	Caudovirales	Podoviridae	P22virus	202_0	Clustered	24	Medium-quality	VC_202_0	24	31378	No	61.18	AM100_PBTO_1D_1A	Pseudomonadota	Gammaproteobacteria	Enterobacterales	Enterobacteriaceae	Escherichia	Escherichia coli
VIRSorter_AM100_PM_1D_4A_Scaf3_1__gene_83_gene_140-88029-125911-cat_5	Unassigned	Unassigned	Unassigned		Outlier		Medium-quality			37882	No	63.86	AM100_PM_1D_4A	Bacillota	Bacilli	Lactobacillales	Enterococcaceae	Enterococcus_B	Enterococcus lactis
VIRSorter_AM100_PM_1D_5A_Scaf1_1__gene_92_gene_137-112951-149757-cat_4	Caudovirales	Podoviridae	Epsilon15virus	218_0	Clustered	21	Medium-quality	VC_218_0	21	36806	No	64.91	AM100_PM_1D_5A	Pseudomonadota	Gammaproteobacteria	Enterobacterales	Enterobacteriaceae	Citrobacter	Citrobacter freundii
VIRSorter_AM100_PM_1D_5A_Scaf1_2__gene_636_gene_685-671753-715093-cat_4	Unassigned	Unassigned	Unassigned	248_0	Clustered	15	Medium-quality	VC_248_0	15	43340	No	61.76	AM100_PM_1D_5A	Pseudomonadota	Gammaproteobacteria	Enterobacterales	Enterobacteriaceae	Citrobacter	Citrobacter freundii
VIRSorter_AM100_PM_1D_5A_Scaf6_1__gene_2_gene_46-8222-44190-cat_5	Caudovirales	Myoviridae	Hp1virus	62_0	Clustered	11	Medium-quality	VC_62_0	11	35968	Yes	74.72	AM100_PM_1D_5A	Pseudomonadota	Gammaproteobacteria	Enterobacterales	Enterobacteriaceae	Citrobacter	Citrobacter freundii
VIRSorter_AM100_PMBO_1D_21A_Scaf1_1__gene_1159_gene_1236-1242996-1293460-cat_5	Caudovirales	Myoviridae	Unassigned	29_0	Clustered	5	Medium-quality	VC_29_0	5	50464	No	83.12	AM100_PMBO_1D_21A	Pseudomonadota	Gammaproteobacteria	Enterobacterales	Enterobacteriaceae	Klebsiella	Klebsiella pneumoniae
VIRSorter_AM100_PMBO_1D_21A_Scaf6_1__gene_57_gene_157-55664-148095-cat_5	Unassigned	Unassigned	Unassigned	62_1	Clustered	4	Medium-quality	VC_62_1	4	92431	Yes	80.86	AM100_PMBO_1D_21A	Pseudomonadota	Gammaproteobacteria	Enterobacterales	Enterobacteriaceae	Klebsiella	Klebsiella pneumoniae
VIRSorter_AM100_PMO_1D_9A_Scaf1_1__gene_1159_gene_1236-1242996-1293460-cat_5	Caudovirales	Myoviridae	Unassigned	29_0	Clustered	5	Medium-quality	VC_29_0	5	50464	No	83.12	AM100_PMO_1D_9A	Pseudomonadota	Gammaproteobacteria	Enterobacterales	Enterobacteriaceae	Klebsiella	Klebsiella pneumoniae
VIRSorter_AM100_PMO_1D_9A_Scaf8_1__gene_54_gene_160-51887-148095-cat_5	Unassigned	Unassigned	Unassigned	62_1	Clustered	4	Medium-quality	VC_62_1	4	96208	Yes	80.86	AM100_PMO_1D_9A	Pseudomonadota	Gammaproteobacteria	Enterobacterales	Enterobacteriaceae	Klebsiella	Klebsiella pneumoniae
VIRSorter_AM100_PPH10_1D_1_Scaf12_1__gene_1_gene_46-0-34003-cat_5	Caudovirales	Podoviridae	Epsilon15virus	218_0	Clustered	21	Medium-quality	VC_218_0	21	34003	No	59.63	AM100_PPH10_1D_1	Pseudomonadota	Gammaproteobacteria	Enterobacterales	Enterobacteriaceae	Escherichia	Escherichia coli
VIRSorter_AM100_PPH10_1D_1_Scaf15_1__gene_55_gene_110-59825-97047-cat_5	Caudovirales	Podoviridae	P22virus	202_0	Clustered	24	Medium-quality	VC_202_0	24	37222	No	71.54	AM100_PPH10_1D_1	Pseudomonadota	Gammaproteobacteria	Enterobacterales	Enterobacteriaceae	Escherichia	Escherichia coli
VIRSorter_AM100_PTO_1D_15A_Scaf32_1_-cat_2	Unassigned	Unassigned	Unassigned		Outlier		Medium-quality			50189	No	78.05	AM100_PTO_1D_15A	Bacillota	Bacilli	Bacillales	Bacillaceae_G	Bacillus_A	Bacillus mobilis
VIRSorter_AM100_PTO_1D_15A_Scaf38_1_-circular-cat_2	Caudovirales	Siphoviridae	Unassigned	137_0	Clustered	4	Medium-quality	VC_137_0	4	39109	No	68.74	AM100_PTO_1D_15A	Bacillota	Bacilli	Bacillales	Bacillaceae_G	Bacillus_A	Bacillus mobilis
VIRSorter_AM100-PB-1D-13A_Scaf2_2__gene_251_gene_330-349971-417356-cat_5	Unassigned	Unassigned	Unassigned	213_1	Clustered	4	Medium-quality	VC_213_1	4	67385	No	74.48	AM100-PB-1D-13A	Bacteroidota	Bacteroidia	Bacteroidales	Bacteroidaceae	Bacteroides	Bacteroides thetaiotaomicron
VIRSorter_AM100-PB-1D-14A_Scaf12_1_-cat_2	Unassigned	Unassigned	Unassigned	213_3	Clustered	4	Medium-quality	VC_213_3	4	115899	Yes	52.95	AM100-PB-1D-14A	Bacteroidota	Bacteroidia	Bacteroidales	Bacteroidaceae	Bacteroides	Bacteroides ovatus
VIRSorter_AM100-PB-1D-15A_Scaf10_1__gene_5_gene_59-2792-37209-cat_5	Unassigned	Unassigned	Unassigned	151_0	Clustered	14	Medium-quality	VC_151_0	14	34417	No	58.44	AM100-PB-1D-15A	Bacillota	Bacilli	Lactobacillales	Enterococcaceae	Enterococcus	Enterococcus faecalis
VIRSorter_AM100-PB-1D-15A_Scaf12_1__gene_1_gene_44-0-27082-cat_4	Caudovirales	Siphoviridae	Unassigned	101_0	Clustered	4	Medium-quality	VC_101_0	4	27082	No	50.62	AM100-PB-1D-15A	Bacillota	Bacilli	Lactobacillales	Enterococcaceae	Enterococcus	Enterococcus faecalis
VIRSorter_AM100-PB-1D-25A_Scaf26_1_-cat_2	Unassigned	Unassigned	Unassigned	505_10	Clustered	4	Medium-quality	VC_505_10	4	65203	Yes	53.83	AM100-PB-1D-25A	Bacteroidota	Bacteroidia	Bacteroidales	Tannerellaceae	Parabacteroides	Parabacteroides distasonis
VIRSorter_AM100-PB-1D-32A_Scaf15_1__gene_3_gene_12-4208-9795-cat_5	Unassigned	Unassigned	Unassigned	678_0	Clustered	2	Medium-quality	VC_678_0	2	5587	No	82.73	AM100-PB-1D-32A	Bacteroidota	Bacteroidia	Bacteroidales	Bacteroidaceae	Bacteroides	Bacteroides caccae
VIRSorter_AM100-PB-1D-34A_Scaf1_1__gene_258_gene_314-298818-336379-cat_5	Unassigned	Unassigned	Unassigned		Overlap (VC_520/VC_530/VC_631)		Medium-quality			37561	No	62.32	AM100-PB-1D-34A	Bacillota	Clostridia	Lachnospirales	Lachnospiraceae	CAG-317	CAG-317 sp000433215
VIRSorter_AM100-PB-1D-6A_Scaf30_1_-cat_2	Caudovirales	Myoviridae	Unassigned	93_0	Clustered	13	Medium-quality	VC_93_0	13	34322	No	51.68	AM100-PB-1D-6A	Pseudomonadota	Gammaproteobacteria	Enterobacterales	Enterobacteriaceae	Escherichia	Escherichia coli
VIRSorter_AM100-PB-1D-7A_Scaf2_1__gene_331_gene_392-341390-382566-cat_5	Unassigned	Unassigned	Unassigned	151_0	Clustered	14	Medium-quality	VC_151_0	14	41176	Yes	58.72	AM100-PB-1D-7A	Bacillota	Bacilli	Lactobacillales	Enterococcaceae	Enterococcus	Enterococcus faecalis
VIRSorter_AM100-PB-1D-9A_Scaf3_1__gene_26_gene_68-24865-64428-cat_5	Unassigned	Unassigned	Unassigned	552_0	Clustered	37	Medium-quality	VC_552_0	37	39563	No	66.54	AM100-PB-1D-9A	Bacteroidota	Bacteroidia	Bacteroidales	Bacteroidaceae	Bacteroides	Bacteroides stercoris
VIRSorter_AM100-PB-1D-9A_Scaf33_1_-cat_2	Unassigned	Unassigned	Unassigned		Overlap (VC_533/VC_538)		Medium-quality			37153	No	52.68	AM100-PB-1D-9A	Bacteroidota	Bacteroidia	Bacteroidales	Bacteroidaceae	Bacteroides	Bacteroides stercoris
VIRSorter_AM10-13A_Scaf4_1__gene_47_gene_146-69315-179161-cat_5	Unassigned	Unassigned	Unassigned	669_1	Clustered/Singleton	1	High-quality	VC_669_1	1	109846	No	100	AM10-13A	Bacteroidota	Bacteroidia	Bacteroidales	Bacteroidaceae	Phocaeicola	Phocaeicola vulgatus
VIRSorter_AM10-16A_Scaf1_1__gene_266_gene_327-307099-347491-cat_5	Unassigned	Unassigned	Unassigned	603_0	Clustered	10	Medium-quality	VC_603_0	10	40392	No	61.19	AM10-16A	Actinomycetota	Actinomycetia	Actinomycetales	Bifidobacteriaceae	Bifidobacterium	Bifidobacterium pseudocatenulatum
VIRSorter_AM10-1A_Scaf23_1_-cat_2	Unassigned	Unassigned	Unassigned	399_2	Clustered	29	Medium-quality	VC_399_2	29	58736	No	87.48	AM10-1A	Bacillota	Clostridia	Lachnospirales	Lachnospiraceae	Ruminococcus_B	Ruminococcus gnavus
VIRSorter_AM10-1A_Scaf6_1__gene_7_gene_62-6293-42227-cat_5	Unassigned	Unassigned	Unassigned		Overlap (VC_129/VC_315/VC_586)		Medium-quality			35934	No	68.05	AM10-1A	Bacillota	Clostridia	Lachnospirales	Lachnospiraceae	Ruminococcus_B	Ruminococcus gnavus
VIRSorter_AM10-2_Scaf1_1__gene_412_gene_473-493664-534056-cat_5	Unassigned	Unassigned	Unassigned	603_0	Clustered	10	Medium-quality	VC_603_0	10	40392	No	61.19	AM10-2	Actinomycetota	Actinomycetia	Actinomycetales	Bifidobacteriaceae	Bifidobacterium	Bifidobacterium pseudocatenulatum
VIRSorter_AM10-20_Scaf4_1__gene_9_gene_75-7304-53553-cat_5	Unassigned	Unassigned	Unassigned	610_0	Clustered	8	Medium-quality	VC_610_0	8	46249	No	64.44	AM10-20	Bacillota	Bacilli	Erysipelotrichales	Erysipelotrichaceae	NSJ-61	NSJ-61 sp003433845
VIRSorter_AM10-20_Scaf8_2__gene_50_gene_106-44690-86355-cat_5	Unassigned	Unassigned	Unassigned	611_0	Clustered	6	Medium-quality	VC_611_0	6	41665	No	57.52	AM10-20	Bacillota	Bacilli	Erysipelotrichales	Erysipelotrichaceae	NSJ-61	NSJ-61 sp003433845
VIRSorter_AM10-24_Scaf2_1__gene_415_gene_467-493579-527803-cat_5	Unassigned	Unassigned	Unassigned	603_0	Clustered	10	Medium-quality	VC_603_0	10	34224	No	53.67	AM10-24	Actinomycetota	Actinomycetia	Actinomycetales	Bifidobacteriaceae	Bifidobacterium	Bifidobacterium pseudocatenulatum
VIRSorter_AM10-38_Scaf14_1__gene_11_gene_56-7363-41946-cat_5	Unassigned	Unassigned	Unassigned		Overlap (VC_118/VC_120)		Medium-quality			34583	No	59.95	AM10-38	Bacillota	Clostridia	Lachnospirales	Lachnospiraceae	Anaerostipes	Anaerostipes hadrus
VIRSorter_AM10C-02pH9A_Scaf13_1_-cat_2	Unassigned	Unassigned	Unassigned		Outlier		High-quality			94599	Yes	94.16	AM10C-02pH9A	Bacillota	Clostridia	Oscillospirales	Ruminococcaceae	Massilioclostridium	Massilioclostridium coli
VIRSorter_AM10C-15pH9TA_Scaf11_1__gene_16_gene_73-17246-68395-cat_5	Unassigned	Unassigned	Unassigned	399_2	Clustered	29	Medium-quality	VC_399_2	29	51149	No	80.15	AM10C-15pH9TA	Bacillota	Clostridia	Lachnospirales	Lachnospiraceae	Clostridium_Q	Clostridium fessum
VIRSorter_AM10C-15pH9TA_Scaf5_1__gene_13_gene_94-7345-77968-cat_5	Unassigned	Unassigned	Unassigned	298_0	Clustered	3	High-quality	VC_298_0	3	70623	No	95.2	AM10C-15pH9TA	Bacillota	Clostridia	Lachnospirales	Lachnospiraceae	Clostridium_Q	Clostridium fessum
VIRSorter_AM11-30B_Scaf10_1__gene_20_gene_94-19160-66163-cat_5	Unassigned	Unassigned	Unassigned		Overlap (VC_473/VC_637)		Medium-quality			47003	Yes	87.66	AM11-30B	Bacillota	Clostridia	Lachnospirales	Lachnospiraceae	Bariatricus	Bariatricus comes
VIRSorter_AM11-30B_Scaf6_1_-circular_gene_10_gene_115-8845-99230-cat_5	Unassigned	Unassigned	Unassigned	199_1	Clustered/Singleton	1	Medium-quality	VC_199_1	1	90385	No	50.6	AM11-30B	Bacillota	Clostridia	Lachnospirales	Lachnospiraceae	Bariatricus	Bariatricus comes
VIRSorter_AM11-49_Scaf2_1__gene_23_gene_72-20714-58444-cat_5	Unassigned	Unassigned	Unassigned		Outlier		Medium-quality			37730	No	71.65	AM11-49	Bacillota	Bacilli	Lactobacillales	Streptococcaceae	Lactococcus	Lactococcus lactis
VIRSorter_AM12-10_Scaf1_1__gene_256_gene_316-312629-356102-cat_5	Unassigned	Unassigned	Unassigned	622_0	Clustered	7	Medium-quality	VC_622_0	7	43473	No	66.14	AM12-10	Actinomycetota	Actinomycetia	Actinomycetales	Bifidobacteriaceae	Bifidobacterium	Bifidobacterium bifidum
VIRSorter_AM12-15_Scaf31_1__gene_24_gene_61-17720-48594-cat_5	Caudovirales	Siphoviridae	Unassigned	246_0	Clustered	24	Medium-quality	VC_246_0	24	30874	No	52.52	AM12-15	Pseudomonadota	Gammaproteobacteria	Enterobacterales	Enterobacteriaceae	Escherichia	Escherichia coli
VIRSorter_AM12-15_Scaf37_1_-circular-cat_2	Unassigned	Unassigned	Unassigned	67_0	Clustered	2	Medium-quality	VC_67_0	2	41188	No	66.11	AM12-15	Pseudomonadota	Gammaproteobacteria	Enterobacterales	Enterobacteriaceae	Escherichia	Escherichia coli
VIRSorter_AM12-20_Scaf4_1__gene_25_gene_124-28166-117270-cat_4	Unassigned	Unassigned	Unassigned		Overlap (VC_573/VC_624)		Medium-quality			89104	Yes	57.11	AM12-20	Actinomycetota	Actinomycetia	Actinomycetales	Bifidobacteriaceae	Bifidobacterium	Bifidobacterium adolescentis
VIRSorter_AM12-30_Scaf1_1__gene_569_gene_592-629065-650447-cat_5	Unassigned	Unassigned	Unassigned		Outlier		Medium-quality			21382	No	51.55	AM12-30	Pseudomonadota	Gammaproteobacteria	Enterobacterales	Enterobacteriaceae	Escherichia	Escherichia coli
VIRSorter_AM12-30_Scaf12_1_-circular-cat_2	Caudovirales	Siphoviridae	Unassigned	502_1	Clustered	6	Medium-quality	VC_502_1	6	96878	No	72.86	AM12-30	Pseudomonadota	Gammaproteobacteria	Enterobacterales	Enterobacteriaceae	Escherichia	Escherichia coli
VIRSorter_AM12-54_Scaf8_1_-cat_2	Unassigned	Unassigned	Unassigned		Outlier		Medium-quality			135154	Yes	58.67	AM12-54	Bacillota	Clostridia	Lachnospirales	Lachnospiraceae	Ruminococcus_B	Ruminococcus gnavus
VIRSorter_AM12-57B_Scaf1_1__gene_906_gene_1002-901146-965856-cat_5	Caudovirales	Siphoviridae	Unassigned	163_0	Clustered	3	Medium-quality	VC_163_0	3	64710	No	78.54	AM12-57B	Bacillota	Bacilli	Bacillales	Bacillaceae	Bacillus	Bacillus sonorensis
VIRSorter_AM12-57B_Scaf11_1__gene_1_gene_87-182-62317-cat_5	Unassigned	Unassigned	Unassigned		Outlier		Medium-quality			62135	Yes	78.23	AM12-57B	Bacillota	Bacilli	Bacillales	Bacillaceae	Bacillus	Bacillus sonorensis
VIRSorter_AM12-9_Scaf2_1__gene_159_gene_265-178752-268675-cat_5	Unassigned	Unassigned	Unassigned	622_0	Clustered	7	Medium-quality	VC_622_0	7	89923	Yes	65.85	AM12-9	Actinomycetota	Actinomycetia	Actinomycetales	Bifidobacteriaceae	Bifidobacterium	Bifidobacterium bifidum
VIRSorter_AM13-10_Scaf30_1_-cat_2	Unassigned	Unassigned	Unassigned	505_11	Clustered	5	Medium-quality	VC_505_11	5	51041	No	52.09	AM13-10	Bacteroidota	Bacteroidia	Bacteroidales	Bacteroidaceae	Phocaeicola	Phocaeicola vulgatus
VIRSorter_AM13-11_Scaf2_1__gene_494_gene_552-518221-557947-cat_5	Unassigned	Unassigned	Unassigned		Overlap (VC_573/VC_624)		Medium-quality			39726	No	59.93	AM13-11	Actinomycetota	Actinomycetia	Actinomycetales	Bifidobacteriaceae	Bifidobacterium	Bifidobacterium adolescentis
VIRSorter_AM13-11_Scaf2_1__gene_76_gene_132-87052-125656-cat_5	Unassigned	Unassigned	Unassigned	567_1	Clustered	42	Medium-quality	VC_567_1	42	38604	No	62.9	AM13-11	Actinomycetota	Actinomycetia	Actinomycetales	Bifidobacteriaceae	Bifidobacterium	Bifidobacterium adolescentis
VIRSorter_AM13-11_Scaf3_1__gene_147_gene_221-173834-219884-cat_5	Unassigned	Unassigned	Unassigned	343_1	Clustered	14	Medium-quality	VC_343_1	14	46050	No	70.58	AM13-11	Actinomycetota	Actinomycetia	Actinomycetales	Bifidobacteriaceae	Bifidobacterium	Bifidobacterium adolescentis
VIRSorter_AM13-2_Scaf1_2__gene_415_gene_468-499198-533352-cat_5	Unassigned	Unassigned	Unassigned	603_0	Clustered	10	Medium-quality	VC_603_0	10	34154	No	53.56	AM13-2	Actinomycetota	Actinomycetia	Actinomycetales	Bifidobacteriaceae	Bifidobacterium	Bifidobacterium pseudocatenulatum
VIRSorter_AM13-35_Scaf1_1__gene_194_gene_255-217018-260121-cat_5	Unassigned	Unassigned	Unassigned		Overlap (VC_520/VC_530/VC_631)		Medium-quality			43103	Yes	61.85	AM13-35	Bacillota	Clostridia	Lachnospirales	Lachnospiraceae	CAG-317	CAG-317 sp000433215
VIRSorter_AM13-39_Scaf2_1__gene_186_gene_270-205740-260511-cat_5	Unassigned	Unassigned	Unassigned	310_1	Clustered	7	Medium-quality	VC_310_1	7	54771	No	83.88	AM13-39	Bacillota	Clostridia	Lachnospirales	Lachnospiraceae	Ruminococcus_B	Ruminococcus gnavus
VIRSorter_AM13-39_Scaf4_1__gene_120_gene_173-126802-165612-cat_5	Unassigned	Unassigned	Unassigned	198_0	Clustered	6	Medium-quality	VC_198_0	6	38810	No	67.96	AM13-39	Bacillota	Clostridia	Lachnospirales	Lachnospiraceae	Ruminococcus_B	Ruminococcus gnavus
VIRSorter_AM13-8_Scaf2_4__gene_356_gene_409-410019-444173-cat_5	Unassigned	Unassigned	Unassigned	603_0	Clustered	10	Medium-quality	VC_603_0	10	34154	No	53.56	AM13-8	Actinomycetota	Actinomycetia	Actinomycetales	Bifidobacteriaceae	Bifidobacterium	Bifidobacterium pseudocatenulatum
VIRSorter_AM14-15_Scaf2_2__gene_77_gene_132-100281-142096-cat_5	Unassigned	Unassigned	Unassigned	628_0	Clustered	2	Medium-quality	VC_628_0	2	41815	No	51.46	AM14-15	Bacteroidota	Bacteroidia	Bacteroidales	Tannerellaceae	Parabacteroides	Parabacteroides merdae
VIRSorter_AM14-16_Scaf2_1__gene_57_gene_154-61537-163404-cat_5	Unassigned	Unassigned	Unassigned	399_0	Clustered	2	Medium-quality	VC_399_0	2	101867	Yes	76.91	AM14-16	Bacillota	Clostridia	Lachnospirales	Lachnospiraceae	Coprococcus	Coprococcus eutactus
VIRSorter_AM14-26_Scaf26_1__gene_1_gene_52-54-35406-cat_5	Unassigned	Unassigned	Unassigned	214_0	Clustered	26	Medium-quality	VC_214_0	26	35352	No	52.25	AM14-26	Bacteroidota	Bacteroidia	Bacteroidales	Bacteroidaceae	Bacteroides	Bacteroides ovatus
VIRSorter_AM14-26_Scaf3_1__gene_208_gene_265-240778-305043-cat_5	Unassigned	Unassigned	Unassigned	589_0	Clustered	33	Medium-quality	VC_589_0	33	64265	No	79.74	AM14-26	Bacteroidota	Bacteroidia	Bacteroidales	Bacteroidaceae	Bacteroides	Bacteroides ovatus
VIRSorter_AM14-26_Scaf9_1__gene_1_gene_94-719-85585-cat_5	Unassigned	Unassigned	Unassigned	213_4	Clustered	29	Medium-quality	VC_213_4	29	84866	Yes	85.46	AM14-26	Bacteroidota	Bacteroidia	Bacteroidales	Bacteroidaceae	Bacteroides	Bacteroides ovatus
VIRSorter_AM14-27_Scaf11_1__gene_4_gene_121-4539-87735-cat_5	Unassigned	Unassigned	Unassigned	590_1	Clustered	31	Medium-quality	VC_590_1	31	83196	Yes	63.79	AM14-27	Bacteroidota	Bacteroidia	Bacteroidales	Bacteroidaceae	Phocaeicola	Phocaeicola vulgatus
VIRSorter_AM14-35_Scaf1_4__gene_19_gene_76-19928-84193-cat_5	Unassigned	Unassigned	Unassigned	589_0	Clustered	33	Medium-quality	VC_589_0	33	64265	No	79.74	AM14-35	Bacteroidota	Bacteroidia	Bacteroidales	Bacteroidaceae	Bacteroides	Bacteroides ovatus
VIRSorter_AM14-35_Scaf10_1__gene_1_gene_94-719-85585-cat_5	Unassigned	Unassigned	Unassigned	213_4	Clustered	29	Medium-quality	VC_213_4	29	84866	Yes	85.46	AM14-35	Bacteroidota	Bacteroidia	Bacteroidales	Bacteroidaceae	Bacteroides	Bacteroides ovatus
VIRSorter_AM14-35_Scaf25_1__gene_1_gene_52-54-35406-cat_5	Unassigned	Unassigned	Unassigned	214_0	Clustered	26	Medium-quality	VC_214_0	26	35352	No	52.25	AM14-35	Bacteroidota	Bacteroidia	Bacteroidales	Bacteroidaceae	Bacteroides	Bacteroides ovatus
VIRSorter_AM14-37_Scaf2_1__gene_69_gene_123-84513-121918-cat_5	Unassigned	Unassigned	Unassigned	567_1	Clustered	42	Medium-quality	VC_567_1	42	37405	No	60.75	AM14-37	Actinomycetota	Actinomycetia	Actinomycetales	Bifidobacteriaceae	Bifidobacterium	Bifidobacterium adolescentis
VIRSorter_AM14-40_Scaf1_1__gene_432_gene_489-562409-626674-cat_5	Unassigned	Unassigned	Unassigned	589_0	Clustered	33	Medium-quality	VC_589_0	33	64265	No	79.74	AM14-40	Bacteroidota	Bacteroidia	Bacteroidales	Bacteroidaceae	Bacteroides	Bacteroides ovatus
VIRSorter_AM14-40_Scaf25_1__gene_1_gene_52-48-35400-cat_5	Unassigned	Unassigned	Unassigned	214_0	Clustered	26	Medium-quality	VC_214_0	26	35352	No	52.25	AM14-40	Bacteroidota	Bacteroidia	Bacteroidales	Bacteroidaceae	Bacteroides	Bacteroides ovatus
VIRSorter_AM14-40_Scaf8_1__gene_1_gene_94-713-85531-cat_5	Unassigned	Unassigned	Unassigned	213_4	Clustered	29	Medium-quality	VC_213_4	29	84818	Yes	85.44	AM14-40	Bacteroidota	Bacteroidia	Bacteroidales	Bacteroidaceae	Bacteroides	Bacteroides ovatus
VIRSorter_AM14-42_Scaf15_1__gene_1_gene_37-354-25297-cat_5	Unassigned	Unassigned	Unassigned		Overlap (VC_149/VC_151)		Medium-quality			24943	No	52.5	AM14-42	Bacillota	Clostridia	Lachnospirales	Lachnospiraceae	Sellimonas	Sellimonas intestinalis
VIRSorter_AM14-8_Scaf1_1__gene_240_gene_280-298655-334074-cat_5	Unassigned	Unassigned	Unassigned		Overlap (VC_532/VC_534)		Medium-quality			35419	No	51.97	AM14-8	Bacteroidota	Bacteroidia	Bacteroidales	Marinifilaceae	Butyricimonas	Butyricimonas virosa
VIRSorter_AM15-10_Scaf1_1__gene_289_gene_355-342259-396722-cat_5	Unassigned	Unassigned	Unassigned	555_4	Clustered	5	Medium-quality	VC_555_4	5	54463	No	79.37	AM15-10	Bacteroidota	Bacteroidia	Bacteroidales	Bacteroidaceae	Bacteroides	Bacteroides thetaiotaomicron
VIRSorter_AM15-10_Scaf5_1__gene_23_gene_104-27687-92651-cat_5	Unassigned	Unassigned	Unassigned		Outlier		Medium-quality			64964	Yes	64.25	AM15-10	Bacteroidota	Bacteroidia	Bacteroidales	Bacteroidaceae	Bacteroides	Bacteroides thetaiotaomicron
VIRSorter_AM16-11_Scaf1_2__gene_239_gene_339-246241-327068-cat_5	Unassigned	Unassigned	Unassigned		Overlap (VC_205/VC_208)		Medium-quality			80827	Yes	78.93	AM16-11	Bacillota	Clostridia	Lachnospirales	Lachnospiraceae	Agathobacter	Agathobacter rectalis
VIRSorter_AM16-19_Scaf1_1__gene_4_gene_56-5871-40911-cat_5	Unassigned	Unassigned	Unassigned	631_0	Clustered	3	Medium-quality	VC_631_0	3	35040	No	56.6	AM16-19	Actinomycetota	Coriobacteriia	Coriobacteriales	Eggerthellaceae	Senegalimassilia	Senegalimassilia anaerobia
VIRSorter_AM16-19_Scaf20_2_-cat_2	Unassigned	Unassigned	Unassigned		Outlier		Medium-quality			36032	No	64.62	AM16-19	Actinomycetota	Coriobacteriia	Coriobacteriales	Eggerthellaceae	Senegalimassilia	Senegalimassilia anaerobia
VIRSorter_AM16-24_Scaf2_2__gene_29_gene_100-36087-99055-cat_5	Unassigned	Unassigned	Unassigned	213_1	Clustered	4	Medium-quality	VC_213_1	4	62968	No	82.89	AM16-24	Bacteroidota	Bacteroidia	Bacteroidales	Bacteroidaceae	Bacteroides	Bacteroides intestinalis
VIRSorter_AM16-28_Scaf2_1__gene_1_gene_53-0-41805-cat_4	Caudovirales	Siphoviridae	Unassigned	246_0	Clustered	24	Medium-quality	VC_246_0	24	41805	No	69.08	AM16-28	Pseudomonadota	Gammaproteobacteria	Enterobacterales	Enterobacteriaceae	Enterobacter	Enterobacter cloacae
VIRSorter_AM16-28_Scaf6_1__gene_228_gene_289-231336-275225-cat_5	Caudovirales	Siphoviridae	Unassigned	60_0	Clustered	4	Medium-quality	VC_60_0	4	43889	No	65.71	AM16-28	Pseudomonadota	Gammaproteobacteria	Enterobacterales	Enterobacteriaceae	Enterobacter	Enterobacter cloacae
VIRSorter_AM16-28_Scaf7_1__gene_1_gene_50-0-36855-cat_4	Unassigned	Unassigned	Unassigned		Outlier		Medium-quality			36855	No	61.77	AM16-28	Pseudomonadota	Gammaproteobacteria	Enterobacterales	Enterobacteriaceae	Enterobacter	Enterobacter cloacae
VIRSorter_AM16-33_Scaf2_1__gene_360_gene_420-515423-568636-cat_5	Unassigned	Unassigned	Unassigned	654_0	Clustered	3	Medium-quality	VC_654_0	3	53213	No	53.74	AM16-33	Bacteroidota	Bacteroidia	Bacteroidales	Marinifilaceae	Butyricimonas	Butyricimonas paravirosa
VIRSorter_AM16-49B_Scaf15_1__gene_6_gene_105-3601-93780-cat_5	Unassigned	Unassigned	Unassigned	558_1	Clustered	49	Medium-quality	VC_558_1	49	90179	No	66.5	AM16-49B	Bacteroidota	Bacteroidia	Bacteroidales	Bacteroidaceae	Bacteroides	Bacteroides caccae
VIRSorter_AM16-50_Scaf11_1__gene_14_gene_59-18629-57095-cat_5	Unassigned	Unassigned	Unassigned		Overlap (VC_535/VC_536)		Medium-quality			38466	Yes	57.65	AM16-50	Bacteroidota	Bacteroidia	Bacteroidales	Tannerellaceae	Parabacteroides	Parabacteroides merdae
VIRSorter_AM16-50_Scaf15_1_-cat_2	Unassigned	Unassigned	Unassigned	656_0	Clustered	2	Medium-quality	VC_656_0	2	46133	Yes	56.26	AM16-50	Bacteroidota	Bacteroidia	Bacteroidales	Tannerellaceae	Parabacteroides	Parabacteroides merdae
VIRSorter_AM16-50_Scaf5_2__gene_34_gene_78-41287-81221-cat_5	Unassigned	Unassigned	Unassigned		Overlap (VC_532/VC_554)		Medium-quality			39934	No	62.78	AM16-50	Bacteroidota	Bacteroidia	Bacteroidales	Tannerellaceae	Parabacteroides	Parabacteroides merdae
VIRSorter_AM16-54_Scaf1_1__gene_152_gene_265-82521-153340-cat_5	Unassigned	Unassigned	Unassigned		Overlap (VC_628/VC_644)		Medium-quality			70819	No	60.61	AM16-54	Bacteroidota	Bacteroidia	Bacteroidales	Bacteroidaceae	Prevotella	Prevotella copri
VIRSorter_AM16-54_Scaf24_1__gene_17_gene_54-19930-57120-cat_5	Unassigned	Unassigned	Unassigned	536_0	Clustered	4	Medium-quality	VC_536_0	4	37190	No	71.21	AM16-54	Bacteroidota	Bacteroidia	Bacteroidales	Bacteroidaceae	Prevotella	Prevotella copri
VIRSorter_AM16-6_Scaf3_1__gene_69_gene_120-84213-128859-cat_5	Unassigned	Unassigned	Unassigned	281_0	Clustered	20	Medium-quality	VC_281_0	20	44646	No	76.66	AM16-6	Bacteroidota	Bacteroidia	Bacteroidales	Bacteroidaceae	Phocaeicola	Phocaeicola vulgatus
VIRSorter_AM16-6_Scaf9_1__gene_28_gene_150-38271-139888-cat_5	Unassigned	Unassigned	Unassigned	558_1	Clustered	49	Medium-quality	VC_558_1	49	101617	No	71.97	AM16-6	Bacteroidota	Bacteroidia	Bacteroidales	Bacteroidaceae	Phocaeicola	Phocaeicola vulgatus
VIRSorter_AM16-9_Scaf25_1_-cat_2	Unassigned	Unassigned	Unassigned	655_0	Clustered	2	Medium-quality	VC_655_0	2	48952	Yes	66.84	AM16-9	Bacillota	Clostridia	Oscillospirales	Ruminococcaceae	Ruthenibacterium	Ruthenibacterium lactatiformans
VIRSorter_AM16-9_Scaf4_3__gene_70_gene_122-81814-118640-cat_5	Unassigned	Unassigned	Unassigned		Outlier		Medium-quality			36826	No	55.58	AM16-9	Bacillota	Clostridia	Oscillospirales	Ruminococcaceae	Ruthenibacterium	Ruthenibacterium lactatiformans
VIRSorter_AM17-1_Scaf3_1__gene_68_gene_170-70346-148217-cat_5	Unassigned	Unassigned	Unassigned		Outlier		Medium-quality			77871	Yes	61.24	AM17-1	Actinomycetota	Coriobacteriia	Coriobacteriales	Coriobacteriaceae	Collinsella	Collinsella sp003470665
VIRSorter_AM17-17_Scaf2_1__gene_225_gene_264-211443-241270-cat_5	Unassigned	Unassigned	Unassigned		Outlier		Medium-quality			29827	No	56.4	AM17-17	Bacillota	Bacilli	Lactobacillales	Vagococcaceae	Vagococcus	Vagococcus teuberi
VIRSorter_AM17-18_Scaf1_2__gene_67_gene_183-67954-191707-cat_5	Unassigned	Unassigned	Unassigned	63_0	Clustered	2	Medium-quality	VC_63_0	2	123753	Yes	63.38	AM17-18	Pseudomonadota	Gammaproteobacteria	Enterobacterales	Enterobacteriaceae	Enterobacter	Enterobacter kobei
VIRSorter_AM17-18_Scaf15_2_-cat_2	Unassigned	Unassigned	Unassigned	60_2	Clustered/Singleton	1	Medium-quality	VC_60_2	1	53323	Yes	68.42	AM17-18	Pseudomonadota	Gammaproteobacteria	Enterobacterales	Enterobacteriaceae	Enterobacter	Enterobacter kobei
VIRSorter_AM17-18_Scaf2_1__gene_1_gene_47-0-36124-cat_5	Caudovirales	Siphoviridae	Unassigned	13_0	Clustered	9	Medium-quality	VC_13_0	9	36124	No	56.39	AM17-18	Pseudomonadota	Gammaproteobacteria	Enterobacterales	Enterobacteriaceae	Enterobacter	Enterobacter kobei
VIRSorter_AM17-18_Scaf24_1_-cat_2	Caudovirales	Myoviridae	Unassigned	260_0	Clustered	10	Medium-quality	VC_260_0	10	39921	No	74.35	AM17-18	Pseudomonadota	Gammaproteobacteria	Enterobacterales	Enterobacteriaceae	Enterobacter	Enterobacter kobei
VIRSorter_AM17-18_Scaf27_1_-cat_2	Caudovirales	Myoviridae	Hp1virus	62_0	Clustered	11	Medium-quality	VC_62_0	11	31719	No	81.87	AM17-18	Pseudomonadota	Gammaproteobacteria	Enterobacterales	Enterobacteriaceae	Enterobacter	Enterobacter kobei
VIRSorter_AM17-25A_Scaf3_2__gene_1_gene_56-0-38684-cat_5	Unassigned	Unassigned	Unassigned	112_0	Clustered	7	Medium-quality	VC_112_0	7	38684	No	73.56	AM17-25A	Bacillota	Bacilli	Lactobacillales	Enterococcaceae	Enterococcus_B	Enterococcus faecium
VIRSorter_AM17-27_Scaf1_1__gene_626_gene_702-703820-752728-cat_5	Caudovirales	Myoviridae	Unassigned	67_1	Clustered	7	Medium-quality	VC_67_1	7	48908	Yes	71.09	AM17-27	Pseudomonadota	Gammaproteobacteria	Enterobacterales	Enterobacteriaceae	Klebsiella	Klebsiella pneumoniae
VIRSorter_AM17-27_Scaf10_1__gene_123_gene_188-140375-186158-cat_5	Unassigned	Unassigned	Unassigned		Overlap (VC_244/VC_248)		Medium-quality			45783	No	70.19	AM17-27	Pseudomonadota	Gammaproteobacteria	Enterobacterales	Enterobacteriaceae	Klebsiella	Klebsiella pneumoniae
VIRSorter_AM17-27_Scaf3_1__gene_397_gene_454-417827-456768-cat_5	Unassigned	Unassigned	Unassigned	40_0	Clustered	7	Medium-quality	VC_40_0	7	38941	No	56.26	AM17-27	Pseudomonadota	Gammaproteobacteria	Enterobacterales	Enterobacteriaceae	Klebsiella	Klebsiella pneumoniae
VIRSorter_AM17-30_Scaf3_2_-cat_2	Unassigned	Unassigned	Unassigned	281_0	Clustered	20	Medium-quality	VC_281_0	20	55062	No	86.8	AM17-30	Bacteroidota	Bacteroidia	Bacteroidales	Bacteroidaceae	Phocaeicola	Phocaeicola vulgatus
VIRSorter_AM17-31_Scaf10_1__gene_57_gene_120-62114-98637-cat_5	Unassigned	Unassigned	Unassigned		Outlier		Medium-quality			36523	No	52.53	AM17-31	Bacillota	Bacilli	Lactobacillales	Enterococcaceae	Enterococcus_D	Enterococcus casseliflavus
VIRSorter_AM17-31_Scaf8_2__gene_3_gene_105-725-69240-cat_5	Unassigned	Unassigned	Unassigned	376_1	Clustered/Singleton	1	High-quality	VC_376_1	1	68515	No	94.66	AM17-31	Bacillota	Bacilli	Lactobacillales	Enterococcaceae	Enterococcus_D	Enterococcus casseliflavus
VIRSorter_AM17-32_Scaf13_1__gene_2_gene_49-1177-38095-cat_5	Unassigned	Unassigned	Unassigned		Overlap (VC_69/VC_355)		Medium-quality			36918	No	63.76	AM17-32	Pseudomonadota	Gammaproteobacteria	Enterobacterales	Enterobacteriaceae	Citrobacter	Citrobacter portucalensis
VIRSorter_AM17-32_Scaf2_2__gene_453_gene_562-513995-602792-cat_5	Unassigned	Unassigned	Unassigned		Overlap (VC_247/VC_355)		Medium-quality			88797	Yes	63.32	AM17-32	Pseudomonadota	Gammaproteobacteria	Enterobacterales	Enterobacteriaceae	Citrobacter	Citrobacter portucalensis
VIRSorter_AM17-32_Scaf6_1__gene_191_gene_243-205142-250138-cat_5	Caudovirales	Myoviridae	Hp1virus	62_0	Clustered	11	High-quality	VC_62_0	11	44996	No	95.74	AM17-32	Pseudomonadota	Gammaproteobacteria	Enterobacterales	Enterobacteriaceae	Citrobacter	Citrobacter portucalensis
VIRSorter_AM17-34_Scaf3_1__gene_12_gene_72-10270-43997-cat_5	Unassigned	Unassigned	Unassigned	466_0	Clustered	10	Medium-quality	VC_466_0	10	33727	No	72.85	AM17-34	Bacillota	Bacilli	Erysipelotrichales	Coprobacillaceae	Faecalibacillus	Faecalibacillus intestinalis
VIRSorter_AM17-36_Scaf2_1__gene_508_gene_617-571475-660272-cat_5	Unassigned	Unassigned	Unassigned		Overlap (VC_247/VC_355)		Medium-quality			88797	Yes	63.32	AM17-36	Pseudomonadota	Gammaproteobacteria	Enterobacterales	Enterobacteriaceae	Citrobacter	Citrobacter portucalensis
VIRSorter_AM17-36_Scaf7_1__gene_191_gene_328-204721-336434-cat_5	Unassigned	Unassigned	Unassigned	62_1	Clustered	4	High-quality	VC_62_1	4	131713	Yes	94.02	AM17-36	Pseudomonadota	Gammaproteobacteria	Enterobacterales	Enterobacteriaceae	Citrobacter	Citrobacter portucalensis
VIRSorter_AM17-36_Scaf9_1__gene_79_gene_132-89645-129524-cat_5	Unassigned	Unassigned	Unassigned		Overlap (VC_69/VC_355)		Medium-quality			39879	No	68.56	AM17-36	Pseudomonadota	Gammaproteobacteria	Enterobacterales	Enterobacteriaceae	Citrobacter	Citrobacter portucalensis
VIRSorter_AM17-37_Scaf1_3__gene_506_gene_607-564460-687113-cat_5	Unassigned	Unassigned	Unassigned	680_0	Clustered/Singleton	1	Medium-quality	VC_680_0	1	122653	No	79.2	AM17-37	Pseudomonadota	Gammaproteobacteria	Enterobacterales	Enterobacteriaceae	Citrobacter	Citrobacter portucalensis
VIRSorter_AM17-37_Scaf2_1__gene_153_gene_288-154282-269242-cat_5	Unassigned	Unassigned	Unassigned		Overlap (VC_247/VC_355)		Medium-quality			114960	Yes	69.51	AM17-37	Pseudomonadota	Gammaproteobacteria	Enterobacterales	Enterobacteriaceae	Citrobacter	Citrobacter portucalensis
VIRSorter_AM17-37_Scaf6_1__gene_175_gene_274-187905-279420-cat_4	Unassigned	Unassigned	Unassigned	62_1	Clustered	4	Complete	VC_62_1	4	91515	Yes	100	AM17-37	Pseudomonadota	Gammaproteobacteria	Enterobacterales	Enterobacteriaceae	Citrobacter	Citrobacter portucalensis
VIRSorter_AM17-37_Scaf8_1__gene_54_gene_153-56471-146553-cat_4	Unassigned	Unassigned	Unassigned		Overlap (VC_69/VC_355)		Medium-quality			90082	Yes	71.35	AM17-37	Pseudomonadota	Gammaproteobacteria	Enterobacterales	Enterobacteriaceae	Citrobacter	Citrobacter portucalensis
VIRSorter_AM17-40_Scaf8_1__gene_3_gene_69-1396-43271-cat_5	Caudovirales	Siphoviridae	Phietavirus	171_0	Clustered	7	Medium-quality	VC_171_0	7	41875	No	84.65	AM17-40	Bacillota	Bacilli	Staphylococcales	Staphylococcaceae	Staphylococcus	Staphylococcus warneri
VIRSorter_AM17-47_Scaf1_1__gene_98_gene_206-112580-213536-cat_5	Unassigned	Unassigned	Unassigned	555_1	Clustered	15	Medium-quality	VC_555_1	15	100956	Yes	65.93	AM17-47	Bacteroidota	Bacteroidia	Bacteroidales	Tannerellaceae	Parabacteroides	Parabacteroides distasonis
VIRSorter_AM17-48_Scaf2_1__gene_280_gene_380-344365-444162-cat_5	Unassigned	Unassigned	Unassigned		Overlap (VC_532/VC_554)		Medium-quality			99797	Yes	50.79	AM17-48	Bacteroidota	Bacteroidia	Bacteroidales	Bacteroidaceae	Bacteroides	Bacteroides ovatus
VIRSorter_AM17-48_Scaf7_1__gene_15_gene_128-24077-132595-cat_5	Unassigned	Unassigned	Unassigned	213_4	Clustered	29	Medium-quality	VC_213_4	29	108518	Yes	87.96	AM17-48	Bacteroidota	Bacteroidia	Bacteroidales	Bacteroidaceae	Bacteroides	Bacteroides ovatus
VIRSorter_AM17-52_Scaf11_1_-cat_2	Unassigned	Unassigned	Unassigned	634_0	Clustered	14	Medium-quality	VC_634_0	14	38510	No	53.67	AM17-52	Actinomycetota	Actinomycetia	Actinomycetales	Bifidobacteriaceae	Bifidobacterium	Bifidobacterium longum
VIRSorter_AM17-61_Scaf2_1__gene_221_gene_264-245539-272930-cat_5	Caudovirales	Myoviridae	Unassigned	260_0	Clustered	10	Medium-quality	VC_260_0	10	27391	No	51.3	AM17-61	Pseudomonadota	Gammaproteobacteria	Enterobacterales	Enterobacteriaceae	Enterobacter	Enterobacter hormaechei
VIRSorter_AM18-10LB-B_Scaf5_1__gene_16_gene_86-15696-61026-cat_5	Unassigned	Unassigned	Unassigned	661_0	Clustered	4	Medium-quality	VC_661_0	4	45330	No	73.79	AM18-10LB-B	Bacillota	Bacilli	Erysipelotrichales	Erysipelotrichaceae	Amedibacterium	Amedibacterium intestinale
VIRSorter_AM18-14LB_Scaf2_1__gene_166_gene_263-192424-259820-cat_5	Unassigned	Unassigned	Unassigned	590_1	Clustered	31	Medium-quality	VC_590_1	31	67396	No	61.73	AM18-14LB	Bacteroidota	Bacteroidia	Bacteroidales	Bacteroidaceae	Bacteroides	Bacteroides uniformis
VIRSorter_AM18-15AC_Scaf3_1__gene_14_gene_122-11098-120791-cat_5	Unassigned	Unassigned	Unassigned	171_2	Clustered/Singleton	1	Medium-quality	VC_171_2	1	109693	Yes	65.02	AM18-15AC	Bacillota	Bacilli	Staphylococcales	Staphylococcaceae	Staphylococcus	Staphylococcus epidermidis
VIRSorter_AM18-17_Scaf13_1_-circular-cat_2	Unassigned	Unassigned	Unassigned		Outlier		Medium-quality			62879	No	68.79	AM18-17	Bacteroidota	Bacteroidia	Bacteroidales	Bacteroidaceae	Bacteroides	Bacteroides eggerthii
VIRSorter_AM18-2_Scaf7_1__gene_40_gene_99-45096-90024-cat_5	Unassigned	Unassigned	Unassigned		Overlap (VC_255/VC_259)		Medium-quality			44928	Yes	81.19	AM18-2	Thermodesulfobacteriota	Desulfovibrionia	Desulfovibrionales	Desulfovibrionaceae	Desulfovibrio	Desulfovibrio legallii
VIRSorter_AM18-26_Scaf4_1__gene_16_gene_86-15696-61027-cat_5	Unassigned	Unassigned	Unassigned	661_0	Clustered	4	Medium-quality	VC_661_0	4	45331	No	73.8	AM18-26	Bacillota	Bacilli	Erysipelotrichales	Erysipelotrichaceae	Amedibacterium	Amedibacterium intestinale
VIRSorter_AM18-2AC_Scaf1_1__gene_180_gene_311-183346-292665-cat_5	Unassigned	Unassigned	Unassigned	79_0	Clustered	3	High-quality	VC_79_0	3	109319	No	99.25	AM18-2AC	Bacillota	Clostridia	Lachnospirales	Lachnospiraceae	Blautia_A	Blautia obeum
VIRSorter_AM18-2AC_Scaf3_1__gene_381_gene_434-400024-437591-cat_5	Unassigned	Unassigned	Unassigned	130_0	Clustered	30	Medium-quality	VC_130_0	30	37567	Yes	55.15	AM18-2AC	Bacillota	Clostridia	Lachnospirales	Lachnospiraceae	Blautia_A	Blautia obeum
VIRSorter_AM18-2-M_Scaf7_1__gene_23_gene_82-27990-72918-cat_5	Unassigned	Unassigned	Unassigned		Overlap (VC_255/VC_259)		Medium-quality			44928	Yes	78.01	AM18-2-M	Thermodesulfobacteriota	Desulfovibrionia	Desulfovibrionales	Desulfovibrionaceae	Desulfovibrio	Desulfovibrio legallii
VIRSorter_AM18-3AC_Scaf9_1_-cat_2	Unassigned	Unassigned	Unassigned	542_0	Clustered	4	Medium-quality	VC_542_0	4	43957	Yes	67.29	AM18-3AC	Bacillota	Clostridia	Lachnospirales	Lachnospiraceae	Lachnoclostridium_B	Lachnoclostridium sp900066555
VIRSorter_AM18-3H_Scaf23_3_-cat_2	Caudovirales	Siphoviridae	Unassigned	502_1	Clustered	6	Medium-quality	VC_502_1	6	74634	No	52.28	AM18-3H	Pseudomonadota	Gammaproteobacteria	Enterobacterales	Enterobacteriaceae	Klebsiella	Klebsiella variicola
VIRSorter_AM18-41_Scaf3_1__gene_16_gene_87-15684-61013-cat_5	Unassigned	Unassigned	Unassigned	661_0	Clustered	4	Medium-quality	VC_661_0	4	45329	No	73.79	AM18-41	Bacillota	Bacilli	Erysipelotrichales	Erysipelotrichaceae	Amedibacterium	Amedibacterium intestinale
VIRSorter_AM18-4HA_Scaf1_1__gene_176_gene_219-198224-231959-cat_5	Caudovirales	Myoviridae	P2virus	89_1	Clustered	33	Medium-quality	VC_89_1	33	33735	No	74.6	AM18-4HA	Pseudomonadota	Gammaproteobacteria	Enterobacterales	Enterobacteriaceae	Escherichia	Escherichia coli
VIRSorter_AM18-4LB-d2_Scaf1_3__gene_64_gene_131-57248-93169-cat_5	Unassigned	Unassigned	Unassigned		Outlier		Medium-quality			35921	Yes	76.91	AM18-4LB-d2	Bacillota	Bacilli	Erysipelotrichales	Coprobacillaceae	Faecalibacillus	Faecalibacillus faecis
VIRSorter_AM18-55_Scaf25_2_-cat_2	Unassigned	Unassigned	Unassigned	541_0	Clustered	17	Medium-quality	VC_541_0	17	36115	No	68.91	AM18-55	Bacillota	Clostridia	Lachnospirales	Lachnospiraceae	Clostridium_Q	Clostridium fessum
VIRSorter_AM18-55_Scaf7_2__gene_44_gene_89-42990-85661-cat_5	Unassigned	Unassigned	Unassigned	593_2	Clustered	20	Medium-quality	VC_593_2	20	42671	No	65.2	AM18-55	Bacillota	Clostridia	Lachnospirales	Lachnospiraceae	Clostridium_Q	Clostridium fessum
VIRSorter_AM18-55-r_Scaf1_1__gene_308_gene_372-371906-425952-cat_5	Unassigned	Unassigned	Unassigned	593_2	Clustered	20	Medium-quality	VC_593_2	20	54046	No	81.92	AM18-55-r	Bacillota	Clostridia	Lachnospirales	Lachnospiraceae	Clostridium_Q	Clostridium fessum
VIRSorter_AM18-55-r_Scaf3_1__gene_2_gene_59-499-40823-cat_5	Unassigned	Unassigned	Unassigned	541_0	Clustered	17	Medium-quality	VC_541_0	17	40324	Yes	71.25	AM18-55-r	Bacillota	Clostridia	Lachnospirales	Lachnospiraceae	Clostridium_Q	Clostridium fessum
VIRSorter_AM18-6H_Scaf21_1_-cat_2	Caudovirales	Siphoviridae	Unassigned	502_1	Clustered	6	Medium-quality	VC_502_1	6	74711	No	52.33	AM18-6H	Pseudomonadota	Gammaproteobacteria	Enterobacterales	Enterobacteriaceae	Klebsiella	Klebsiella variicola
VIRSorter_AM18-6H_Scaf29_1_-cat_2	Caudovirales	Myoviridae	Unassigned	29_0	Clustered	5	Medium-quality	VC_29_0	5	38363	No	62.91	AM18-6H	Pseudomonadota	Gammaproteobacteria	Enterobacterales	Enterobacteriaceae	Klebsiella	Klebsiella variicola
VIRSorter_AM18-6H_Scaf30_1_-cat_2	Unassigned	Unassigned	Unassigned		Outlier		Medium-quality			36959	No	57.11	AM18-6H	Pseudomonadota	Gammaproteobacteria	Enterobacterales	Enterobacteriaceae	Klebsiella	Klebsiella variicola
VIRSorter_AM18-7_Scaf3_1__gene_16_gene_87-15678-61008-cat_5	Unassigned	Unassigned	Unassigned	661_0	Clustered	4	Medium-quality	VC_661_0	4	45330	No	73.79	AM18-7	Bacillota	Bacilli	Erysipelotrichales	Erysipelotrichaceae	Amedibacterium	Amedibacterium intestinale
VIRSorter_AM20-1_Scaf1_2__gene_1_gene_56-0-34767-cat_5	Unassigned	Unassigned	Unassigned	567_1	Clustered	42	Medium-quality	VC_567_1	42	34767	No	57.43	AM20-1	Actinomycetota	Actinomycetia	Actinomycetales	Bifidobacteriaceae	Bifidobacterium	Bifidobacterium pseudocatenulatum
VIRSorter_AM20-1_Scaf4_1__gene_24_gene_130-32276-135203-cat_5	Unassigned	Unassigned	Unassigned	600_1	Clustered	31	Medium-quality	VC_600_1	31	102927	Yes	51.59	AM20-1	Actinomycetota	Actinomycetia	Actinomycetales	Bifidobacteriaceae	Bifidobacterium	Bifidobacterium pseudocatenulatum
VIRSorter_AM20-2LB_Scaf1_1__gene_60_gene_101-59373-92452-cat_5	Caudovirales	Myoviridae	P2virus	89_1	Clustered	33	Medium-quality	VC_89_1	33	33079	No	74.11	AM20-2LB	Pseudomonadota	Gammaproteobacteria	Enterobacterales	Enterobacteriaceae	Klebsiella	Klebsiella pneumoniae
VIRSorter_AM20-2LB_Scaf11_1__gene_1_gene_61-0-41204-cat_4	Unassigned	Unassigned	Unassigned		Overlap (VC_244/VC_248)		Medium-quality			41204	No	59.83	AM20-2LB	Pseudomonadota	Gammaproteobacteria	Enterobacterales	Enterobacteriaceae	Klebsiella	Klebsiella pneumoniae
VIRSorter_AM20-2LB_Scaf15_1__gene_85_gene_147-88032-131511-cat_4	Unassigned	Unassigned	Unassigned	40_0	Clustered	7	Medium-quality	VC_40_0	7	43479	No	62.99	AM20-2LB	Pseudomonadota	Gammaproteobacteria	Enterobacterales	Enterobacteriaceae	Klebsiella	Klebsiella pneumoniae
VIRSorter_AM20-38_Scaf10_1__gene_82_gene_137-102119-146117-cat_5	Caudovirales	Podoviridae	Epsilon15virus	218_0	Clustered	21	Medium-quality	VC_218_0	21	43998	No	75.33	AM20-38	Pseudomonadota	Gammaproteobacteria	Enterobacterales	Enterobacteriaceae	Escherichia	Escherichia coli
VIRSorter_AM20-38_Scaf21_1_-cat_2	Unassigned	Unassigned	Unassigned		Overlap (VC_253/VC_256)		Medium-quality			44021	Yes	73.54	AM20-38	Pseudomonadota	Gammaproteobacteria	Enterobacterales	Enterobacteriaceae	Escherichia	Escherichia coli
VIRSorter_AM20-38_Scaf3_2__gene_183_gene_265-198933-258512-cat_5	Caudovirales	Siphoviridae	Unassigned	246_0	Clustered	24	Medium-quality	VC_246_0	24	59579	Yes	72.88	AM20-38	Pseudomonadota	Gammaproteobacteria	Enterobacterales	Enterobacteriaceae	Escherichia	Escherichia coli
VIRSorter_AM20-6_Scaf1_1__gene_117_gene_173-135453-171341-cat_5	Unassigned	Unassigned	Unassigned	567_1	Clustered	42	Medium-quality	VC_567_1	42	35888	No	59.28	AM20-6	Actinomycetota	Actinomycetia	Actinomycetales	Bifidobacteriaceae	Bifidobacterium	Bifidobacterium pseudocatenulatum
VIRSorter_AM20-6_Scaf4_1__gene_25_gene_130-32032-134929-cat_5	Unassigned	Unassigned	Unassigned	600_1	Clustered	31	Medium-quality	VC_600_1	31	102897	Yes	51.59	AM20-6	Actinomycetota	Actinomycetia	Actinomycetales	Bifidobacteriaceae	Bifidobacterium	Bifidobacterium pseudocatenulatum
VIRSorter_AM21-13LB_Scaf10_1__gene_34_gene_122-32551-93947-cat_5	Unassigned	Unassigned	Unassigned	79_4	Clustered	21	High-quality	VC_79_4	21	61396	No	93.85	AM21-13LB	Bacillota	Clostridia	Lachnospirales	Lachnospiraceae	Hungatella	Hungatella sp005845265
VIRSorter_AM21-13LB_Scaf11_1__gene_1_gene_60-86-44410-cat_5	Unassigned	Unassigned	Unassigned	125_0	Clustered	17	Medium-quality	VC_125_0	17	44324	Yes	57.9	AM21-13LB	Bacillota	Clostridia	Lachnospirales	Lachnospiraceae	Hungatella	Hungatella sp005845265
VIRSorter_AM21-15LB_Scaf14_1_-cat_2	Unassigned	Unassigned	Unassigned		Outlier		Medium-quality			90440	Yes	73.59	AM21-15LB	Bacillota	Clostridia	Lachnospirales	Lachnospiraceae	Sellimonas	Sellimonas intestinalis
VIRSorter_AM21-15LB_Scaf21_1_-cat_2	Unassigned	Unassigned	Unassigned		Overlap (VC_149/VC_151)		Medium-quality			28928	No	60.89	AM21-15LB	Bacillota	Clostridia	Lachnospirales	Lachnospiraceae	Sellimonas	Sellimonas intestinalis
VIRSorter_AM21-16_Scaf4_1__gene_1_gene_59-96-41111-cat_5	Unassigned	Unassigned	Unassigned	311_0	Clustered	7	Medium-quality	VC_311_0	7	41015	No	62.66	AM21-16	Bacillota	Clostridia	Lachnospirales	Lachnospiraceae	Anaerostipes	Anaerostipes sp000508985
VIRSorter_AM21-17_Scaf17_1__gene_25_gene_95-26756-64706-cat_5	Unassigned	Unassigned	Unassigned		Overlap (VC_192/VC_610)		Medium-quality			37950	No	66.19	AM21-17	Bacillota	Bacilli	Erysipelotrichales	Coprobacillaceae	Erysipelatoclostridium	Erysipelatoclostridium ramosum
VIRSorter_AM21-17_Scaf22_1__gene_11_gene_66-10102-50225-cat_4	Unassigned	Unassigned	Unassigned	116_0	Clustered	18	Medium-quality	VC_116_0	18	40123	No	66.37	AM21-17	Bacillota	Bacilli	Erysipelotrichales	Coprobacillaceae	Erysipelatoclostridium	Erysipelatoclostridium ramosum
VIRSorter_AM21-19_Scaf1_1__gene_5_gene_48-3795-46132-cat_5	Unassigned	Unassigned	Unassigned	518_1	Clustered	6	Medium-quality	VC_518_1	6	42337	No	67.01	AM21-19	Bacillota	Bacilli	Lactobacillales	Streptococcaceae	Streptococcus	Streptococcus pasteurianus
VIRSorter_AM21-29_Scaf7_1__gene_13_gene_69-13022-54577-cat_5	Unassigned	Unassigned	Unassigned	332_0	Clustered	2	Medium-quality	VC_332_0	2	41555	No	60.38	AM21-29	Fusobacteriota	Fusobacteriia	Fusobacteriales	Fusobacteriaceae	Fusobacterium_A	Fusobacterium varium
VIRSorter_AM21-3LB_Scaf11_1__gene_43_gene_112-51937-100965-cat_5	Unassigned	Unassigned	Unassigned		Outlier		Medium-quality			49028	Yes	54.29	AM21-3LB	Bacillota	Clostridia	Clostridiales	Clostridiaceae	Clostridium	Clostridium butyricum
VIRSorter_AM21-3LB_Scaf32_1_-cat_2	Unassigned	Unassigned	Unassigned		Overlap (VC_196/VC_209)		Medium-quality			47705	Yes	69.49	AM21-3LB	Bacillota	Clostridia	Clostridiales	Clostridiaceae	Clostridium	Clostridium butyricum
VIRSorter_AM22-11AC_Scaf1_1__gene_127_gene_187-137306-175353-cat_5	Unassigned	Unassigned	Unassigned	338_0	Clustered	2	Medium-quality	VC_338_0	2	38047	No	60.96	AM22-11AC	Bacillota	Clostridia	Lachnospirales	Lachnospiraceae	Enterocloster	Enterocloster sp000431375
VIRSorter_AM22-12LB_Scaf20_1_-cat_2	Unassigned	Unassigned	Unassigned		Overlap (VC_473/VC_637)		Medium-quality			60679	Yes	61.39	AM22-12LB	Bacillota	Clostridia	Lachnospirales	Lachnospiraceae	Bariatricus	Bariatricus comes
VIRSorter_AM22-12LB_Scaf29_1_-cat_2	Unassigned	Unassigned	Unassigned		Overlap (VC_118/VC_473)		Medium-quality			30316	No	51.88	AM22-12LB	Bacillota	Clostridia	Lachnospirales	Lachnospiraceae	Bariatricus	Bariatricus comes
VIRSorter_AM22-13_Scaf24_1_-cat_2	Unassigned	Unassigned	Unassigned	642_0	Clustered	3	Medium-quality	VC_642_0	3	54067	Yes	57.84	AM22-13	Bacillota	Clostridia	Lachnospirales	Lachnospiraceae	Blautia_A	Blautia sp003471165
VIRSorter_AM22-14AC_Scaf1_1__gene_204_gene_269-199728-253898-cat_5	Unassigned	Unassigned	Unassigned		Overlap (VC_69/VC_355/VC_367)		Medium-quality			54170	Yes	75.64	AM22-14AC	Pseudomonadota	Gammaproteobacteria	Enterobacterales	Enterobacteriaceae	Escherichia	Escherichia coli
VIRSorter_AM22-14AC_Scaf14_1__gene_1_gene_45-0-32170-cat_5	Caudovirales	Siphoviridae	Unassigned	13_0	Clustered	9	Medium-quality	VC_13_0	9	32170	No	51.42	AM22-14AC	Pseudomonadota	Gammaproteobacteria	Enterobacterales	Enterobacteriaceae	Escherichia	Escherichia coli
VIRSorter_AM22-14AC_Scaf20_1__gene_1_gene_47-0-40578-cat_5	Unassigned	Unassigned	Unassigned		Overlap (VC_40/VC_41)		Medium-quality			40578	No	57.15	AM22-14AC	Pseudomonadota	Gammaproteobacteria	Enterobacterales	Enterobacteriaceae	Escherichia	Escherichia coli
VIRSorter_AM22-14AC_Scaf5_1__gene_1_gene_51-0-40762-cat_5	Caudovirales	Siphoviridae	Unassigned	246_0	Clustered	24	Medium-quality	VC_246_0	24	40762	Yes	66.04	AM22-14AC	Pseudomonadota	Gammaproteobacteria	Enterobacterales	Enterobacteriaceae	Escherichia	Escherichia coli
VIRSorter_AM22-15AC_Scaf5_1__gene_1_gene_40-243-28628-cat_5	Caudovirales	Myoviridae	P2virus	89_1	Clustered	33	Medium-quality	VC_89_1	33	28385	No	64.48	AM22-15AC	Pseudomonadota	Gammaproteobacteria	Enterobacterales	Enterobacteriaceae	Escherichia	Escherichia coli
VIRSorter_AM22-16AC_Scaf18_2_-cat_2	Unassigned	Unassigned	Unassigned	125_0	Clustered	17	Medium-quality	VC_125_0	17	36634	No	56.09	AM22-16AC	Bacillota	Clostridia	Lachnospirales	Lachnospiraceae	Copromonas	Copromonas sp900066785
VIRSorter_AM22-16AC_Scaf5_2_-cat_2	Unassigned	Unassigned	Unassigned	323_0	Clustered	5	Medium-quality	VC_323_0	5	32999	No	50.1	AM22-16AC	Bacillota	Clostridia	Lachnospirales	Lachnospiraceae	Copromonas	Copromonas sp900066785
VIRSorter_AM22-19_Scaf8_1__gene_3_gene_98-3022-59342-cat_5	Unassigned	Unassigned	Unassigned	644_0	Clustered	3	Medium-quality	VC_644_0	3	56320	No	65.1	AM22-19	Bacteroidota	Bacteroidia	Bacteroidales	Bacteroidaceae	Prevotella	Prevotella sp015074785
VIRSorter_AM22-2_Scaf14_1__gene_20_gene_66-28461-66307-cat_5	Unassigned	Unassigned	Unassigned	282_0	Clustered	5	Medium-quality	VC_282_0	5	37846	No	52.19	AM22-2	Bacteroidota	Bacteroidia	Bacteroidales	Bacteroidaceae	Prevotella	Prevotella sp015074785
VIRSorter_AM22-2_Scaf5_1_-cat_2	Unassigned	Unassigned	Unassigned	644_0	Clustered	3	Medium-quality	VC_644_0	3	92522	Yes	67.51	AM22-2	Bacteroidota	Bacteroidia	Bacteroidales	Bacteroidaceae	Prevotella	Prevotella sp015074785
VIRSorter_AM22-21LB_Scaf2_1__gene_97_gene_145-99657-130572-cat_5	Unassigned	Unassigned	Unassigned	541_0	Clustered	17	Medium-quality	VC_541_0	17	30915	No	60.17	AM22-21LB	Bacillota	Clostridia	Lachnospirales	Lachnospiraceae	Roseburia	Roseburia intestinalis
VIRSorter_AM22-22LB_Scaf21_1__gene_31_gene_84-32430-68320-cat_5	Unassigned	Unassigned	Unassigned	542_0	Clustered	4	Medium-quality	VC_542_0	4	35890	No	67.55	AM22-22LB	Bacillota	Clostridia	Lachnospirales	Lachnospiraceae	Oliverpabstia	Oliverpabstia intestinalis
VIRSorter_AM22-3LB_Scaf2_1__gene_21_gene_150-22625-167875-cat_5	Unassigned	Unassigned	Unassigned	589_1	Clustered/Singleton	1	Medium-quality	VC_589_1	1	145250	Yes	78.96	AM22-3LB	Bacteroidota	Bacteroidia	Bacteroidales	Bacteroidaceae	Phocaeicola	Phocaeicola massiliensis
VIRSorter_AM22-7_Scaf5_1__gene_3_gene_98-2943-59263-cat_5	Unassigned	Unassigned	Unassigned	644_0	Clustered	3	Medium-quality	VC_644_0	3	56320	No	65.1	AM22-7	Bacteroidota	Bacteroidia	Bacteroidales	Bacteroidaceae	Prevotella	Prevotella sp015074785
VIRSorter_AM22-7AC_Scaf18_1_-cat_2	Unassigned	Unassigned	Unassigned	399_2	Clustered	29	Medium-quality	VC_399_2	29	57396	No	86.45	AM22-7AC	Bacillota	Clostridia	Lachnospirales	Lachnospiraceae	Ruminococcus_B	Ruminococcus gnavus
VIRSorter_AM22-9_Scaf1_1__gene_50_gene_189-52342-170073-cat_5	Unassigned	Unassigned	Unassigned	611_0	Clustered	6	Medium-quality	VC_611_0	6	117731	Yes	52.35	AM22-9	Bacillota	Bacilli	Erysipelotrichales	Erysipelotrichaceae	NSJ-61	NSJ-61 sp003433845
VIRSorter_AM22-9_Scaf1_2__gene_270_gene_369-301918-369689-cat_4	Unassigned	Unassigned	Unassigned		Overlap (VC_192/VC_609)		Medium-quality			67771	Yes	79.18	AM22-9	Bacillota	Bacilli	Erysipelotrichales	Erysipelotrichaceae	NSJ-61	NSJ-61 sp003433845
VIRSorter_AM22-9_Scaf4_1__gene_9_gene_75-7304-53553-cat_5	Unassigned	Unassigned	Unassigned	610_0	Clustered	8	Medium-quality	VC_610_0	8	46249	No	64.44	AM22-9	Bacillota	Bacilli	Erysipelotrichales	Erysipelotrichaceae	NSJ-61	NSJ-61 sp003433845
VIRSorter_AM22-9LB_Scaf3_1__gene_26_gene_80-26063-64418-cat_5	Unassigned	Unassigned	Unassigned	130_0	Clustered	30	Medium-quality	VC_130_0	30	38355	Yes	57.59	AM22-9LB	Bacillota	Clostridia	Lachnospirales	Lachnospiraceae	Blautia_A	Blautia obeum
VIRSorter_AM23-11_Scaf4_1__gene_47_gene_104-44423-96317-cat_5	Unassigned	Unassigned	Unassigned		Outlier		Medium-quality			51894	Yes	62.62	AM23-11	Bacillota	Negativicutes	Selenomonadales	Selenomonadaceae	Megamonas	Megamonas funiformis
VIRSorter_AM23-12_Scaf2_1__gene_6_gene_130-7194-83879-cat_5	Unassigned	Unassigned	Unassigned	586_4	Clustered/Singleton	1	Medium-quality	VC_586_4	1	76685	No	88.34	AM23-12	Bacteroidota	Bacteroidia	Bacteroidales	Bacteroidaceae	Bacteroides	Bacteroides thetaiotaomicron
VIRSorter_AM23-13_Scaf7_1__gene_1_gene_52-21-38337-cat_5	Unassigned	Unassigned	Unassigned		Outlier		Medium-quality			38316	No	69.25	AM23-13	Bacillota	Clostridia	Lachnospirales	Lachnospiraceae	Dorea_A	Dorea longicatena
VIRSorter_AM23-15AC_Scaf17_2_-cat_2	Unassigned	Unassigned	Unassigned	502_0	Clustered	2	Medium-quality	VC_502_0	2	105504	No	75.89	AM23-15AC	Pseudomonadota	Gammaproteobacteria	Enterobacterales	Enterobacteriaceae	Klebsiella	Klebsiella quasipneumoniae
VIRSorter_AM23-15AC_Scaf8_1__gene_149_gene_204-156106-191703-cat_5	Caudovirales	Myoviridae	Unassigned	67_1	Clustered	7	Medium-quality	VC_67_1	7	35597	Yes	52.57	AM23-15AC	Pseudomonadota	Gammaproteobacteria	Enterobacterales	Enterobacteriaceae	Klebsiella	Klebsiella quasipneumoniae
VIRSorter_AM23-16LB_Scaf8_1__gene_52_gene_145-62352-137987-cat_5	Unassigned	Unassigned	Unassigned	597_1	Clustered/Singleton	1	Medium-quality	VC_597_1	1	75635	No	80.04	AM23-16LB	Bacillota	Clostridia	Lachnospirales	Lachnospiraceae	Choladocola	Choladocola sp003480725
VIRSorter_AM23-17LB_Scaf17_1__gene_83_gene_128-90168-127255-cat_5	Unassigned	Unassigned	Unassigned	214_0	Clustered	26	Medium-quality	VC_214_0	26	37087	No	55.69	AM23-17LB	Bacteroidota	Bacteroidia	Bacteroidales	Bacteroidaceae	Bacteroides	Bacteroides thetaiotaomicron
VIRSorter_AM23-18AC_Scaf1_1__gene_182_gene_223-205646-239335-cat_5	Caudovirales	Myoviridae	P2virus	89_1	Clustered	33	Medium-quality	VC_89_1	33	33689	No	75.15	AM23-18AC	Pseudomonadota	Gammaproteobacteria	Enterobacterales	Enterobacteriaceae	Escherichia	Escherichia coli
VIRSorter_AM23-20_Scaf6_2__gene_15_gene_98-17162-79987-cat_5	Unassigned	Unassigned	Unassigned	522_0	Clustered	3	Medium-quality	VC_522_0	3	62825	Yes	82.61	AM23-20	Bacillota	Clostridia	Lachnospirales	Lachnospiraceae	Roseburia	Roseburia sp003470905
VIRSorter_AM23-21AC_Scaf1_1__gene_357_gene_477-387496-476210-cat_5	Unassigned	Unassigned	Unassigned	79_5	Clustered/Singleton	1	Medium-quality	VC_79_5	1	88714	Yes	88.6	AM23-21AC	Bacillota	Clostridia	Oscillospirales	Ruminococcaceae	Ruthenibacterium	Ruthenibacterium lactatiformans
VIRSorter_AM23-21AC_Scaf8_1__gene_2_gene_68-1542-43052-cat_5	Unassigned	Unassigned	Unassigned	655_0	Clustered	2	Medium-quality	VC_655_0	2	41510	No	65.7	AM23-21AC	Bacillota	Clostridia	Oscillospirales	Ruminococcaceae	Ruthenibacterium	Ruthenibacterium lactatiformans
VIRSorter_AM23-23_Scaf1_1__gene_31_gene_215-37696-216898-cat_5	Unassigned	Unassigned	Unassigned		Overlap (VC_506/VC_509)		Medium-quality			179202	Yes	61.26	AM23-23	Bacteroidota	Bacteroidia	Bacteroidales	Bacteroidaceae	Phocaeicola	Phocaeicola plebeius
VIRSorter_AM23-3_Scaf18_1__gene_2_gene_60-492-37339-cat_5	Unassigned	Unassigned	Unassigned	583_1	Clustered	3	Medium-quality	VC_583_1	3	36847	No	58.79	AM23-3	Bacillota	Clostridia	Lachnospirales	Lachnospiraceae	Bariatricus	Bariatricus comes
VIRSorter_AM23-3_Scaf19_1_-cat_2	Unassigned	Unassigned	Unassigned		Overlap (VC_118/VC_473)		Medium-quality			49783	Yes	57.73	AM23-3	Bacillota	Clostridia	Lachnospirales	Lachnospiraceae	Bariatricus	Bariatricus comes
VIRSorter_AM23-7LB_Scaf10_2__gene_20_gene_85-20082-59583-cat_5	Unassigned	Unassigned	Unassigned	326_0	Clustered	2	Medium-quality	VC_326_0	2	39501	No	58.41	AM23-7LB	Bacillota	Clostridia	Lachnospirales	Lachnospiraceae	Anaerostipes	Anaerostipes hadrus
VIRSorter_AM23-7LB_Scaf3_1__gene_44_gene_96-45187-88656-cat_5	Unassigned	Unassigned	Unassigned	130_0	Clustered	30	Medium-quality	VC_130_0	30	43469	No	68.73	AM23-7LB	Bacillota	Clostridia	Lachnospirales	Lachnospiraceae	Anaerostipes	Anaerostipes hadrus
VIRSorter_AM23-8_Scaf2_1__gene_170_gene_258-187682-248456-cat_5	Unassigned	Unassigned	Unassigned	158_0	Clustered	6	Medium-quality	VC_158_0	6	60774	No	76.03	AM23-8	Bacillota	Clostridia	Lachnospirales	Lachnospiraceae	Fusicatenibacter	Fusicatenibacter saccharivorans
VIRSorter_AM23-9LB_Scaf2_2__gene_71_gene_175-63700-125403-cat_5	Unassigned	Unassigned	Unassigned	530_0	Clustered	8	Medium-quality	VC_530_0	8	61703	Yes	79.38	AM23-9LB	Bacillota	Bacilli	Erysipelotrichales	Coprobacillaceae	Faecalibacillus	Faecalibacillus intestinalis
VIRSorter_AM23-9LB_Scaf21_1_-cat_2	Unassigned	Unassigned	Unassigned	116_1	Clustered/Singleton	1	Medium-quality	VC_116_1	1	47274	Yes	61.33	AM23-9LB	Bacillota	Bacilli	Erysipelotrichales	Coprobacillaceae	Faecalibacillus	Faecalibacillus intestinalis
VIRSorter_AM24-4_Scaf1_1__gene_222_gene_352-224287-339377-cat_5	Unassigned	Unassigned	Unassigned		Outlier		Medium-quality			115090	Yes	74.87	AM24-4	Bacillota	Bacilli	Lactobacillales	Streptococcaceae	Streptococcus	Streptococcus pasteurianus
VIRSorter_AM24-4_Scaf1_2__gene_7_gene_61-6453-49687-cat_4	Unassigned	Unassigned	Unassigned	109_0	Clustered	4	Medium-quality	VC_109_0	4	43234	No	81.61	AM24-4	Bacillota	Bacilli	Lactobacillales	Streptococcaceae	Streptococcus	Streptococcus pasteurianus
VIRSorter_AM25-1_Scaf1_2__gene_205_gene_258-232138-271396-cat_5	Caudovirales	Myoviridae	Unassigned	195_0	Clustered	3	Medium-quality	VC_195_0	3	39258	No	69.5	AM25-1	Fusobacteriota	Fusobacteriia	Fusobacteriales	Fusobacteriaceae	Fusobacterium_A	Fusobacterium mortiferum
VIRSorter_AM25-11LB_Scaf10_1_-cat_2	Unassigned	Unassigned	Unassigned	593_0	Clustered	3	Medium-quality	VC_593_0	3	123252	Yes	57.29	AM25-11LB	Bacillota	Clostridia	Lachnospirales	Lachnospiraceae	Blautia	Blautia hansenii
VIRSorter_AM25-13AC_Scaf5_1__gene_53_gene_95-61460-92050-cat_5	Unassigned	Unassigned	Unassigned		Overlap (VC_613/VC_614)		Medium-quality			30590	No	55.91	AM25-13AC	Bacillota	Clostridia	Lachnospirales	Lachnospiraceae	Mediterraneibacter	Mediterraneibacter lactaris
VIRSorter_AM25-13AC_Scaf8_1__gene_25_gene_129-18911-69874-cat_5	Unassigned	Unassigned	Unassigned		Overlap (VC_81/VC_83)		Medium-quality			50963	No	71.78	AM25-13AC	Bacillota	Clostridia	Lachnospirales	Lachnospiraceae	Mediterraneibacter	Mediterraneibacter lactaris
VIRSorter_AM25-14_Scaf3_1__gene_77_gene_185-92146-190866-cat_5	Unassigned	Unassigned	Unassigned		Overlap (VC_551/VC_576)		Medium-quality			98720	No	67.35	AM25-14	Bacteroidota	Bacteroidia	Bacteroidales	Tannerellaceae	Parabacteroides	Parabacteroides distasonis
VIRSorter_AM25-15_Scaf1_1__gene_1116_gene_1215-1240105-1323675-cat_4	Unassigned	Unassigned	Unassigned		Overlap (VC_111/VC_134)		Medium-quality			83570	Yes	78.37	AM25-15	Bacillota	Bacilli	Lactobacillales	Streptococcaceae	Streptococcus	Streptococcus sp001813295
VIRSorter_AM25-17_Scaf7_1__gene_35_gene_105-35943-84181-cat_5	Unassigned	Unassigned	Unassigned		Outlier		High-quality			48238	No	92.25	AM25-17	Bacillota	Clostridia	Lachnospirales	Lachnospiraceae	Faecalimonas	Faecalimonas umbilicata
VIRSorter_AM25-1LB_Scaf3_2__gene_54_gene_117-61598-106718-cat_5	Unassigned	Unassigned	Unassigned		Overlap (VC_613/VC_614)		Medium-quality			45120	Yes	52.93	AM25-1LB	Bacillota	Clostridia	Lachnospirales	Lachnospiraceae	Mediterraneibacter	Mediterraneibacter lactaris
VIRSorter_AM25-1LB_Scaf6_2__gene_53_gene_156-35400-86363-cat_5	Unassigned	Unassigned	Unassigned		Overlap (VC_81/VC_83)		Medium-quality			50963	No	71.78	AM25-1LB	Bacillota	Clostridia	Lachnospirales	Lachnospiraceae	Mediterraneibacter	Mediterraneibacter lactaris
VIRSorter_AM25-2_Scaf1_1__gene_18_gene_96-20480-93622-cat_5	Unassigned	Unassigned	Unassigned	682_0	Clustered	2	Medium-quality	VC_682_0	2	73142	Yes	73.37	AM25-2	Bacillota	Negativicutes	Selenomonadales	Selenomonadaceae	Mitsuokella	Mitsuokella multacida
VIRSorter_AM25-2_Scaf18_1_-cat_2	Unassigned	Unassigned	Unassigned	679_0	Clustered	2	Medium-quality	VC_679_0	2	43567	No	69.31	AM25-2	Bacillota	Negativicutes	Selenomonadales	Selenomonadaceae	Mitsuokella	Mitsuokella multacida
VIRSorter_AM25-20AC_Scaf3_1__gene_155_gene_234-172634-234687-cat_5	Unassigned	Unassigned	Unassigned	230_0	Clustered	8	Medium-quality	VC_230_0	8	62053	Yes	73.07	AM25-20AC	Bacillota	Bacilli	Lactobacillales	Lactobacillaceae	Lactiplantibacillus	Lactiplantibacillus plantarum
VIRSorter_AM25-21AC_Scaf1_2__gene_115_gene_177-137116-189310-cat_5	Unassigned	Unassigned	Unassigned	679_0	Clustered	2	Medium-quality	VC_679_0	2	52194	Yes	63.1	AM25-21AC	Bacillota	Negativicutes	Selenomonadales	Selenomonadaceae	Mitsuokella	Mitsuokella multacida
VIRSorter_AM25-21AC_Scaf6_4__gene_1_gene_78-2870-68848-cat_5	Unassigned	Unassigned	Unassigned	682_0	Clustered	2	Medium-quality	VC_682_0	2	65978	Yes	73.53	AM25-21AC	Bacillota	Negativicutes	Selenomonadales	Selenomonadaceae	Mitsuokella	Mitsuokella multacida
VIRSorter_AM25-22_Scaf8_1__gene_18_gene_83-14757-71694-cat_5	Unassigned	Unassigned	Unassigned	593_2	Clustered	20	Medium-quality	VC_593_2	20	56937	No	83.38	AM25-22	Bacillota	Clostridia	Lachnospirales	Lachnospiraceae	Blautia	Blautia hansenii
VIRSorter_AM25-23AC_Scaf20_1_-cat_2	Unassigned	Unassigned	Unassigned	79_4	Clustered	21	High-quality	VC_79_4	21	68411	Yes	97.72	AM25-23AC	Bacillota	Clostridia	Lachnospirales	Lachnospiraceae	Copromonas	Copromonas sp900066535
VIRSorter_AM25-24_Scaf3_2__gene_7_gene_135-6821-69899-cat_5	Unassigned	Unassigned	Unassigned		Overlap (VC_81/VC_83)		High-quality			63078	No	90.85	AM25-24	Bacillota	Clostridia	Lachnospirales	Lachnospiraceae	Mediterraneibacter	Mediterraneibacter lactaris
VIRSorter_AM25-25_Scaf21_1_-cat_2	Unassigned	Unassigned	Unassigned	230_0	Clustered	8	Medium-quality	VC_230_0	8	46324	No	80.56	AM25-25	Bacillota	Bacilli	Lactobacillales	Lactobacillaceae	Lactiplantibacillus	Lactiplantibacillus plantarum
VIRSorter_AM25-26_Scaf3_2__gene_14_gene_79-12911-49749-cat_5	Unassigned	Unassigned	Unassigned		Overlap (VC_608/VC_626)		Medium-quality			36838	No	64.9	AM25-26	Actinomycetota	Actinomycetia	Actinomycetales	Bifidobacteriaceae	Bifidobacterium	Bifidobacterium longum
VIRSorter_AM25-29_Scaf21_1_-cat_2	Unassigned	Unassigned	Unassigned	230_0	Clustered	8	Medium-quality	VC_230_0	8	46324	No	80.56	AM25-29	Bacillota	Bacilli	Lactobacillales	Lactobacillaceae	Lactiplantibacillus	Lactiplantibacillus plantarum
VIRSorter_AM25-3_Scaf7_2__gene_9_gene_52-10305-45062-cat_5	Unassigned	Unassigned	Unassigned	535_0	Clustered	3	Medium-quality	VC_535_0	3	34757	No	60.7	AM25-3	Bacteroidota	Bacteroidia	Bacteroidales	Tannerellaceae	Parabacteroides	Parabacteroides distasonis
VIRSorter_AM25-30_Scaf15_1__gene_53_gene_99-58507-84816-cat_5	Unassigned	Unassigned	Unassigned		Outlier		Medium-quality			26309	No	60.59	AM25-30	Bacillota	Bacilli	Erysipelotrichales	Coprobacillaceae	Erysipelatoclostridium	Erysipelatoclostridium ramosum
VIRSorter_AM25-30_Scaf16_1__gene_17_gene_89-16951-63239-cat_5	Unassigned	Unassigned	Unassigned	224_0	Clustered	2	Medium-quality	VC_224_0	2	46288	No	66.99	AM25-30	Bacillota	Bacilli	Erysipelotrichales	Coprobacillaceae	Erysipelatoclostridium	Erysipelatoclostridium ramosum
VIRSorter_AM25-30_Scaf20_1__gene_1_gene_75-83-45194-cat_5	Unassigned	Unassigned	Unassigned		Overlap (VC_531/VC_661)		Medium-quality			45111	No	66.51	AM25-30	Bacillota	Bacilli	Erysipelotrichales	Coprobacillaceae	Erysipelatoclostridium	Erysipelatoclostridium ramosum
VIRSorter_AM25-30_Scaf8_1__gene_102_gene_156-97169-131184-cat_5	Unassigned	Unassigned	Unassigned	562_0	Clustered	2	Medium-quality	VC_562_0	2	34015	No	55.94	AM25-30	Bacillota	Bacilli	Erysipelotrichales	Coprobacillaceae	Erysipelatoclostridium	Erysipelatoclostridium ramosum
VIRSorter_AM25-34_Scaf5_1__gene_57_gene_111-71167-123261-cat_5	Unassigned	Unassigned	Unassigned	552_0	Clustered	37	Medium-quality	VC_552_0	37	52094	No	80.56	AM25-34	Bacteroidota	Bacteroidia	Bacteroidales	Bacteroidaceae	Phocaeicola	Phocaeicola massiliensis
VIRSorter_AM25-39_Scaf8_1_-cat_2	Unassigned	Unassigned	Unassigned	593_0	Clustered	3	Medium-quality	VC_593_0	3	122141	Yes	57.29	AM25-39	Bacillota	Clostridia	Lachnospirales	Lachnospiraceae	Blautia	Blautia hansenii
VIRSorter_AM25-40_Scaf8_1_-cat_2	Unassigned	Unassigned	Unassigned	593_0	Clustered	3	Medium-quality	VC_593_0	3	123240	Yes	57.29	AM25-40	Bacillota	Clostridia	Lachnospirales	Lachnospiraceae	Blautia	Blautia hansenii
VIRSorter_AM25-6_Scaf3_1__gene_35_gene_175-39481-166220-cat_5	Unassigned	Unassigned	Unassigned		Outlier		Medium-quality			126739	Yes	56.64	AM25-6	Bacillota	Clostridia	Eubacteriales	Anaerofustaceae	Anaerofustis	Anaerofustis stercorihominis
VIRSorter_AM25-6_Scaf8_1_-cat_2	Unassigned	Unassigned	Unassigned		Outlier		Medium-quality			50251	No	89.23	AM25-6	Bacillota	Clostridia	Eubacteriales	Anaerofustaceae	Anaerofustis	Anaerofustis stercorihominis
VIRSorter_AM25-7_Scaf6_1__gene_30_gene_90-24663-63942-cat_5	Caudovirales	Siphoviridae	Unassigned	106_0	Clustered	9	Medium-quality	VC_106_0	9	39279	No	83.35	AM25-7	Bacillota	Bacilli	Lactobacillales	Streptococcaceae	Streptococcus	Streptococcus lutetiensis
VIRSorter_AM25-8_Scaf3_2__gene_52_gene_114-63131-102387-cat_5	Unassigned	Unassigned	Unassigned	138_0	Clustered	8	Medium-quality	VC_138_0	8	39256	No	73.24	AM25-8	Bacillota	Bacilli	Lactobacillales	Lactobacillaceae	Ligilactobacillus	Ligilactobacillus salivarius
VIRSorter_AM25-9_Scaf21_1__gene_1_gene_100-92-75061-cat_4	Unassigned	Unassigned	Unassigned	156_0	Clustered	15	Medium-quality	VC_156_0	15	74969	Yes	89.29	AM25-9	Bacillota	Clostridia	Lachnospirales	Lachnospiraceae	Enterocloster	Enterocloster aldenensis
VIRSorter_AM26-10_Scaf11_1__gene_1_gene_92-0-65962-cat_5	Unassigned	Unassigned	Unassigned	551_0	Clustered	4	Medium-quality	VC_551_0	4	65962	No	77.59	AM26-10	Bacteroidota	Bacteroidia	Bacteroidales	Tannerellaceae	Parabacteroides	Parabacteroides distasonis
VIRSorter_AM26-11_Scaf3_1__gene_115_gene_188-135526-206800-cat_5	Unassigned	Unassigned	Unassigned	552_0	Clustered	37	Medium-quality	VC_552_0	37	71274	Yes	58.82	AM26-11	Bacteroidota	Bacteroidia	Bacteroidales	Bacteroidaceae	Phocaeicola	Phocaeicola vulgatus
VIRSorter_AM26-17LB_Scaf1_2__gene_509_gene_584-657424-722389-cat_5	Unassigned	Unassigned	Unassigned	213_4	Clustered	29	Medium-quality	VC_213_4	29	64965	No	74.16	AM26-17LB	Bacteroidota	Bacteroidia	Bacteroidales	Bacteroidaceae	Bacteroides	Bacteroides thetaiotaomicron
VIRSorter_AM26-2_Scaf1_2__gene_145_gene_272-168807-294893-cat_5	Unassigned	Unassigned	Unassigned	505_0	Clustered	3	Medium-quality	VC_505_0	3	126086	Yes	66.15	AM26-2	Bacteroidota	Bacteroidia	Bacteroidales	Bacteroidaceae	Bacteroides	Bacteroides uniformis
VIRSorter_AM26-22AC_Scaf13_1__gene_82_gene_164-102569-160252-cat_5	Unassigned	Unassigned	Unassigned	551_0	Clustered	4	Medium-quality	VC_551_0	4	57683	No	70.47	AM26-22AC	Bacteroidota	Bacteroidia	Bacteroidales	Tannerellaceae	Parabacteroides	Parabacteroides distasonis
VIRSorter_AM26-5AC_Scaf15_1__gene_15_gene_75-14194-54373-cat_4	Unassigned	Unassigned	Unassigned	116_0	Clustered	18	Medium-quality	VC_116_0	18	40179	No	70.48	AM26-5AC	Bacillota	Bacilli	Erysipelotrichales	Coprobacillaceae	Faecalibacillus	Faecalibacillus intestinalis
VIRSorter_AM27-10LB-r_Scaf8_1__gene_8_gene_61-8279-45278-cat_5	Unassigned	Unassigned	Unassigned	116_0	Clustered	18	Medium-quality	VC_116_0	18	36999	No	65.57	AM27-10LB-r	Bacillota	Bacilli	Erysipelotrichales	Coprobacillaceae	Faecalibacillus	Faecalibacillus intestinalis
VIRSorter_AM27-12LB_Scaf9_1__gene_76_gene_130-89140-129239-cat_5	Unassigned	Unassigned	Unassigned		Overlap (VC_520/VC_631)		Medium-quality			40099	No	69.7	AM27-12LB	Bacillota	Clostridia	Lachnospirales	Lachnospiraceae	Faecalimonas	Faecalimonas umbilicata
VIRSorter_AM27-13_Scaf6_1__gene_100_gene_143-114049-153808-cat_5	Unassigned	Unassigned	Unassigned	552_0	Clustered	37	Medium-quality	VC_552_0	37	39759	No	66.86	AM27-13	Bacteroidota	Bacteroidia	Bacteroidales	Bacteroidaceae	Phocaeicola	Phocaeicola vulgatus
VIRSorter_AM27-16_Scaf9_1__gene_18_gene_107-19033-83481-cat_5	Unassigned	Unassigned	Unassigned	318_0	Clustered	12	Medium-quality	VC_318_0	12	64448	No	78.29	AM27-16	Bacillota	Clostridia	Lachnospirales	Lachnospiraceae	Blautia_A	Blautia wexlerae
VIRSorter_AM27-18_Scaf12_1__gene_25_gene_96-34009-87989-cat_5	Unassigned	Unassigned	Unassigned		Outlier		Medium-quality			53980	No	70.59	AM27-18	Bacteroidota	Bacteroidia	Bacteroidales	Bacteroidaceae	Bacteroides	Bacteroides stercoris
VIRSorter_AM27-18_Scaf6_1__gene_4_gene_103-1874-98533-cat_5	Unassigned	Unassigned	Unassigned	558_1	Clustered	49	Medium-quality	VC_558_1	49	96659	No	69.6	AM27-18	Bacteroidota	Bacteroidia	Bacteroidales	Bacteroidaceae	Bacteroides	Bacteroides stercoris
VIRSorter_AM27-20_Scaf1_2__gene_93_gene_156-98287-147161-cat_5	Unassigned	Unassigned	Unassigned	329_0	Clustered	3	Medium-quality	VC_329_0	3	48874	No	74.2	AM27-20	Bacillota	Bacilli	Erysipelotrichales	Erysipelotrichaceae	NSJ-61	NSJ-61 sp003433845
VIRSorter_AM27-20_Scaf11_2__gene_25_gene_77-24605-63516-cat_5	Unassigned	Unassigned	Unassigned	223_0	Clustered	12	Medium-quality	VC_223_0	12	38911	No	56.22	AM27-20	Bacillota	Bacilli	Erysipelotrichales	Erysipelotrichaceae	NSJ-61	NSJ-61 sp003433845
VIRSorter_AM27-22LB_Scaf1_1__gene_121_gene_187-109834-152579-cat_5	Unassigned	Unassigned	Unassigned	360_0	Clustered	5	Medium-quality	VC_360_0	5	42745	No	53.44	AM27-22LB	Bacillota	Bacilli	Lactobacillales	Lactobacillaceae	Weissella	Weissella cibaria
VIRSorter_AM27-22LB_Scaf7_1_-circular_gene_1_gene_52-0-32308-cat_5	Unassigned	Unassigned	Unassigned		Overlap (VC_384/VC_453)		Medium-quality			32308	No	63.05	AM27-22LB	Bacillota	Bacilli	Lactobacillales	Lactobacillaceae	Weissella	Weissella cibaria
VIRSorter_AM27-22LB_Scaf7_2_-cat_2	Unassigned	Unassigned	Unassigned	452_0	Clustered	9	Medium-quality	VC_452_0	9	35642	Yes	60.57	AM27-22LB	Bacillota	Bacilli	Lactobacillales	Lactobacillaceae	Weissella	Weissella cibaria
VIRSorter_AM27-24_Scaf1_1__gene_121_gene_187-109816-152561-cat_5	Unassigned	Unassigned	Unassigned	360_0	Clustered	5	Medium-quality	VC_360_0	5	42745	No	53.44	AM27-24	Bacillota	Bacilli	Lactobacillales	Lactobacillaceae	Weissella	Weissella cibaria
VIRSorter_AM27-24_Scaf1_2__gene_293_gene_347-309594-344269-cat_5	Unassigned	Unassigned	Unassigned		Overlap (VC_384/VC_453)		Medium-quality			34675	No	67.14	AM27-24	Bacillota	Bacilli	Lactobacillales	Lactobacillaceae	Weissella	Weissella cibaria
VIRSorter_AM27-24_Scaf1_2__gene_410_gene_457-408255-438030-cat_5	Unassigned	Unassigned	Unassigned	452_0	Clustered	9	Medium-quality	VC_452_0	9	29775	No	57.11	AM27-24	Bacillota	Bacilli	Lactobacillales	Lactobacillaceae	Weissella	Weissella cibaria
VIRSorter_AM27-28_Scaf7_1__gene_100_gene_147-102267-147281-cat_5	Unassigned	Unassigned	Unassigned		Outlier		Medium-quality			45014	No	67.82	AM27-28	Bacillota	Clostridia	Lachnospirales	Lachnospiraceae	Clostridium_Q	Clostridium fessum
VIRSorter_AM27-28LB_Scaf1_2__gene_947_gene_1021-1051036-1093969-cat_5	Unassigned	Unassigned	Unassigned	583_3	Clustered/Singleton	1	Medium-quality	VC_583_3	1	42933	Yes	67.71	AM27-28LB	Bacillota	Clostridia	Lachnospirales	Lachnospiraceae	Enterocloster	Enterocloster bolteae
VIRSorter_AM27-28LB_Scaf16_2_-cat_2	Unassigned	Unassigned	Unassigned	223_1	Clustered/Singleton	1	Medium-quality	VC_223_1	1	107740	Yes	56.47	AM27-28LB	Bacillota	Clostridia	Lachnospirales	Lachnospiraceae	Enterocloster	Enterocloster bolteae
VIRSorter_AM27-28LB_Scaf23_1__gene_15_gene_62-15750-52727-cat_5	Unassigned	Unassigned	Unassigned		Overlap (VC_118/VC_120)		Medium-quality			36977	No	64.61	AM27-28LB	Bacillota	Clostridia	Lachnospirales	Lachnospiraceae	Enterocloster	Enterocloster bolteae
VIRSorter_AM27-29LB_Scaf23_2_-cat_2	Unassigned	Unassigned	Unassigned	223_0	Clustered	12	Medium-quality	VC_223_0	12	52667	Yes	63.31	AM27-29LB	Bacillota	Bacilli	Erysipelotrichales	Erysipelotrichaceae	NSJ-61	NSJ-61 sp003433845
VIRSorter_AM27-29LB_Scaf3_1__gene_79_gene_142-83942-132816-cat_5	Unassigned	Unassigned	Unassigned	329_0	Clustered	3	Medium-quality	VC_329_0	3	48874	No	74.2	AM27-29LB	Bacillota	Bacilli	Erysipelotrichales	Erysipelotrichaceae	NSJ-61	NSJ-61 sp003433845
VIRSorter_AM27-3_Scaf12_1__gene_46_gene_89-41174-80933-cat_5	Unassigned	Unassigned	Unassigned	552_0	Clustered	37	Medium-quality	VC_552_0	37	39759	No	66.86	AM27-3	Bacteroidota	Bacteroidia	Bacteroidales	Bacteroidaceae	Phocaeicola	Phocaeicola vulgatus
VIRSorter_AM27-31LB_Scaf2_2__gene_220_gene_284-247576-301176-cat_5	Unassigned	Unassigned	Unassigned	593_2	Clustered	20	Medium-quality	VC_593_2	20	53600	No	80.7	AM27-31LB	Bacillota	Clostridia	Lachnospirales	Lachnospiraceae	Butyribacter	Butyribacter intestini
VIRSorter_AM27-31LB_Scaf3_1__gene_234_gene_308-276759-329658-cat_5	Unassigned	Unassigned	Unassigned		Outlier		Medium-quality			52899	Yes	71.48	AM27-31LB	Bacillota	Clostridia	Lachnospirales	Lachnospiraceae	Butyribacter	Butyribacter intestini
VIRSorter_AM27-31LB_Scaf7_1__gene_1_gene_100-0-85293-cat_4	Unassigned	Unassigned	Unassigned	528_0	Clustered/Singleton	1	High-quality	VC_528_0	1	85293	Yes	95.54	AM27-31LB	Bacillota	Clostridia	Lachnospirales	Lachnospiraceae	Butyribacter	Butyribacter intestini
VIRSorter_AM27-32LB_Scaf3_2__gene_14_gene_109-11042-78462-cat_5	Unassigned	Unassigned	Unassigned	318_0	Clustered	12	Medium-quality	VC_318_0	12	67420	No	80.65	AM27-32LB	Bacillota	Clostridia	Lachnospirales	Lachnospiraceae	Blautia_A	Blautia obeum
VIRSorter_AM27-34_Scaf16_1_-cat_2	Unassigned	Unassigned	Unassigned	318_0	Clustered	12	Medium-quality	VC_318_0	12	93197	Yes	78.85	AM27-34	Bacillota	Clostridia	Lachnospirales	Lachnospiraceae	Blautia_A	Blautia obeum
VIRSorter_AM27-36_Scaf1_3__gene_226_gene_303-202960-260679-cat_5	Unassigned	Unassigned	Unassigned	129_0	Clustered	8	Medium-quality	VC_129_0	8	57719	No	89.01	AM27-36	Bacillota	Clostridia	Oscillospirales	Butyricicoccaceae	Agathobaculum	Agathobaculum butyriciproducens
VIRSorter_AM27-36_Scaf1_3__gene_86_gene_156-90980-136111-cat_5	Unassigned	Unassigned	Unassigned		Overlap (VC_205/VC_208/VC_210)		Medium-quality			45131	No	74.7	AM27-36	Bacillota	Clostridia	Oscillospirales	Butyricicoccaceae	Agathobaculum	Agathobaculum butyriciproducens
VIRSorter_AM27-36_Scaf8_2__gene_50_gene_114-52876-95447-cat_5	Unassigned	Unassigned	Unassigned		Overlap (VC_540/VC_593)		Medium-quality			42571	No	67.11	AM27-36	Bacillota	Clostridia	Oscillospirales	Butyricicoccaceae	Agathobaculum	Agathobaculum butyriciproducens
VIRSorter_AM27-36LB_Scaf1_1__gene_145_gene_195-145964-179246-cat_5	Unassigned	Unassigned	Unassigned	122_0	Clustered	7	Medium-quality	VC_122_0	7	33282	No	61.97	AM27-36LB	Bacillota	Clostridia	Lachnospirales	Lachnospiraceae	Choladocola	Choladocola sp003480725
VIRSorter_AM27-36LB_Scaf1_1__gene_408_gene_517-385821-472469-cat_5	Unassigned	Unassigned	Unassigned	79_4	Clustered	21	High-quality	VC_79_4	21	86648	Yes	93.88	AM27-36LB	Bacillota	Clostridia	Lachnospirales	Lachnospiraceae	Choladocola	Choladocola sp003480725
VIRSorter_AM27-42_Scaf6_1__gene_1_gene_102-0-80394-cat_5	Unassigned	Unassigned	Unassigned	555_1	Clustered	15	Medium-quality	VC_555_1	15	80394	Yes	52.96	AM27-42	Bacteroidota	Bacteroidia	Bacteroidales	Tannerellaceae	Parabacteroides	Parabacteroides distasonis
VIRSorter_AM27-46_Scaf1_1__gene_126_gene_252-130900-248898-cat_5	Unassigned	Unassigned	Unassigned	505_0	Clustered	3	Medium-quality	VC_505_0	3	117998	Yes	65.28	AM27-46	Bacteroidota	Bacteroidia	Bacteroidales	Bacteroidaceae	Bacteroides	Bacteroides uniformis
VIRSorter_AM27-6AC_Scaf16_1__gene_13_gene_73-13114-57696-cat_5	Unassigned	Unassigned	Unassigned	223_0	Clustered	12	Medium-quality	VC_223_0	12	44582	No	63.96	AM27-6AC	Bacillota	Bacilli	Erysipelotrichales	Erysipelotrichaceae	NSJ-61	NSJ-61 sp003433845
VIRSorter_AM27-6AC_Scaf29_1_-cat_2	Unassigned	Unassigned	Unassigned	329_0	Clustered	3	Medium-quality	VC_329_0	3	63883	Yes	84.21	AM27-6AC	Bacillota	Bacilli	Erysipelotrichales	Erysipelotrichaceae	NSJ-61	NSJ-61 sp003433845
VIRSorter_AM28-13_Scaf10_1__gene_24_gene_72-29182-63900-cat_5	Unassigned	Unassigned	Unassigned	620_0	Clustered	6	Medium-quality	VC_620_0	6	34718	No	64.37	AM28-13	Bacillota	Clostridia	Oscillospirales	Ruminococcaceae	Ruminococcus_D	Ruminococcus bicirculans
VIRSorter_AM28-13AC_Scaf1_2__gene_233_gene_284-285365-326824-cat_5	Unassigned	Unassigned	Unassigned		Outlier		Medium-quality			41459	No	65.21	AM28-13AC	Actinomycetota	Actinomycetia	Actinomycetales	Bifidobacteriaceae	Bifidobacterium	Bifidobacterium pseudocatenulatum
VIRSorter_AM28-15LB_Scaf18_2__gene_7_gene_48-3357-27224-cat_5	Unassigned	Unassigned	Unassigned	466_0	Clustered	10	Medium-quality	VC_466_0	10	23867	No	54.16	AM28-15LB	Bacillota	Bacilli	Erysipelotrichales	Coprobacillaceae	Faecalibacillus	Faecalibacillus intestinalis
VIRSorter_AM28-16AC_Scaf2_1__gene_75_gene_120-80660-117359-cat_5	Caudovirales	Myoviridae	P2virus	89_1	Clustered	33	Medium-quality	VC_89_1	33	36699	No	81.82	AM28-16AC	Pseudomonadota	Gammaproteobacteria	Enterobacterales	Enterobacteriaceae	Escherichia	Escherichia coli
VIRSorter_AM28-16AC_Scaf29_1_-cat_2	Caudovirales	Myoviridae	Unassigned	93_0	Clustered	13	Medium-quality	VC_93_0	13	35529	No	53.07	AM28-16AC	Pseudomonadota	Gammaproteobacteria	Enterobacterales	Enterobacteriaceae	Escherichia	Escherichia coli
VIRSorter_AM28-1AC_Scaf32_1_-cat_2	Unassigned	Unassigned	Unassigned		Overlap (VC_374/VC_375)		Medium-quality			31383	No	61.15	AM28-1AC	Bacillota	Bacilli	Lactobacillales	Enterococcaceae	Enterococcus_B	Enterococcus lactis
VIRSorter_AM28-1AC_Scaf35_1_-cat_2	Unassigned	Unassigned	Unassigned	135_0	Clustered	14	Medium-quality	VC_135_0	14	28247	No	51.76	AM28-1AC	Bacillota	Bacilli	Lactobacillales	Enterococcaceae	Enterococcus_B	Enterococcus lactis
VIRSorter_AM28-20LB_Scaf4_2__gene_134_gene_205-150626-216351-cat_5	Unassigned	Unassigned	Unassigned	298_0	Clustered	3	High-quality	VC_298_0	3	65725	No	98.32	AM28-20LB	Bacillota	Clostridia	Lachnospirales	Lachnospiraceae	Clostridium_Q	Clostridium fessum
VIRSorter_AM28-23_Scaf8_5__gene_1_gene_71-25-55782-cat_5	Unassigned	Unassigned	Unassigned		Outlier		Medium-quality			55757	No	73.67	AM28-23	Bacillota	Clostridia	Lachnospirales	Lachnospiraceae	Blautia_A	Blautia obeum
VIRSorter_AM28-25_Scaf11_2__gene_4_gene_63-4757-45503-cat_5	Unassigned	Unassigned	Unassigned		Overlap (VC_540/VC_593)		Medium-quality			40746	No	65.83	AM28-25	Bacillota	Clostridia	Oscillospirales	Butyricicoccaceae	Agathobaculum	Agathobaculum butyriciproducens
VIRSorter_AM28-25_Scaf14_1__gene_4_gene_52-1748-34832-cat_5	Unassigned	Unassigned	Unassigned	129_0	Clustered	8	Medium-quality	VC_129_0	8	33084	No	55.43	AM28-25	Bacillota	Clostridia	Oscillospirales	Butyricicoccaceae	Agathobaculum	Agathobaculum butyriciproducens
VIRSorter_AM28-25_Scaf19_1__gene_21_gene_87-19944-64619-cat_5	Unassigned	Unassigned	Unassigned		Overlap (VC_205/VC_208/VC_210)		Medium-quality			44675	No	74.78	AM28-25	Bacillota	Clostridia	Oscillospirales	Butyricicoccaceae	Agathobaculum	Agathobaculum butyriciproducens
VIRSorter_AM28-25_Scaf23_1_-cat_2	Unassigned	Unassigned	Unassigned		Outlier		Medium-quality			31022	No	50.7	AM28-25	Bacillota	Clostridia	Oscillospirales	Butyricicoccaceae	Agathobaculum	Agathobaculum butyriciproducens
VIRSorter_AM28-25_Scaf9_1_-cat_2	Unassigned	Unassigned	Unassigned	619_1	Clustered/Singleton	1	Medium-quality	VC_619_1	1	115072	Yes	65.71	AM28-25	Bacillota	Clostridia	Oscillospirales	Butyricicoccaceae	Agathobaculum	Agathobaculum butyriciproducens
VIRSorter_AM28-28LB_Scaf1_1__gene_6_gene_80-5187-79138-cat_5	Unassigned	Unassigned	Unassigned	399_1	Clustered	7	Complete	VC_399_1	7	73951	Yes	100	AM28-28LB	Bacillota	Clostridia	Oscillospirales	Acutalibacteraceae	Ruminococcus_E	Ruminococcus bromii
VIRSorter_AM28-29LB_Scaf6_2__gene_3_gene_76-1885-75833-cat_5	Unassigned	Unassigned	Unassigned	399_1	Clustered	7	High-quality	VC_399_1	7	73948	Yes	90.88	AM28-29LB	Bacillota	Clostridia	Oscillospirales	Acutalibacteraceae	Ruminococcus_E	Ruminococcus bromii
VIRSorter_AM28-39_Scaf3_1__gene_3_gene_60-2262-51683-cat_5	Unassigned	Unassigned	Unassigned	399_2	Clustered	29	Medium-quality	VC_399_2	29	49421	No	77.35	AM28-39	Bacillota	Clostridia	Lachnospirales	Lachnospiraceae	Coprococcus_A	Coprococcus catus
VIRSorter_AM28-41_Scaf5_2__gene_11_gene_75-15607-64742-cat_5	Unassigned	Unassigned	Unassigned	127_0	Clustered	5	Medium-quality	VC_127_0	5	49135	No	75.29	AM28-41	Bacillota	Clostridia	Lachnospirales	Lachnospiraceae	Blautia_A	Blautia sp003471165
VIRSorter_AM28-49_Scaf16_2__gene_2_gene_57-237-48818-cat_5	Unassigned	Unassigned	Unassigned	281_0	Clustered	20	Medium-quality	VC_281_0	20	48581	No	78.09	AM28-49	Bacteroidota	Bacteroidia	Bacteroidales	Bacteroidaceae	Bacteroides	Bacteroides uniformis
VIRSorter_AM28-50_Scaf26_1_-cat_2	Unassigned	Unassigned	Unassigned	135_0	Clustered	14	Medium-quality	VC_135_0	14	28247	No	51.76	AM28-50	Bacillota	Bacilli	Lactobacillales	Enterococcaceae	Enterococcus_B	Enterococcus lactis
VIRSorter_AM28-50_Scaf27_1_-cat_2	Unassigned	Unassigned	Unassigned		Overlap (VC_374/VC_375)		Medium-quality			26008	No	52.01	AM28-50	Bacillota	Bacilli	Lactobacillales	Enterococcaceae	Enterococcus_B	Enterococcus lactis
VIRSorter_AM28-6_Scaf6_2__gene_9_gene_99-12577-108802-cat_5	Unassigned	Unassigned	Unassigned	552_0	Clustered	37	High-quality	VC_552_0	37	96225	No	95.34	AM28-6	Bacteroidota	Bacteroidia	Bacteroidales	Bacteroidaceae	Phocaeicola	Phocaeicola dorei
VIRSorter_AM28-7_Scaf24_1_-cat_2	Unassigned	Unassigned	Unassigned	612_0	Clustered	3	Medium-quality	VC_612_0	3	31499	No	51.12	AM28-7	Bacillota	Clostridia	Lachnospirales	Lachnospiraceae	Mediterraneibacter	Mediterraneibacter torques
VIRSorter_AM28-7_Scaf8_1__gene_12_gene_65-14289-59500-cat_5	Unassigned	Unassigned	Unassigned	399_2	Clustered	29	Medium-quality	VC_399_2	29	45211	No	68.75	AM28-7	Bacillota	Clostridia	Lachnospirales	Lachnospiraceae	Mediterraneibacter	Mediterraneibacter torques
VIRSorter_AM29-1_Scaf1_1__gene_41_gene_144-42885-138330-cat_5	Unassigned	Unassigned	Unassigned	636_0	Clustered	7	Medium-quality	VC_636_0	7	95445	Yes	61.24	AM29-1	Bacillota	Clostridia	Lachnospirales	Lachnospiraceae	Mediterraneibacter	Mediterraneibacter faecis
VIRSorter_AM29-10LB_Scaf1_1__gene_165_gene_218-186471-218998-cat_5	Unassigned	Unassigned	Unassigned	636_0	Clustered	7	Medium-quality	VC_636_0	7	32527	No	69.08	AM29-10LB	Bacillota	Clostridia	Lachnospirales	Lachnospiraceae	Mediterraneibacter	Mediterraneibacter faecis
VIRSorter_AM29-11_Scaf5_1__gene_173_gene_230-179390-222791-cat_5	Unassigned	Unassigned	Unassigned	117_0	Clustered	8	Medium-quality	VC_117_0	8	43401	No	79.62	AM29-11	Bacillota	Clostridia	Lachnospirales	Lachnospiraceae	Dorea	Dorea formicigenerans
VIRSorter_AM29-12AC_Scaf3_1__gene_20_gene_119-26533-129007-cat_4	Unassigned	Unassigned	Unassigned	555_2	Clustered	5	Medium-quality	VC_555_2	5	102474	Yes	75.87	AM29-12AC	Bacteroidota	Bacteroidia	Bacteroidales	Bacteroidaceae	Bacteroides	Bacteroides uniformis
VIRSorter_AM29-12AC_Scaf7_1__gene_1_gene_133-8-162892-cat_5	Unassigned	Unassigned	Unassigned	550_0	Clustered	3	Medium-quality	VC_550_0	3	162884	Yes	56.62	AM29-12AC	Bacteroidota	Bacteroidia	Bacteroidales	Bacteroidaceae	Bacteroides	Bacteroides uniformis
VIRSorter_AM29-13_Scaf18_1__gene_15_gene_78-14263-54651-cat_5	Unassigned	Unassigned	Unassigned	116_0	Clustered	18	Medium-quality	VC_116_0	18	40388	No	65.61	AM29-13	Bacillota	Bacilli	Erysipelotrichales	Coprobacillaceae	Faecalibacillus	Faecalibacillus intestinalis
VIRSorter_AM29-1AC_Scaf1_2__gene_389_gene_490-467513-552661-cat_5	Unassigned	Unassigned	Unassigned	505_3	Clustered/Singleton	1	Medium-quality	VC_505_3	1	85148	Yes	52.18	AM29-1AC	Bacteroidota	Bacteroidia	Bacteroidales	Bacteroidaceae	Bacteroides	Bacteroides uniformis
VIRSorter_AM29-1AC_Scaf3_1__gene_20_gene_119-26533-129007-cat_4	Unassigned	Unassigned	Unassigned	555_2	Clustered	5	Medium-quality	VC_555_2	5	102474	Yes	75.87	AM29-1AC	Bacteroidota	Bacteroidia	Bacteroidales	Bacteroidaceae	Bacteroides	Bacteroides uniformis
VIRSorter_AM29-1AC_Scaf7_1__gene_1_gene_133-8-162892-cat_5	Unassigned	Unassigned	Unassigned	550_0	Clustered	3	Medium-quality	VC_550_0	3	162884	Yes	56.62	AM29-1AC	Bacteroidota	Bacteroidia	Bacteroidales	Bacteroidaceae	Bacteroides	Bacteroides uniformis
VIRSorter_AM29-1LB_Scaf1_1__gene_86_gene_129-102587-129945-cat_5	Unassigned	Unassigned	Unassigned	636_0	Clustered	7	Medium-quality	VC_636_0	7	27358	No	59.07	AM29-1LB	Bacillota	Clostridia	Lachnospirales	Lachnospiraceae	Mediterraneibacter	Mediterraneibacter faecis
VIRSorter_AM29-2_Scaf2_1__gene_137_gene_179-156426-196185-cat_5	Unassigned	Unassigned	Unassigned	552_0	Clustered	37	Medium-quality	VC_552_0	37	39759	No	66.86	AM29-2	Bacteroidota	Bacteroidia	Bacteroidales	Bacteroidaceae	Phocaeicola	Phocaeicola vulgatus
VIRSorter_AM29-2AC_Scaf13_1__gene_1_gene_56-1017-45110-cat_5	Unassigned	Unassigned	Unassigned		Overlap (VC_533/VC_538)		Medium-quality			44093	No	53.06	AM29-2AC	Bacteroidota	Bacteroidia	Bacteroidales	Bacteroidaceae	Bacteroides	Bacteroides uniformis
VIRSorter_AM29-2AC_Scaf8_1__gene_8_gene_140-4169-119818-cat_5	Unassigned	Unassigned	Unassigned	558_1	Clustered	49	Medium-quality	VC_558_1	49	115649	No	78.53	AM29-2AC	Bacteroidota	Bacteroidia	Bacteroidales	Bacteroidaceae	Bacteroides	Bacteroides uniformis
VIRSorter_AM29-4LB_Scaf12_1__gene_1_gene_56-1023-45116-cat_5	Unassigned	Unassigned	Unassigned		Overlap (VC_533/VC_538)		Medium-quality			44093	No	53.06	AM29-4LB	Bacteroidota	Bacteroidia	Bacteroidales	Bacteroidaceae	Bacteroides	Bacteroides uniformis
VIRSorter_AM29-4LB_Scaf7_1__gene_46_gene_178-65500-181149-cat_5	Unassigned	Unassigned	Unassigned	558_1	Clustered	49	Medium-quality	VC_558_1	49	115649	No	78.53	AM29-4LB	Bacteroidota	Bacteroidia	Bacteroidales	Bacteroidaceae	Bacteroides	Bacteroides uniformis
VIRSorter_AM29-5AC_Scaf1_1__gene_32_gene_143-30152-138330-cat_5	Unassigned	Unassigned	Unassigned	636_0	Clustered	7	Medium-quality	VC_636_0	7	108178	Yes	61.24	AM29-5AC	Bacillota	Clostridia	Lachnospirales	Lachnospiraceae	Mediterraneibacter	Mediterraneibacter faecis
VIRSorter_AM29-6AC_Scaf1_4__gene_241_gene_337-278828-374541-cat_5	Unassigned	Unassigned	Unassigned	594_0	Clustered	2	Medium-quality	VC_594_0	2	95713	Yes	72.65	AM29-6AC	Bacillota	Clostridia	Lachnospirales	Anaerotignaceae	Anaerotignum	Anaerotignum faecicola
VIRSorter_AM29-6AC_Scaf1_4__gene_419_gene_518-452690-529219-cat_4	Unassigned	Unassigned	Unassigned	309_0	Clustered	2	Medium-quality	VC_309_0	2	76529	Yes	50.1	AM29-6AC	Bacillota	Clostridia	Lachnospirales	Anaerotignaceae	Anaerotignum	Anaerotignum faecicola
VIRSorter_AM29-6AC_Scaf7_1__gene_32_gene_96-42599-97226-cat_5	Unassigned	Unassigned	Unassigned	683_0	Clustered	2	Medium-quality	VC_683_0	2	54627	Yes	51.98	AM29-6AC	Bacillota	Clostridia	Lachnospirales	Anaerotignaceae	Anaerotignum	Anaerotignum faecicola
VIRSorter_AM30-13_Scaf16_2__gene_1_gene_94-0-64754-cat_5	Unassigned	Unassigned	Unassigned		Overlap (VC_506/VC_510/VC_511)		Medium-quality			64754	Yes	57.61	AM30-13	Bacteroidota	Bacteroidia	Bacteroidales	Bacteroidaceae	Bacteroides	Bacteroides ovatus
VIRSorter_AM30-13_Scaf31_1__gene_1_gene_52-48-35400-cat_5	Unassigned	Unassigned	Unassigned	214_0	Clustered	26	Medium-quality	VC_214_0	26	35352	No	52.25	AM30-13	Bacteroidota	Bacteroidia	Bacteroidales	Bacteroidaceae	Bacteroides	Bacteroides ovatus
VIRSorter_AM30-13_Scaf4_2__gene_13_gene_145-11109-126757-cat_5	Unassigned	Unassigned	Unassigned	558_1	Clustered	49	Medium-quality	VC_558_1	49	115648	No	78.53	AM30-13	Bacteroidota	Bacteroidia	Bacteroidales	Bacteroidaceae	Bacteroides	Bacteroides ovatus
VIRSorter_AM30-13AC_Scaf25_1_-cat_2	Unassigned	Unassigned	Unassigned	541_0	Clustered	17	Medium-quality	VC_541_0	17	40651	Yes	65.87	AM30-13AC	Bacillota	Clostridia	Lachnospirales	Lachnospiraceae	Agathobacter	Agathobacter rectalis
VIRSorter_AM30-15AC_Scaf1_1__gene_110_gene_166-127998-169066-cat_5	Unassigned	Unassigned	Unassigned	579_0	Clustered	4	Medium-quality	VC_579_0	4	41068	No	68.83	AM30-15AC	Bacillota	Clostridia	Lachnospirales	Lachnospiraceae	Blautia_A	Blautia sp003471165
VIRSorter_AM30-16_Scaf14_1__gene_17_gene_95-16036-76567-cat_5	Unassigned	Unassigned	Unassigned	549_0	Clustered	4	Medium-quality	VC_549_0	4	60531	Yes	68.24	AM30-16	Bacteroidota	Bacteroidia	Bacteroidales	Bacteroidaceae	Bacteroides	Bacteroides uniformis
VIRSorter_AM30-16_Scaf4_2__gene_103_gene_136-125414-160779-cat_5	Unassigned	Unassigned	Unassigned		Overlap (VC_575/VC_577)		Medium-quality			35365	No	52.91	AM30-16	Bacteroidota	Bacteroidia	Bacteroidales	Bacteroidaceae	Bacteroides	Bacteroides uniformis
VIRSorter_AM30-16AC-r_Scaf5_1__gene_20_gene_119-21133-81492-cat_4	Unassigned	Unassigned	Unassigned		Overlap (VC_530/VC_531)		Medium-quality			60359	Yes	60.58	AM30-16AC-r	Bacillota	Bacilli	Erysipelotrichales	Coprobacillaceae	Faecalibacillus	Faecalibacillus intestinalis
VIRSorter_AM30-21_Scaf3_1__gene_50_gene_179-54563-169484-cat_5	Unassigned	Unassigned	Unassigned	558_1	Clustered	49	Medium-quality	VC_558_1	49	114921	No	78.22	AM30-21	Bacteroidota	Bacteroidia	Bacteroidales	Marinifilaceae	Odoribacter	Odoribacter splanchnicus
VIRSorter_AM30-24_Scaf6_1__gene_72_gene_171-67905-131942-cat_4	Unassigned	Unassigned	Unassigned	614_0	Clustered	2	Medium-quality	VC_614_0	2	64037	No	73.66	AM30-24	Bacillota	Clostridia	Lachnospirales	Lachnospiraceae	Copromonas	Copromonas sp900066055
VIRSorter_AM30-26_Scaf3_1__gene_52_gene_115-59074-132843-cat_5	Unassigned	Unassigned	Unassigned	589_0	Clustered	33	Medium-quality	VC_589_0	33	73769	No	89.16	AM30-26	Bacteroidota	Bacteroidia	Bacteroidales	Bacteroidaceae	Bacteroides	Bacteroides thetaiotaomicron
VIRSorter_AM30-26_Scaf4_4__gene_126_gene_225-147568-218750-cat_4	Unassigned	Unassigned	Unassigned	590_1	Clustered	31	Medium-quality	VC_590_1	31	71182	No	66.61	AM30-26	Bacteroidota	Bacteroidia	Bacteroidales	Bacteroidaceae	Bacteroides	Bacteroides thetaiotaomicron
VIRSorter_AM30-26_Scaf7_4__gene_36_gene_69-51062-86208-cat_5	Unassigned	Unassigned	Unassigned		Overlap (VC_575/VC_577)		Medium-quality			35146	No	52.58	AM30-26	Bacteroidota	Bacteroidia	Bacteroidales	Bacteroidaceae	Bacteroides	Bacteroides thetaiotaomicron
VIRSorter_AM30-4_Scaf7_1__gene_94_gene_194-113060-205458-cat_5	Unassigned	Unassigned	Unassigned	555_1	Clustered	15	Medium-quality	VC_555_1	15	92398	Yes	65.27	AM30-4	Bacteroidota	Bacteroidia	Bacteroidales	Tannerellaceae	Parabacteroides	Parabacteroides distasonis
VIRSorter_AM30-40_Scaf10_1_-cat_2	Unassigned	Unassigned	Unassigned	574_1	Clustered/Singleton	1	Medium-quality	VC_574_1	1	76338	No	79.61	AM30-40	Bacteroidota	Bacteroidia	Bacteroidales	Bacteroidaceae	Phocaeicola	Phocaeicola vulgatus
VIRSorter_AM30-9LB_Scaf5_2__gene_84_gene_135-98903-130810-cat_5	Unassigned	Unassigned	Unassigned		Overlap (VC_608/VC_626)		Medium-quality			31907	No	59.09	AM30-9LB	Actinomycetota	Actinomycetia	Actinomycetales	Bifidobacteriaceae	Bifidobacterium	Bifidobacterium longum
VIRSorter_AM31-10_Scaf1_1__gene_124_gene_224-159823-269690-cat_5	Unassigned	Unassigned	Unassigned	552_0	Clustered	37	Medium-quality	VC_552_0	37	109867	Yes	60.75	AM31-10	Bacteroidota	Bacteroidia	Bacteroidales	Bacteroidaceae	Phocaeicola	Phocaeicola plebeius
VIRSorter_AM31-12AC_Scaf8_1__gene_15_gene_114-13382-65886-cat_4	Unassigned	Unassigned	Unassigned	80_0	Clustered	2	Medium-quality	VC_80_0	2	52504	No	79.76	AM31-12AC	Bacillota	Clostridia	Lachnospirales	Lachnospiraceae	Schaedlerella	Schaedlerella sp900066545
VIRSorter_AM31-13_Scaf1_1__gene_65_gene_180-83526-181113-cat_5	Unassigned	Unassigned	Unassigned	558_1	Clustered	49	Medium-quality	VC_558_1	49	97587	No	75.5	AM31-13	Bacteroidota	Bacteroidia	Bacteroidales	Bacteroidaceae	Phocaeicola	Phocaeicola coprocola
VIRSorter_AM31-17_Scaf12_1_-circular-cat_2	Caudovirales	Myoviridae	Unassigned	98_2	Clustered	2	High-quality	VC_98_2	2	149220	No	90.03	AM31-17	Bacillota	Bacilli	Bacillales	Bacillaceae_G	Bacillus_A	Bacillus paranthracis
VIRSorter_AM31-17_Scaf3_1__gene_217_gene_283-228904-271280-cat_5	Unassigned	Unassigned	Unassigned		Outlier		Medium-quality			42376	No	79.59	AM31-17	Bacillota	Bacilli	Bacillales	Bacillaceae_G	Bacillus_A	Bacillus paranthracis
VIRSorter_AM31-17_Scaf30_1_-cat_2	Unassigned	Unassigned	Unassigned		Outlier		Medium-quality			57586	No	84.87	AM31-17	Bacillota	Bacilli	Bacillales	Bacillaceae_G	Bacillus_A	Bacillus paranthracis
VIRSorter_AM31-22-C_Scaf1_2__gene_1_gene_56-0-35816-cat_5	Unassigned	Unassigned	Unassigned	567_1	Clustered	42	Medium-quality	VC_567_1	42	35816	No	59	AM31-22-C	Actinomycetota	Actinomycetia	Actinomycetales	Bifidobacteriaceae	Bifidobacterium	Bifidobacterium pseudocatenulatum
VIRSorter_AM31-23_Scaf2_1__gene_164_gene_346-218620-382454-cat_5	Unassigned	Unassigned	Unassigned	558_1	Clustered	49	High-quality	VC_558_1	49	163834	No	94.84	AM31-23	Bacteroidota	Bacteroidia	Bacteroidales	Bacteroidaceae	Bacteroides	Bacteroides uniformis
VIRSorter_AM31-2AC_Scaf7_1__gene_51_gene_106-63744-104315-cat_5	Unassigned	Unassigned	Unassigned	632_0	Clustered	6	Medium-quality	VC_632_0	6	40571	Yes	63.47	AM31-2AC	Actinomycetota	Coriobacteriia	Coriobacteriales	Coriobacteriaceae	Collinsella	Collinsella sp900540855
VIRSorter_AM31-32_Scaf2_1__gene_75_gene_122-87891-129357-cat_5	Unassigned	Unassigned	Unassigned		Outlier		Medium-quality			41466	No	51.29	AM31-32	Bacillota	Clostridia	Oscillospirales	Acutalibacteraceae	Ruminococcus_E	Ruminococcus bromii
VIRSorter_AM31-4_Scaf1_1__gene_472_gene_651-569251-725620-cat_5	Unassigned	Unassigned	Unassigned	567_6	Clustered/Singleton	1	Medium-quality	VC_567_6	1	156369	Yes	64.02	AM31-4	Actinomycetota	Actinomycetia	Actinomycetales	Bifidobacteriaceae	Bifidobacterium	Bifidobacterium pseudocatenulatum
VIRSorter_AM32-10AC_Scaf12_1__gene_48_gene_132-52796-110017-cat_5	Unassigned	Unassigned	Unassigned	130_2	Clustered/Singleton	1	Medium-quality	VC_130_2	1	57221	Yes	89.73	AM32-10AC	Bacillota	Clostridia	Lachnospirales	Lachnospiraceae	Blautia_A	Blautia obeum
VIRSorter_AM32-10AC_Scaf20_2_-cat_2	Unassigned	Unassigned	Unassigned	300_1	Clustered	11	Medium-quality	VC_300_1	11	38215	No	64.22	AM32-10AC	Bacillota	Clostridia	Lachnospirales	Lachnospiraceae	Blautia_A	Blautia obeum
VIRSorter_AM32-11AC_Scaf18_2__gene_1_gene_44-0-41030-cat_5	Unassigned	Unassigned	Unassigned	281_0	Clustered	20	Medium-quality	VC_281_0	20	41030	No	71.64	AM32-11AC	Bacteroidota	Bacteroidia	Bacteroidales	Bacteroidaceae	Bacteroides	Bacteroides uniformis
VIRSorter_AM32-11LB_Scaf4_1__gene_36_gene_137-33858-95251-cat_5	Unassigned	Unassigned	Unassigned	530_0	Clustered	8	Medium-quality	VC_530_0	8	61393	Yes	80.07	AM32-11LB	Bacillota	Bacilli	Erysipelotrichales	Coprobacillaceae	Faecalibacillus	Faecalibacillus intestinalis
VIRSorter_AM32-13_Scaf2_1__gene_34_gene_92-28738-67419-cat_5	Caudovirales	Siphoviridae	Unassigned	305_0	Clustered	5	Medium-quality	VC_305_0	5	38681	No	62.7	AM32-13	Bacillota	Clostridia	Clostridiales	Clostridiaceae	Clostridium	Clostridium butyricum
VIRSorter_AM32-14LB_Scaf3_5__gene_19_gene_77-21507-84984-cat_5	Unassigned	Unassigned	Unassigned	589_0	Clustered	33	Medium-quality	VC_589_0	33	63477	No	81.22	AM32-14LB	Bacteroidota	Bacteroidia	Bacteroidales	Bacteroidaceae	Bacteroides	Bacteroides ovatus
VIRSorter_AM32-14LB_Scaf5_2__gene_5_gene_129-5872-96266-cat_5	Unassigned	Unassigned	Unassigned	505_6	Clustered/Singleton	1	Medium-quality	VC_505_6	1	90394	Yes	59.56	AM32-14LB	Bacteroidota	Bacteroidia	Bacteroidales	Bacteroidaceae	Bacteroides	Bacteroides ovatus
VIRSorter_AM32-19_Scaf18_1__gene_1_gene_43-0-31455-cat_5	Unassigned	Unassigned	Unassigned	131_0	Clustered	2	Medium-quality	VC_131_0	2	31455	No	57.61	AM32-19	Bacillota	Clostridia	Oscillospirales	Butyricicoccaceae	Agathobaculum	Agathobaculum butyriciproducens
VIRSorter_AM32-19_Scaf4_1__gene_5_gene_156-3591-109652-cat_5	Unassigned	Unassigned	Unassigned		Overlap (VC_130/VC_206/VC_208)		High-quality			106061	No	98.59	AM32-19	Bacillota	Clostridia	Oscillospirales	Butyricicoccaceae	Agathobaculum	Agathobaculum butyriciproducens
VIRSorter_AM32-23_Scaf11_1__gene_46_gene_114-53782-105693-cat_5	Unassigned	Unassigned	Unassigned	555_1	Clustered	15	Medium-quality	VC_555_1	15	51911	No	73.64	AM32-23	Bacteroidota	Bacteroidia	Bacteroidales	Tannerellaceae	Parabacteroides	Parabacteroides distasonis
VIRSorter_AM32-23_Scaf4_1__gene_1_gene_131-0-120223-cat_5	Unassigned	Unassigned	Unassigned	551_5	Clustered/Singleton	1	Medium-quality	VC_551_5	1	120223	Yes	79.5	AM32-23	Bacteroidota	Bacteroidia	Bacteroidales	Tannerellaceae	Parabacteroides	Parabacteroides distasonis
VIRSorter_AM32-26AC_Scaf4_1__gene_3_gene_67-1776-54194-cat_5	Unassigned	Unassigned	Unassigned	213_2	Clustered	11	Medium-quality	VC_213_2	11	52418	No	58.25	AM32-26AC	Bacteroidota	Bacteroidia	Bacteroidales	Bacteroidaceae	Phocaeicola	Phocaeicola vulgatus
VIRSorter_AM32-6_Scaf1_1__gene_220_gene_284-219411-264050-cat_5	Unassigned	Unassigned	Unassigned		Outlier		Medium-quality			44639	No	73.11	AM32-6	Bacillota	Clostridia	Lachnospirales	Lachnospiraceae	Ruminococcus_B	Ruminococcus gnavus
VIRSorter_AM32-6_Scaf10_1__gene_3_gene_89-2708-76551-cat_5	Unassigned	Unassigned	Unassigned	539_0	Clustered	7	Medium-quality	VC_539_0	7	73843	Yes	71.33	AM32-6	Bacillota	Clostridia	Lachnospirales	Lachnospiraceae	Ruminococcus_B	Ruminococcus gnavus
VIRSorter_AM32-6_Scaf22_1_-cat_2	Unassigned	Unassigned	Unassigned	399_2	Clustered	29	Medium-quality	VC_399_2	29	58784	No	87.51	AM32-6	Bacillota	Clostridia	Lachnospirales	Lachnospiraceae	Ruminococcus_B	Ruminococcus gnavus
VIRSorter_AM32-8LB_Scaf1_2__gene_123_gene_222-116972-193087-cat_4	Unassigned	Unassigned	Unassigned	156_0	Clustered	15	Medium-quality	VC_156_0	15	76115	Yes	72.5	AM32-8LB	Bacillota	Clostridia	Lachnospirales	Lachnospiraceae	Roseburia	Roseburia inulinivorans
VIRSorter_AM33-1_Scaf5_1__gene_67_gene_171-82101-181796-cat_5	Unassigned	Unassigned	Unassigned	555_1	Clustered	15	Medium-quality	VC_555_1	15	99695	Yes	83.58	AM33-1	Bacteroidota	Bacteroidia	Bacteroidales	Tannerellaceae	Parabacteroides	Parabacteroides distasonis
VIRSorter_AM33-14_Scaf2_3__gene_47_gene_87-57838-87705-cat_4	Unassigned	Unassigned	Unassigned	301_0	Clustered	4	Medium-quality	VC_301_0	4	29867	No	57.15	AM33-14	Bacillota	Clostridia	Lachnospirales	Lachnospiraceae	Mediterraneibacter	Mediterraneibacter faecis
VIRSorter_AM33-14_Scaf6_1__gene_51_gene_156-45950-144451-cat_5	Unassigned	Unassigned	Unassigned	652_1	Clustered/Singleton	1	Medium-quality	VC_652_1	1	98501	Yes	61.06	AM33-14	Bacillota	Clostridia	Lachnospirales	Lachnospiraceae	Mediterraneibacter	Mediterraneibacter faecis
VIRSorter_AM33-14AC_Scaf2_1__gene_64_gene_166-67388-165967-cat_5	Unassigned	Unassigned	Unassigned		Outlier		Medium-quality			98579	Yes	70.18	AM33-14AC	Bacillota	Clostridia	Oscillospirales	Ruminococcaceae	Faecalibacterium	Faecalibacterium prausnitzii
VIRSorter_AM33-14BH_Scaf1_1__gene_187_gene_288-188556-286994-cat_5	Unassigned	Unassigned	Unassigned	598_0	Clustered/Singleton	1	Medium-quality	VC_598_0	1	98438	Yes	59.77	AM33-14BH	Bacillota	Negativicutes	Acidaminococcales	Acidaminococcaceae	Acidaminococcus	Acidaminococcus intestini
VIRSorter_AM33-1ACA_Scaf1_2__gene_139_gene_194-166449-202024-cat_5	Unassigned	Unassigned	Unassigned	600_1	Clustered	31	Medium-quality	VC_600_1	31	35575	No	60.66	AM33-1ACA	Actinomycetota	Actinomycetia	Actinomycetales	Bifidobacteriaceae	Bifidobacterium	Bifidobacterium longum
VIRSorter_AM33-2AC_Scaf3_1__gene_23_gene_90-27587-68952-cat_5	Caudovirales	Siphoviridae	Unassigned	437_0	Clustered	9	Medium-quality	VC_437_0	9	41365	No	64.92	AM33-2AC	Bacillota	Bacilli	Lactobacillales	Lactobacillaceae	Lacticaseibacillus	Lacticaseibacillus paracasei
VIRSorter_AM33-3_Scaf12_2__gene_13_gene_82-13642-59157-cat_5	Unassigned	Unassigned	Unassigned	637_0	Clustered	2	Medium-quality	VC_637_0	2	45515	No	55.61	AM33-3	Bacillota	Clostridia	Lachnospirales	Lachnospiraceae	Ventrimonas	Ventrimonas sp003480315
VIRSorter_AM33-3_Scaf16_1__gene_3_gene_51-1920-47601-cat_5	Unassigned	Unassigned	Unassigned	593_2	Clustered	20	Medium-quality	VC_593_2	20	45681	No	69.73	AM33-3	Bacillota	Clostridia	Lachnospirales	Lachnospiraceae	Ventrimonas	Ventrimonas sp003480315
VIRSorter_AM33-3BH_Scaf2_1__gene_93_gene_141-92960-129184-cat_5	Unassigned	Unassigned	Unassigned		Overlap (VC_150/VC_151)		Medium-quality			36224	No	68.93	AM33-3BH	Bacillota	Bacilli	Lactobacillales	Streptococcaceae	Streptococcus	Streptococcus parasanguinis
VIRSorter_AM33-4A_Scaf1_1__gene_535_gene_591-620262-658794-cat_5	Unassigned	Unassigned	Unassigned	567_1	Clustered	42	Medium-quality	VC_567_1	42	38532	No	63.23	AM33-4A	Actinomycetota	Actinomycetia	Actinomycetales	Bifidobacteriaceae	Bifidobacterium	Bifidobacterium pseudocatenulatum
VIRSorter_AM33-7A_Scaf2_1__gene_119_gene_240-152780-261134-cat_5	Unassigned	Unassigned	Unassigned	567_5	Clustered/Singleton	1	Medium-quality	VC_567_5	1	108354	Yes	53.39	AM33-7A	Actinomycetota	Actinomycetia	Actinomycetales	Bifidobacteriaceae	Bifidobacterium	Bifidobacterium adolescentis
VIRSorter_AM33-7BH_Scaf3_2__gene_1_gene_68-0-41344-cat_5	Caudovirales	Siphoviridae	Unassigned	437_0	Clustered	9	Medium-quality	VC_437_0	9	41344	No	64.89	AM33-7BH	Bacillota	Bacilli	Lactobacillales	Lactobacillaceae	Lacticaseibacillus	Lacticaseibacillus paracasei
VIRSorter_AM34-12_Scaf6_2__gene_41_gene_139-49314-134347-cat_5	Unassigned	Unassigned	Unassigned	298_1	Clustered/Singleton	1	High-quality	VC_298_1	1	85033	No	90.47	AM34-12	Bacillota	Clostridia	Lachnospirales	Lachnospiraceae	Blautia_A	Blautia obeum
VIRSorter_AM34-17_Scaf18_1__gene_1_gene_61-186-47100-cat_5	Unassigned	Unassigned	Unassigned		Overlap (VC_535/VC_536)		Medium-quality			46914	Yes	64.12	AM34-17	Bacteroidota	Bacteroidia	Bacteroidales	Tannerellaceae	Parabacteroides	Parabacteroides merdae
VIRSorter_AM34-18LB_Scaf4_1__gene_113_gene_167-132151-175857-cat_5	Unassigned	Unassigned	Unassigned		Outlier		Medium-quality			43706	No	50.12	AM34-18LB	Bacteroidota	Bacteroidia	Bacteroidales	Bacteroidaceae	Phocaeicola	Phocaeicola vulgatus
VIRSorter_AM34-21LBA_Scaf13_1__gene_1_gene_56-0-37311-cat_5	Unassigned	Unassigned	Unassigned	566_0	Clustered	9	Medium-quality	VC_566_0	9	37311	No	53.67	AM34-21LBA	Actinomycetota	Actinomycetia	Actinomycetales	Bifidobacteriaceae	Bifidobacterium	Bifidobacterium longum
VIRSorter_AM34-3LB_Scaf3_1__gene_119_gene_242-122734-213343-cat_5	Unassigned	Unassigned	Unassigned	191_1	Clustered/Singleton	1	High-quality	VC_191_1	1	90609	No	99.31	AM34-3LB	Bacillota	Clostridia	Lachnospirales	Lachnospiraceae	Anaerobutyricum	Anaerobutyricum hallii
VIRSorter_AM34-3LB_Scaf9_2_-cat_2	Unassigned	Unassigned	Unassigned		Outlier		Medium-quality			69486	Yes	74.43	AM34-3LB	Bacillota	Clostridia	Lachnospirales	Lachnospiraceae	Anaerobutyricum	Anaerobutyricum hallii
VIRSorter_AM34-4_Scaf11_1_-cat_2	Unassigned	Unassigned	Unassigned	566_0	Clustered	9	High-quality	VC_566_0	9	102967	Yes	92.19	AM34-4	Actinomycetota	Actinomycetia	Actinomycetales	Bifidobacteriaceae	Bifidobacterium	Bifidobacterium longum
VIRSorter_AM34-8_Scaf16_1_-cat_2	Unassigned	Unassigned	Unassigned	89_0	Clustered	3	Medium-quality	VC_89_0	3	112690	Yes	59.06	AM34-8	Pseudomonadota	Gammaproteobacteria	Enterobacterales	Enterobacteriaceae	Escherichia	Escherichia coli
VIRSorter_AM34-8_Scaf6_2__gene_115_gene_163-128296-170241-cat_5	Caudovirales	Siphoviridae	Unassigned	246_0	Clustered	24	Medium-quality	VC_246_0	24	41945	No	69.49	AM34-8	Pseudomonadota	Gammaproteobacteria	Enterobacterales	Enterobacteriaceae	Escherichia	Escherichia coli
VIRSorter_AM34-9LB_Scaf11_1_-cat_2	Unassigned	Unassigned	Unassigned	177_0	Clustered	3	Medium-quality	VC_177_0	3	130313	No	67.15	AM34-9LB	Bacillota	Clostridia	Lachnospirales	Lachnospiraceae	Blautia_A	Blautia wexlerae
VIRSorter_AM35-11_Scaf2_1__gene_37_gene_92-50033-87803-cat_5	Unassigned	Unassigned	Unassigned	591_0	Clustered	3	Medium-quality	VC_591_0	3	37770	No	55.48	AM35-11	Bacteroidota	Bacteroidia	Bacteroidales	Bacteroidaceae	Phocaeicola	Phocaeicola vulgatus
VIRSorter_AM35-12_Scaf15_1_-cat_2	Unassigned	Unassigned	Unassigned	197_0	Clustered	3	Medium-quality	VC_197_0	3	86374	Yes	51.25	AM35-12	Bacillota	Clostridia	Lachnospirales	Lachnospiraceae	Dorea	Dorea formicigenerans
VIRSorter_AM35-12_Scaf3_1__gene_27_gene_88-25150-70823-cat_5	Unassigned	Unassigned	Unassigned	593_2	Clustered	20	Medium-quality	VC_593_2	20	45673	No	70.45	AM35-12	Bacillota	Clostridia	Lachnospirales	Lachnospiraceae	Dorea	Dorea formicigenerans
VIRSorter_AM35-14_Scaf12_1__gene_1_gene_43-0-33640-cat_5	Unassigned	Unassigned	Unassigned		Outlier		Medium-quality			33640	No	62.52	AM35-14	Bacillota	Clostridia	Lachnospirales	Lachnospiraceae	Enterocloster	Enterocloster bolteae
VIRSorter_AM35-14_Scaf2_1__gene_14_gene_81-9826-55715-cat_5	Unassigned	Unassigned	Unassigned		Outlier		Medium-quality			45889	No	56.37	AM35-14	Bacillota	Clostridia	Lachnospirales	Lachnospiraceae	Enterocloster	Enterocloster bolteae
VIRSorter_AM35-14_Scaf20_1__gene_68_gene_167-50960-96420-cat_4	Unassigned	Unassigned	Unassigned		Outlier		Medium-quality			45460	No	62.81	AM35-14	Bacillota	Clostridia	Lachnospirales	Lachnospiraceae	Enterocloster	Enterocloster bolteae
VIRSorter_AM35-14_Scaf22_1__gene_1_gene_47-0-32105-cat_5	Unassigned	Unassigned	Unassigned	130_0	Clustered	30	Medium-quality	VC_130_0	30	32105	No	55.36	AM35-14	Bacillota	Clostridia	Lachnospirales	Lachnospiraceae	Enterocloster	Enterocloster bolteae
VIRSorter_AM35-14_Scaf23_1__gene_5_gene_95-4201-66417-cat_5	Unassigned	Unassigned	Unassigned	79_4	Clustered	21	High-quality	VC_79_4	21	62216	No	94.93	AM35-14	Bacillota	Clostridia	Lachnospirales	Lachnospiraceae	Enterocloster	Enterocloster bolteae
VIRSorter_AM35-14_Scaf31_1_-cat_2	Unassigned	Unassigned	Unassigned		Outlier		Medium-quality			78277	Yes	50.15	AM35-14	Bacillota	Clostridia	Lachnospirales	Lachnospiraceae	Enterocloster	Enterocloster bolteae
VIRSorter_AM35-14_Scaf32_1__gene_1_gene_58-0-34040-cat_5	Unassigned	Unassigned	Unassigned	156_0	Clustered	15	Medium-quality	VC_156_0	15	34040	No	76.96	AM35-14	Bacillota	Clostridia	Lachnospirales	Lachnospiraceae	Enterocloster	Enterocloster bolteae
VIRSorter_AM35-14_Scaf7_1__gene_123_gene_177-116493-151330-cat_5	Unassigned	Unassigned	Unassigned	154_0	Clustered	10	Medium-quality	VC_154_0	10	34837	No	59.71	AM35-14	Bacillota	Clostridia	Lachnospirales	Lachnospiraceae	Enterocloster	Enterocloster bolteae
VIRSorter_AM35-8_Scaf2_1__gene_221_gene_278-236453-280046-cat_5	Unassigned	Unassigned	Unassigned	130_0	Clustered	30	Medium-quality	VC_130_0	30	43593	No	71.38	AM35-8	Bacillota	Clostridia	Lachnospirales	Lachnospiraceae	Hungatella	Hungatella effluvii
VIRSorter_AM35-8_Scaf7_1__gene_141_gene_241-150200-223428-cat_5	Unassigned	Unassigned	Unassigned	79_4	Clustered	21	High-quality	VC_79_4	21	73228	Yes	95.74	AM35-8	Bacillota	Clostridia	Lachnospirales	Lachnospiraceae	Hungatella	Hungatella effluvii
VIRSorter_AM36-1AC_Scaf2_2_-cat_2	Unassigned	Unassigned	Unassigned	481_0	Clustered	5	Medium-quality	VC_481_0	5	36234	No	60.16	AM36-1AC	Actinomycetota	Actinomycetia	Actinomycetales	Bifidobacteriaceae	Bifidobacterium	Bifidobacterium bifidum
VIRSorter_AM36-22BH_Scaf1_1__gene_16_gene_90-16780-59699-cat_5	Unassigned	Unassigned	Unassigned		Outlier		Medium-quality			42919	No	67.41	AM36-22BH	Bacillota	Clostridia	Oscillospirales	Ruminococcaceae	Faecalibacterium	Faecalibacterium prausnitzii
VIRSorter_AM36-22BH_Scaf29_1_-cat_2	Unassigned	Unassigned	Unassigned	206_0	Clustered	7	Medium-quality	VC_206_0	7	32244	No	56.58	AM36-22BH	Bacillota	Clostridia	Oscillospirales	Ruminococcaceae	Faecalibacterium	Faecalibacterium prausnitzii
VIRSorter_AM36-3A_Scaf5_1__gene_75_gene_129-88653-127269-cat_5	Unassigned	Unassigned	Unassigned	570_0	Clustered	10	Medium-quality	VC_570_0	10	38616	No	59.03	AM36-3A	Actinomycetota	Actinomycetia	Actinomycetales	Bifidobacteriaceae	Bifidobacterium	Bifidobacterium longum
VIRSorter_AM36-3AA_Scaf1_3__gene_18_gene_201-18915-163204-cat_5	Unassigned	Unassigned	Unassigned		Outlier		Medium-quality			144289	Yes	89.91	AM36-3AA	Bacillota	Clostridia	Lachnospirales	Lachnospiraceae	Agathobacter	Agathobacter rectalis
VIRSorter_AM36-3AA_Scaf2_1__gene_3_gene_66-1389-43114-cat_5	Unassigned	Unassigned	Unassigned	331_0	Clustered	4	Medium-quality	VC_331_0	4	41725	No	59.72	AM36-3AA	Bacillota	Clostridia	Lachnospirales	Lachnospiraceae	Agathobacter	Agathobacter rectalis
VIRSorter_AM36-3AA_Scaf3_2__gene_1_gene_100-114-62161-cat_4	Unassigned	Unassigned	Unassigned	624_0	Clustered	7	Medium-quality	VC_624_0	7	62047	No	74.7	AM36-3AA	Bacillota	Clostridia	Lachnospirales	Lachnospiraceae	Agathobacter	Agathobacter rectalis
VIRSorter_AM37-13AC_Scaf10_1__gene_1_gene_76-273-77950-cat_5	Unassigned	Unassigned	Unassigned	621_1	Clustered	3	High-quality	VC_621_1	3	77677	No	100	AM37-13AC	Bacillota	Clostridia	Oscillospirales	Ruminococcaceae	Faecalibacterium	Faecalibacterium prausnitzii
VIRSorter_AM37-1AC_Scaf8_1__gene_140_gene_222-148627-199427-cat_5	Unassigned	Unassigned	Unassigned	561_2	Clustered/Singleton	1	Medium-quality	VC_561_2	1	50800	No	59.33	AM37-1AC	Bacillota	Clostridia	Lachnospirales	Lachnospiraceae	Roseburia	Roseburia intestinalis
VIRSorter_AM37-2_Scaf25_1_-cat_2	Unassigned	Unassigned	Unassigned	213_2	Clustered	11	Medium-quality	VC_213_2	11	60207	Yes	54.19	AM37-2	Bacteroidota	Bacteroidia	Bacteroidales	Bacteroidaceae	Phocaeicola	Phocaeicola vulgatus
VIRSorter_AM37-2_Scaf8_1__gene_39_gene_107-54335-106392-cat_5	Unassigned	Unassigned	Unassigned		Overlap (VC_548/VC_549)		Medium-quality			52057	No	66.69	AM37-2	Bacteroidota	Bacteroidia	Bacteroidales	Bacteroidaceae	Phocaeicola	Phocaeicola vulgatus
VIRSorter_AM37-3BH_Scaf10_1__gene_38_gene_98-32909-73787-cat_5	Unassigned	Unassigned	Unassigned	130_0	Clustered	30	Medium-quality	VC_130_0	30	40878	Yes	59.24	AM37-3BH	Bacillota	Clostridia	Lachnospirales	Lachnospiraceae	Lachnospira	Lachnospira eligens
VIRSorter_AM37-7_Scaf1_2__gene_203_gene_256-241778-293459-cat_5	Unassigned	Unassigned	Unassigned	553_1	Clustered	29	Medium-quality	VC_553_1	29	51681	Yes	64.09	AM37-7	Bacteroidota	Bacteroidia	Bacteroidales	Bacteroidaceae	Bacteroides	Bacteroides uniformis
VIRSorter_AM37-7_Scaf2_1__gene_33_gene_89-47595-90326-cat_5	Unassigned	Unassigned	Unassigned		Overlap (VC_548/VC_549)		Medium-quality			42731	No	54.75	AM37-7	Bacteroidota	Bacteroidia	Bacteroidales	Bacteroidaceae	Bacteroides	Bacteroides uniformis
VIRSorter_AM37-7_Scaf8_2__gene_1_gene_57-1954-46590-cat_5	Unassigned	Unassigned	Unassigned		Overlap (VC_533/VC_538)		Medium-quality			44636	No	53.72	AM37-7	Bacteroidota	Bacteroidia	Bacteroidales	Bacteroidaceae	Bacteroides	Bacteroides uniformis
VIRSorter_AM38-1_Scaf18_1__gene_13_gene_74-12538-54415-cat_5	Unassigned	Unassigned	Unassigned	116_0	Clustered	18	Medium-quality	VC_116_0	18	41877	No	69.07	AM38-1	Bacillota	Bacilli	Erysipelotrichales	Coprobacillaceae	Erysipelatoclostridium	Erysipelatoclostridium ramosum
VIRSorter_AM38-11BH_Scaf3_1__gene_80_gene_135-84071-126914-cat_5	Unassigned	Unassigned	Unassigned	79_4	Clustered	21	Medium-quality	VC_79_4	21	42843	Yes	55.1	AM38-11BH	Bacillota	Clostridia	Lachnospirales	Lachnospiraceae	Mediterraneibacter	Mediterraneibacter torques
VIRSorter_AM38-11BH_Scaf30_1_-cat_2	Unassigned	Unassigned	Unassigned	612_0	Clustered	3	Medium-quality	VC_612_0	3	30140	No	50.83	AM38-11BH	Bacillota	Clostridia	Lachnospirales	Lachnospiraceae	Mediterraneibacter	Mediterraneibacter torques
VIRSorter_AM38-12_Scaf20_1__gene_1_gene_48-0-34304-cat_5	Unassigned	Unassigned	Unassigned		Overlap (VC_129/VC_315/VC_586)		Medium-quality			34304	No	67.59	AM38-12	Bacillota	Clostridia	Lachnospirales	Lachnospiraceae	Ruminococcus_B	Ruminococcus gnavus
VIRSorter_AM38-12_Scaf4_2__gene_97_gene_205-92476-182290-cat_5	Unassigned	Unassigned	Unassigned	311_2	Clustered/Singleton	1	Medium-quality	VC_311_2	1	89814	Yes	73.53	AM38-12	Bacillota	Clostridia	Lachnospirales	Lachnospiraceae	Ruminococcus_B	Ruminococcus gnavus
VIRSorter_AM38-13_Scaf1_2__gene_49_gene_116-72679-135171-cat_5	Unassigned	Unassigned	Unassigned		Overlap (VC_532/VC_534)		Medium-quality			62492	Yes	51.69	AM38-13	Bacteroidota	Bacteroidia	Bacteroidales	Bacteroidaceae	Bacteroides	Bacteroides eggerthii
VIRSorter_AM38-13_Scaf6_1__gene_134_gene_233-161841-292968-cat_4	Unassigned	Unassigned	Unassigned	553_1	Clustered	29	Medium-quality	VC_553_1	29	131127	Yes	59.01	AM38-13	Bacteroidota	Bacteroidia	Bacteroidales	Bacteroidaceae	Bacteroides	Bacteroides eggerthii
VIRSorter_AM38-13_Scaf6_1__gene_136_gene_235-163579-300816-cat_4	Unassigned	Unassigned	Unassigned	553_1	Clustered	29	Medium-quality	VC_553_1	29	137237	Yes	51.37	AM38-13	Bacteroidota	Bacteroidia	Bacteroidales	Bacteroidaceae	Bacteroides	Bacteroides eggerthii
VIRSorter_AM38-13AC_Scaf3_1__gene_171_gene_276-203896-293521-cat_5	Unassigned	Unassigned	Unassigned	551_3	Clustered/Singleton	1	Medium-quality	VC_551_3	1	89625	Yes	68.39	AM38-13AC	Bacteroidota	Bacteroidia	Bacteroidales	Tannerellaceae	Parabacteroides	Parabacteroides distasonis
VIRSorter_AM38-13AC_Scaf7_2__gene_92_gene_192-111764-204162-cat_5	Unassigned	Unassigned	Unassigned	555_1	Clustered	15	Medium-quality	VC_555_1	15	92398	Yes	65.27	AM38-13AC	Bacteroidota	Bacteroidia	Bacteroidales	Tannerellaceae	Parabacteroides	Parabacteroides distasonis
VIRSorter_AM38-16_Scaf1_1__gene_8_gene_72-4900-44976-cat_5	Unassigned	Unassigned	Unassigned	441_0	Clustered	2	Medium-quality	VC_441_0	2	40076	No	75.8	AM38-16	Bacillota	Bacilli	Lactobacillales	Streptococcaceae	Streptococcus	Streptococcus lutetiensis
VIRSorter_AM38-16_Scaf7_1__gene_1_gene_50-57-32557-cat_5	Unassigned	Unassigned	Unassigned		Overlap (VC_393/VC_515)		Medium-quality			32500	No	61.55	AM38-16	Bacillota	Bacilli	Lactobacillales	Streptococcaceae	Streptococcus	Streptococcus lutetiensis
VIRSorter_AM38-19_Scaf15_2__gene_43_gene_90-75466-120030-cat_5	Unassigned	Unassigned	Unassigned	553_1	Clustered	29	Medium-quality	VC_553_1	29	44564	No	73.94	AM38-19	Bacteroidota	Bacteroidia	Bacteroidales	Bacteroidaceae	Phocaeicola	Phocaeicola vulgatus
VIRSorter_AM38-19_Scaf17_1__gene_43_gene_94-51015-104047-cat_5	Unassigned	Unassigned	Unassigned	281_0	Clustered	20	Medium-quality	VC_281_0	20	53032	No	85.4	AM38-19	Bacteroidota	Bacteroidia	Bacteroidales	Bacteroidaceae	Phocaeicola	Phocaeicola vulgatus
VIRSorter_AM38-19_Scaf18_1__gene_59_gene_93-72076-107133-cat_5	Unassigned	Unassigned	Unassigned		Overlap (VC_532/VC_534)		Medium-quality			35057	No	52.58	AM38-19	Bacteroidota	Bacteroidia	Bacteroidales	Bacteroidaceae	Phocaeicola	Phocaeicola vulgatus
VIRSorter_AM38-2_Scaf1_1__gene_182_gene_243-174785-214867-cat_5	Unassigned	Unassigned	Unassigned	441_0	Clustered	2	Medium-quality	VC_441_0	2	40082	No	75.81	AM38-2	Bacillota	Bacilli	Lactobacillales	Streptococcaceae	Streptococcus	Streptococcus lutetiensis
VIRSorter_AM38-2_Scaf1_1__gene_23_gene_76-19759-55422-cat_5	Unassigned	Unassigned	Unassigned		Overlap (VC_393/VC_515)		Medium-quality			35663	No	67.54	AM38-2	Bacillota	Bacilli	Lactobacillales	Streptococcaceae	Streptococcus	Streptococcus lutetiensis
VIRSorter_AM38-2BH_Scaf15_2_-cat_2	Unassigned	Unassigned	Unassigned		Overlap (VC_149/VC_151)		Medium-quality			27062	No	56.96	AM38-2BH	Bacillota	Clostridia	Lachnospirales	Lachnospiraceae	Sellimonas	Sellimonas intestinalis
VIRSorter_AM38-9BH_Scaf9_1__gene_76_gene_132-72060-108423-cat_5	Unassigned	Unassigned	Unassigned	676_0	Clustered	6	Medium-quality	VC_676_0	6	36363	No	53.08	AM38-9BH	Bacillota	Clostridia	Oscillospirales	Butyricicoccaceae	Agathobaculum	Agathobaculum sp003481705
VIRSorter_AM39-10BH_Scaf2_1__gene_20_gene_97-23256-78254-cat_5	Unassigned	Unassigned	Unassigned	633_0	Clustered	2	Medium-quality	VC_633_0	2	54998	Yes	65.4	AM39-10BH	Actinomycetota	Coriobacteriia	Coriobacteriales	Coriobacteriaceae	Collinsella	Collinsella stercoripullorum
VIRSorter_AM39-11AC_Scaf12_1__gene_1_gene_58-426-36662-cat_5	Unassigned	Unassigned	Unassigned	670_0	Clustered	2	Medium-quality	VC_670_0	2	36236	No	60.79	AM39-11AC	Actinomycetota	Coriobacteriia	Coriobacteriales	Coriobacteriaceae	Collinsella	Collinsella intestinalis
VIRSorter_AM39-12AC_Scaf1_2__gene_422_gene_472-447130-484851-cat_5	Unassigned	Unassigned	Unassigned	114_0	Clustered	4	Medium-quality	VC_114_0	4	37721	No	67.21	AM39-12AC	Actinomycetota	Coriobacteriia	Coriobacteriales	Atopobiaceae	Tractidigestivibacter	Tractidigestivibacter sp000752675
VIRSorter_AM39-15AC_Scaf12_2__gene_1_gene_57-0-35506-cat_5	Unassigned	Unassigned	Unassigned	670_0	Clustered	2	Medium-quality	VC_670_0	2	35506	No	59.56	AM39-15AC	Actinomycetota	Coriobacteriia	Coriobacteriales	Coriobacteriaceae	Collinsella	Collinsella intestinalis
VIRSorter_AM39-2A_Scaf5_2_-cat_2	Unassigned	Unassigned	Unassigned		Overlap (VC_608/VC_626)		Medium-quality			139222	Yes	60.84	AM39-2A	Actinomycetota	Actinomycetia	Actinomycetales	Bifidobacteriaceae	Bifidobacterium	Bifidobacterium longum
VIRSorter_AM39-2BHA_Scaf3_1__gene_204_gene_262-227139-265072-cat_5	Unassigned	Unassigned	Unassigned	567_1	Clustered	42	Medium-quality	VC_567_1	42	37933	No	62.3	AM39-2BHA	Actinomycetota	Actinomycetia	Actinomycetales	Bifidobacteriaceae	Bifidobacterium	Bifidobacterium pseudocatenulatum
VIRSorter_AM39-8AC_Scaf4_2_-cat_2	Unassigned	Unassigned	Unassigned		Overlap (VC_608/VC_626)		Medium-quality			88584	Yes	59.71	AM39-8AC	Actinomycetota	Actinomycetia	Actinomycetales	Bifidobacteriaceae	Bifidobacterium	Bifidobacterium longum
VIRSorter_AM40-10AC_Scaf1_1__gene_112_gene_194-119090-182803-cat_5	Unassigned	Unassigned	Unassigned	318_0	Clustered	12	Medium-quality	VC_318_0	12	63713	No	77.69	AM40-10AC	Bacillota	Clostridia	Lachnospirales	Lachnospiraceae	Blautia_A	Blautia wexlerae
VIRSorter_AM40-2AC_Scaf6_1__gene_2_gene_67-1185-48205-cat_5	Unassigned	Unassigned	Unassigned	125_0	Clustered	17	Medium-quality	VC_125_0	17	47020	Yes	55.97	AM40-2AC	Bacillota	Clostridia	Lachnospirales	Lachnospiraceae	Enterocloster	Enterocloster aldenensis
VIRSorter_AM40-4_Scaf2_1__gene_33_gene_101-37135-90294-cat_5	Unassigned	Unassigned	Unassigned	555_4	Clustered	5	Medium-quality	VC_555_4	5	53159	Yes	68.73	AM40-4	Bacteroidota	Bacteroidia	Bacteroidales	Bacteroidaceae	Bacteroides	Bacteroides ovatus
VIRSorter_AM40-4_Scaf30_1__gene_1_gene_52-36-35388-cat_5	Unassigned	Unassigned	Unassigned	214_0	Clustered	26	Medium-quality	VC_214_0	26	35352	No	52.25	AM40-4	Bacteroidota	Bacteroidia	Bacteroidales	Bacteroidaceae	Bacteroides	Bacteroides ovatus
VIRSorter_AM40-7AC_Scaf2_1__gene_5_gene_114-2936-98339-cat_5	Unassigned	Unassigned	Unassigned	631_0	Clustered	3	Medium-quality	VC_631_0	3	95403	Yes	52.29	AM40-7AC	Actinomycetota	Coriobacteriia	Coriobacteriales	Coriobacteriaceae	Collinsella	Collinsella aerofaciens
VIRSorter_AM40-7BH_Scaf1_1__gene_46_gene_193-53246-166898-cat_5	Unassigned	Unassigned	Unassigned		Overlap (VC_116/VC_131)		Medium-quality			113652	Yes	64.2	AM40-7BH	Bacillota	Clostridia	Lachnospirales	Lachnospiraceae	Eubacterium_G	Eubacterium ventriosum
VIRSorter_AM41-14BHA_Scaf1_1__gene_44_gene_150-47261-106971-cat_5	Unassigned	Unassigned	Unassigned	634_0	Clustered	14	Medium-quality	VC_634_0	14	59710	No	78.91	AM41-14BHA	Actinomycetota	Actinomycetia	Actinomycetales	Bifidobacteriaceae	Bifidobacterium	Bifidobacterium longum
VIRSorter_AM41-16_Scaf1_1__gene_69_gene_188-80660-181349-cat_5	Unassigned	Unassigned	Unassigned	505_4	Clustered/Singleton	1	Medium-quality	VC_505_4	1	100689	Yes	55.8	AM41-16	Bacteroidota	Bacteroidia	Bacteroidales	Bacteroidaceae	Bacteroides	Bacteroides uniformis
VIRSorter_AM41-16_Scaf8_1__gene_24_gene_156-27258-142658-cat_5	Unassigned	Unassigned	Unassigned	558_1	Clustered	49	Medium-quality	VC_558_1	49	115400	No	78.42	AM41-16	Bacteroidota	Bacteroidia	Bacteroidales	Bacteroidaceae	Bacteroides	Bacteroides uniformis
VIRSorter_AM41-2AC_Scaf1_1__gene_337_gene_394-376369-419367-cat_5	Unassigned	Unassigned	Unassigned	301_0	Clustered	4	Medium-quality	VC_301_0	4	42998	Yes	70.7	AM41-2AC	Bacillota	Clostridia	Lachnospirales	Lachnospiraceae	Mediterraneibacter	Mediterraneibacter faecis
VIRSorter_AM41-2AC_Scaf3_2__gene_67_gene_167-78300-166363-cat_5	Unassigned	Unassigned	Unassigned	541_0	Clustered	17	Medium-quality	VC_541_0	17	88063	Yes	58.44	AM41-2AC	Bacillota	Clostridia	Lachnospirales	Lachnospiraceae	Mediterraneibacter	Mediterraneibacter faecis
VIRSorter_AM41-2AC_Scaf4_1__gene_105_gene_204-116822-202894-cat_4	Unassigned	Unassigned	Unassigned	593_2	Clustered	20	Medium-quality	VC_593_2	20	86072	Yes	78.48	AM41-2AC	Bacillota	Clostridia	Lachnospirales	Lachnospiraceae	Mediterraneibacter	Mediterraneibacter faecis
VIRSorter_AM41-2AC_Scaf5_1__gene_35_gene_155-35775-138876-cat_5	Unassigned	Unassigned	Unassigned	646_0	Clustered	6	Medium-quality	VC_646_0	6	103101	Yes	56.68	AM41-2AC	Bacillota	Clostridia	Lachnospirales	Lachnospiraceae	Mediterraneibacter	Mediterraneibacter faecis
VIRSorter_AM41-5BH_Scaf21_1_-cat_2	Unassigned	Unassigned	Unassigned	122_0	Clustered	7	Medium-quality	VC_122_0	7	40156	No	72.14	AM41-5BH	Bacillota	Clostridia	Lachnospirales	Lachnospiraceae	Schaedlerella	Schaedlerella sp900066545
VIRSorter_AM41-8A_Scaf5_1__gene_1_gene_57-0-36860-cat_5	Unassigned	Unassigned	Unassigned	449_0	Clustered	5	Medium-quality	VC_449_0	5	36860	No	66.57	AM41-8A	Bacillota	Bacilli	Lactobacillales	Lactobacillaceae	Ligilactobacillus	Ligilactobacillus ruminis
VIRSorter_AM42-10AC_Scaf12_1__gene_1_gene_92-505-66919-cat_5	Unassigned	Unassigned	Unassigned	318_0	Clustered	12	Medium-quality	VC_318_0	12	66414	No	79.48	AM42-10AC	Bacillota	Clostridia	Lachnospirales	Lachnospiraceae	Blautia_A	Blautia wexlerae
VIRSorter_AM42-11_Scaf23_1__gene_32_gene_84-40387-75890-cat_5	Unassigned	Unassigned	Unassigned	130_0	Clustered	30	Medium-quality	VC_130_0	30	35503	No	55.41	AM42-11	Bacillota	Clostridia	Lachnospirales	Lachnospiraceae	Blautia_A	Blautia faecis
VIRSorter_AM42-11_Scaf5_1__gene_8_gene_107-8574-91636-cat_4	Unassigned	Unassigned	Unassigned	595_0	Clustered	10	High-quality	VC_595_0	10	83062	No	95.1	AM42-11	Bacillota	Clostridia	Lachnospirales	Lachnospiraceae	Blautia_A	Blautia faecis
VIRSorter_AM42-11AC_Scaf1_1__gene_449_gene_540-469933-531265-cat_5	Unassigned	Unassigned	Unassigned		Overlap (VC_528/VC_669)		Medium-quality			61332	No	77.97	AM42-11AC	Bacillota	Clostridia	Oscillospirales	Ruminococcaceae	Faecalibacterium	Faecalibacterium prausnitzii
VIRSorter_AM42-11AC_Scaf2_2__gene_171_gene_262-193055-256678-cat_5	Unassigned	Unassigned	Unassigned	81_0	Clustered	5	Medium-quality	VC_81_0	5	63623	Yes	87.77	AM42-11AC	Bacillota	Clostridia	Oscillospirales	Ruminococcaceae	Faecalibacterium	Faecalibacterium prausnitzii
VIRSorter_AM42-12AC_Scaf4_2__gene_18_gene_80-18163-49772-cat_5	Unassigned	Unassigned	Unassigned		Outlier		Medium-quality			31609	Yes	62.94	AM42-12AC	Bacillota	Bacilli	Erysipelotrichales	Coprobacillaceae	Faecalibacillus	Faecalibacillus faecis
VIRSorter_AM42-13AC_Scaf5_1__gene_22_gene_95-21568-62476-cat_5	Unassigned	Unassigned	Unassigned	546_0	Clustered	2	Medium-quality	VC_546_0	2	40908	No	72.05	AM42-13AC	Bacillota	Bacilli	Erysipelotrichales	Erysipelotrichaceae	Holdemanella	Holdemanella biformis
VIRSorter_AM42-1AC_Scaf20_1__gene_30_gene_85-28950-62948-cat_5	Unassigned	Unassigned	Unassigned	156_0	Clustered	15	Medium-quality	VC_156_0	15	33998	No	77.32	AM42-1AC	Bacillota	Clostridia	Lachnospirales	Lachnospiraceae	Roseburia	Roseburia inulinivorans
VIRSorter_AM42-23AC_Scaf13_1_-cat_2	Unassigned	Unassigned	Unassigned		Overlap (VC_628/VC_644)		Medium-quality			56201	No	51.94	AM42-23AC	Bacteroidota	Bacteroidia	Bacteroidales	Bacteroidaceae	Prevotella	Prevotella sp015074785
VIRSorter_AM42-23AC_Scaf41_1_-cat_2	Unassigned	Unassigned	Unassigned	282_0	Clustered	5	Medium-quality	VC_282_0	5	40065	Yes	50.8	AM42-23AC	Bacteroidota	Bacteroidia	Bacteroidales	Bacteroidaceae	Prevotella	Prevotella sp015074785
VIRSorter_AM42-36_Scaf1_1__gene_31_gene_77-31709-63110-cat_5	Unassigned	Unassigned	Unassigned	541_0	Clustered	17	Medium-quality	VC_541_0	17	31401	No	62.05	AM42-36	Bacillota	Clostridia	Lachnospirales	Lachnospiraceae	CAG-127	CAG-127 sp900319515
VIRSorter_AM42-38_Scaf1_1__gene_76_gene_127-90010-128787-cat_5	Unassigned	Unassigned	Unassigned		Overlap (VC_533/VC_538)		Medium-quality			38777	No	72.04	AM42-38	Bacteroidota	Bacteroidia	Bacteroidales	Bacteroidaceae	Phocaeicola	Phocaeicola coprophilus
VIRSorter_AM42-38_Scaf7_2_-cat_2	Unassigned	Unassigned	Unassigned	553_1	Clustered	29	Medium-quality	VC_553_1	29	133600	Yes	59.55	AM42-38	Bacteroidota	Bacteroidia	Bacteroidales	Bacteroidaceae	Phocaeicola	Phocaeicola coprophilus
VIRSorter_AM42-5AC_Scaf1_1__gene_305_gene_360-272110-315630-cat_5	Unassigned	Unassigned	Unassigned	129_0	Clustered	8	Medium-quality	VC_129_0	8	43520	No	75.41	AM42-5AC	Bacillota	Clostridia	Oscillospirales	Butyricicoccaceae	Agathobaculum	Agathobaculum sp003481705
VIRSorter_AM42-5AC_Scaf14_1__gene_18_gene_78-19130-57404-cat_5	Unassigned	Unassigned	Unassigned	676_0	Clustered	6	Medium-quality	VC_676_0	6	38274	No	58.94	AM42-5AC	Bacillota	Clostridia	Oscillospirales	Butyricicoccaceae	Agathobaculum	Agathobaculum sp003481705
VIRSorter_AM42-5AC_Scaf3_2__gene_133_gene_186-135252-175758-cat_5	Unassigned	Unassigned	Unassigned	619_0	Clustered	7	Medium-quality	VC_619_0	7	40506	No	69.22	AM42-5AC	Bacillota	Clostridia	Oscillospirales	Butyricicoccaceae	Agathobaculum	Agathobaculum sp003481705
VIRSorter_AM43-1_Scaf9_1__gene_33_gene_86-33199-68904-cat_5	Unassigned	Unassigned	Unassigned	672_0	Clustered	7	Medium-quality	VC_672_0	7	35705	No	59.58	AM43-1	Actinomycetota	Coriobacteriia	Coriobacteriales	Coriobacteriaceae	Collinsella	Collinsella sp003439125
VIRSorter_AM43-11_Scaf2_1__gene_228_gene_283-246243-283841-cat_5	Unassigned	Unassigned	Unassigned		Outlier		Medium-quality			37598	No	57.26	AM43-11	Bacillota	Clostridia	Lachnospirales	Lachnospiraceae	Roseburia	Roseburia intestinalis
VIRSorter_AM43-2_Scaf7_1__gene_2_gene_134-651-111403-cat_5	Unassigned	Unassigned	Unassigned	115_2	Clustered/Singleton	1	Medium-quality	VC_115_2	1	110752	Yes	61.21	AM43-2	Bacillota	Clostridia	Lachnospirales	Lachnospiraceae	Eubacterium_G	Eubacterium ventriosum
VIRSorter_AM43-2AT_Scaf1_2__gene_754_gene_859-812248-903289-cat_5	Unassigned	Unassigned	Unassigned		Outlier		Medium-quality			91041	No	52.91	AM43-2AT	Bacillota	Bacilli	Lactobacillales	Streptococcaceae	Streptococcus	Streptococcus koreensis
VIRSorter_AM43-2AT_Scaf4_1__gene_129_gene_186-131717-167707-cat_4	Unassigned	Unassigned	Unassigned		Overlap (VC_107/VC_108)		Medium-quality			35990	No	71.32	AM43-2AT	Bacillota	Bacilli	Lactobacillales	Streptococcaceae	Streptococcus	Streptococcus koreensis
VIRSorter_AM43-3BH_Scaf3_1__gene_258_gene_346-310554-375083-cat_5	Unassigned	Unassigned	Unassigned	666_0	Clustered	3	Medium-quality	VC_666_0	3	64529	No	70.52	AM43-3BH	Bacillota	Clostridia	Lachnospirales	Lachnospiraceae	Clostridium_Q	Clostridium fessum
VIRSorter_AM43-4BH_Scaf1_3__gene_16_gene_115-13559-92314-cat_4	Unassigned	Unassigned	Unassigned		Overlap (VC_537/VC_558)		Medium-quality			78755	Yes	87.08	AM43-4BH	Bacteroidota	Bacteroidia	Bacteroidales	Bacteroidaceae	Phocaeicola	Phocaeicola vulgatus
VIRSorter_AM43-5_Scaf16_2__gene_29_gene_105-44747-101659-cat_5	Unassigned	Unassigned	Unassigned		Outlier		Medium-quality			56912	No	69.81	AM43-5	Bacteroidota	Bacteroidia	Bacteroidales	Marinifilaceae	Odoribacter	Odoribacter splanchnicus
VIRSorter_AM43-5_Scaf2_2__gene_32_gene_163-34082-148964-cat_5	Unassigned	Unassigned	Unassigned	558_1	Clustered	49	Medium-quality	VC_558_1	49	114882	No	78.2	AM43-5	Bacteroidota	Bacteroidia	Bacteroidales	Marinifilaceae	Odoribacter	Odoribacter splanchnicus
VIRSorter_AM43-5_Scaf3_1__gene_13_gene_53-20209-55598-cat_5	Unassigned	Unassigned	Unassigned		Overlap (VC_532/VC_534)		Medium-quality			35389	No	51.92	AM43-5	Bacteroidota	Bacteroidia	Bacteroidales	Marinifilaceae	Odoribacter	Odoribacter splanchnicus
VIRSorter_AM43-5AT_Scaf1_2__gene_226_gene_306-205309-257763-cat_5	Unassigned	Unassigned	Unassigned		Overlap (VC_206/VC_208)		Medium-quality			52454	No	84.72	AM43-5AT	Bacillota	Clostridia	Oscillospirales	Ruminococcaceae	Faecalibacterium	Faecalibacterium prausnitzii
VIRSorter_AM43-5AT_Scaf1_2__gene_372_gene_419-333275-367240-cat_5	Unassigned	Unassigned	Unassigned		Overlap (VC_112/VC_132)		Medium-quality			33965	No	58.3	AM43-5AT	Bacillota	Clostridia	Oscillospirales	Ruminococcaceae	Faecalibacterium	Faecalibacterium prausnitzii
VIRSorter_AM43-5AT_Scaf1_2__gene_58_gene_144-69288-128661-cat_5	Unassigned	Unassigned	Unassigned	81_0	Clustered	5	Medium-quality	VC_81_0	5	59373	No	88.89	AM43-5AT	Bacillota	Clostridia	Oscillospirales	Ruminococcaceae	Faecalibacterium	Faecalibacterium prausnitzii
VIRSorter_AM43-8_Scaf1_1__gene_112_gene_310-144469-332668-cat_5	Unassigned	Unassigned	Unassigned	558_0	Clustered	2	High-quality	VC_558_0	2	188199	No	96.88	AM43-8	Bacteroidota	Bacteroidia	Bacteroidales	Bacteroidaceae	Phocaeicola	Phocaeicola plebeius
VIRSorter_AM43-8_Scaf16_1__gene_1_gene_51-1116-44460-cat_5	Unassigned	Unassigned	Unassigned	552_0	Clustered	37	Medium-quality	VC_552_0	37	43344	No	68.66	AM43-8	Bacteroidota	Bacteroidia	Bacteroidales	Bacteroidaceae	Phocaeicola	Phocaeicola plebeius
VIRSorter_AM43-8_Scaf9_2__gene_7_gene_106-13195-98094-cat_4	Unassigned	Unassigned	Unassigned		Overlap (VC_506/VC_509)		Medium-quality			84899	Yes	62.72	AM43-8	Bacteroidota	Bacteroidia	Bacteroidales	Bacteroidaceae	Phocaeicola	Phocaeicola plebeius
VIRSorter_AM43-9_Scaf15_3__gene_20_gene_99-19904-77449-cat_5	Unassigned	Unassigned	Unassigned		Overlap (VC_537/VC_558)		Medium-quality			57545	No	82.97	AM43-9	Bacteroidota	Bacteroidia	Bacteroidales	Bacteroidaceae	Bacteroides	Bacteroides uniformis
VIRSorter_AM43-9BH_Scaf11_1__gene_7_gene_106-13196-98095-cat_4	Unassigned	Unassigned	Unassigned		Overlap (VC_506/VC_509)		Medium-quality			84899	Yes	62.72	AM43-9BH	Bacteroidota	Bacteroidia	Bacteroidales	Bacteroidaceae	Phocaeicola	Phocaeicola plebeius
VIRSorter_AM43-9BH_Scaf17_1__gene_1_gene_51-1116-44460-cat_5	Unassigned	Unassigned	Unassigned	552_0	Clustered	37	Medium-quality	VC_552_0	37	43344	No	68.66	AM43-9BH	Bacteroidota	Bacteroidia	Bacteroidales	Bacteroidaceae	Phocaeicola	Phocaeicola plebeius
VIRSorter_AM43-9BH_Scaf2_1__gene_112_gene_310-144469-332668-cat_5	Unassigned	Unassigned	Unassigned	558_0	Clustered	2	High-quality	VC_558_0	2	188199	No	96.88	AM43-9BH	Bacteroidota	Bacteroidia	Bacteroidales	Bacteroidaceae	Phocaeicola	Phocaeicola plebeius
VIRSorter_AM44-11BH_Scaf1_1__gene_1_gene_100-0-85793-cat_4	Unassigned	Unassigned	Unassigned		Overlap (VC_116/VC_131)		Medium-quality			85793	Yes	55.55	AM44-11BH	Bacillota	Clostridia	Lachnospirales	Lachnospiraceae	Eubacterium_G	Eubacterium ventriosum
VIRSorter_AM44-16_Scaf6_1__gene_90_gene_197-103318-201081-cat_5	Unassigned	Unassigned	Unassigned	555_1	Clustered	15	Medium-quality	VC_555_1	15	97763	Yes	53.28	AM44-16	Bacteroidota	Bacteroidia	Bacteroidales	Tannerellaceae	Parabacteroides	Parabacteroides distasonis
VIRSorter_AM44-18_Scaf13_1_-cat_2	Unassigned	Unassigned	Unassigned	550_0	Clustered	3	Medium-quality	VC_550_0	3	119323	Yes	60.83	AM44-18	Bacteroidota	Bacteroidia	Bacteroidales	Bacteroidaceae	Bacteroides	Bacteroides caccae
VIRSorter_AM44-18_Scaf3_1__gene_31_gene_94-30781-95358-cat_5	Unassigned	Unassigned	Unassigned	589_0	Clustered	33	Medium-quality	VC_589_0	33	64577	No	74.98	AM44-18	Bacteroidota	Bacteroidia	Bacteroidales	Bacteroidaceae	Bacteroides	Bacteroides caccae
VIRSorter_AM44-19_Scaf5_1__gene_171_gene_273-197089-270247-cat_5	Unassigned	Unassigned	Unassigned	590_1	Clustered	31	Medium-quality	VC_590_1	31	73158	No	66.03	AM44-19	Bacteroidota	Bacteroidia	Bacteroidales	Bacteroidaceae	Bacteroides	Bacteroides uniformis
VIRSorter_AM44-19_Scaf6_1_-cat_2	Unassigned	Unassigned	Unassigned	558_2	Clustered/Singleton	1	High-quality	VC_558_2	1	255991	Yes	91.01	AM44-19	Bacteroidota	Bacteroidia	Bacteroidales	Bacteroidaceae	Bacteroides	Bacteroides uniformis
VIRSorter_AM44-1AT_Scaf11_1_-cat_2	Unassigned	Unassigned	Unassigned	223_0	Clustered	12	Medium-quality	VC_223_0	12	102079	Yes	71.88	AM44-1AT	Bacillota	Clostridia	Lachnospirales	Lachnospiraceae	Agathobacter	Agathobacter rectalis
VIRSorter_AM44-1BH_Scaf11_1__gene_1_gene_64-1150-43180-cat_5	Unassigned	Unassigned	Unassigned		Outlier		Medium-quality			42030	No	64.26	AM44-1BH	Bacillota	Negativicutes	Veillonellales	Megasphaeraceae	Caecibacter	Caecibacter sp003467125
VIRSorter_AM44-1BH_Scaf2_1__gene_6_gene_105-5841-104801-cat_4	Unassigned	Unassigned	Unassigned		Outlier		Medium-quality			98960	Yes	78.55	AM44-1BH	Bacillota	Negativicutes	Veillonellales	Megasphaeraceae	Caecibacter	Caecibacter sp003467125
VIRSorter_AM44-21_Scaf11_1__gene_37_gene_91-44267-82044-cat_5	Unassigned	Unassigned	Unassigned	591_0	Clustered	3	Medium-quality	VC_591_0	3	37777	No	55.49	AM44-21	Bacteroidota	Bacteroidia	Bacteroidales	Bacteroidaceae	Phocaeicola	Phocaeicola vulgatus
VIRSorter_AM44-2AT_Scaf22_1_-cat_2	Unassigned	Unassigned	Unassigned	223_0	Clustered	12	Medium-quality	VC_223_0	12	45939	No	67.48	AM44-2AT	Bacillota	Clostridia	Lachnospirales	Lachnospiraceae	Agathobacter	Agathobacter rectalis
VIRSorter_AM44-2AT_Scaf4_1_-cat_2	Unassigned	Unassigned	Unassigned	157_0	Clustered	3	Medium-quality	VC_157_0	3	92178	Yes	70.88	AM44-2AT	Bacillota	Clostridia	Lachnospirales	Lachnospiraceae	Agathobacter	Agathobacter rectalis
VIRSorter_AM44-4ATA_Scaf3_1__gene_57_gene_191-65385-169460-cat_5	Unassigned	Unassigned	Unassigned	570_1	Clustered/Singleton	1	Medium-quality	VC_570_1	1	104075	Yes	50.91	AM44-4ATA	Actinomycetota	Actinomycetia	Actinomycetales	Bifidobacteriaceae	Bifidobacterium	Bifidobacterium longum
VIRSorter_AM44-6_Scaf1_1__gene_42_gene_120-47097-105140-cat_5	Unassigned	Unassigned	Unassigned	527_0	Clustered	6	Medium-quality	VC_527_0	6	58043	No	80.87	AM44-6	Bacillota	Clostridia	Lachnospirales	Lachnospiraceae	Mediterraneibacter	Mediterraneibacter faecis
VIRSorter_AM44-9AT_Scaf1_1__gene_2_gene_139-1855-105107-cat_5	Unassigned	Unassigned	Unassigned	318_0	Clustered	12	Medium-quality	VC_318_0	12	103252	Yes	64.51	AM44-9AT	Bacillota	Clostridia	Lachnospirales	Lachnospiraceae	Blautia_A	Blautia wexlerae
VIRSorter_AM45-2_Scaf45_1_-cat_2	Unassigned	Unassigned	Unassigned		Overlap (VC_647/VC_649)		Medium-quality			39058	No	72.61	AM45-2	Bacillota	Clostridia	Lachnospirales	Lachnospiraceae	Blautia_A	Blautia wexlerae
VIRSorter_AM45-5_Scaf12_1__gene_21_gene_88-15863-63994-cat_5	Unassigned	Unassigned	Unassigned	323_0	Clustered	5	Medium-quality	VC_323_0	5	48131	Yes	61.09	AM45-5	Bacillota	Clostridia	Lachnospirales	Lachnospiraceae	Copromonas	Copromonas sp900066785
VIRSorter_AM45-9BH_Scaf41_1_-cat_2	Unassigned	Unassigned	Unassigned		Overlap (VC_647/VC_649)		Medium-quality			40877	No	75.06	AM45-9BH	Bacillota	Clostridia	Lachnospirales	Lachnospiraceae	Blautia_A	Blautia wexlerae
VIRSorter_AM46-16_Scaf2_1__gene_123_gene_222-115972-192363-cat_4	Unassigned	Unassigned	Unassigned	197_0	Clustered	3	Medium-quality	VC_197_0	3	76391	Yes	53.96	AM46-16	Bacillota	Clostridia	Lachnospirales	Lachnospiraceae	Dorea	Dorea formicigenerans
VIRSorter_AM46-1BH_Scaf1_1__gene_88_gene_215-89242-177565-cat_5	Unassigned	Unassigned	Unassigned	527_0	Clustered	6	High-quality	VC_527_0	6	88323	No	96.03	AM46-1BH	Bacillota	Clostridia	Lachnospirales	Lachnospiraceae	Copromonas	Copromonas sp900066055
VIRSorter_AM46-21_Scaf5_1__gene_1_gene_165-846-144965-cat_5	Unassigned	Unassigned	Unassigned	640_1	Clustered/Singleton	1	Medium-quality	VC_640_1	1	144119	Yes	67.95	AM46-21	Bacillota	Clostridia	Lachnospirales	Lachnospiraceae	Coprococcus	Coprococcus sp900066115
VIRSorter_AM46-2BH_Scaf1_1__gene_204_gene_303-188141-263578-cat_4	Unassigned	Unassigned	Unassigned	399_1	Clustered	7	High-quality	VC_399_1	7	75437	No	93.99	AM46-2BH	Bacillota	Clostridia	Oscillospirales	Acutalibacteraceae	Ruminococcus_E	Ruminococcus bromii
VIRSorter_AM46-5_Scaf12_1__gene_1_gene_67-402-55640-cat_5	Unassigned	Unassigned	Unassigned		Outlier		High-quality			55238	No	100	AM46-5	Bacillota	Clostridia	Lachnospirales	Lachnospiraceae	Oliverpabstia	Oliverpabstia intestinalis
VIRSorter_AM46-6-r_Scaf20_1__gene_7_gene_50-3243-31039-cat_5	Unassigned	Unassigned	Unassigned	466_0	Clustered	10	Medium-quality	VC_466_0	10	27796	No	61.85	AM46-6-r	Bacillota	Bacilli	Erysipelotrichales	Coprobacillaceae	Faecalibacillus	Faecalibacillus intestinalis
VIRSorter_AM47-2BH_Scaf11_1__gene_46_gene_97-50719-83218-cat_5	Unassigned	Unassigned	Unassigned		Outlier		Medium-quality			32499	No	58.75	AM47-2BH	Bacillota	Clostridia	Oscillospirales	Ruminococcaceae	Ruminococcus_D	Ruminococcus bicirculans
VIRSorter_AM47-4_Scaf2_1__gene_3_gene_179-998-159862-cat_5	Unassigned	Unassigned	Unassigned	301_1	Clustered/Singleton	1	Medium-quality	VC_301_1	1	158864	Yes	54.62	AM47-4	Bacillota	Clostridia	Lachnospirales	Lachnospiraceae	Fusicatenibacter	Fusicatenibacter saccharivorans
VIRSorter_AM47-4_Scaf25_1_-cat_2	Unassigned	Unassigned	Unassigned	583_1	Clustered	3	Medium-quality	VC_583_1	3	47590	No	72.38	AM47-4	Bacillota	Clostridia	Lachnospirales	Lachnospiraceae	Fusicatenibacter	Fusicatenibacter saccharivorans
VIRSorter_AM47-5_Scaf2_1__gene_27_gene_130-28598-98672-cat_5	Unassigned	Unassigned	Unassigned	586_1	Clustered/Singleton	1	Medium-quality	VC_586_1	1	70074	No	75.19	AM47-5	Bacteroidota	Bacteroidia	Bacteroidales	Bacteroidaceae	Bacteroides	Bacteroides stercoris
VIRSorter_AM47-5_Scaf7_1__gene_53_gene_152-53763-119547-cat_4	Unassigned	Unassigned	Unassigned	590_1	Clustered	31	Medium-quality	VC_590_1	31	65784	No	60.25	AM47-5	Bacteroidota	Bacteroidia	Bacteroidales	Bacteroidaceae	Bacteroides	Bacteroides stercoris
VIRSorter_AM47-9_Scaf25_1__gene_16_gene_67-16785-51044-cat_5	Unassigned	Unassigned	Unassigned	154_0	Clustered	10	Medium-quality	VC_154_0	10	34259	No	56.97	AM47-9	Bacillota	Bacilli	Erysipelotrichales	Erysipelotrichaceae	Longicatena	Longicatena caecimuris
VIRSorter_AM48-13_Scaf9_1__gene_1_gene_73-0-43556-cat_5	Unassigned	Unassigned	Unassigned	583_2	Clustered	5	Medium-quality	VC_583_2	5	43556	Yes	70.91	AM48-13	Bacillota	Clostridia	Lachnospirales	Lachnospiraceae	Clostridium_Q	Clostridium fessum
VIRSorter_AM48-14BH_Scaf6_1__gene_27_gene_85-30263-64013-cat_5	Unassigned	Unassigned	Unassigned		Outlier		Medium-quality			33750	No	52.47	AM48-14BH	Bacillota	Negativicutes	Veillonellales	Veillonellaceae	Veillonella	Veillonella parvula
VIRSorter_AM48-2_Scaf12_1__gene_1_gene_40-1224-46021-cat_5	Unassigned	Unassigned	Unassigned		Outlier		Medium-quality			44797	No	74.05	AM48-2	Bacteroidota	Bacteroidia	Bacteroidales	Bacteroidaceae	Prevotella	Prevotella sp900557035
VIRSorter_AM48-21BH-r_Scaf37_1_-cat_2	Unassigned	Unassigned	Unassigned		Outlier		Medium-quality			27744	No	51.58	AM48-21BH-r	Actinomycetota	Coriobacteriia	Coriobacteriales	Eggerthellaceae	Eggerthella	Eggerthella lenta
VIRSorter_AM48-27BH_Scaf10_1_-cat_2	Unassigned	Unassigned	Unassigned	79_4	Clustered	21	High-quality	VC_79_4	21	104502	Yes	98.74	AM48-27BH	Bacillota	Clostridia	Lachnospirales	Lachnospiraceae	UBA3402	UBA3402 sp003478355
VIRSorter_AM48-27BH_Scaf28_1__gene_1_gene_55-480-35309-cat_5	Unassigned	Unassigned	Unassigned	541_0	Clustered	17	Medium-quality	VC_541_0	17	34829	No	65.76	AM48-27BH	Bacillota	Clostridia	Lachnospirales	Lachnospiraceae	UBA3402	UBA3402 sp003478355
VIRSorter_AM48-27BH_Scaf8_1_-cat_2	Unassigned	Unassigned	Unassigned	159_1	Clustered/Singleton	1	High-quality	VC_159_1	1	107530	Yes	92.02	AM48-27BH	Bacillota	Clostridia	Lachnospirales	Lachnospiraceae	UBA3402	UBA3402 sp003478355
VIRSorter_AM48-6-r_Scaf3_1__gene_8_gene_58-8381-44159-cat_5	Unassigned	Unassigned	Unassigned	684_0	Clustered	5	Medium-quality	VC_684_0	5	35778	No	57.81	AM48-6-r	Fusobacteriota	Fusobacteriia	Fusobacteriales	Fusobacteriaceae	Fusobacterium_A	Fusobacterium varium
VIRSorter_AM48-6-r_Scaf7_1__gene_39_gene_93-37537-73535-cat_5	Unassigned	Unassigned	Unassigned		Outlier		Medium-quality			35998	No	55.1	AM48-6-r	Fusobacteriota	Fusobacteriia	Fusobacteriales	Fusobacteriaceae	Fusobacterium_A	Fusobacterium varium
VIRSorter_AM48-8_Scaf10_1__gene_25_gene_73-30322-66254-cat_5	Unassigned	Unassigned	Unassigned		Outlier		Medium-quality			35932	No	65.22	AM48-8	Bacillota	Clostridia	Lachnospirales	Lachnospiraceae	Lachnospira	Lachnospira eligens
VIRSorter_AM49-21_Scaf23_1_-cat_2	Unassigned	Unassigned	Unassigned		Outlier		Medium-quality			36378	No	62.33	AM49-21	Bacillota	Clostridia	Oscillospirales	Ruminococcaceae	Ruminococcus_C	Ruminococcus sp000980705
VIRSorter_AM49-5-r_Scaf12_1__gene_34_gene_90-28215-61829-cat_5	Unassigned	Unassigned	Unassigned		Overlap (VC_302/VC_394)		Medium-quality			33614	Yes	56.89	AM49-5-r	Bacillota	Bacilli	Erysipelotrichales	Coprobacillaceae	Faecalibacillus	Faecalibacillus intestinalis
VIRSorter_AM49-5-r_Scaf8_1_-cat_2	Unassigned	Unassigned	Unassigned	530_0	Clustered	8	Medium-quality	VC_530_0	8	81605	Yes	74.71	AM49-5-r	Bacillota	Bacilli	Erysipelotrichales	Coprobacillaceae	Faecalibacillus	Faecalibacillus intestinalis
VIRSorter_AM49-7BH_Scaf9_1__gene_21_gene_70-27302-68319-cat_5	Unassigned	Unassigned	Unassigned	552_0	Clustered	37	Medium-quality	VC_552_0	37	41017	No	69.37	AM49-7BH	Bacteroidota	Bacteroidia	Bacteroidales	Bacteroidaceae	Phocaeicola	Phocaeicola plebeius
VIRSorter_AM50-15_Scaf4_1__gene_5_gene_53-6106-44561-cat_5	Unassigned	Unassigned	Unassigned		Overlap (VC_535/VC_536)		Medium-quality			38455	Yes	57.37	AM50-15	Bacteroidota	Bacteroidia	Bacteroidales	Tannerellaceae	Parabacteroides	Parabacteroides merdae
VIRSorter_AM50-15_Scaf8_1__gene_29_gene_87-36556-91482-cat_5	Unassigned	Unassigned	Unassigned	628_0	Clustered	2	Medium-quality	VC_628_0	2	54926	No	63.62	AM50-15	Bacteroidota	Bacteroidia	Bacteroidales	Tannerellaceae	Parabacteroides	Parabacteroides merdae
VIRSorter_AM50-4_Scaf11_1__gene_111_gene_178-111700-171217-cat_5	Unassigned	Unassigned	Unassigned	553_1	Clustered	29	Medium-quality	VC_553_1	29	59517	Yes	78.23	AM50-4	Bacteroidota	Bacteroidia	Bacteroidales	Bacteroidaceae	Bacteroides	Bacteroides uniformis
VIRSorter_AM50-4_Scaf2_1__gene_264_gene_323-269511-314337-cat_5	Unassigned	Unassigned	Unassigned		Outlier		Medium-quality			44826	No	68.33	AM50-4	Bacteroidota	Bacteroidia	Bacteroidales	Bacteroidaceae	Bacteroides	Bacteroides uniformis
VIRSorter_AM50-4_Scaf3_1__gene_76_gene_194-81387-197837-cat_5	Unassigned	Unassigned	Unassigned		Overlap (VC_548/VC_549)		Medium-quality			116450	Yes	62.81	AM50-4	Bacteroidota	Bacteroidia	Bacteroidales	Bacteroidaceae	Bacteroides	Bacteroides uniformis
VIRSorter_AM50-6_Scaf3_1__gene_209_gene_312-214541-284337-cat_5	Unassigned	Unassigned	Unassigned	627_0	Clustered	2	Medium-quality	VC_627_0	2	69796	No	72.73	AM50-6	Bacteroidota	Bacteroidia	Bacteroidales	Bacteroidaceae	Bacteroides	Bacteroides stercoris
VIRSorter_AM51-1_Scaf22_1_-cat_2	Unassigned	Unassigned	Unassigned	586_0	Clustered	4	Medium-quality	VC_586_0	4	79477	Yes	72.65	AM51-1	Bacteroidota	Bacteroidia	Bacteroidales	Bacteroidaceae	Phocaeicola	Phocaeicola vulgatus
VIRSorter_AM51-1_Scaf25_1_-cat_2	Unassigned	Unassigned	Unassigned	590_1	Clustered	31	Medium-quality	VC_590_1	31	76568	Yes	63.2	AM51-1	Bacteroidota	Bacteroidia	Bacteroidales	Bacteroidaceae	Phocaeicola	Phocaeicola vulgatus
VIRSorter_AM51-2BH_Scaf17_1__gene_22_gene_72-23440-67801-cat_5	Unassigned	Unassigned	Unassigned	552_0	Clustered	37	Medium-quality	VC_552_0	37	44361	Yes	68.62	AM51-2BH	Bacteroidota	Bacteroidia	Bacteroidales	Bacteroidaceae	Bacteroides	Bacteroides stercoris
VIRSorter_AM51-4_Scaf1_1__gene_71_gene_121-73320-105738-cat_5	Unassigned	Unassigned	Unassigned	154_0	Clustered	10	Medium-quality	VC_154_0	10	32418	No	55.2	AM51-4	Bacillota	Clostridia	Lachnospirales	Lachnospiraceae	Enterocloster	Enterocloster sp000431375
VIRSorter_AM51-4_Scaf3_1__gene_69_gene_131-72532-110941-cat_5	Unassigned	Unassigned	Unassigned	331_0	Clustered	4	Medium-quality	VC_331_0	4	38409	No	55.1	AM51-4	Bacillota	Clostridia	Lachnospirales	Lachnospiraceae	Enterocloster	Enterocloster sp000431375
VIRSorter_AM51-5-r_Scaf7_1__gene_29_gene_88-28413-65857-cat_5	Unassigned	Unassigned	Unassigned	116_0	Clustered	18	Medium-quality	VC_116_0	18	37444	No	62.39	AM51-5-r	Bacillota	Bacilli	Erysipelotrichales	Coprobacillaceae	Faecalibacillus	Faecalibacillus intestinalis
VIRSorter_AM51-7_Scaf2_1__gene_36_gene_135-39907-106612-cat_4	Unassigned	Unassigned	Unassigned	590_1	Clustered	31	Medium-quality	VC_590_1	31	66705	No	61.1	AM51-7	Bacteroidota	Bacteroidia	Bacteroidales	Bacteroidaceae	Bacteroides	Bacteroides uniformis
VIRSorter_AM51-7_Scaf33_1_-cat_2	Unassigned	Unassigned	Unassigned		Overlap (VC_548/VC_549)		Medium-quality			51866	No	69.87	AM51-7	Bacteroidota	Bacteroidia	Bacteroidales	Bacteroidaceae	Bacteroides	Bacteroides uniformis
VIRSorter_AM51-8_Scaf8_1__gene_4_gene_68-1604-51000-cat_5	Unassigned	Unassigned	Unassigned	650_1	Clustered/Singleton	1	Medium-quality	VC_650_1	1	49396	Yes	59.58	AM51-8	Bacillota	Clostridia	Lachnospirales	Lachnospiraceae	AM51-8	AM51-8 sp003478275
VIRSorter_AM52-3BH_Scaf13_2__gene_3_gene_74-1502-74291-cat_5	Unassigned	Unassigned	Unassigned		Overlap (VC_551/VC_576)		Medium-quality			72789	Yes	70.08	AM52-3BH	Bacteroidota	Bacteroidia	Bacteroidales	Bacteroidaceae	Bacteroides	Bacteroides ovatus
VIRSorter_AM52-3BH_Scaf2_1__gene_192_gene_324-263053-378702-cat_5	Unassigned	Unassigned	Unassigned	558_1	Clustered	49	Medium-quality	VC_558_1	49	115649	No	78.53	AM52-3BH	Bacteroidota	Bacteroidia	Bacteroidales	Bacteroidaceae	Bacteroides	Bacteroides ovatus
VIRSorter_AM52-3BH_Scaf46_1_-cat_2	Unassigned	Unassigned	Unassigned	537_1	Clustered	6	Medium-quality	VC_537_1	6	39435	No	50.35	AM52-3BH	Bacteroidota	Bacteroidia	Bacteroidales	Bacteroidaceae	Bacteroides	Bacteroides ovatus
VIRSorter_AM52-3BH_Scaf5_1__gene_37_gene_89-43244-81862-cat_5	Unassigned	Unassigned	Unassigned	214_0	Clustered	26	Medium-quality	VC_214_0	26	38618	No	56.73	AM52-3BH	Bacteroidota	Bacteroidia	Bacteroidales	Bacteroidaceae	Bacteroides	Bacteroides ovatus
VIRSorter_AM52-5BH_Scaf17_1_-cat_2	Unassigned	Unassigned	Unassigned	315_0	Clustered/Singleton	1	Medium-quality	VC_315_0	1	53577	Yes	66.97	AM52-5BH	Bacillota	Clostridia	Tissierellales	Peptoniphilaceae	Anaerococcus
VIRSorter_AM53-12_Scaf5_1_-cat_2	Unassigned	Unassigned	Unassigned	192_0	Clustered	4	Medium-quality	VC_192_0	4	46086	Yes	70.75	AM53-12	Bacillota	Clostridia	Lachnospirales	Lachnospiraceae	CAG-127	CAG-127 sp900319515
VIRSorter_AM53-2BH_Scaf1_1__gene_271_gene_373-280882-365158-cat_5	Unassigned	Unassigned	Unassigned		Outlier		Medium-quality			84276	No	54.46	AM53-2BH	Bacillota	Clostridia	Oscillospirales	Ruminococcaceae	CAG-115	CAG-115 sp003531585
VIRSorter_AM53-2BH_Scaf3_1__gene_2_gene_70-261-59900-cat_5	Unassigned	Unassigned	Unassigned		Outlier		Medium-quality			59639	Yes	52.39	AM53-2BH	Bacillota	Clostridia	Oscillospirales	Ruminococcaceae	CAG-115	CAG-115 sp003531585
VIRSorter_AM53-2BH_Scaf5_2__gene_108_gene_207-128994-207886-cat_4	Unassigned	Unassigned	Unassigned		Outlier		High-quality			78892	No	94.34	AM53-2BH	Bacillota	Clostridia	Oscillospirales	Ruminococcaceae	CAG-115	CAG-115 sp003531585
VIRSorter_AM53-2BH_Scaf7_1__gene_5_gene_63-8987-54237-cat_5	Unassigned	Unassigned	Unassigned	399_2	Clustered	29	Medium-quality	VC_399_2	29	45250	No	66.9	AM53-2BH	Bacillota	Clostridia	Oscillospirales	Ruminococcaceae	CAG-115	CAG-115 sp003531585
VIRSorter_AM53-3_Scaf12_1_-cat_2	Unassigned	Unassigned	Unassigned	115_1	Clustered/Singleton	1	Medium-quality	VC_115_1	1	36351	No	57.68	AM53-3	Bacillota	Clostridia	Lachnospirales	Lachnospiraceae	Eubacterium_G	Eubacterium sp000434315
VIRSorter_AM53-6_Scaf3_1__gene_58_gene_159-64658-149912-cat_5	Unassigned	Unassigned	Unassigned		Outlier		Medium-quality			85254	Yes	64.77	AM53-6	Bacillota	Clostridia	Lachnospirales	Lachnospiraceae	Eubacterium_F	Eubacterium sp900539115
VIRSorter_AM53-6_Scaf4_1__gene_40_gene_139-43453-127289-cat_4	Unassigned	Unassigned	Unassigned	399_3	Clustered/Singleton	1	Medium-quality	VC_399_3	1	83836	Yes	65.1	AM53-6	Bacillota	Clostridia	Lachnospirales	Lachnospiraceae	Eubacterium_F	Eubacterium sp900539115
VIRSorter_AM53-7BH_Scaf5_2__gene_87_gene_181-104742-173600-cat_5	Unassigned	Unassigned	Unassigned		Outlier		Medium-quality			68858	Yes	67.46	AM53-7BH	Bacillota	Clostridia	Lachnospirales	Lachnospiraceae	Roseburia	Roseburia hominis
VIRSorter_AM54-10XD_Scaf1_1__gene_75_gene_221-85849-215298-cat_5	Unassigned	Unassigned	Unassigned	548_0	Clustered	13	Medium-quality	VC_548_0	13	129449	Yes	66.28	AM54-10XD	Bacteroidota	Bacteroidia	Bacteroidales	Tannerellaceae	Parabacteroides	Parabacteroides distasonis
VIRSorter_AM54-10XD_Scaf3_1__gene_68_gene_142-74834-126387-cat_5	Unassigned	Unassigned	Unassigned	555_1	Clustered	15	Medium-quality	VC_555_1	15	51553	No	73.13	AM54-10XD	Bacteroidota	Bacteroidia	Bacteroidales	Tannerellaceae	Parabacteroides	Parabacteroides distasonis
VIRSorter_AM54-12NE-r_Scaf4_2__gene_45_gene_162-43529-113922-cat_5	Unassigned	Unassigned	Unassigned	530_0	Clustered	8	Medium-quality	VC_530_0	8	70393	Yes	74.03	AM54-12NE-r	Bacillota	Bacilli	Erysipelotrichales	Coprobacillaceae	Faecalibacillus	Faecalibacillus intestinalis
VIRSorter_AM54-14NS_Scaf18_1__gene_2_gene_69-960-44463-cat_5	Unassigned	Unassigned	Unassigned	322_1	Clustered	5	Medium-quality	VC_322_1	5	43503	Yes	65.86	AM54-14NS	Bacillota	Clostridia	Lachnospirales	Lachnospiraceae	Blautia_A	Blautia wexlerae
VIRSorter_AM54-14XD_Scaf1_1__gene_171_gene_304-164415-281095-cat_5	Unassigned	Unassigned	Unassigned	640_0	Clustered	2	Medium-quality	VC_640_0	2	116680	Yes	60.04	AM54-14XD	Bacillota	Clostridia	Lachnospirales	Lachnospiraceae	Coprococcus	Coprococcus sp900066115
VIRSorter_AM54-1GN_Scaf11_1__gene_23_gene_90-25517-91442-cat_5	Unassigned	Unassigned	Unassigned	589_0	Clustered	33	Medium-quality	VC_589_0	33	65925	No	76.52	AM54-1GN	Bacteroidota	Bacteroidia	Bacteroidales	Bacteroidaceae	Bacteroides	Bacteroides caccae
VIRSorter_AM54-1GN_Scaf21_1__gene_27_gene_98-22633-72652-cat_5	Unassigned	Unassigned	Unassigned		Outlier		Medium-quality			50019	No	68.66	AM54-1GN	Bacteroidota	Bacteroidia	Bacteroidales	Bacteroidaceae	Bacteroides	Bacteroides caccae
VIRSorter_AM54-1NS_Scaf25_1_-cat_2	Unassigned	Unassigned	Unassigned		Outlier		Medium-quality			41789	Yes	66.75	AM54-1NS	Bacillota	Clostridia	Oscillospirales	Ruminococcaceae	Ruminococcus_D	Ruminococcus bicirculans
VIRSorter_AM54-2NS_Scaf2_1__gene_57_gene_177-78668-177446-cat_5	Unassigned	Unassigned	Unassigned	213_4	Clustered	29	Medium-quality	VC_213_4	29	98778	Yes	73.58	AM54-2NS	Bacteroidota	Bacteroidia	Bacteroidales	Bacteroidaceae	Bacteroides	Bacteroides xylanisolvens
VIRSorter_AM54-2NS_Scaf3_1__gene_31_gene_141-33319-116387-cat_5	Unassigned	Unassigned	Unassigned	549_0	Clustered	4	Medium-quality	VC_549_0	4	83068	Yes	72.95	AM54-2NS	Bacteroidota	Bacteroidia	Bacteroidales	Bacteroidaceae	Bacteroides	Bacteroides xylanisolvens
VIRSorter_AM54-37XD_Scaf3_1__gene_169_gene_306-164424-281103-cat_5	Unassigned	Unassigned	Unassigned	640_0	Clustered	2	Medium-quality	VC_640_0	2	116679	Yes	60.05	AM54-37XD	Bacillota	Clostridia	Lachnospirales	Lachnospiraceae	Coprococcus	Coprococcus sp900066115
VIRSorter_AM54-7NE_Scaf7_1__gene_27_gene_96-23256-65982-cat_5	Unassigned	Unassigned	Unassigned		Overlap (VC_584/VC_585)		Medium-quality			42726	No	70.64	AM54-7NE	Bacillota	Clostridia	Lachnospirales	Lachnospiraceae	Blautia_A	Blautia obeum
VIRSorter_AM54-7NE_Scaf9_1__gene_10_gene_117-6728-76280-cat_5	Unassigned	Unassigned	Unassigned	158_0	Clustered	6	Medium-quality	VC_158_0	6	69552	No	81.95	AM54-7NE	Bacillota	Clostridia	Lachnospirales	Lachnospiraceae	Blautia_A	Blautia obeum
VIRSorter_AM54-7NS_Scaf1_2__gene_132_gene_244-143889-232272-cat_5	Unassigned	Unassigned	Unassigned	206_0	Clustered	7	High-quality	VC_206_0	7	88383	Yes	95.24	AM54-7NS	Bacillota	Clostridia	Oscillospirales	Ruminococcaceae	Faecalibacterium	Faecalibacterium prausnitzii
VIRSorter_AM54-7NS_Scaf12_1_-cat_2	Unassigned	Unassigned	Unassigned		Overlap (VC_206/VC_208)		High-quality			78467	Yes	90.16	AM54-7NS	Bacillota	Clostridia	Oscillospirales	Ruminococcaceae	Faecalibacterium	Faecalibacterium prausnitzii
VIRSorter_AM54-7NS_Scaf2_1__gene_71_gene_170-73011-183440-cat_4	Unassigned	Unassigned	Unassigned	621_1	Clustered	3	High-quality	VC_621_1	3	110429	No	100	AM54-7NS	Bacillota	Clostridia	Oscillospirales	Ruminococcaceae	Faecalibacterium	Faecalibacterium prausnitzii
VIRSorter_AM54-8XD_Scaf2_1__gene_25_gene_81-27517-67180-cat_5	Unassigned	Unassigned	Unassigned	611_0	Clustered	6	Medium-quality	VC_611_0	6	39663	No	55.03	AM54-8XD	Bacillota	Bacilli	Erysipelotrichales	Erysipelotrichaceae	NSJ-61	NSJ-61 sp003433845
VIRSorter_AM55-15TS-r_Scaf1_1__gene_434_gene_534-455155-544247-cat_5	Unassigned	Unassigned	Unassigned	317_1	Clustered/Singleton	1	Medium-quality	VC_317_1	1	89092	Yes	51.65	AM55-15TS-r	Bacillota	Clostridia	Clostridiales	Clostridiaceae	Clostridium	Clostridium tertium
VIRSorter_AM55-16TS-r_Scaf15_1__gene_4_gene_55-1553-40081-cat_5	Unassigned	Unassigned	Unassigned	142_0	Clustered	3	Medium-quality	VC_142_0	3	38528	No	59.86	AM55-16TS-r	Bacillota	Clostridia	Lachnospirales	Lachnospiraceae	Enterocloster	Enterocloster sp000431375
VIRSorter_AM55-1TS-r_Scaf38_1_-circular-cat_2	Unassigned	Unassigned	Unassigned		Outlier		Medium-quality			35865	No	60.71	AM55-1TS-r	Pseudomonadota	Gammaproteobacteria	Enterobacterales	Enterobacteriaceae	Escherichia	Escherichia coli
VIRSorter_AM55-24TS_Scaf1_1__gene_6_gene_59-5456-43712-cat_5	Unassigned	Unassigned	Unassigned	316_0	Clustered	2	Medium-quality	VC_316_0	2	38256	No	59.41	AM55-24TS	Bacillota	Clostridia	UBA1381	UBA1381	CAG-41	CAG-41 sp900066215
VIRSorter_AM56-1TSHA_Scaf4_1__gene_38_gene_137-32162-115076-cat_4	Unassigned	Unassigned	Unassigned	93_3	Clustered/Singleton	1	Medium-quality	VC_93_3	1	82914	Yes	61.13	AM56-1TSHA	Pseudomonadota	Gammaproteobacteria	Enterobacterales	Enterobacteriaceae	Citrobacter	Citrobacter portucalensis
VIRSorter_AM57-5_Scaf12_1__gene_1_gene_44-0-32257-cat_5	Unassigned	Unassigned	Unassigned		Outlier		Medium-quality			32257	No	51.4	AM57-5	Bacillota	Clostridia	Lachnospirales	Lachnospiraceae	Mediterraneibacter	Mediterraneibacter faecis
VIRSorter_AM57-5_Scaf20_1_-cat_2	Unassigned	Unassigned	Unassigned	310_1	Clustered	7	Medium-quality	VC_310_1	7	47900	No	73.66	AM57-5	Bacillota	Clostridia	Lachnospirales	Lachnospiraceae	Mediterraneibacter	Mediterraneibacter faecis
VIRSorter_AM58-2_Scaf44_1_-cat_2	Unassigned	Unassigned	Unassigned	79_4	Clustered	21	High-quality	VC_79_4	21	61588	No	93.64	AM58-2	Bacillota	Clostridia	Lachnospirales	Lachnospiraceae	Hungatella	Hungatella sp005845265
VIRSorter_AM58-6_Scaf11_1__gene_1_gene_36-222-33680-cat_4	Unassigned	Unassigned	Unassigned	518_1	Clustered	6	Medium-quality	VC_518_1	6	33458	No	53.14	AM58-6	Bacillota	Bacilli	Lactobacillales	Streptococcaceae	Streptococcus	Streptococcus anginosus
VIRSorter_AM58-6_Scaf12_1__gene_1_gene_44-37-30696-cat_5	Unassigned	Unassigned	Unassigned		Overlap (VC_479/VC_516)		Medium-quality			30659	No	58.64	AM58-6	Bacillota	Bacilli	Lactobacillales	Streptococcaceae	Streptococcus	Streptococcus anginosus
VIRSorter_AM58-6_Scaf8_1__gene_56_gene_102-47497-83971-cat_5	Unassigned	Unassigned	Unassigned		Outlier		Medium-quality			36474	No	54.56	AM58-6	Bacillota	Bacilli	Lactobacillales	Streptococcaceae	Streptococcus	Streptococcus anginosus
VIRSorter_AM58-8_Scaf1_1__gene_48_gene_182-43005-155900-cat_5	Unassigned	Unassigned	Unassigned	122_2	Clustered/Singleton	1	Medium-quality	VC_122_2	1	112895	Yes	58.26	AM58-8	Bacillota	Clostridia	Lachnospirales	Lachnospiraceae	Lachnoclostridium_B	Lachnoclostridium sp900066555
VIRSorter_AM58-8_Scaf2_1__gene_178_gene_234-163921-202595-cat_5	Unassigned	Unassigned	Unassigned	300_1	Clustered	11	Medium-quality	VC_300_1	11	38674	No	64.57	AM58-8	Bacillota	Clostridia	Lachnospirales	Lachnospiraceae	Lachnoclostridium_B	Lachnoclostridium sp900066555
VIRSorter_AM59-17XD-r_Scaf13_1__gene_6_gene_62-4633-44679-cat_5	Unassigned	Unassigned	Unassigned	191_0	Clustered	6	Medium-quality	VC_191_0	6	40046	No	78.61	AM59-17XD-r	Bacillota	Clostridia	Lachnospirales	Lachnospiraceae	Anaerobutyricum	Anaerobutyricum hallii
VIRSorter_AM59-24XD_Scaf17_1__gene_51_gene_103-46237-81052-cat_5	Unassigned	Unassigned	Unassigned	340_0	Clustered	2	Medium-quality	VC_340_0	2	34815	No	56.32	AM59-24XD	Bacillota	Clostridia	Lachnospirales	Lachnospiraceae	Butyribacter	Butyribacter sp003524945
VIRSorter_AM59-24XD_Scaf28_1_-cat_2	Unassigned	Unassigned	Unassigned	156_0	Clustered	15	Medium-quality	VC_156_0	15	47288	No	84.26	AM59-24XD	Bacillota	Clostridia	Lachnospirales	Lachnospiraceae	Butyribacter	Butyribacter sp003524945
VIRSorter_AM59-24XD_Scaf5_1_-cat_2	Unassigned	Unassigned	Unassigned		Outlier		Medium-quality			144039	Yes	62.01	AM59-24XD	Bacillota	Clostridia	Lachnospirales	Lachnospiraceae	Butyribacter	Butyribacter sp003524945
VIRSorter_AM59-42XD-r_Scaf9_1__gene_65_gene_132-77081-123602-cat_5	Unassigned	Unassigned	Unassigned		Overlap (VC_116/VC_131)		Medium-quality			46521	Yes	64.9	AM59-42XD-r	Bacillota	Clostridia	Lachnospirales	Lachnospiraceae	Eubacterium_G	Eubacterium sp000435815
VIRSorter_AM60-12MH-1A_Scaf26_1_-cat_2	Unassigned	Unassigned	Unassigned		Overlap (VC_118/VC_120)		Medium-quality			39496	No	69.01	AM60-12MH-1A	Bacillota	Clostridia	Lachnospirales	Lachnospiraceae	Enterocloster	Enterocloster bolteae
VIRSorter_AM60-12MH-1A_Scaf3_1__gene_1_gene_48-0-32114-cat_5	Unassigned	Unassigned	Unassigned	459_0	Clustered	4	Medium-quality	VC_459_0	4	32114	No	56.04	AM60-12MH-1A	Bacillota	Clostridia	Lachnospirales	Lachnospiraceae	Enterocloster	Enterocloster bolteae
VIRSorter_AM60-14pH10A_Scaf22_1__gene_13_gene_58-10171-45797-cat_5	Unassigned	Unassigned	Unassigned	130_0	Clustered	30	Medium-quality	VC_130_0	30	35626	No	65.16	AM60-14pH10A	Bacillota	Clostridia	Oscillospirales	Ruminococcaceae	Ruthenibacterium	Ruthenibacterium lactatiformans
VIRSorter_AM60-14pH10A_Scaf3_1__gene_22_gene_82-27271-71768-cat_5	Unassigned	Unassigned	Unassigned	685_0	Clustered	3	Medium-quality	VC_685_0	3	44497	Yes	55.95	AM60-14pH10A	Bacillota	Clostridia	Oscillospirales	Ruminococcaceae	Ruthenibacterium	Ruthenibacterium lactatiformans
VIRSorter_AM60-15pH4_Scaf2_1__gene_26_gene_137-28110-110535-cat_5	Unassigned	Unassigned	Unassigned	138_1	Clustered/Singleton	1	Medium-quality	VC_138_1	1	82425	Yes	80.86	AM60-15pH4	Bacillota	Bacilli	Lactobacillales	Lactobacillaceae	Ligilactobacillus	Ligilactobacillus salivarius
VIRSorter_AM60-17pH9A_Scaf1_2__gene_206_gene_283-273294-338353-cat_5	Unassigned	Unassigned	Unassigned	213_4	Clustered	29	Medium-quality	VC_213_4	29	65059	No	86.7	AM60-17pH9A	Bacteroidota	Bacteroidia	Bacteroidales	Bacteroidaceae	Bacteroides	Bacteroides ovatus
VIRSorter_AM60-17pH9A_Scaf36_1__gene_1_gene_43-1157-41529-cat_5	Unassigned	Unassigned	Unassigned	552_0	Clustered	37	Medium-quality	VC_552_0	37	40372	No	67.89	AM60-17pH9A	Bacteroidota	Bacteroidia	Bacteroidales	Bacteroidaceae	Bacteroides	Bacteroides ovatus
VIRSorter_AM60-2pH4_Scaf1_1__gene_5_gene_121-6668-112267-cat_5	Unassigned	Unassigned	Unassigned	451_2	Clustered/Singleton	1	Medium-quality	VC_451_2	1	105599	Yes	77.18	AM60-2pH4	Bacillota	Bacilli	Lactobacillales	Lactobacillaceae	Limosilactobacillus	Limosilactobacillus fermentum
VIRSorter_AM60-5pH8A_Scaf10_1__gene_54_gene_107-60157-96783-cat_5	Unassigned	Unassigned	Unassigned		Overlap (VC_129/VC_315/VC_395/VC_586/VC_610)		Medium-quality			36626	No	66.13	AM60-5pH8A	Bacillota	Bacilli	Erysipelotrichales	Coprobacillaceae	Erysipelatoclostridium	Erysipelatoclostridium ramosum
VIRSorter_AM61-1LNA_Scaf1_1__gene_506_gene_694-556782-704674-cat_5	Unassigned	Unassigned	Unassigned		Overlap (VC_247/VC_355)		High-quality			147892	Yes	96.89	AM61-1LNA	Pseudomonadota	Gammaproteobacteria	Enterobacterales	Enterobacteriaceae	Citrobacter	Citrobacter youngae
VIRSorter_AM62-06pH5A_Scaf1_1__gene_742_gene_841-828529-925575-cat_4	Unassigned	Unassigned	Unassigned	40_0	Clustered	7	Medium-quality	VC_40_0	7	97046	Yes	71.44	AM62-06pH5A	Pseudomonadota	Gammaproteobacteria	Enterobacterales	Enterobacteriaceae	Klebsiella	Klebsiella aerogenes
VIRSorter_AM62-06pH5A_Scaf4_1__gene_28_gene_75-27516-65983-cat_5	Caudovirales	Myoviridae	P2virus	89_1	Clustered	33	Medium-quality	VC_89_1	33	38467	Yes	75.97	AM62-06pH5A	Pseudomonadota	Gammaproteobacteria	Enterobacterales	Enterobacteriaceae	Klebsiella	Klebsiella aerogenes
VIRSorter_AM62-06pH5A_Scaf6_2__gene_2_gene_55-492-44766-cat_5	Unassigned	Unassigned	Unassigned	248_0	Clustered	15	Medium-quality	VC_248_0	15	44274	No	67.2	AM62-06pH5A	Pseudomonadota	Gammaproteobacteria	Enterobacterales	Enterobacteriaceae	Klebsiella	Klebsiella aerogenes
VIRSorter_AM62-08pH9A_Scaf4_1__gene_32_gene_132-34385-107180-cat_5	Unassigned	Unassigned	Unassigned	527_0	Clustered	6	Medium-quality	VC_527_0	6	72795	Yes	88.61	AM62-08pH9A	Bacillota	Clostridia	Lachnospirales	Lachnospiraceae	Schaedlerella	Schaedlerella sp900066545
VIRSorter_AM62-08pH9A_Scaf8_2__gene_121_gene_161-128158-154299-cat_5	Unassigned	Unassigned	Unassigned		Outlier		Medium-quality			26141	No	60.79	AM62-08pH9A	Bacillota	Clostridia	Lachnospirales	Lachnospiraceae	Schaedlerella	Schaedlerella sp900066545
VIRSorter_AM62-09pH9A_Scaf16_1__gene_13_gene_75-13694-46527-cat_5	Unassigned	Unassigned	Unassigned	226_0	Clustered	3	Medium-quality	VC_226_0	3	32833	No	51.77	AM62-09pH9A	Fusobacteriota	Fusobacteriia	Fusobacteriales	Fusobacteriaceae	Fusobacterium_B	Fusobacterium sp900554355
VIRSorter_AM62-09pH9A_Scaf21_1_-cat_2	Unassigned	Unassigned	Unassigned		Outlier		Medium-quality			41918	No	64.4	AM62-09pH9A	Fusobacteriota	Fusobacteriia	Fusobacteriales	Fusobacteriaceae	Fusobacterium_B	Fusobacterium sp900554355
VIRSorter_AM62-09pH9A_Scaf3_2__gene_3_gene_55-2618-36342-cat_5	Unassigned	Unassigned	Unassigned	332_0	Clustered	2	Medium-quality	VC_332_0	2	33724	No	50.31	AM62-09pH9A	Fusobacteriota	Fusobacteriia	Fusobacteriales	Fusobacteriaceae	Fusobacterium_B	Fusobacterium sp900554355
VIRSorter_AM62-09pH9A_Scaf8_1_-cat_2	Unassigned	Unassigned	Unassigned		Singleton		Medium-quality			68587	No	72.49	AM62-09pH9A	Fusobacteriota	Fusobacteriia	Fusobacteriales	Fusobacteriaceae	Fusobacterium_B	Fusobacterium sp900554355
VIRSorter_AM62-14b2TA_Scaf4_1__gene_120_gene_234-142693-257956-cat_5	Unassigned	Unassigned	Unassigned	213_4	Clustered	29	Medium-quality	VC_213_4	29	115263	Yes	69.29	AM62-14b2TA	Bacteroidota	Bacteroidia	Bacteroidales	Bacteroidaceae	Bacteroides	Bacteroides intestinigallinarum
VIRSorter_AM62-1A_Scaf24_1_-cat_2	Unassigned	Unassigned	Unassigned	135_0	Clustered	14	Medium-quality	VC_135_0	14	28746	No	52.68	AM62-1A	Bacillota	Bacilli	Lactobacillales	Enterococcaceae	Enterococcus_B	Enterococcus lactis
VIRSorter_AM62-1A_Scaf25_1_-cat_2	Unassigned	Unassigned	Unassigned		Overlap (VC_374/VC_375)		Medium-quality			26008	No	52.01	AM62-1A	Bacillota	Bacilli	Lactobacillales	Enterococcaceae	Enterococcus_B	Enterococcus lactis
VIRSorter_AM62-3LBA_Scaf2_1__gene_409_gene_461-401975-442060-cat_5	Unassigned	Unassigned	Unassigned	567_1	Clustered	42	Medium-quality	VC_567_1	42	40085	No	64.28	AM62-3LBA	Actinomycetota	Actinomycetia	Actinomycetales	Bifidobacteriaceae	Bifidobacterium	Bifidobacterium adolescentis
VIRSorter_AM62-3LBA_Scaf2_1__gene_69_gene_223-69784-187104-cat_5	Unassigned	Unassigned	Unassigned		Overlap (VC_605/VC_607)		Medium-quality			117320	Yes	83.22	AM62-3LBA	Actinomycetota	Actinomycetia	Actinomycetales	Bifidobacteriaceae	Bifidobacterium	Bifidobacterium adolescentis
VIRSorter_AM62-4ACA_Scaf12_1__gene_38_gene_92-38382-77103-cat_5	Unassigned	Unassigned	Unassigned	127_0	Clustered	5	Medium-quality	VC_127_0	5	38721	No	62.25	AM62-4ACA	Bacillota	Clostridia	Lachnospirales	Lachnospiraceae	Blautia_A	Blautia massiliensis
VIRSorter_AM62-4ACA_Scaf2_1__gene_69_gene_178-53198-146322-cat_5	Unassigned	Unassigned	Unassigned	318_0	Clustered	12	Medium-quality	VC_318_0	12	93124	Yes	65.06	AM62-4ACA	Bacillota	Clostridia	Lachnospirales	Lachnospiraceae	Blautia_A	Blautia massiliensis
VIRSorter_AM62-5ACA_Scaf8_2__gene_16_gene_75-18233-55289-cat_5	Unassigned	Unassigned	Unassigned	226_0	Clustered	3	Medium-quality	VC_226_0	3	37056	No	53.4	AM62-5ACA	Fusobacteriota	Fusobacteriia	Fusobacteriales	Fusobacteriaceae	Fusobacterium_A	Fusobacterium sp900543175
VIRSorter_AM62-8ACA_Scaf17_1__gene_9_gene_55-8738-44755-cat_5	Unassigned	Unassigned	Unassigned	124_0	Clustered	4	Medium-quality	VC_124_0	4	36017	No	54.58	AM62-8ACA	Bacillota	Negativicutes	Selenomonadales	Selenomonadaceae	Megamonas	Megamonas funiformis
VIRSorter_AM62-8ACA_Scaf3_1__gene_2_gene_110-416-81150-cat_5	Unassigned	Unassigned	Unassigned		Singleton		Medium-quality			80734	No	65.67	AM62-8ACA	Bacillota	Negativicutes	Selenomonadales	Selenomonadaceae	Megamonas	Megamonas funiformis
VIRSorter_AM62-8ACA_Scaf4_1__gene_61_gene_113-67763-102946-cat_5	Unassigned	Unassigned	Unassigned	324_0	Clustered	4	Medium-quality	VC_324_0	4	35183	No	52.8	AM62-8ACA	Bacillota	Negativicutes	Selenomonadales	Selenomonadaceae	Megamonas	Megamonas funiformis
VIRSorter_AM63-10LNA_Scaf2_2__gene_102_gene_152-126507-167440-cat_4	Unassigned	Unassigned	Unassigned	569_1	Clustered	13	Medium-quality	VC_569_1	13	40933	No	57.36	AM63-10LNA	Actinomycetota	Actinomycetia	Actinomycetales	Bifidobacteriaceae	Bifidobacterium	Bifidobacterium adolescentis
[truncated: 1,239 more rows]
