# Supplementary material for: The genomic landscape of reference genomes of cultivated human gut bacteria
Source: Nat Commun. 2023 Mar 25;14:1663. doi: 10.1038/s41467-023-37396-x (PMC10039858; doi:10.1038/s41467-023-37396-x)
Supplement: Supplementary file 4 — Supplementary Data 1–11 [file 41467_2023_37396_MOESM4_ESM.zip › STable/Supplementary Data 11.xlsx]

## Sheet: Sheet1
Protein Cluster	Count	PC keywords
No Cluster	14878	None
PC_000001	112	None_provided (112); terminase small subunit (5); hypothetical protein (1); phage terminase large subunit (3); terminase small subunit (endogenous virus) (2); small subunit terminase (1); phage terminase, small subunit (1)
PC_000002	118	None_provided (118); single-strand binding protein (2); single-stranded DNA-binding protein (2); ssDNA binding protein (1); putative single-stranded DNA binding protein (1)
PC_000004	116	None_provided (116)
PC_000006	103	None_provided (103); hypothetical protein phi24R_gp1 (1); hypothetical protein EF62_phi0024 (1); hypothetical protein (2); hypothetical protein PHIEF11_0006 (1); hypothetical protein LP65_gp078 (1); hypothetical protein lb338_phage_74 (1); hypothetical protein PlgT1_24 (1); hypothetical protein ul36_41 (1); gp023 (endogenous virus) (1)
PC_000008	105	None_provided (105); putative Clp peptidase (1)
PC_000009	79	None_provided (79); endolysin (6); lysin (8); putative lysin (5); putative endolysin (3); LYS (1); LysB (1); Phage lysin (1)
PC_000010	7	None_provided (7); hypothetical protein JJJB_0065 (1); putative endonuclease (3); HNH homing endonuclease (3); putative homing endonuclease (3); putative HNH endonuclease (12); hypothetical protein ABY59_0200052 (1); endonuclease (4); HNH endonuclease (9); homing endonuclease (5); hypothetical protein (10); gp51 (1); phage-associated homing endonuclease (1); hypothetical protein ECBP2_0059 (1); e…
PC_000011	91	None_provided (91); terminase large subunit (2); PBSX family terminase large subunit (1); terminase large subunit (endogenous virus) (2); putative terminase large subunit (1); large subunit terminase (1); putative large terminase subunit (1); unnamed protein product (1); phage terminase, large subunit (1); terminase, large subunit (1)
PC_000015	47	None_provided (47); hypothetical protein PJWF_00026 (1); gp62 (1); tail tip fiber protein gp19 (1); gp20 (1); gp21 (2); putative tail tip fiber protein (1); tail protein (1); phage tail protein (1); putative host specificity protein (1); phage host specificity protein, partial (1); hypothetical protein CPKG_00064, partial (1); host specificity protein (3); central tail fiber J (3); central tail f…
PC_000016	19	None_provided (19); anaerobic ribonucleotide reductase subunit (7); NTP anaerobic reductase large subunit (1); NrdD anaerobic NTP reductase large subunit (4); unnamed protein product (4); anaerobic NTP reductase large subunit (8); NrdD (1); ribonucleotide reductase of class III (anaerobic) large subunit (7); NTP reductase large subunit (1); ribonucleoside-triphosphate reductase (2); Ribonucleosid…
PC_000019	98	None_provided (98)
PC_000023	93	None_provided (93); phage-related holin (1)
PC_000024	62	None_provided (62); gp52 (1); gp26 (1); putative tail-collar fiber protein (1); phage tail collar domain protein (1); hypothetical protein (2); putative side tail fiber domain protein (1); tail fiber protein (7); tail protein (1); putative phage tail protein (1); gpS (1); putative tail-collar fibre protein (1); hypothetical protein phiCTXp22 (1); unnamed protein product (2); tail fiber protein gp…
PC_000027	48	None_provided (48); single-strand binding protein (3); single-stranded DNA-binding protein (5); single-stranded DNA binding protein (2); ssDNA-binding protein (3); single-stranded binding protein (3); single strand DNA binding protein (1); hypothetical protein Q54_gp12 (1); SSB (3); SSB protein (1); putative single stranded binding protein (1); single stranded DNA-binding protein phage associated…
PC_000030	87	None_provided (87); hypothetical protein BCBBV1cgp22 (1); primase2 (1); gp088 (endogenous virus) (1); DNA primase (1)
PC_000035	89	None_provided (89)
PC_000038	88	None_provided (88)
PC_000039	1	None_provided (1); predicted minor capside protein (1); predicted translation by a-1 internal frameshift converts CR44b_39 in CR44b_40 (1); predicted major capsid protein (3); predicted minor capsid protein (2); minor capsid protein (10); capsid protein (1); major capsid protein (22); major capsid protein 10A (5); hypothetical protein RU52_00032 (1); Phage capsid and scaffold (3); capsid and scaf…
PC_000040	1	None_provided (1); endonuclease (47); predicted endonuclease (3); hypothetical protein sh1_0018 (1); T7-like phage endonuclease (2); endonuclease I (10); gp3 (7); hypothetical protein (1); hypothetical protein GA2A_18 (1); T7-like phage endonuclease (EC 3.1.21.2) (1); putative endonuclease I (3); endodeoxyribonuclease I (2); PfWMP4_17 (1); hypothetical protein PRQG_00009 (1); T7-like endonuclease…
PC_000042	83	None_provided (83); Pas53 (1); DEAD box family helicase (1); DEAD/DEAH box helicase (2)
PC_000043	87	None_provided (87)
PC_000044	75	None_provided (75); tape measure protein (2); TMP (1); ORF42 (1); ORF40 (1); putative human platelet-binding protein (1); putative platlet-binding protein, minor tail fiber protein (1); PblA (1); tail tape measure protein (2); hypothetical protein (1); putative envelope protein (1)
PC_000046	86	None_provided (86)
PC_000047	81	None_provided (81); hypothetical protein BCBBV1cgp14 (1); hypothetical protein phi1422_0010 (1); hypothetical protein (1); AAA domain ATPase (1); p077 (1)
PC_000048	79	None_provided (79); C-5 cytosine-specific DNA methylase (4); putative methylase (1); DNA cytosine methyltransferase (2)
PC_000049	51	None_provided (51); terminase large subunit (9); putative phage terminase large subunit B (4); putative terminase large subunit, PBSX family (1); terminase (1); PBSX family terminase large subunit (1); putative large terminase subunit (4); phage terminase large subunit (2); ORF009 (4); similar to phage O1205 ORF26 (putative large subunit terminase) (1); large terminase (1); phage terminase (1); p…
PC_000051	85	None_provided (85)
PC_000052	1	None_provided (1); hypothetical protein JENST_145 (1); putative thymidylate synthase (1); hypothetical protein GMA3_42 (1); thymidylate synthase ThyX (3); ThyX-like thymidylate synthase (2); ThyX (29); FAD-dependent thymidylate synthase (1); thymidylate synthase (25); ThyX-like protein (9); RP thymidylate synthase (2); hypothetical protein (1); flavin-dependentthymidylate synthase (1); thymidylat…
PC_000054	80	None_provided (80); hypothetical protein phiCT19406A_36 (endogenous virus) (1); hypothetical protein phiCTC2A_36 (endogenous virus) (1); hypothetical protein phiCP51_006 (1)
PC_000055	5	None_provided (5); hypothetical protein JJJB_0082 (1); tail spike gp9 (1); putative carbohydrate binding protein (1); putative tailspike protein (6); tail spike protein (9); parallel beta-helix repeat protein (1); 9 (1); bifunctional tail protein (1); tailspike protein (18); hypothetical protein (6); unnamed protein product (3); orf212 gene product (1); orf210 gene product (1); P36 (1); putative …
PC_000058	78	None_provided (78); recombinational DNA repair ATPase (1); hypothetical protein BCBBV1cgp13 (1); chromosome segregation protein (1); chromosome segregation protein SMC (1)
PC_000059	1	None_provided (1); putative T7-like Pol I DNA polymerase (6); T7-like phage DNA polymerase (1); predicted DNA polymerase (2); DNA polymerase (45); hypothetical protein RU52_00020 (1); T7-like phage DNA Polymerase (2); gp5 (7); gene 5B protein (1); hypothetical protein PE3_024 (1); DNA-directed DNA polymerase (2); T7-like phage DNA Polymerase (EC 2.7.7.7) (1); putative DNA polymerase (5); DNA poly…
PC_000061	81	None_provided (81)
PC_000062	81	None_provided (81)
PC_000063	81	None_provided (81)
PC_000064	81	None_provided (81)
PC_000065	80	None_provided (80); putative transcriptional repressor protein (1)
PC_000066	80	None_provided (80); prophage antirepressor (1)
PC_000070	12	None_provided (12); putative dihydrofolate reductase (15); dihydrofolate reductase (38); hypothetical protein (3); hypothetical protein Bcp1_043 (1); dihyrdofolate reductase (1); gp244 (1); gp125 (1); putative diacylglycerol kinase (1); hypothetical protein M316_0067 (1); unnamed protein product (1); FolA (1); ORF004 (1); Dihydrofolate reductase (1); gp158 (1); dihydrofolate reductase type 1 (1)
PC_000072	78	None_provided (78); hypothetical protein GBVE2_gp010 (1)
PC_000075	76	None_provided (76); Minor capsid protein (2); minor capsid protein (1)
PC_000079	58	None_provided (58); putative terminase large subunit (5); terminase large subunit (4); phage terminase-like protein large subunit (1); hypothetical protein phiadhp40 (1); putative large terminase subunit (1); terminase (2); hypothetical protein M102_gp03 (1); putative large terminase (1); putative terminase small subunit (2); ORF22 (1); putative large subunit terminase (1)
PC_000080	78	None_provided (78)
PC_000081	78	None_provided (78)
PC_000082	69	None_provided (69); DNA methylase (1); hypothetical protein (6); modification methylase NgoFVII (1); DNA-cytosine methyltransferase (1)
PC_000083	78	None_provided (78)
PC_000085	76	None_provided (76); putative tape measure domain protein (1)
PC_000086	60	None_provided (60); integrase (8); putative integrase (5); DNA integration/recombination /inversion (1); DNA integration/recombination protein (1); putative integrase Int (1); integrase-like protein (1)
PC_000087	77	None_provided (77)
PC_000088	49	None_provided (49); unnamed protein product (1); gp2 (3); phage terminase large subunit (1); terminase large subunit (9); putative terminase large subunit (4); ORF008 (3); ORF009 (4); putative large terminase subunit (2); large terminase subunit (1)
PC_000091	33	None_provided (33); hypothetical protein Ac42p015 (1); hypothetical protein Acj61p044 (1); hypothetical protein Acj9p046 (1); hypothetical protein Acj133p034 (1); hypothetical protein 65p287 (1); hypothetical protein MUDCAT_66 (1); hypothetical protein (7); hypothetical protein Bp8pC_093 (1); hypothetical protein CampHawk_196 (1); hypothetical protein Blue_160 (1); unnamed protein product (1); gp…
PC_000092	76	None_provided (76)
PC_000093	76	None_provided (76)
PC_000094	70	None_provided (70); unnamed protein product (1); tail tape measure protein (endogenous virus) (2); tail-tape measure protein (endogenous virus) (1); phage tail tape measure protein, TP901 family, core region domain protein (1); tail tape measure protein (1)
PC_000095	74	None_provided (74); putative N-acetylmuramoyl-L-alanine amidase (1); N-acetylmuramoyl-L-alanine amidase (1)
PC_000096	66	None_provided (66); DNA integration/recombination/inversion protein (2); phage integrase (1); site-specific recombinase (1); YdcL (1); putative integrase (2); integrase (2); Int (1)
PC_000097	74	None_provided (74); minor capsid protein (1); p005a (1)
PC_000101	27	None_provided (27); hypothetical protein AVESOBMORE_118 (1); hypothetical protein BCB4_0090 (1); hypothetical protein BCP8-2_168 (1); hypothetical protein BCP8-2_208 (1); hypothetical protein BCP8-2_073 (1); hypothetical protein BPS10C_173 (1); deoxyuridine 5'-triphosphate nucleotidohydrolase family protein (1); hypothetical protein BigBertha_165 (1); hypothetical protein JBP901_gp042 (1); hypoth…
PC_000102	55	None_provided (55); methyltransferase (3); putative methyltransferase (6); DNA cytosine methyltransferase (2); gp44 (1); hypothetical protein (1); putative DNA methyltransferase (2); phage protein (1); Cytosine specific DNA methyltransferase (1); methyltransf_25 domain protein (3)
PC_000103	75	None_provided (75)
PC_000104	74	None_provided (74); unnamed protein product (1)
PC_000105	72	None_provided (72); rus (1); endodeoxyribonuclease RusA (1); crossover junction endodeoxyribonuclease RusA (1)
PC_000106	75	None_provided (75)
PC_000107	73	None_provided (73); DNA helicase (1); possible DNA helicase (1)
PC_000108	68	None_provided (68); DNA N-6-adenine-methyltransferase (2); putative DNA N-6-adenine-methyltransferase (1); DNA methyltransferase (1); methyltransferase (1); DNA methylase (1); hypothetical protein SBVP3_0091 (1)
PC_000111	72	None_provided (72); Transcriptional regulator (2)
PC_000112	56	None_provided (56); integrase (12); gp26 (1); putative integrase (1); Integrase (1); gp28 (1); gp43 (1); gp64 (1)
PC_000113	74	None_provided (74)
PC_000114	50	None_provided (50); bifunctional 3'-5' exonuclease/DNA polymerase (2); DNA polymerase I (endogenous virus) (1); DNA polymerase (5); putative DNA polymerase (5); DNA polymerase domain A (1); DNA polymerase A domain protein (1); ORF004 (1); DNA-directed DNA polymerase (1); phage encoded DNA polymerase I (1); hypothetical protein (1); ORF003 (2); DNA polymerase A domain (1); putative DNA polymerase …
PC_000115	74	None_provided (74)
PC_000116	73	None_provided (73); hypothetical protein CGPG_00080 (1)
PC_000117	74	None_provided (74)
PC_000122	73	None_provided (73)
PC_000123	1	None_provided (1); NrdA aerobic NDP reductase large subunit (6); aerobic NDP reductase large subunit (12); aerobic ribonucleoside diphosphate reductase large subunit (2); NrdA ribonucleotide reductase A subunit (4); unnamed protein product (1); NrdA aerobic ribonucleoside diphosphate reductase large subunit (1); NrdA-B aerobic NDP reductase large subunit (1); NrdA-A aerobic NDP reductase large su…
PC_000124	72	None_provided (72); Tmp (1)
PC_000125	62	None_provided (62); site-specific recombinase (1); recombinase (2); putative recombinase (1); gp24 (1); serine recombinase (endogenous virus) (4); recombination protein (1); Recombinase (1)
PC_000126	73	None_provided (73)
PC_000127	73	None_provided (73)
PC_000128	73	None_provided (73)
PC_000129	73	None_provided (73)
PC_000130	12	None_provided (12); terminase large subunit (24); terminase (28); putative large terminase subunit (2); hypothetical protein SEA_CHADWICK_10 (1); hypothetical protein PBI_TRIKE_9 (1); hypothetical protein PBI_BXZ2_13 (1); putative terminase (1); hypothetical protein SF1_220 (1); hypothetical protein SF3_20 (1); hypothetical protein VWBp33 (1)
PC_000132	49	None_provided (49); modification methylase (1); putative modification methylase (1); cytosine methyltransferase (1); putative DNA methylase protein (2); putative DNA methylase (4); putative phage DNA modification methylase (2); DNA-cytosine methyltransferase (1); putative cytosine-C5 specific DNA methylase (1); hypothetical protein CDBPCV119_gp61 (1); hypothetical protein CDBPCV119_gp60 (1); puta…
PC_000133	72	None_provided (72)
PC_000134	72	None_provided (72)
PC_000135	72	None_provided (72)
PC_000136	72	None_provided (72)
PC_000137	72	None_provided (72)
PC_000138	1	None_provided (1); mannosyl-glycoendo-beta-N-acetylglucosaminidase (1); tape measure protein (3); putative tail lysin 2 (5); putative tail lysin II (1); lysozyme (1); putative tail lysin (16); putative endo-beta-N-acetylglucosaminidase (1); tail associated lysin (2); tap measure protein (1); tail lysin (14); hypothetical protein Blue_191 (1); tail lysin 2 (3); tapemeasure (3); endo-beta-N-acetylg…
PC_000139	62	None_provided (62); portal protein (3); phage portal protein (1); p003 (1); HK97 family portal protein (1); putative portal protein (1); gp34 (2)
PC_000140	64	None_provided (64); gp47 (1); HNH endonuclease (4); ORF069 (1); hypothetical protein VPIG_00009 (1)
PC_000141	71	None_provided (71)
PC_000142	70	None_provided (70); hypothetical protein CGPG_00051 (1)
PC_000144	1	None_provided (1); terminase large subunit (30); putative terminase large subunit I (2); putative terminase large subunit II (2); large terminase subunit (4); putative large terminase (3); terminase (11); hypothetical protein Grass_50 (1); large terminase (1); terminase large subunit-like protein (1); gp3 (1); putative terminase, large subunit (1); putative large terminase subunit-like protein 1 …
PC_000148	58	None_provided (58); phage tail tape measure protein (1); hypothetical protein CMP1-31 (1); tape measure (1); tail tape measure protein (1); hypothetical protein ISF9_013 (1); tail tape-measure protein (2); tape measure protein (1); minor tail protein (1); tail tapemeasure protein (1); hypothetical protein SpyM3_0932 (1); putative phage-related tail tape measure protein (1)
PC_000149	27	None_provided (27); putative NinG recombination protein (1); putative recombination endonuclease (2); hypothetical protein 933Wp37 (1); putative NinG protein (1); gp69 (1); NinG protein (13); NinG (10); similar to nin 204 protein of bacteriophage lambda (1); NinG protein (endogenous virus) (1); DNA junction-specific endonuclease Rap (1); hypothetical protein (3); hypothetical endonuclease protein…
PC_000150	61	None_provided (61); baseplate J family protein (3); putative baseplate J family protein (1); putative baseplate-J protein (1); baseplate J protein (endogenous virus) (1); conserved protein of unknown function (2); hypothetical protein phiC2p25 (1)
PC_000151	67	None_provided (67); phage tail tape measure protein (1); putative phage tail tape measure protein (1); tail tape measure protein (1)
PC_000152	54	None_provided (54); terminase-like protein large subunit (1); terminase large subunit (5); putative terminase large subunit (2); terminase (2); ORF005 (1); phage terminase large subunit (1); hypothetical protein SA1777 (1); phage terminase (1); 77ORF003 (1); large terminase subunit (1)
PC_000153	70	None_provided (70)
PC_000154	69	None_provided (69); hypothetical protein CGPG_00056 (1)
PC_000155	70	None_provided (70)
PC_000158	48	None_provided (48); Pas49 (1); Putative endonuclease (1); putative recombinase (1); endonuclease (endogenous virus) (2); putative endonuclease (endogenous virus) (2); hypothetical protein phiCT19406B_10 (endogenous virus) (1); hypothetical protein phiCTC2B_10 (endogenous virus) (1); endonuclease YqaJ superfamily (4); recombinase (2); YqaJ (1); gp41 (1); gp47 (1); putative Endonuclease (1); recomb…
PC_000159	34	None_provided (34); NlpC/P60 family protein (2); gp64 (1); tail component protein gp17 (1); gp18 (1); gp19 (3); putative tail component protein (1); tail component protein (1); minor tail protein (8); hypothetical protein CPKG_00062 (1); minor tail protein K-like protein (1); minor tail protein K (5); tail assembly protein (3); tail fiber cell wall hydrolase (1); tail assembly protein K (1); Gp19…
PC_000160	48	None_provided (48); HNH homing endonuclease (4); putative HNH endonuclease (9); HNH endonuclease (2); gp130 (endogenous virus) (1); putative HNH endoribonuclease (1); gp25 (1); ATPase (1); putative HNH homing endonuclease (1); lil (1)
PC_000161	69	None_provided (69)
PC_000162	60	None_provided (60); unnamed protein product (1); gp1 (1); HNH endonuclease (3); holin (1); HNH endonuclease family protein (1); endonuclease of the HNH family (1); P58 (1)
PC_000163	69	None_provided (69)
PC_000164	68	None_provided (68); hypothetical protein CGPG_00072 (1)
PC_000165	69	None_provided (69)
PC_000166	69	None_provided (69)
PC_000167	69	None_provided (69)
PC_000170	61	None_provided (61); hypothetical protein MUDCAT_21 (1); putative tail protein (1); hypothetical protein P078_0018 (1); hypothetical protein P092_0018 (1); hypothetical protein P118_0018 (1); hypothetical protein P162_0018 (1); tape measure protein (2)
PC_000183	37	None_provided (37); putative replicative DNA helicase (3); replicative DNA helicase (7); putative DnaB-like replicative helicase (1); unnamed protein product (5); gp40 (1); dnaB-like helicase C terminal domain protein (1); helicase gp45 (1); putative helicase (1); DnaB-like helicase (1); Replicative DNA helicase (1); Ban (1); helicase (1); putative DnaB-like helicase (1); putative replication pro…
PC_000184	13	None_provided (13); hypothetical protein 933Wp09 (1); hypothetical protein 933Wp78 (1); hypothetical protein PBV4795_ORF7 (1); gp36 (1); hypothetical protein HK106_032 (1); hypothetical protein HK140_035 (1); hypothetical protein HK629_032 (1); hypothetical protein HK633_032 (1); hypothetical protein HK633_030 (1); hypothetical protein (15); ORF8 (1); hypothetical protein Sf101_0021 (1); hypothet…
PC_000185	68	None_provided (68)
PC_000186	68	None_provided (68)
PC_000187	68	None_provided (68)
PC_000188	68	None_provided (68)
PC_000189	68	None_provided (68)
PC_000190	68	None_provided (68)
PC_000192	45	None_provided (45); gp27 (1); putative baseplate assembly protein V (2); baseplate assembly protein V (9); baseplate protein (2); baseplate assembly protein (1); hypothetical protein ep3_0037 (1); conserved phage protein (1); gpV (3); hypothetical protein (1); phage baseplate assembly protein (1); gp15 (1)
PC_000199	54	None_provided (54); putative endodeoxyribonuclease protein (1); putative endodeoxyribonuclease (2); putative endonuclease protein (1); RusA endonuclease (1); putative endodeoxyribonuclease RusA (2); putative Holliday junction resolvase (1); hypothetical protein (1); RusA resolvase (1); putative enoddeoxyribonuclease (1); hypothetical protein PAEP54_00430 (1); unnamed protein product (1)
PC_000200	65	None_provided (65); putative phage terminase large subunit (1); terminase large subunit (1)
PC_000201	64	None_provided (64); hypothetical protein BCBBV1cgp15 (1); hypothetical protein (1); hypothetical protein VEGAS_69 (1)
PC_000202	66	None_provided (66); putative transposase (1)
PC_000203	67	None_provided (67)
PC_000204	67	None_provided (67)
PC_000206	39	None_provided (39); late control protein (1); gp15 (1); gp10 (1); gp13 (1); phage tail protein D (1); bacteriophage late control gene D protein (1); gp27, putative bacteriophage late control gene D protein (1); gp24, fels-2 prophage protein (1); putative transcriptional regulator (3); gene D protein (2); transcriptional regulator (1); putative tail protein (2); tail protein D (2); hypothetical pr…
PC_000207	67	None_provided (67)
PC_000208	8	None_provided (8); putative nicotinamide phosphoribosyl transferase (5); putative nicotinate phosphoribosyltransferase (2); nicotinamide phophribosyl transferase (3); nicotinamide phosphoribosyltransferase (22); hypothetical protein NOTTHECREEK_69 (1); nicotinate ribosyltransferase (3); gp256 (1); hypothetical protein (2); gp145 (1); nicotinate phosphoribosyl transferase (2); nicotinamide phospho…
PC_000209	66	None_provided (66); HNH endonuclease (1)
PC_000210	26	None_provided (26); gp18 (1); gp19 (1); gp14 (1); gp17 (1); gp16 (1); phage tail protein E (2); gp30, phage tail protein, P2 GpE family (1); gp31, phage tail protein E (1); gp28, phage tail protein E (1); gp27, phage tail protein, P2 GpE family (1); tail fiber protein (1); tail protein (8); hypothetical protein (2); putative tail protein (3); tail protein, partial (1); gpE (3); gpE+E' (3); hypoth…
PC_000211	67	None_provided (67)
PC_000212	1	None_provided (1); predicted RNA polymerase (2); RNA polymerase (25); hypothetical protein RU52_00006 (1); T7-like phage DNA-directed RNA polymerase (2); DNA-directed RNA polymerase (15); gp1 (7); T7 RNA polymerase (1); T3/T7-like RNA polymerase (4); RNA polymerase, partial (1); DNA-directed RNA polymerase (EC 2.7.7.6) (1); DNA-directed RNA polymerase, phage-type (2); putative RNA polymerase (2);…
PC_000213	1	None_provided (1); predicted amidase (lysozyme) (2); N-acetylmuramoyl-l-alanine amidase (2); n-acetylmuramoyl-l-alanine amidase (2); N-acetylmuramoyl-L-alanine amidase (18); Phage lysin, N-acetylmuramoyl-L-alanine amidase #T7-like gp3.5 (1); lysin (3); hypothetical protein RU59_00013 (1); gp3.5 (7); lysozyme (14); lysin, N-acetylmuramoyl-L-alanine amidase (1); Phage lysin, N-acetylmuramoyl-L-alan…
PC_000215	1	None_provided (1); hypothetical protein (16); ORF048 (1); putative virulence associated protein (1); hypothetical protein JS01_037 (1); unnamed protein product (1); ORF061 (1); hypothetical protein SA12_014 (1); hypothetical protein SA13_24 (1); hypothetical protein SA97_004 (1); hypothetical protein StauST398-1_0041 (1); hypothetical protein StauST398-2_0022 (1); hypothetical protein StauST398-3…
PC_000222	33	None_provided (33); tail component protein (1); gp63 (1); tail component protein gp18 (1); gp19 (1); gp20, bacteriophage lambda tail assembly protein I (1); putative tail component protein (1); tail assembly protein (11); putative lambda tail assembly protein I (1); phage tail assembly protein (2); tail assembly protein I (4); hypothetical protein HK140_020 (1); hypothetical protein HK446_019 (1)…
PC_000223	34	None_provided (34); gp65 (1); minor tail protein gp16 (1); gp17 (1); gp18, phage minor tail protein L (1); putative minor tail protein (1); phage tail protein (1); putative minor tail protein L (1); phage minor tail protein (1); tail protein L-like protein (1); minor tail protein L (4); minor tail protein (7); tail protein L (3); tail protein (2); gp18 (2); Gp18 (1); Gp17 (1); hypothetical protei…
PC_000224	36	None_provided (36); unnamed protein product (1); gp1 (1); terminase small subunit (10); putative terminase small subunit (5); terminase (1); TerS (1); ORF035 (1); putative small terminase subunit (2); small terminase subunit (1); phage terminase, small subunit (1); terminase_2 domain protein (6)
PC_000225	58	None_provided (58); cell wall hydrolase/autolysin (1); putative lytic enzyme (1); putative cell wall hydrolase/autolysin (1); N-acetylmuramoyl-L-alanine amidase (3); endolysin (2)
PC_000226	59	None_provided (59); Gp23 protein (1); hypothetical protein phiCT19406A_04 (endogenous virus) (1); hypothetical protein phiCT453A_04 (endogenous virus) (1); hypothetical protein phiCT9441A_04 (endogenous virus) (1); hypothetical protein phiCTC2A_04 (endogenous virus) (1); hypothetical protein phiCD27_gp43 (1); membrane associated lipoprotein (1)
PC_000227	40	None_provided (40); holin (15); gp22 (1); putative holin class II (1); holin class II (1); putative holin (3); HOL (1); LysA (1); Hol (2); holin1 (1)
PC_000228	66	None_provided (66)
PC_000229	66	None_provided (66)
PC_000230	66	None_provided (66)
PC_000231	66	None_provided (66)
PC_000232	66	None_provided (66)
PC_000233	57	None_provided (57); gp2, terminase (1); terminase (4); TerL (1); probable terminase (1); hypothetical protein PFR1_2 (1); hypothetical protein PFR2_2 (1)
PC_000237	49	None_provided (49); terminase large subunit (4); putative terminase large subunit (6); TerL (1); putative large terminase subunit (1); putative large subunit of phage terminase (1); terminase (1); phage terminase (1); putative phage terminase large subunit (1)
PC_000238	65	None_provided (65)
PC_000239	48	None_provided (48); clp protease family protein (endogenous virus) (2); putative endopeptidase (1); capsid maduration protease (1); ATP-dependent Clp protease (1); gp4 (1); Clp protease-like protein (1); peptidase S14 ClpP (1); clp protease (1); protease/scaffold protein (1); putative Clp protease (2); S14 family endopeptidase ClpP (1); protease (1); hypothetical protein, similar to scaffolding p…
PC_000240	33	None_provided (33); putative antirepresssor I (1); putative anti-repressor (1); putative antirepressor (5); anti-repressor (7); oxidoreductase (1); anti repressor (2); ORF017 (3); antirepressor protein KilAC domain protein (1); putative anti repressor (1); antirepressor (6); ORF018 (2); 77ORF014 (1); similar to phage phi PVL antirepressor (1)
PC_000241	65	None_provided (65)
PC_000242	65	None_provided (65)
PC_000243	1	None_provided (1); predicted tail tube protein B (2); tail tubular protein B (34); Phage tail fiber protein / T7-like tail tubular protein B (3); tail fiber protein (5); gp12 (7); tail tube (2); tubular tail protein B (1); putative tail tubular protein B (3); phage tail protein (1); virion structural protein (1); predicted tail tubular protein B (1); phage tail fiber protein (1); Tail tubular pro…
PC_000249	40	None_provided (40); DNA polymerase III alpha subunit (6); uracil-DNA glycosylase (1); DNA polymerase III (3); gp331 (1); gp339 (1); gp329 (1); DNA Polymerase III alpha subunit (1); putative DNA polymerase III subunit alpha (1); putative DNA polymerase III alpha subunit (1); putative DNA polymerase III protein alpha subunit (1); DNA polymerase III subunit alpha (6); DNA polymerase III alpha (1)
PC_000251	64	None_provided (64)
PC_000252	64	None_provided (64)
PC_000253	64	None_provided (64)
PC_000254	62	None_provided (62); hypothetical protein B124-14_003 (1); hypothetical protein B40-8020 (1)
PC_000255	64	None_provided (64)
PC_000256	63	None_provided (63); transporter (1)
PC_000257	63	None_provided (63); structural protein (1)
PC_000258	63	None_provided (63); single-stranded DNA-binding protein (1)
PC_000259	64	None_provided (64)
PC_000260	18	None_provided (18); ribonucleotide-diphosphate reductase alpha subunit NrdE (1); ribonucleotide-diphosphate reductase subunit alpha (4); ribonucleotide reductase of class Ib subunit alpha 2 (1); hypothetical protein (5); ribonucleoside reductase alpha subunit (1); ribunucleotide reductase large subunit (1); putative ribonucleotide reductase of class Ib (aerobic), subunit alpha 1 (1); putative rib…
PC_000261	64	None_provided (64)
PC_000266	63	None_provided (63)
PC_000267	56	None_provided (56); hypothetical protein (2); conserved hypothetical protein (1); hypothetical protein DIVA_30 (1); hypothetical protein SITARA_30 (1); hypothetical protein VEGAS_34 (1); hypothetical protein XENIA_33 (1)
PC_000268	63	None_provided (63)
PC_000269	58	None_provided (58); putative DNA methyl transferase (1); gp10 (1); DNA methylase (3)
PC_000270	62	None_provided (62); phage integrase family protein (1)
PC_000271	63	None_provided (63)
PC_000272	61	None_provided (61); putative single-stranded DNA binding protein (1); putative single-strand binding protein (1)
PC_000273	63	None_provided (63)
PC_000274	1	None_provided (1); tail lysin 1 (9); putative tail lysin 1 (5); putative tail lysin I (1); hypothetical protein BM5_205 (1); putative tail lysin (11); hypothetical protein (2); tail lysin (20); putative tail protein (1); tail protein (3); hypothetical protein Blue_189 (1); tail lysin-like protein (1); gp30 (1); gp12.1 (1); gp100 (1); repressor protein C2 (1); hypothetical protein LfeInf_019 (1); …
PC_000276	63	None_provided (63)
PC_000277	56	None_provided (56); hypothetical protein DS50101_37 (1); hypothetical protein DS63301_35 (1); hypothetical protein phiLC3p35 (1); ORF34 (1); hypothetical protein SpyM3_1110 (1); gp43 (1); hypothetical protein (1)
PC_000278	58	None_provided (58); hypothetical protein (1); hypothetical protein PLE3_46 (1); hypothetical protein iLp84_44 (1); Orf13 (1); hypothetical protein SpyM3_1132 (1)
PC_000279	40	None_provided (40); putative terminase (2); terminase large subunit (11); terminase gp2 (1); gp2 (1); gp2, phage terminase, large subunit, putative (1); putative terminase (large subunit) (1); large terminase subunit (3); putative large terminase subunit (1); unnamed protein product (1); Terminase large subunit (1)
PC_000280	4	None_provided (4); transaldolase family protein (4); transaldolase (23); TalC (3); translaldolase (1); transaldolase-like protein (23); transaldolase, partial (1); putative transaldolase (1); TalC transaldolase-like protein (2); Transaldolase (1)
PC_000281	47	None_provided (47); putative integrase (2); phage integrase family protein (1); Int (3); integrase (5); site-specific recombinase (1); hypothetical protein (1); P2 Int-like protein (1); gp27 (1); integrase family site specific recombinase (1)
PC_000282	1	None_provided (1); predicted head to tail connector protein (2); head-to-tail joining protein (20); head-to-tail connector protein (3); Phage collar / T7-like phage head-to-tail joining protein (3); collar/head-to-tail joining protein (2); collar / head-to-tail joining protein (2); head-tail joining protein (1); gp8 (7); head to tail connector (1); head-tail connector protein (7); hypothetical pr…
PC_000283	1	None_provided (1); predicted tail tube protein A (2); tail tubular protein A (32); Phage tail fiber protein / T7-like tail tubular protein A (3); tail fiber protein (5); gp11 (7); tail tube (2); tail tubular protein (1); tubular tail protein A (1); putative tail tubular protein A (3); virion structural protein (1); predicted tail tubular protein A (1); phage tail fiber protein (1); Tail tubular p…
PC_000288	28	None_provided (28); putative DNA helicase (3); helicase (11); putative helicase (11); type III restriction protein res subunit (1); putative DEAH-family helicase (1); gp58 (1); DNA helicase (1); putative DEAD box family helicase (1); hypothetical protein A25_07 (1); unnamed protein product (1); Helicase (1); orf37 (1)
PC_000289	1	None_provided (1); predicted internal virion protein D (3); internal virion protein D (27); hypothetical protein RU52_00038 (1); Phage protein inside capsid D (1); hypothetical protein (3); internal (core) protein (3); protein inside capsid D (2); gp16 (7); internal virion protein (2); DNA injection channel protein C (2); Phage internal (core) protein (2); internal core protein (2); hypothetical …
PC_000290	62	None_provided (62)
PC_000291	61	None_provided (61); N-acetylmuramyl-L-alanine amidase (1)
PC_000292	62	None_provided (62)
PC_000293	62	None_provided (62)
PC_000294	50	None_provided (50); helix-turn-helix domain containing protein (1); hypothetical protein CL1_45 (1); hypothetical protein (1); putative DNA replication protein (3); putative replication protein (1); putative replicase protein (1); hypothetical protein phiLC3p12 (1); putative replication initiator protein (1); ORF018 (1); putative primosome component (1)
PC_000295	61	None_provided (61); putative phage minor capsid protein (1)
PC_000297	49	None_provided (49); PcrA helicase (1); putative helicase (2); intein-containing UvrD-like helicase (1); intein (2); UvrD-like helicase (1); putative UvrD-like helicase (2); gp299 (1); putative UvrD-type helicase (1); gp34.33 (1); putative ATP-dependent DNA helicase (1)
PC_000298	62	None_provided (62)
PC_000299	60	None_provided (60); gp44 (1); DNA methylase (1)
PC_000300	62	None_provided (62)
PC_000301	62	None_provided (62)
PC_000302	62	None_provided (62)
PC_000303	62	None_provided (62)
PC_000304	62	None_provided (62)
PC_000305	54	None_provided (54); putative portal protein (3); SPP1 family portal protein (endogenous virus) (1); putative phage portal protein (1); portal protein (3)
PC_000306	54	None_provided (54); capsid & capsid maturation protease (1); putative capsid protein/putative protease (1); hypothetical protein P078_0011 (1); hypothetical protein P092_0011 (1); hypothetical protein P118_0011 (1); hypothetical protein P162_0011 (1); prohead protease (2)
PC_000307	54	None_provided (54); hypothetical protein phi8074-B1_00010 (1); hypothetical protein DS50101_39 (1); hypothetical protein DS63301_37 (1); hypothetical protein phiLC3p37 (1); ORF36 (1); hypothetical protein SpyM3_1108 (1); gp45 (1); hypothetical protein (1)
PC_000308	62	None_provided (62)
PC_000309	2	None_provided (2); hypothetical protein (13); ORF063 (1); hypothetical protein PHAGE6E_6 (1); transcriptional activator RinB (1); hypothetical protein JS01_044 (1); unnamed protein product (1); ORF054 (1); hypothetical protein SA12_019 (1); hypothetical protein SA13_30 (1); hypothetical protein SA97_007 (1); hypothetical protein StauST398-1_0037 (1); hypothetical protein StauST398-3_0033 (1); hyp…
PC_000313	59	None_provided (59); hypothetical protein CGPG_00081 (1); hypothetical protein PBC5p33 (1)
PC_000314	61	None_provided (61)
PC_000315	32	None_provided (32); putative DNA methyl transferase (1); gp10 (2); DNA methylase (9); putative DNA methylase 2 (2); putative DNA cytosine methylase (1); putative DNA methylase (1); DNA methyltransferase (4); adenine-specific methyltransferase (3); adenine-specific DNA methyltransferase (1); DNA adenine methylase (4); putative N6A methyltransferase (1)
PC_000316	61	None_provided (61)
PC_000317	61	None_provided (61)
PC_000318	61	None_provided (61)
PC_000319	61	None_provided (61)
PC_000320	61	None_provided (61)
PC_000321	1	None_provided (1); minor tail protein (6); putative tail fiber (8); putative minor structural protein 2 (1); putative minor structural protein II (1); hypothetical protein BM5_206 (1); putative tail structure protein (1); minor structural protein/ putative tail fiber (1); minor structural protein (3); tail fiber protein (19); tail fiber (3); minor structural protein 1 (1); putative minor structur…
PC_000322	50	None_provided (50); tail protein (1); tail tube protein (1); major structural protein (1); cell adhesion domain-containing protein (3); hypothetical protein P092_0014 (1); head protein (4)
PC_000323	61	None_provided (61)
PC_000325	47	None_provided (47); gp25 (1); gp20 (1); phage baseplate assembly protein J (1); bacteriophage baseplate assembly protein J (1); gp37, bacteriophage baseplate assembly protein J (1); gp34, phage baseplate assembly protein (1); baseplate assembly protein J (2); putative baseplate assembly protein J (1); hypothetical protein (1); baseplate J-like protein (1); P2 gpJ-like baseplate assembly protein (…
PC_000326	47	None_provided (47); tail protein (2); bacteriophage protein (1); putative phage tail protein (1); tail formation protein I (2); putative tail protein I (1); hypothetical protein phiCTXp21 (1); tail protein I (1); baseplate assembly protein I (2); P2 gpI-like baseplate assembly protein (1); ORF33 (1); gp15 protein (1)
PC_000327	1	None_provided (1); predicted capsid assembly protein (3); capsid assembly protein (28); hypothetical protein RU52_00030 (1); Phage capsid and scaffold (3); hypothetical protein (1); capsid and scaffold protein (7); gp9 (7); scaffold protein (2); capsid and scaffold (1); capsid scaffolidng protein (1); putative capsid assembly protein (3); phage capsid and scaffold protein (1); Capsid assembly pro…
PC_000335	49	None_provided (49); HK97 family phage major capsid protein (1); major head protein (5); major structural protein (2); capsid protein (1); MPL-7201 (1); major capsid protein (1)
PC_000336	45	None_provided (45); integrase (2); site-specific integrase (1); DNA integration/recombination/invertion protein (1); site-specific phage integrase (1); putative recombinase (1); Integrase family protein (1); putative site-specific recombinase (1); site-specific recombinase (3); hypothetical protein PH10_gp28 (1); gp32 (1); probable site-specific tyrosine recombinase xerc_like (1); integrase domai…
PC_000337	49	None_provided (49); ssDNA-binding protein (3); SSB protein (1); single-stranded DNA-binding protein (2); single-stranded DNA binding protein (2); putative single strand binding protein (1); single stranded DNA binding protein (1); single-strand DNA binding protein (1)
PC_000338	60	None_provided (60)
PC_000339	60	None_provided (60)
PC_000340	60	None_provided (60)
PC_000341	60	None_provided (60)
PC_000342	60	None_provided (60)
PC_000343	56	None_provided (56); hypothetical protein XO28_0030 (1); Gp27 protein (1); ICEBs1 excisionase (1); hypothetical protein phiMMP02_gp52 (1)
PC_000344	57	None_provided (57); hypothetical protein (1); hypothetical protein PAEP54_00700 (1); unnamed protein product (1)
PC_000345	60	None_provided (60)
PC_000346	60	None_provided (60)
PC_000347	60	None_provided (60)
PC_000348	58	None_provided (58); hypothetical protein PHICD211_20073 (1); hypothetical protein phiCTP1_gp68 (1)
PC_000349	60	None_provided (60)
PC_000350	45	None_provided (45); terminase large subunit (4); phage terminase (1); putative large terminase subunit (2); large terminase subunit (1); hypothetical protein (1); putative terminase, large subunit (1); putative terminase large subunit (1); terL gene product (2); ORF22 (1); gp02 protein (1)
PC_000351	52	None_provided (52); terminase large subunit (5); putative terminase large subunit (1); TerL (2)
PC_000352	29	None_provided (29); DNA binding protein (6); ArpR DNA binding protein (1); putative DNA binding protein (2); hypothetical protein LP65_gp144 (1); gp45 (1); MazG-like nucleotide pyrophosphohydrolase (2); hypothetical protein HB_00047 (1); MazG-like nucleotide pyrophosphohydrolase protein (1); transcriptional repressor (1); MazG ppGpp pyrophosphohydrolase (1); DNA-binding protein (3); hypothetical …
PC_000353	1	None_provided (1); putative terminase large subunit (9); terminase large subunit (18); gp2 (1); hypothetical protein PAC1_2 (1); Gp2 (endogenous virus) (2); terminase (19); putative terminase (8); hypothetical protein (1)
PC_000356	60	None_provided (60)
PC_000357	8	None_provided (8); glycosyl transferase (5); hypothetical protein HK542_055 (1); hypothetical protein mEp390_054 (1); glycosyltransferase (24); hypothetical protein SEA_CABRINIANS_98 (1); polypeptide-N-acetylgalactosaminyltransferase (1); galactosyltransferase (2); polypeptide N-acetylglucos-aminyltransferase (1); gp234 (1); glycosyltransferase domain protein (1); polypeptide N-acetylgalactosamin…
PC_000359	1	None_provided (1); putative holin (39); holin (15); hypothetical protein (2); gp21 (1); Gp21 (endogenous virus) (2)
PC_000370	34	None_provided (34); gp03 R (1); endolysin (5); putative R protein (1); cell lysis protein (1); lysozyme (endogenous virus) (1); putative endolysin (2); lysin (3); lysis protein, lysozyme (1); lysozyme (3); R (1); gp54 (1); hypothetical protein (1); putative lysis protein (1); 1,4-beta-N-acetylmuramidase (1); lysozyme protein R (1); lysis protein (1)
PC_000371	2	None_provided (2); exonuclease II (17); putative exonuclease 2 (1); putative nuclease SbcCD D subunit (2); putative exonuclease II (5); hypothetical protein BM5_224 (1); exonuclease subunit D (1); recombination exonuclease (3); putative recombination exonuclease (2); hypothetical protein (3); putative exonuclease (4); phosphoesterase (3); hypothetical protein Blue_168 (1); metallophosphoesterase …
PC_000373	43	None_provided (43); hypothetical protein Grass_110 (1); Phage-related protein (1); hypothetical protein phiCD38-2_gp05 (1); conserved hypothetical protein (1); hypothetical protein (1); hypothetical protein CDBPCV119_gp06 (1); hypothetical protein EFDG1_056 (1); hypothetical protein PBI_ONEUP_102 (1); hypothetical protein SEA_YVONNETASTIC_136 (1); gp34.82 (1); gp119 (endogenous virus) (1); gp235 …
PC_000374	59	None_provided (59)
PC_000375	44	None_provided (44); antirepressor (6); putative antirepressor (2); prophage antirepressor (1); putative prophage antirepressor (1); gp30 (1); Antirepressor protein (1); putative antirepressor protein (1); DNA binding antirepressor-like protein (1); antirepressor protein (1)
PC_000376	58	None_provided (58); putative head-tail connector protein (1)
PC_000377	58	None_provided (58); hypothetical protein phiCP51_0013 (1)
PC_000378	59	None_provided (59)
PC_000379	45	None_provided (45); gp65 (1); putative HNH homing endonuclease (1); HNH endonuclease (3); ORF026 (1); Zn finger domain containing protein (1); hypothetical protein (3); hypothetical protein SA1779 (1); 77ORF040 (1); hypothetical protein SpyM3_0708 (1); putative endonuclease (1)
PC_000380	59	None_provided (59)
PC_000381	58	None_provided (58); portal protein gp3 (1)
PC_000382	59	None_provided (59)
PC_000383	59	None_provided (59)
PC_000384	51	None_provided (51); portal protein (3); putative portal protein (1); tail length tape-measure protein (2); hypothetical protein P092_0010 (1); hypothetical protein P162_0010 (1)
PC_000385	58	None_provided (58); gp28 (1)
PC_000386	56	None_provided (56); gp56 (1); gp49 (1); gp70 (1)
PC_000387	59	None_provided (59)
PC_000388	32	None_provided (32); hypothetical protein phiES15_018 (1); hypothetical protein HK140_061 (1); hypothetical protein HK542_047 (1); hypothetical protein HK629_057 (1); hypothetical protein HK633_059 (1); hypothetical protein mEp043_061 (1); hypothetical protein mEp235_052 (1); hypothetical protein mEp237_052 (1); hypothetical protein mEpX1_054 (1); hypothetical protein mEpX2_056 (1); hypothetical p…
PC_000418	36	None_provided (36); gp6 (1); DNA invertase (7); DNA invertase Pin-like protein (1); DNA invertase, resolvase, site-specific recombinase Pin (1); DNA invertase-like protein (1); G region invertase (1); Gin (1); Cin (1); PinR (1); resolvase (1); hypothetical protein RPRV1_gp5 (1); hypothetical protein RSM3_gp14 (1); hypothetical protein (1); site-specific recombinase (1); DNA invertase pin protein …
PC_000419	10	None_provided (10); minor structural protein (3); tail endopeptidase (2); minor structural protein/ peptidase (1); ORF003 (11); putative minor structural protein 1 (1); putative minor structural protein (5); endopeptidase tail protein (1); endopeptidase (2); phage minor structural protein (2); hypothetical protein phiJB_ORF59 (1); hypothetical protein SAPPV1_gp54 (1); phi ETA orf 55-like protein …
PC_000420	49	None_provided (49); portal protein (1); phage portal protein, HK97 family (2); putative phage portal protein (1); putative portal protein (2); portal protein (endogenous virus) (3)
PC_000421	50	None_provided (50); HicB-like protein (1); pilus assembly protein HicB (endogenous virus) (2); toxin-antitoxin system, antitoxin component, HicB family (1); hypothetical protein (1); antitoxin HicB (2); HicB-like antitoxin (1)
PC_000422	58	None_provided (58)
PC_000423	58	None_provided (58)
PC_000424	56	None_provided (56); TMP repeat protein (2)
PC_000425	58	None_provided (58)
PC_000426	58	None_provided (58)
PC_000427	58	None_provided (58)
PC_000428	58	None_provided (58)
PC_000429	57	None_provided (57); putative phage portal protein (1)
PC_000430	57	None_provided (57); Xre-like protein (1)
PC_000431	58	None_provided (58)
PC_000432	58	None_provided (58)
PC_000433	58	None_provided (58)
PC_000434	58	None_provided (58)
PC_000435	58	None_provided (58)
PC_000436	56	None_provided (56); SPFH domain / Band 7 family (2)
PC_000437	58	None_provided (58)
PC_000438	50	None_provided (50); HTH DNA binding domain protein (1); structural protein (2); hypothetical protein P078_0077 (1); hypothetical protein P092_0075 (1); hypothetical protein P118_0079 (1); hypothetical protein P162_0081 (1); gp106 (1)
PC_000439	57	None_provided (57); lysin A amidase domain (1)
PC_000440	58	None_provided (58)
PC_000441	53	None_provided (53); putative antirepressor (2); anti-repressor protein (3)
PC_000442	58	None_provided (58)
PC_000453	42	None_provided (42); putative prophage repressor protein (1); putative transcriptional repressor DicA (1); gp55 (1); prophage repressor (3); repressor protein (2); C2 protein (2); putative lambda repressor (1); putative cI repressor (1); C2 (1); hypothetical protein StPS1_gp44 (1); putative repressor protein (1)
PC_000454	33	None_provided (33); DNA primase (4); hypothetical protein BM5_101 (1); unnamed protein product (1); Bbp29 (1); gp49 (1); putative primase/helicase protein (1); putative primase (2); putative DNA primase (1); putative DNA-polymerase or DNA-primase (1); phage associated primase (1); phage associated primase/P4 family phage/plasmid primase (1); primase (2); gp60 (1); P4 family phage/plasmid primase …
PC_000455	28	None_provided (28); hypothetical protein A2p40 (1); VRR-NUC domain protein (2); hypothetical protein (3); DNA nuclease (1); hypothetical protein PLE2_45 (1); phage protein-Restriction nuclease superfamily (1); hypothetical protein phiJB_00025 (1); hypothetical protein phiadhp35 (1); hypothetical protein 8014-B1_0046 (1); hypothetical protein phiJL1_ORF114 (1); hypothetical protein DS98201_16 (1);…
PC_000456	44	None_provided (44); prophage Clp protease-like protein (1); putative protease (1); protease subunit of ATP-dependent Clp protease (1); putative ClpP-like protease (1); putative ATP-dependent ClpP protein (1); putative ClpP protease (1); protease (1); putative ClpP protease ATP-dependent protease proteolytic subunit (1); Predicted clp-protease (2); ORF25 (1); putative scaffolding protein (1); scaf…
PC_000457	8	None_provided (8); unnamed protein product (1); tapemeasure (1); tape measure protein (8); tail length tape-measure protein (1); tail length tape measure protein (1); ORF001 (15); putative tape measure protein (7); tail tape measure protein (4); hypothetical protein StauST398-3_0055 (1); phage tape measure protein (5); putative phage tape measure protein (2); similar to phage bIL170 l16 (1); tail…
PC_000458	29	None_provided (29); HK97 family phage major capsid protein (1); head protein / major capsid protein (1); major capsid protein (8); main capsid protein (1); major head protein (5); phage major head protein (1); head protein (6); ORF011 (2); ORF010 (1); ORF013 (1); putative capsid protein (1)
PC_000459	37	None_provided (37); PblA-like tail protein (2); tail protein (3); tape measure (3); putative minor tail protein (3); tape measure protein (1); minor tail protein gp26-like (1); minor tail protein gp26-like protein (1); phage tail fiber (1); putative antireceptor protein (1); unnamed protein product (1); putative tape measure protein (1); orf19 (1); putative tail protein (1)
PC_000460	57	None_provided (57)
PC_000461	56	None_provided (56); orf25 (1)
PC_000462	54	None_provided (54); N-acetylmuramoyl-L-alanine amidase (3)
PC_000463	57	None_provided (57)
PC_000464	57	None_provided (57)
PC_000465	57	None_provided (57)
PC_000466	57	None_provided (57)
PC_000468	40	None_provided (40); gp41 (1); gp35 (1); gp42 (1); phage terminase ATPase subunit (3); gp4, phage terminase, ATPase subunit (2); W protein (1); terminase ATPase subunit (3); predicted DNA-dependent ATPase terminase subunit (1); hypothetical protein (1); terminase (1); P2 gpP-like protein (1); gp2 (1)
PC_000469	56	None_provided (56); hypothetical protein BalMu1_A48 (1)
PC_000470	28	None_provided (28); gp13 (1); gp14 (1); hypothetical protein phiE125p14 (1); phage tail assembly chaperone (1); hypothetical protein PBV4795_ORF66 (1); putative tail assembly chaperone (2); tail protein (2); tail assembly chaperone (12); hypothetical protein HK446_011 (1); hypothetical protein HK542_012 (1); hypothetical protein YYZ_gp61 (1); putative tail assembly protein (1); hypothetical prote…
PC_000471	32	None_provided (32); baseplate assembly protein (6); gp25 (1); putative baseplate J-like protein (2); baseplate assembly (1); baseplate assembly protein J (6); tail protein (1); putative phage tail protein (1); baseplate (1); gpJ (3); predicted baseplate or base of tail fiber (1); gp17 (1); gp14 protein (1)
PC_000484	23	None_provided (23); tail fiber assembly protein (10); tail fiber assembly (2); putative tail fiber assembly protein (4); probable tail fiber assembly protein (1); tail fibers protein (1); unknown (1); gpU (1); gpU prime (1); gpG (3); putative phage tail fiber assembly protein (2); tail fiber protein (1); putative tail fiber protein (1); tail-fiber asembly protein (1); Probable tail fiber assembly…
PC_000485	50	None_provided (50); phage-related minor tail protein (4); phage tail tape measure protein (1); tape measure protein (1)
PC_000486	56	None_provided (56)
PC_000487	56	None_provided (56)
PC_000488	55	None_provided (55); gp40 (1)
PC_000489	56	None_provided (56)
PC_000490	52	None_provided (52); hypothetical protein B124-14_046 (1); hypothetical protein B40-8035 (1); hypothetical protein phi1422_0004 (1); nucleoside triphosphate pyrophosphohydrolase, MazG (1)
PC_000491	56	None_provided (56)
PC_000492	56	None_provided (56)
PC_000493	56	None_provided (56)
PC_000494	56	None_provided (56)
PC_000495	56	None_provided (56)
PC_000496	56	None_provided (56)
PC_000497	56	None_provided (56)
PC_000498	56	None_provided (56)
PC_000499	52	None_provided (52); hypothetical protein MUDCAT_45 (1); hypothetical protein LaP1706_gp15 (1); gp064 (1); gp065 (1)
PC_000500	55	None_provided (55); hypothetical protein SuMu_53 (1)
PC_000501	28	None_provided (28); terminase large subunit (14); putative terminase large subunit (3); putative large terminase subunit (1); bacteriophage terminase large subunit (2); large terminase subunit (1); unnamed protein product (1); TerL (1); terminase (1); phi PVL ORF 2 homologue (1); phage terminase-large subunit (1); terminase-large subunit (1); hypothetical protein SpyM3_0946 (1)
PC_000502	47	None_provided (47); CI repressor protein (1); CI repressor (2); cI repressor (1); CI (2); repressor (2); P2 CI-like protein (1)
PC_000503	56	None_provided (56)
PC_000504	4	None_provided (4); hypothetical protein AD45P1_00265 (1); hypothetical protein BCP78_0085 (1); hypothetical protein Bcp1_219 (1); hypothetical protein JBP901_gp067 (1); hypothetical protein SP15_131 (1); hypothetical protein TSARBOMBA_213 (1); hypothetical protein (14); hypothetical protein SUNDANCE_148 (1); hypothetical protein CcrKarma_gp288 (1); hypothetical protein CcrMagneto_gp282 (1); hypot…
PC_000505	56	None_provided (56)
PC_000506	14	None_provided (14); putative muramidase (1); putative endolysin protein (1); lysin (14); lysozyme (12); endolysin (5); endolysin R (2); putative phage lysozyme (2); putative tail-fiber/lysozyme protein (1); unnamed protein product (2); Endolysin (1); gene 62 protein (1)
PC_000507	38	None_provided (38); tail assembly protein (1); gp16 (1); gp11 (1); gp14 (1); fels-2 prophage protein (1); gp28, fels-2 prophage protein (1); gp25, fels-2 prophage protein (1); tail protein (2); tail protein U (2); hypothetical protein phiCTXp29 (1); hypothetical protein (1); bacteriophage gpU (1); tail assembly protein U (2); P2 gpU-like tail protein (1); phage tail protein (1)
PC_000508	1	None_provided (1); portal protein (34); putative portal protein (12); hypothetical protein (1); hypothetical protein KIDA_86 (1); gp12 (1); phage portal protein (1); gp3.1 (1); gp83 (1); portal (1); hypothetical protein LP65_gp112 (1); hypothetical protein Tsac_2861 (1)
PC_000509	56	None_provided (56)
PC_000522	42	None_provided (42); HTH superfamily protein (1); putative terminase small subunit protein (1); transposase/terminase small subunit (endogenous virus) (1); terminase small subunit (endogenous virus) (1); hypothetical protein CDBPCV119_gp79 (1); hypothetical protein (2); terminase small subunit (2); hypothetical protein DS28201_29 (1); hypothetical protein DS98201_30 (1); hypothetical protein Tuc20…
PC_000523	7	None_provided (7); cell wall hydrolase (10); CHAP-domain tail tip cell wall hydrolase (2); bifunctional autolysin Atl/N-acetylmuramoyl-L-alanine amidase/endo-beta-N-acetylglucosaminidase (1); ORF004 (12); mannosyl-glycoprotein endo-beta-N-acetylglucosaminidase (1); putative N-acetylmuramoyl-L-alanine amidase/tail tip protein (1); cell wall hydrolase/mannosyl-glycoprotein endo-beta-N-acetylglucosm…
PC_000524	27	None_provided (27); terminase 3 (1); putative terminase large subunit (2); terminase large subunit (endogenous virus) (1); N-terminus of phage terminase large subunit (1); C-terminus of phage terminase large subunit (1); terminase large subunit (11); terminase large subunit, PBSX family (1); hypothetical protein Ljo_1439 (1); phage terminase large subunit (4); large terminase (2); ORF005 (1); ORF…
PC_000525	20	None_provided (20); hypothetical protein (5); gp26 (1); Gp157 family protein (1); hypothetical protein ABOUO_61 (1); hypothetical protein DAVIES_65 (1); hypothetical protein JIMMER1_73 (1); hypothetical protein OSIRIS_73 (1); putative ATPase (1); Gp157 (1); gp157-like protein (1); Siphovirus Gp157-like protein (1); hypothetical protein LfeSau_35 (1); hypothetical protein PlgT1_55 (1); Gp46 protei…
PC_000526	40	None_provided (40); gp29 (1); recombinase (1); site-specific integrase (1); putative integrase (3); INT (1); phage integrase protein (2); Integrase (1); Resolvase domain protein (3); integrase (1); putative recombinase (1)
PC_000527	54	None_provided (54); gp31 (1)
PC_000528	55	None_provided (55)
PC_000529	54	None_provided (54); hypothetical protein PBC1_028 (1)
PC_000530	32	None_provided (32); cro-like repressor (4); hypothetical protein (2); putative cro repressor (4); MOR (1); repressor (1); putative cro-like repressor (1); unnamed protein product (1); regulatory protein (1); repressor-like protein (2); 77ORF077 (1); hypothetical protein phiNJ2_0053 (1); orf33 (1); Cro-like repressor (1); hypothetical protein O1205p05 (1); gp69 (1)
PC_000531	49	None_provided (49); putative tape measure protein (1); putative tail tape measure protein (3); tail length tape measure protein (1); phage tape measure protein (1)
PC_000532	55	None_provided (55)
PC_000533	49	None_provided (49); Orf34 (1); ORF101 (1); ORF14 (1); hypothetical protein P9874_43 (1); hypothetical protein Sfi21p44 (1); hypothetical protein (1)
PC_000534	53	None_provided (53); VRR-NUC domain-containing protein (endogenous virus) (1); VRR-NUC domain protein (1)
PC_000535	43	None_provided (43); hypothetical protein ABOUO_6 (1); hypothetical protein DAVIES_6 (1); conserved hypothetical protein (1); hypothetical protein CL1_7 (1); hypothetical protein CL2_8 (1); hypothetical protein PLE3_6 (1); hypothetical protein iLP1308_6 (1); hypothetical protein iLp84_6 (1); hypothetical protein Ljo_0313 (1); hypothetical protein (1); prophage protein (2)
PC_000536	55	None_provided (55)
PC_000537	55	None_provided (55)
PC_000538	55	None_provided (55)
PC_000539	55	None_provided (55)
PC_000540	55	None_provided (55)
PC_000541	55	None_provided (55)
PC_000542	54	None_provided (54); hypothetical protein (1)
PC_000543	55	None_provided (55)
PC_000544	4	None_provided (4); cell-wall binding protein (1); cell wall-binding peptidase-related domain protein (1); 3D domain protein (10); 3D domain-containing protein (3); putative L-alanoyl-D-glutamate peptidase (2); hypothetical protein BM5_199 (1); cell-wall-binding protein (1); L-alanoyl-D-glutamate peptidase (3); transglycosylase (1); peptidase (2); cell wall-binding, peptidase-related domain protei…
PC_000545	47	None_provided (47); HNH endonuclease (1); hypothetical protein LaP1706_gp05 (1); homing endonuclease (2); hypothetical protein P092_005 (1); hypothetical protein P162_005 (1); gp009 (1); gp011 (1)
PC_000546	47	None_provided (47); exonuclease (1); hypothetical protein LaP1706_gp69 (1); hypothetical protein P078_0073 (1); hypothetical protein P092_0071 (1); hypothetical protein P118_0075 (1); hypothetical protein P162_0077 (1); gp105 (2)
PC_000547	55	None_provided (55)
PC_000548	2	None_provided (2); hypothetical protein PG7_092 (1); conserved hypothetical protein (1); 55.4 gene product (2); gp55.4 conserved hypothetical protein (4); hypothetical protein RB27_071 (1); gp55.4 hypothetical protein (3); hypothetical protein RB68_073 (1); hypothetical protein SfI_0044 (1); hypothetical protein mEpX1_038 (1); hypothetical protein APCEc01_229 (1); hypothetical protein AR1_072 (1)…
PC_000549	39	None_provided (39); tail sheath monomer (5); major tail sheath (1); tail sheath protein (1); major tail sheath protein (2); tail protein (1); putative phage tail protein (1); tail sheath protein FI (1); gpFI (3); gp21 (1)
PC_000550	35	None_provided (35); gp30 (1); gp36 (1); phage tail protein X (1); putative tail protein X (2); hypothetical protein (1); tail protein (2); putative phage tail protein (1); tail synthesis protein X (2); hypothetical protein phiCTXp09 (1); unnamed protein product (1); phage tail X (2); tail component protein (1); P2 gpX-like tail protein (1); ORF45 (1); gp27 protein (1); putative tail protein (1)
PC_000551	54	None_provided (54); retron-type RNA-directed DNA polymerase (1)
PC_000553	1	None_provided (1); tape measure chaperone (4); tape measure chaperone protein (1); hypothetical protein phiES15_041 (1); hypothetical protein (7); hypothetical protein NBD2_41 (1); putative tape measure chaperone protein (1); hypothetical protein Rogue1_0031 (1); hypothetical protein Rogue1_0030 (1); hypothetical protein B508_00250 (1); hypothetical protein B508_00245 (1); gp43 (1); gp42 (1); hyp…
PC_000564	31	None_provided (31); putative adenine methylase (3); adenine methylase (endogenous virus) (1); methylase (1); adenine DNA methyltransferase (2); adenine methylase (4); transcriptional activator, adenine-specific DNA methyltransferase (1); methyltransferase (3); putative adenine-specific DNA methyltransferase, transcriptional activator (1); DNA methyltransferase (1); MT-A70 family protein (2); unna…
PC_000565	43	None_provided (43); hypothetical protein SfVp45 (1); hypothetical protein (1); hypothetical protein mEp460_049 (1); hypothetical protein mEp390_045 (1); hypothetical protein 118970sal3_00064 (1); hypothetical protein 118970sal3_00065 (1); hypothetical protein 118970sal3_00127 (1); hypothetical protein sb48 (1); hypothetical protein sb47 (1); hypothetical protein SfII_47 (1); hypothetical protein …
PC_000566	53	None_provided (53); phage protein (1)
PC_000567	54	None_provided (54)
PC_000568	54	None_provided (54)
PC_000569	54	None_provided (54)
PC_000570	54	None_provided (54)
PC_000571	54	None_provided (54)
PC_000572	54	None_provided (54)
PC_000573	54	None_provided (54)
PC_000574	54	None_provided (54)
PC_000575	54	None_provided (54)
PC_000576	50	None_provided (50); hypothetical protein MUDCAT_16 (1); hypothetical protein LaP1706_gp16 (1); gp029 (1); gp030 (1)
PC_000577	46	None_provided (46); ATP-dependent helicase (1); putative helicase (1); hypothetical protein P078_0070 (1); hypothetical protein P092_0068 (1); hypothetical protein P118_0072 (1); hypothetical protein P162_0074 (1); gp102 (2)
PC_000578	46	None_provided (46); holiday junction resolvase (1); hypothetical protein LaP1706_gp68 (1); hypothetical protein P078_0071 (1); hypothetical protein P092_0069 (1); hypothetical protein P118_0073 (1); hypothetical protein P162_0075 (1); gp104 (2)
PC_000579	3	None_provided (3); WhiB-like regulatory protein (1); WhiB (29); transcription factor WhiB (1); WhiB family transcription factor (4); WhiB-like protein (2); WhiB family transcription regulator (1); hypothetical protein TM4_gp49 (1); hypothetical protein PBI_VELVETEEN_55 (1); putative WhiB family regulatory protein (1); gp86 (1); WhiB-like transcriptional regulator (1); hypothetical protein BOOMER_…
PC_000580	54	None_provided (54)
PC_000581	40	None_provided (40); gp42 (1); gp36 (1); gp43 (1); pbsx family phage portal protein (1); gp5, phage portal protein, pbsx family (2); capsid portal protein Q (2); predicted capsid packaging protein (1); hypothetical protein (1); bacteriophage gpQ (1); capsid packaging protein (1); P2 gpQ-like protein (1); phage portal vertex protein (1)
PC_000582	54	None_provided (54)
PC_000583	1	None_provided (1); baseplate J (4); putative baseplate J protein (2); baseplate J family protein (7); putative baseplate protein I (2); baseplate J-like protein (3); hypothetical protein (1); baseplate protein (1); baseplate assembly protein J (2); putative baseplate J family protein (2); baseplate j protein (6); putative tail protein (1); baseplate assembly protein (5); baseplate J protein (8); …
PC_000592	52	None_provided (52); hypothetical protein (1)
PC_000593	52	None_provided (52); helix-turn-helix domain protein (1)
PC_000594	36	None_provided (36); putative RNA-binding protein (1); ASCH domain protein (2); hypothetical protein (1); hypothetical protein EFLK1_ORF039 (1); hypothetical protein EFm5_08 (1); hypothetical protein EFP_gp164 (1); asch domain protein (1); hypothetical protein J1_52 (1); hypothetical protein PL1_48 (1); hypothetical protein lb338_phage_31 (1); gp69 (1); DUF3850 domain-containing protein (2); RNA-b…
PC_000595	6	None_provided (6); single-stranded DNA-binding protein (10); hypothetical protein (1); single-stranded DNA binding protein (4); putative single-stranded DNA binding protein (1); gp52 (1); gp45 (1); ssDNA binding protein (2); putative ssDNA binding protein (2); gp53 (1); putative SSB protein (1); gp56 (1); ssDNA-binding protein (3); single strand DNA binding protein (3); putative single-stranded D…
PC_000596	7	None_provided (7); Tk thymidine kinase (6); unnamed protein product (2); thymidine kinase (31); putative thymidine kinase (3); Putative thymidine kinase (1); hypothetical protein JD18_098 (1); similar to thymidine kinase (1); Thymidine kinase (1)
PC_000597	53	None_provided (53)
PC_000598	53	None_provided (53)
PC_000599	53	None_provided (53)
PC_000600	52	None_provided (52); hypothetical protein Phi14:2_gp071 (1)
PC_000601	50	None_provided (50); putative phage tail tape measure protein (2); tail tape measure (1)
PC_000602	53	None_provided (53)
PC_000603	53	None_provided (53)
PC_000604	53	None_provided (53)
PC_000605	53	None_provided (53)
PC_000606	53	None_provided (53)
PC_000607	53	None_provided (53)
PC_000608	52	None_provided (52); hypothetical protein (1)
PC_000609	53	None_provided (53)
PC_000610	43	None_provided (43); gp4 (1); head morphogenesis protein (1); phage Mu protein F-like protein (1); hypothetical protein (1); ORF33 (1); hypothetical protein Tuc2009_32 (1); hypothetical protein ul36_39 (1); minor capsid protein (3)
PC_000611	53	None_provided (53)
PC_000612	53	None_provided (53)
PC_000613	53	None_provided (53)
PC_000614	53	None_provided (53)
PC_000615	53	None_provided (53)
PC_000616	53	None_provided (53)
PC_000617	53	None_provided (53)
PC_000618	53	None_provided (53)
PC_000619	53	None_provided (53)
PC_000620	49	None_provided (49); serine recombinase (endogenous virus) (3); recombinase (1)
PC_000621	50	None_provided (50); hypothetical protein MUDCAT_13 (1); gp026 (1); gp027 (1)
PC_000622	39	None_provided (39); putative DNA N-6-adenine-methyltransferase (Dam) (1); DNA N-6-adenine methyltransferase (1); DNA N-6-adenine-methyltransferase (3); DNA methyltransferase (endogenous virus) (1); methylase (2); DNA methyltransferase (2); ORF032 (2); ORF034 (1); hypothetical protein VPIG_00103 (1)
PC_000623	53	None_provided (53)
PC_000624	2	None_provided (2); predicted homing endonuclease (1); putative HNH endonuclease (14); HNH endonuclease (9); homing endonuclease (2); hypothetical protein EpBp4_0067 (1); gp40 (2); gp45 (1); gp59 (1); putative endonuclease (3); unnamed protein product (3); putative HNH-endonuclease (1); hypothetical protein T1p63A (1); EndZ (2); EndY (1); HNH homing endonuclease (1); hypothetical protein P12026_43…
PC_000634	33	None_provided (33); tail fiber protein (5); tail fiber (2); tail fiber fragment (2); tail fibers protein (1); tail fiber protein H (1); gpH (3); phage tail fiber protein (1); putative tail fibers protein (1); putative phage tail fiber protein (1); gp19 (1); tail fiber repeat family protein (1)
PC_000635	41	None_provided (41); phage portal protein (2); Phage portal protein (1); hypothetical protein phiARI0004_20 (1); hypothetical protein phiARI0031_21 (1); hypothetical protein phiARI0131-1_26 (1); hypothetical protein phiARI0460-1_24 (1); hypothetical protein phiARI0462_21 (1); hypothetical protein phiARI0468-1_19 (1); hypothetical protein phiARI0468-2_19 (1); hypothetical protein phiARI0746_17 (1)
PC_000636	7	None_provided (7); amidase (22); lysin (2); amidase (peptidoglycan hydrolase) (1); ORF006 (2); putative amidase (1); N-acetylmuramoyl-L-alanine amidase (2); truncated amidase (4); lysin, N-acetylmuramoyl-L-alanine amidase (1); ORF008 (1); ORF007 (3); 77ORF005 (1); lyt2 (1); putative endolysin (1); phage amidase (1); peptidoglycan hydrolase (1); similar to phage phi PVL amidase (1)
PC_000637	50	None_provided (50); hypothetical protein CDBPCV119_gp64 (1); hypothetical protein SP031_00180 (1)
PC_000638	52	None_provided (52)
PC_000639	52	None_provided (52)
PC_000640	48	None_provided (48); nucleoside triphosphate pyrophosphohydrolase (1); phosphoribosyl-ATP pyrophosphohydrolase family protein (1); DNA binding protein (1); NTP pyrophosphohydrolase (1)
PC_000641	45	None_provided (45); methyl-directed repair DNA adenine methylase (1); putative DNA adenine methylase (1); DNA adenine methyltransferase (1); hypothetical protein (1); DNA adenine methylase-like protein (1); DNA adenine methylase (2)
PC_000642	47	None_provided (47); hypothetical protein APSE235 (1); hypothetical protein APSE-1_44 (1); hypothetical protein P26218_12 (1); hypothetical protein SpyM3_1441 (1); hypothetical protein P9_gp18 (1)
PC_000643	52	None_provided (52)
PC_000644	52	None_provided (52)
PC_000645	51	None_provided (51); hypothetical protein (1)
PC_000646	51	None_provided (51); acyl carrier protein reductase (1)
PC_000647	52	None_provided (52)
PC_000648	52	None_provided (52)
PC_000649	52	None_provided (52)
PC_000650	52	None_provided (52)
PC_000651	52	None_provided (52)
PC_000652	52	None_provided (52)
PC_000653	42	None_provided (42); gp10 (1); phage capsid and scaffold (1); putative major structural protein (1); capsid and scaffold protein (1); ORF41 (1); major structural protein 2 (1); structural protein (1); tail terminator protein (3)
PC_000654	52	None_provided (52)
PC_000655	52	None_provided (52)
PC_000656	52	None_provided (52)
PC_000657	44	None_provided (44); DNA methylase (4); Possible phage DNA methylase (1); DNA methyltransferase (1); DNA modification methylase (2)
PC_000658	52	None_provided (52)
PC_000659	52	None_provided (52)
PC_000660	49	None_provided (49); hypothetical protein MUDCAT_54 (1); gp069 (2)
PC_000661	45	None_provided (45); putative cII protein (1); regulatory CII family protein (1); CII (1); regulatory protein (1); regulatory protein CII (1); bacteriophage regulatory protein CII (1); gp31 (1)
PC_000662	39	None_provided (39); gp39 (1); gp33 (1); gp40 (1); phage major capsid protein (1); P2 family phage major capsid protein (2); gp2, phage major capsid protein, P2 family (2); major capsid protein (2); hypothetical protein (1); P2 gpN-like major capsid protein (1); phage major capsid protein precursor (1)
PC_000663	34	None_provided (34); bactoprenol glucosyl transferase (4); GtrB (4); bactoprenol glucosyltransferase (3); O-antigen conversion protein B (2); Bactoprenol glucosyl transferase (2); polymyxin resistance protein ArnC (1); polymyxin resistance protein (1); O-antigen conversion protein (2)
PC_000664	4	None_provided (4); deoxyuridine 5'-triphosphate nucleotidohydrolase (4); deoxyuridine 5'-triphosphate nucleotidohydrolase, DUTP (1); dUTPase (11); deoxyuridine triphosphatase (1); dUTP pyrophosphatase (4); ORF019 (1); deoxyuridine 5'-triphosphatenucleotidohydrolase (1); putative SaPIbov1 derepressor (1); ORF023 (1); putative dUTP pyrophosphatase (4); hypothetical protein (3); ORF025 (2); ORF036 (…
PC_000676	49	None_provided (49); VRR-NUC domain protein (1); hypothetical protein CEPG_00037 (1)
PC_000677	51	None_provided (51)
PC_000678	14	None_provided (14); putative endolysin/autolysin (3); putative lysozyme (5); putative endolysin (6); Phage-related lysozyme (1); morphogenesis protein (1); peptidoglycan hydrolase (1); lysozyme (6); SAR endolysin (1); gp76 (1); lysin (5); P13 (1); bacteriophage lysin protein (1); endolysin (2); bacteriophage lysis protein (1); hypothetical protein ORF033 (1); hypothetical protein SGPHI_0006 (1); …
PC_000680	42	None_provided (42); putative essential recombination protein (1); putative essential recombination function protein (5); Essential recombination function protein (1); hypothetical protein CDBPCV119_gp51 (1); ERF Recombinase (1)
PC_000681	26	None_provided (26); Q protein (3); antitermination protein Q (9); putative antitermination protein Q (2); antitermination protein (1); Q antiterminator protein (endogenous virus) (1); late gene regulator Q (1); antiterminator Q (2); putative late gene regulator Q (1); Q (1); P5 (1); hypothetical protein PSYG_00035 (1); antiterminator protein Q (1); antitermination Q (1)
PC_000682	51	None_provided (51)
PC_000683	51	None_provided (51)
PC_000684	50	None_provided (50); conserved protein of unknown function (1)
PC_000685	51	None_provided (51)
PC_000687	32	None_provided (32); hypothetical protein (1); DNA methylase (8); DNA helicase/methylase (4); gp56 (1); hypothetical protein PBI_VELVETEEN_62 (1); hypothetical protein XFACTOR_64 (1); gp60 (1); hypothetical protein PAEP54_00010 (1); unnamed protein product (1)
PC_000688	51	None_provided (51)
PC_000689	51	None_provided (51)
PC_000690	50	None_provided (50); hypothetical protein phiCD27_gp24 (1)
PC_000691	51	None_provided (51)
PC_000692	51	None_provided (51)
PC_000693	51	None_provided (51)
PC_000694	51	None_provided (51)
PC_000695	50	None_provided (50); adenine nucleotide alpha hydrolase-like protein (1)
PC_000696	51	None_provided (51)
PC_000697	1	None_provided (1); Dam (7); DNA methyltransferase (3); type II N-methyl DNA methyltransferase (2); modification methylase (1); DNA adenine methylase (16); putative DNA methylase (1); hypothetical protein HB2014_6 (1); DNA adenine methylase Dam (7); putative cytosine-specific protein (1); type II N-methyl DNA methyltransferase (group alpha) (4); DNA adenine Methylase (1); possible cytosine-specifi…
PC_000698	51	None_provided (51)
PC_000699	47	None_provided (47); hypothetical protein MUDCAT_20 (1); structural protein (3)
PC_000700	48	None_provided (48); hypothetical protein MUDCAT_6 (1); structural protein (1); gp014 (1)
PC_000701	47	None_provided (47); hypothetical protein MUDCAT_3 (1); hypothetical protein LaP1706_gp04 (1); gp008 (1); gp010 (1)
PC_000702	43	None_provided (43); DNA polymerase/primase (1); putative helicase (1); hypothetical protein P078_0051 (1); hypothetical protein P092_0050 (1); hypothetical protein P118_0053 (1); hypothetical protein P162_0054 (1); gp072 (2)
PC_000703	51	None_provided (51)
PC_000704	51	None_provided (51)
PC_000705	9	None_provided (9); putative integrase (4); integrase (21); prophage integrase (1); gp10, site-specific recombinase, phage integrase family (1); gp34 (1); Int (4); phage integrase family site-specific recombinase (1); phage integrase family protein (1); P38 (1); hypothetical protein BPPAER656_00350 (1); unnamed protein product (1); site-specific recombinase (1); mobile element protein (2); Tyrosin…
PC_000706	51	None_provided (51)
PC_000707	51	None_provided (51)
PC_000708	48	None_provided (48); gp35 (1); RecT protein (1); hypothetical protein EJ-1p21 (1)
PC_000709	34	None_provided (34); baseplate component (1); putative baseplate protein (1); baseplate assembly protein (3); baseplate assembly protein W (5); M protein (1); gpW (3); hypothetical protein (1); baseplate wedge subunit (1); gp16 (1)
PC_000724	4	None_provided (4); putative HNH endonuclease (8); HNH homing endonuclease (11); putative HNH homing endonuclease (3); hypothetical protein (2); HNH endonuclease IV (1); gp257 (1); HNH endonuclease (8); Homing endonuclease (1); DNA binding domain protein (1); HNH homing exonuclease (1); putative endonuclease (1); hypothetical protein RHEph10_gp089 (1); 14 gene product (1); homing endonuclease HNH …
PC_000725	24	None_provided (24); putative Rz endopeptidase (1); endopeptidase Rz (3); putative endopeptidase Rz (1); gp77 (1); cell lysis protein Rz (2); Rz (2); Rz lysis protein (endogenous virus) (1); putative endopeptidase (1); lysin (1); endopeptidase (lysis protein) (1); endopeptidase (2); outer membrane lytic protein Rz (2); hypothetical protein (1); cell lysis protein (1); bacteriophage lysis protein (…
PC_000726	44	None_provided (44); putative lysozyme (1); lysis protein (1); porin (1); holin (1); putative lysis protein (1); hypothetical protein PY54p60 (1)
PC_000727	48	None_provided (48); hypothetical protein WP2_01 (1); hypothetical protein PlgT1_7 (1)
PC_000728	12	None_provided (12); putative single strand DNA-binding protein (1); putative single-stranded DNA binding protein (1); SSB protein (1); single stranded DNA binding protein (1); single-stranded DNA-binding protein (15); putative single-stranded DNA-binding protein (1); gp48 (1); single-stranded DNA-binding protein SSB-P1 (1); single-strand binding protein (2); single-stranded DNA binding protein (3…
PC_000729	35	None_provided (35); hypothetical protein (1); putative tape measure protein (2); minor tail protein (2); hypothetical protein phiadhp52 (1); tapemeasure protein (1); hypothetical protein M102_gp12 (1); putative minor tail protein (3); ORF33 (1); putative tail component protein (1); tail component protein (2)
PC_000731	1	None_provided (1); hypothetical protein PHAGE6E_115 (1); hypothetical protein (12); hypothetical protein DW2_26 (1); hypothetical protein IME_045 (1); hypothetical protein JS01_038 (1); ORF029 (1); hypothetical protein SA12_015 (1); hypothetical protein SA13_25 (1); hypothetical protein SPbetalike_00140 (1); hypothetical protein Stau2_149 (1); hypothetical protein StauST398-2_0024 (1); hypothetic…
PC_000732	48	None_provided (48); hypothetical protein HB_00037 (1); antirepressor (1)
PC_000733	33	None_provided (33); putative Lys protein (2); lysozyme (1); endolysin (2); putative endolysin (4); lysin (1); endochitinase (1); hypothetical protein M316_0109 (1); lytic enzyme (2); putative bacteriophage endolysin (1); unnamed protein product (1); lytic enzyme (putative glycohydrolase) (1)
PC_000734	49	None_provided (49); helix-turn-helix domain protein (1)
PC_000735	48	None_provided (48); Putative aminopeptidase (1); hypothetical protein GBVE2_gp011 (1)
PC_000736	28	None_provided (28); host specificity protein (3); putative minor tail protein (3); minor tail protein (3); hypothetical protein IME_019 (1); tail assembly protein (3); putative host interaction protein (2); tail-host interaction protein (2); host interaction protein (2); putative host specificity protein (1); tail associated lysozyme (1); putative tail-host specificity protein (1)
PC_000737	32	None_provided (32); deoxyuridine 5'-triphosphate nucleotidohydrolase (3); putative dUTPase (5); dUTPase (9); DUT (1)
PC_000738	43	None_provided (43); hypothetical protein ATV_gp70 (1); ParB-like nuclease domain protein (1); DNA methylase (1); methylase domain protein (1); putative adenine methyltransferase (1); unnamed protein product (1); DNA (cytosine-5-)-methyltransferase (1)
PC_000739	50	None_provided (50)
PC_000740	50	None_provided (50)
PC_000741	50	None_provided (50)
PC_000742	50	None_provided (50)
PC_000743	50	None_provided (50)
PC_000744	50	None_provided (50)
PC_000745	46	None_provided (46); phage large subunit terminase (1); phage terminase, large subunit, PBSX family (2); phage terminase large subunit (1)
PC_000746	43	None_provided (43); tail protein (1); hypothetical protein GBVE2_gp016 (1); gp17 (2); tail component protein (2); hypothetical protein phiRS7_0015 (1)
PC_000747	29	None_provided (29); DNA-binding HU protein (1); DNA binding protein HU (1); putative histone family protein DNA-binding protein (1); histone-like prokaryotic DNA-binding protein family (1); gp239 (1); hypothetical protein JENST_76 (1); putative bacterial nucleoid DNA-binding protein (1); DNA binding protein HU-beta (1); gp04 (1); gp35 (1); histone-like DNA binding protein (1); DNA-binding protein…
PC_000748	36	None_provided (36); NAD-dependent DNA-ligase (2); DNA ligase (2); gp236 (1); putative NAD-dependent DNA ligase (2); putative DNA ligase (4); unnamed protein product (1); hypothetical protein (1); gp206 (1)
PC_000749	47	None_provided (47); hypothetical protein MUDCAT_95 (1); gp107 (2)
PC_000750	50	None_provided (50)
PC_000751	42	None_provided (42); core tail protein (3); putative core tail protein (1); xkdM-like portal protein (endogenous virus) (1); putative core tail (3)
PC_000752	39	None_provided (39); phage tail protein (2); Putative major phage tail protein (1); tail_3 domain protein (7); hypothetical protein phiARI0131-1_14 (1)
PC_000754	39	None_provided (39); DUF3168 phage protein (2); Phage protein (1); hypothetical protein phiARI0004_11 (1); DUF3168 domain protein (4); hypothetical protein phiARI0131-1_15 (1); hypothetical protein phiARI0462_11 (1); hypothetical protein phiARI0746_5 (1)
PC_000755	1	None_provided (1); BcepGomrgp62 (1); gp43, RepA like protein (1); primase/helicase (9); replicative helicase (8); RepA (3); DNA primase (4); gp52 (2); helicase (4); DNA primase/helicase (4); gp59 (1); DNA primase-polymerase (1); gp58 (1); gp56 (2); gp57 (1); DNA primase/polymerase (1); gp51 (1); gp54 (1); unnamed protein product (1); p101 (1); gp46 (1); primase (1)
PC_000756	50	None_provided (50)
PC_000757	38	None_provided (38); gp40 (1); gp34 (1); phage capsid scaffolding protein (2); gp3, phage capsid scaffolding protein (GPO) (2); capsid scaffolding protein (2); capsid scaffolding protein O (2); presumed capsid scaffold (1); P2 gpO-like protein (1)
PC_000772	32	None_provided (32); major tail protein (9); putative major tail protein (2); major structural protein (2); Orf50 (1); Orf48 (1); hypothetical protein M102_gp11 (1); MPS-7201 (1)
PC_000773	25	None_provided (25); portal protein (8); minor capsid protein (1); minor head protein (2); portal protein SPP1 family (1); phage portal protein (4); phi Mu50B-like protein (1); ORF003 (1); ORF006 (3); putative portal protein (2); poly(3-hydroxybutyrate) depolymerase (1)
PC_000775	48	None_provided (48); toxin (1)
PC_000776	48	None_provided (48); hypothetical protein P8625_06 (1)
PC_000777	48	None_provided (48); hypothetical protein P2559Y_0009 (1)
PC_000778	49	None_provided (49)
PC_000779	38	None_provided (38); holiday junction resolvase (endogenous virus) (2); endodeoxyribonuclease (4); hypothetical protein J1_45 (1); hypothetical protein PL1_41 (1); hypothetical protein PLE3_52 (1); gp56 (1); gp63 (1)
PC_000780	49	None_provided (49)
PC_000781	32	None_provided (32); portal (1); portal protein (5); phage portal protein (1); putative portal protein (1); gp3 (1); putative minor capsid protein (2); minor capsid protein (2); putative minor capsid protein 1 (1); hypothetical protein phiARI0468-4_21 (1); phage GP6 protein (1); putative phage portal protein (1)
PC_000782	22	None_provided (22); structural protein (4); putative minor structural protein (7); phage capsid and scaffold protein (1); minor structural protein (2); hypothetical protein M102_gp15 (1); hypothetical protein (1); putative structural protein (1); unnamed protein product (1); conserved hypothetical protein (1); DUF859 domain protein (1); phage protein (1); hypothetical protein phiNJ2_007 (1); ORF3…
PC_000783	49	None_provided (49)
PC_000784	48	None_provided (48); putative portal protein (1)
PC_000785	45	None_provided (45); putative cobyrinic acid ac-diamide synthase (1); sporulation initiation inhibitor protein Soj (1); hypothetical protein MaF1660_ph0028 (1); putative plasmid partitioning protein Soj (1)
PC_000786	48	None_provided (48); putative phage protein (1)
PC_000787	49	None_provided (49)
PC_000788	46	None_provided (46); conserved protein of unknown function (2); hypothetical protein phiCD38-2_gp14 (1)
PC_000789	20	None_provided (20); Clp protease-like protein (6); prohead Clp protease (endogenous virus) (1); ATP-dependent Clp protease proteolytic subunit (2); putative ClpP protease (1); Clp protease (5); unnamed protein product (1); protease (4); putative scaffold protein (2); prohead protease (1); putative protease (1); Clp proteolytic subunit-like protein (1); ORF015 (2); ORF016 (1); scaffolding protease…
PC_000790	49	None_provided (49)
PC_000791	49	None_provided (49)
PC_000792	42	None_provided (42); putative phage terminase, large subunit (2); putative terminase large subunit protein (2); terminase (2); terminase large subunit (1)
PC_000793	49	None_provided (49)
PC_000794	49	None_provided (49)
PC_000795	5	None_provided (5); homing endonuclease (4); hypothetical protein BCP8-2_036 (1); hypothetical protein Eldridge_068 (1); hypothetical protein CST040 (1); hypothetical protein RaK2_00499 (1); hypothetical protein (5); hypothetical protein EFLK1_ORF201 (1); hypothetical protein LfeInf_005 (1); hypothetical protein LP65_gp114 (1); hypothetical protein lb338_phage_94 (1); hypothetical protein lb338_ph…
PC_000796	49	None_provided (49)
PC_000797	49	None_provided (49)
PC_000798	49	None_provided (49)
PC_000799	30	None_provided (30); metal-dependent hydrolase (6); gp36 (1); gp51 (1); beta lactamase (1); metallo-hydrolase/oxidoreductase superfamily protein (1); hypothetical protein JS01_031 (1); unnamed protein product (1); hypothetical protein SA12_008 (1); beta-lactamase superfamily domain protein (1); hypothetical protein (3); hypothetical protein StauST398-4_0021 (1); hypothetical protein SA1793 (1)
PC_000800	40	None_provided (40); ATP-dependent endopeptidase clp proteolytic subunit clpP (2); ATP-dependent Clp protease (2); ATP-dependent Clp protease proteolytic subunit (2); putative Clp protease protein (2); prohead Clp protease (endogenous virus) (1)
PC_000801	11	None_provided (11); lambda-like group I holin (1); gp75 (1); gp74 (1); holin (21); holin S' (1); anti-holin S (1); anti-holin (2); inhibitor of gene 13 protein holin (1); holin protein (1); P11 (1); Holin, possible dual-start motif (1); inhibitor of gene 13' protein holin (1); hypothetical protein P22gp65 (1); gene 61 protein (1); gene 60 protein (1); hypothetical protein SGPHI_0005 (1); putative…
PC_000802	49	None_provided (49)
PC_000803	49	None_provided (49)
PC_000804	44	None_provided (44); SAR domain lysozyme (1); putative lysozyme (1); lysozyme (2); endolysin (1)
PC_000805	35	None_provided (35); gp29 (2); gp23 (1); phage virion morphogenesis protein (1); phage tail completion protein (1); gp39, phage virion morphogenesis protein (1); tail synthesis protein S (2); predicted tail completion (1); hypothetical protein (1); tail completion protein gpS (1); tail completion protein (2); P2 gpS-like tail completion protein (1)
PC_000806	5	None_provided (5); hypothetical protein AH6C_080 (1); terminase large subunit (15); putative large subunit terminase (1); terminase, large subunit (1); hypothetical protein B508_00175 (1); gp58 (1); putative terminase large subunit (7); putative phage relative terminase (1); hypothetical protein JK_39 (1); TerL (2); putative large terminase (1); large subunit terminase TerL (1); putative TerL lar…
PC_000807	20	None_provided (20); hypothetical protein (2); Erf family protein (1); ERF superfamily protein (5); gp45 (1); DNA single-strand annealing protein Erf family (1); hypothetical protein 39-O_gp48 (1); ERF family protein (1); essential recombination protein (1); single strand annealing protein (1); gp44 (1); putative single-stranded DNA-binding protein (1); ERF protein (1); gp64 (1); putative phage as…
PC_000808	1	None_provided (1); Pas21 (1); tail assembly chaperone (9); hypothetical protein ADAWI_21 (1); hypothetical protein PBI_APIZIUM_24 (1); hypothetical protein BADFISH_25 (1); hypothetical protein SEA_BAEE_24 (1); hypothetical protein BANE1_23 (1); hypothetical protein SEA_BROWNCNA_24 (1); hypothetical protein COLBERT_25 (1); gp23 (1); hypothetical protein DORI_22 (1); hypothetical protein PBI_EREMOS…
PC_000809	1	None_provided (1); hypothetical protein AVESOBMORE_77 (1); hypothetical protein BCB4_0264 (1); hypothetical protein BCP78_0219 (1); putative structural protein (5); hypothetical protein BM5_188 (1); hypothetical protein BPS10C_261 (1); hypothetical protein BPS13_0259 (1); hypothetical protein (10); hypothetical protein BELINDA_91 (1); hypothetical protein BigBertha_76 (1); hypothetical protein Bp…
PC_000832	41	None_provided (41); hypothetical protein (1); Orf80 (1); hypothetical protein HAPgp41 (1); zinc-finger containing protein (1); putative zinc-finger containing protein (1); P2 gpOrf82-like protein (1); gp34 (1)
PC_000833	22	None_provided (22); phosphoprotein phosphatase (1); metallophosphoesterase (1); NinI protein (12); phage protein phosphatase (1); serine/threonine protein phosphatase (2); Ppp (1); Putative metallophosphoesterase (1); putative metallophosphoesterase (1); serine/threonine-protein phosphatase (1); gene 58 protein (1); gp123 (1); hypothetical protein pVp-1_0100 (1); serine/threonine-protein phosphat…
PC_000834	46	None_provided (46); gp14 (1); Gp14 protein (1)
PC_000835	48	None_provided (48)
PC_000836	38	None_provided (38); major capsid protein (1); main capsid protein (1); putative major capsid protein (2); Capsid protein (2); putative main capsid protein (1); putative phage major capsid protein (2); major head protein (1)
PC_000837	4	None_provided (4); hypothetical protein phiCT19406A_16 (endogenous virus) (1); hypothetical protein phiCT9441A_20 (endogenous virus) (1); hypothetical protein phiCTC2A_16 (endogenous virus) (1); conserved protein of unknown function (1); hypothetical protein (7); hypothetical protein DW2_20 (1); hypothetical protein IME_044 (1); hypothetical protein SA13_21 (1); hypothetical protein StauST398-1_0…
PC_000838	48	None_provided (48)
PC_000839	48	None_provided (48)
PC_000840	47	None_provided (47); possible NinG recombination protein (1)
PC_000841	43	None_provided (43); putative minor structural protein (1); gp18 (2); putative tail endopeptidase (2)
PC_000842	48	None_provided (48)
PC_000843	47	None_provided (47); hypothetical protein CPR_C0031 (1)
PC_000844	44	None_provided (44); Minor capsid protein (2); minor capsid protein (1); Rhs family protein (endogenous virus) (1)
PC_000845	48	None_provided (48)
PC_000846	41	None_provided (41); hypothetical protein DS50101_36 (1); hypothetical protein DS63301_34 (1); hypothetical protein phiLC3p34 (1); ORF33 (1); hypothetical protein SpyM3_1111 (1); gp42 (1); hypothetical protein (1)
PC_000847	48	None_provided (48)
PC_000848	45	None_provided (45); replication protein (2); P2 gpA-like protein (1)
PC_000849	27	None_provided (27); gp32 (1); gp39 (1); phage terminase endonuclease subunit (1); phage small terminase subunit (1); gp1, phage small terminase subunit (1); gp1, phage terminase, endonuclease subunit (1); small terminase subunit (1); terminase endonuclease subunit (3); terminase (3); R protein (1); gpM (3); predicted terminase subunit (1); hypothetical protein (1); gp6 (1); phage terminase small …
PC_000851	1	None_provided (1); hypothetical protein (8); hypothetical protein Bp8pC_100 (1); baseplate protein (4); hypothetical protein Grass_96 (1); structural protein (10); hypothetical protein CPT_Moonbeam86 (1); putative structural protein (4); hypothetical protein G380_gp134 (1); gp16.1 (1); gp107 (1); hypothetical protein LfeInf_078 (1); hypothetical protein LP65_gp091 (1); hypothetical protein LP048_…
PC_000852	1	None_provided (1); hypothetical protein BCD7_0034 (1); resolvase (10); putative resolvase (10); hypothetical protein (9); hypothetical protein CampHawk_121 (1); endonuclease (1); hypothetical protein JL_143 (1); hypothetical protein CPT_Moonbeam103 (1); endonuclease - holliday junction resolvase-like protein (1); gp24.1 (1); gp123 (1); hypothetical protein LP048_121 (1); hypothetical protein LP08…
PC_000855	3	None_provided (3); hypothetical protein (7); XkdX superfamily protein (2); hypothetical protein DW2_58 (1); ORF103 (1); hypothetical protein SA12_044 (1); hypothetical protein SA13_55 (1); hypothetical protein SA97_030 (1); hypothetical protein StauST398-1_0012 (1); hypothetical protein StauST398-2_0056 (1); hypothetical protein StauST398-3_0061 (1); hypothetical protein StauST398-5_0055 (1); hyp…
PC_000873	47	None_provided (47)
PC_000875	1	None_provided (1); putative helicase (6); UvrB helicase (1); DNA helicase (18); ATP-dependent helicase (1); gp223 (1); gp221 (1); gp19.5 (1); gp112 (1); putative DNA helicase (5); putative UvsW helicase (1); gp111 (1); hypothetical protein 812_128 (1); helicase (2); putative helicase with intein (2); DNA helicase UvsW (1); ORF012 (1); hypothetical protein (1); ORF006 (1)
PC_000876	9	None_provided (9); RecA (19); putative DNA recombination protein RecA (1); RecA protein (2); gp407 (1); recombinase A (1); putative RecA protein (3); putative recombinase (1); RecA recombinase (1); recA recombinase (1); hypothetical protein SEA_NELITZAMV_112 (1); hypothetical protein PBI_PHRUX_111 (1); gp117 (2); hypothetical protein Kostya_118 (1); RecA-like recombinase (1); RecA/RadA recombinas…
PC_000877	30	None_provided (30); ISBt3 transposase subunit protein (1); putative transposase OrfB protein of IS629 (2); putative transposase (endogenous virus) (1); mobile element protein (1); hypothetical protein (1); transposase (5); putative transposase B (1); transposase-like protein (1); hypothetical protein SfII_55 (1); ISEhe3 orfB (1); putative transposase OrfB (1); integrase core domain protein (1)
PC_000878	21	None_provided (21); gp67 (1); minor tail protein gp14 (1); gp15 (1); gp16, phage minor tail protein (1); putative minor tail protein (2); hypothetical protein CPKG_00060 (1); minor tail protein M (7); minor tail protein (8); gp17 (1); Gp17 (1); Gp16 (1); phage minor tail (1)
PC_000879	11	None_provided (11); gp67 (1); NinF protein (17); NinF (12); hypothetical protein mEp213_063 (1); Gp64 (1); hypothetical protein HK620p29 (1); hypothetical protein ST64Tp38 (1); gene 53 protein (1); protein ninF (1)
PC_000880	8	None_provided (8); hypothetical protein (3); DNA replication protein DnaC (3); gp53 (1); putative IstB-like ATP-binding protein (1); dnaC (3); ORF015 (3); IstB-like ATP-binding protein (1); DnaC (3); DNA replication protein (2); hypothetical protein CUR020 (1); DNA replication protein dnaC (1); hypothetical protein phiPV83p21 (1); dna replication protein (1); ORF014 (1); ORF017 (3); ORF018 (1); O…
PC_000881	45	None_provided (45); gp15 (1); Gp15 protein (1)
PC_000882	40	None_provided (40); portal protein (3); Phage portal protein (1); phage portal protein (1); hypothetical protein PH10_gp34 (1); portal domain protein (1)
PC_000883	44	None_provided (44); DNA methylase (1); putative methylase (1); ORF13 (1)
PC_000884	33	None_provided (33); tail tape measure protein (1); tapemeasure domain-containing protein (1); putative phage tape measure protein (1); tail length tape-measure protein (1); putative tape-measure protein (1); putative minor tail protein (3); hypothetical protein phiARI0468-4_6 (1); phage tape measure protein (1); tape measure protein (3); tail protein (1)
PC_000885	17	None_provided (17); phage capsid and scaffold protein (1); putative tail protein (2); minor protein (1); receptor-binding protein (2); tail protein (1); antireceptor (2); hypothetical protein M102_gp14 (1); putative receptor-binding protein (1); putative anti-receptor protein (1); minor tail protein (2); unnamed protein product (1); putative host specificity protein (1); putative minor tail prote…
PC_000886	47	None_provided (47)
PC_000887	43	None_provided (43); helicase (1); gp594 (1); putative ATP-dependent helicase (1); hypothetical protein SHOU24_36 (1)
PC_000888	44	None_provided (44); conserved protein of unknown function (2); hypothetical protein phiCD38-2_gp11 (1)
PC_000889	23	None_provided (23); terminase large subunit (15); putative terminase large subunit (3); terminase-like protein large subunit (1); hypothetical protein (1); ORF005 (2); ORF003 (1); terminase-large subunit (1)
PC_000890	47	None_provided (47)
PC_000891	39	None_provided (39); Pas60 (1); putative terminase B (2); terminase large subunit (1); putative phage terminase B protein (1); hypothetical protein HALG_00007 (1); putative large subunit terminase (1); hypothetical protein (1)
PC_000892	47	None_provided (47)
PC_000893	47	None_provided (47)
PC_000894	47	None_provided (47)
PC_000895	47	None_provided (47)
PC_000896	47	None_provided (47)
PC_000897	41	None_provided (41); gp55, HNH endonuclease (1); HNH endonuclease (4); conserved phage protein (1)
PC_000898	47	None_provided (47)
PC_000899	40	None_provided (40); large terminase subunit (1); large terminase (1); TerL (1); ORF29 (1); putative terminase (1); gp38 (1); terminase (1)
PC_000900	41	None_provided (41); putative prophage protein (1); Orf79 (1); unknown (1); hypothetical protein SEN1_35 (1); hypothetical protein STM2732.Fels2 (1); gp33 (1)
PC_000901	47	None_provided (47)
PC_000902	23	None_provided (23); putative RTCB protein (1); uncharacterized protein family UPF0027 (1); rtcB protein (3); hypothetical protein Blue_018 (1); tRNA processing protein (1); putative RtcB protein (1); tRNA splicing ligase (1); hypothetical protein (2); tRNA-splicing ligase, RtcB (1); hypothetical protein WRP3_112 (1); hypothetical protein T548_0119 (1); gp109 (endogenous virus) (1); tRNA-splicing …
PC_000903	47	None_provided (47)
PC_000904	47	None_provided (47)
PC_000905	32	None_provided (32); tail protein (3); gp36 (1); putative bacteriophage tail protein X (1); gp48, phage Tail Protein X (1); gp46, phage Tail Protein X (1); tail completion protein (3); gpX (3); phage tail protein (1); gp8 (1)
PC_000906	45	None_provided (45); conserved hypothetical protein (1); hypothetical protein (1)
PC_000910	2	None_provided (2); D-ala-D-ala carboxypeptidase (10); minor tail protein (8); D-ala-D-ala-carboxypeptidase (2); minor tail protein/D-ala-D-ala carboxypeptidase (1); D-alanyl-D-alanine-carboxypeptidase (1); minor tail, D-ala-D-ala carboxypeptidase (1); D-alanyl D-alanine carboxypeptidase (1); gp35 (1); minor tail protein (D-ala-D-ala carboxypeptidase) (1); D-ala D-ala carboxypeptidase (1); D-ala-D…
PC_000911	36	None_provided (36); XRE family transcriptional regulator (1); immunity repressor (1); C protein (2); gpC (2); C (1); repressor protein c (1); hypothetical protein SP004_00145 (1); repressor protein C (2)
PC_000939	46	None_provided (46)
PC_000940	27	None_provided (27); SAR endolysin (2); lysozyme (5); 19 (1); lysin (4); Lys (2); Lysozyme RrrD (1); hypothetical protein (1); Gp19 (1); phage lysozyme (1); phage-related lysozyme (1)
PC_000941	44	None_provided (44); Ci-like repressor (1); hypothetical protein CU5_34 (1)
PC_000942	46	None_provided (46)
PC_000943	40	None_provided (40); XkdM (1); putative tail core protein (1); XkdM-like protein (endogenous virus) (2); XkdM protein (endogenous virus) (1); XkdM protein (1)
PC_000944	40	None_provided (40); terminase 1 (1); Phage terminase (1); phage terminase (1); terminase (1); hypothetical protein PH10_gp32 (1); terminase_1 domain protein (1)
PC_000945	40	None_provided (40); head maturation protease (1); Putative prohead peptidase (1); phage prohead (1); protease (1); hypothetical protein PH10_gp35 (1); hypothetical protein phiARI0131-2_15 (1)
PC_000946	35	None_provided (35); D12 class N6 adenine-specific DNA methyltransferase (1); DNA methylase (1); methyltransferase (1); AdoMet-MTase (3); N6-adenine DNA methyltransferase (1); methylase (1); putative adenine-specific DNA methyltransferase (1); DNA adenine methyltransferase (1); putative adenine-specific methyltransferase (1)
PC_000947	39	None_provided (39); putative cell wall hydrolase protein (1); cell wall hydrolase (endogenous virus) (1); putative phage cell wall hydrolase (2); putative hydrolase (1); unnamed protein product (2)
PC_000948	46	None_provided (46)
PC_000949	46	None_provided (46)
PC_000950	43	None_provided (43); hypothetical protein phiCT453A_17 (endogenous virus) (1); putative DNA binding protein (1); hypothetical protein DSS3P1_76 (1)
PC_000951	46	None_provided (46)
PC_000952	33	None_provided (33); hypothetical protein (2); PmgT (1); hypothetical protein Mx8p14 (1); hypothetical protein PAEP54_00040 (1); Hypothetical protein (1); hypothetical protein F116p07 (1); unnamed protein product (2); hypothetical protein J46_0097 (1); hypothetical protein Eta_0022 (1); hypothetical protein PBC5p72 (1); ASCH domain protein (1)
PC_000953	46	None_provided (46)
PC_000954	44	None_provided (44); putative nuclease (1); ParB-like nuclease (1)
PC_000955	44	None_provided (44); hypothetical protein Eldridge_092 (1); hypothetical protein CPT_Mater145 (1)
PC_000957	46	None_provided (46)
PC_000958	46	None_provided (46)
PC_000959	46	None_provided (46)
PC_000960	46	None_provided (46)
PC_000961	43	None_provided (43); Terminase large subunit (2); terminase large subunit (1)
PC_000962	45	None_provided (45); hypothetical protein EFDG1_081 (1)
PC_000963	41	None_provided (41); hypothetical protein SEA_KITA_36 (1); hypothetical protein SEA_NYMPHADORA_34 (1); putative HTH binding protein (1); hypothetical protein PBI_BUTTERS_32 (1); hypothetical protein PBI_SBASH_32 (1)
PC_000964	27	None_provided (27); tail tube (1); gp20 (1); phage major tail tube protein (2); gp32, phage major tail tube protein (1); gp29, phage major tail tube protein (1); major tail tube (1); major tail tube protein (5); tail tube protein FII (1); gpFII (2); hypothetical protein phiCTXp25 (1); gp22 (1); tail core protein (1); FII (1)
PC_000965	41	None_provided (41); putative capsid protein (2); putative major head protein (1); Cps (1); gp6 (1)
PC_000966	46	None_provided (46)
PC_000967	46	None_provided (46)
PC_000968	24	None_provided (24); putative transcriptional regulator (1); putative DNA binding helix-turn helix protein (1); CI (1); prophage repressor (1); cI (1); cI repressor (1); putative DNA binding protein (1); CI repressor (4); hypothetical protein BPPAER656_01080 (1); unnamed protein product (1); peptidase (1); cI repressor-like protein (1); regulatory protein (3); putative transcriptional regulator (r…
PC_000969	2	None_provided (2); esterase/lipase (18); esterase/lipase protein (1); esterase (5); abhydrolase (2); hydrolase (14); non-heme haloperoxidase (1); hypothetical protein PBI_BXZ2_61 (1); gp59.2 (1); putative haloalkanse dehydrogenase (1)
PC_000970	18	None_provided (18); putative lysin (7); phage lysin (1); putative endolysin (1); unnamed protein product (1); lysin (13); ORF44 (1); orf31 (1); orf28 (1); hypothetical protein DT1p25 (1); hypothetical protein O1205p51 (1)
PC_000974	46	None_provided (46)
PC_000975	1	None_provided (1); hypothetical protein sh1_0042 (1); tail fiber protein (23); tail fibers protein (7); hypothetical protein RU59_00037 (1); gp17 (5); tail fiber (1); putative tail fiber protein (2); virion structural protein (1); predicted tail fiber protein (1); phage tail fibers (1); Tail fiber protein (2)
PC_001025	35	None_provided (35); endolysin (1); gp16 (1); ORF47 (1); minor structural protein 3 (1); endopeptidase (1); structural protein (1); minor structural protein (1); tail-associated lysin (3)
PC_001027	35	None_provided (35); phage integrase protein (1); integrase (7); phage integrase (1); putative integrase (1)
PC_001028	36	None_provided (36); gp9 (1); putative major tail protein (1); ORF40 (1); hypothetical protein Tuc2009_41 (1); hypothetical protein ul36_61 (1); hypothetical protein P9871_11 (1); hypothetical protein P9872_11 (1); hypothetical protein P9874_11 (1); hypothetical protein (1)
PC_001029	38	None_provided (38); DarB-like antirestriction protein (3); multidomain (soluble lytic transglycosylase/helicase/methylase) protein (1); unnamed protein product (1); putative DNA methylase (1); DNA methylase (1)
PC_001030	20	None_provided (20); P-loop containing nucleoside triphosphate hydrolase (1); virulence-associated E domain-containing protein (endogenous virus) (1); virulence-associated protein E (5); VirE domain protein (1); putative helicase (1); virulence associated E protein (1); Virulence Associated E Protein (1); virulence-associated protein (1); ORF003 (2); hypothetical protein BPMRSA60_00580 (1); hypoth…
PC_001031	40	None_provided (40); metallo-beta-lactamase domain-containing protein (4); hypothetical protein P087_gp06 (1)
PC_001032	43	None_provided (43); metallo-beta-lactamase domain-containing protein (2)
PC_001033	41	None_provided (41); ATPase containing protein (4)
PC_001034	45	None_provided (45)
PC_001035	31	None_provided (31); tail length tape-measure protein (2); putative tape measure protein (6); tape-measure (1); tape measure protein (1); phage tail tape measure protein (2); tail tape measure protein (2)
PC_001036	36	None_provided (36); peptidase M15 (2); zinc D-Ala-D-Ala carboxypeptidase precursor (1); putative peptidase (2); endolysin gp23 (1); peptidase M15A (1); hypothetical protein (1); peptidase (1)
PC_001037	45	None_provided (45)
PC_001039	45	None_provided (45)
PC_001040	23	None_provided (23); putative TerL large-subunit terminase (1); terminase large subunit (6); large terminase subunit (2); putative terminase large subunit (5); gp19 (1); gp18 (2); TerL (2); hypothetical protein PhiCh1p03 (1); putative terminase, large subunit (1); terL gene product (1)
PC_001041	42	None_provided (42); hypothetical protein MUDCAT_40 (1); gp055 (1); gp054 (1)
PC_001042	38	None_provided (38); major head protein (2); MHP (1); Structural protein (1); putative structural protein (1); gp40 (1); capsid protein (1)
PC_001044	28	None_provided (28); gp30 (1); tail completion protein (1); phage tail completion protein (1); tail protein (3); N protein (1); gpR (3); tail completion protein R (2); predicted tail completion (1); hypothetical protein (1); tail completion protein-like protein (1); phage tail protein (1); gp13 (1)
PC_001045	45	None_provided (45)
PC_001046	45	None_provided (45)
PC_001048	11	None_provided (11); endolysin (10); hypothetical protein CGPG_00074 (1); putative endolysin (8); hypothetical protein O197_40 (1); hypothetical protein BN201_0103 (1); hypothetical protein phi1p102 (1); hypothetical protein RB49p102 (1); gp26 (1); hypothetical protein EpJSE_00106 (1); putative carboxypeptidase domain-containing protein (1); hypothetical protein RB43ORF159c (1); hypothetical prote…
PC_001051	1	None_provided (1); putative tail protein (6); tail protein (4); putative adsorbtion tail protein (1); hypothetical protein (7); putative adsorbtion associated protein (1); gp16.2 (1); gp108 (1); putative adsorption associated tail protein (5); hypothetical protein LfeInf_072 (1); hypothetical protein LP65_gp090 (1); hypothetical protein AG2_098 (1); gp106 (1); hypothetical protein 812_122 (1); hy…
PC_001053	23	None_provided (23); Bbp50 (1); putative integrase (5); integrase (8); hypothetical protein (2); phage integrase (2); hypothetical protein phi191_00051 (1); bacteriophage integrase (1); unnamed protein product (1); putative bacteriophage integrase (1)
PC_001055	1	None_provided (1); DNA polymerase (8); Bbp42 (1); putative DNA polymerase protein (1); DNA polymerase I (9); hypothetical protein HK578_038 (1); putative DNA polymerase (3); putative DNA polymerase A (1); DNA polymerase I, thermostable (1); P45 (1); DNA polymerase A (3); intein-containing DNA polymerase precursor (1); putative intein-containing DNA polymerase precursor (2); intein (3); hypothetic…
PC_001081	43	None_provided (43); putative VRR-nuclease (1)
PC_001082	42	None_provided (42); DNA cytosine methyltransferase (1); modification methylase HhaI (1)
PC_001083	44	None_provided (44)
PC_001084	40	None_provided (40); lysin (2); endolysin type Endo-N-acetylmuramidase (1); putative lysin (1)
PC_001085	34	None_provided (34); RecE (3); exonuclease (3); hypothetical protein LOKG_00062 (1); bacteriophage exodeoxyribonuclease VIII-like protein (1); putatitive bacteriophage exodeoxyribonuclease VIII (1); gp33 protein (1)
PC_001086	29	None_provided (29); putative repressor (4); repressor protein (3); phage repressor (1); hypothetical protein PH10_gp04 (1); gp4 (1); CI repressor (1); HTH_26 domain protein (1); HTH_19 domain protein (1); hypothetical protein phiARI0923_32 (1); phage DNA binding protein (1)
PC_001087	43	None_provided (43); hypothetical protein (1)
PC_001088	28	None_provided (28); capsid protein (9); major capsid protein (3); putative major capsid protein (2); hypothetical protein PH10_gp36 (1); capsid domain protein (1)
PC_001089	37	None_provided (37); ATP-dependent Clp protease ATP-binding subunit clpA (1); hypothetical protein RaK2_00069 (1); ClpA-like protein (1); hypothetical protein (2); gp251 (1); Clp protease (1)
PC_001090	44	None_provided (44)
PC_001091	44	None_provided (44)
PC_001092	41	None_provided (41); putative resolvase/recombinase protein (1); serine recombinase (1); recombinase, serine integrase family (1)
PC_001093	44	None_provided (44)
PC_001094	44	None_provided (44)
PC_001095	44	None_provided (44)
PC_001096	44	None_provided (44)
PC_001097	44	None_provided (44)
PC_001098	42	None_provided (42); Clp protease-like protein (1); protease-like protein (1)
PC_001099	44	None_provided (44)
PC_001100	44	None_provided (44)
PC_001101	24	None_provided (24); gp18 (1); hypothetical protein phiCP51_0019 (1); hypothetical protein (4); hypothetical protein Ljo_0323 (1); hypothetical protein PlgT1_13 (1); hypothetical protein PANG_00014 (1); phage protein (2); Phage protein (1); hypothetical protein phiARI0004_7 (1); hypothetical protein phiARI0031_7 (1); hypothetical protein phiARI0131-1_11 (1); hypothetical protein phiARI0460-1_8 (1)…
PC_001102	44	None_provided (44)
PC_001103	42	None_provided (42); N-acetylmuramoyl-L-alanine amidase (1); putative N-acetylmuramoyl-L-alanine amidase (1)
PC_001104	44	None_provided (44)
PC_001105	37	None_provided (37); Rep protein (1); gp37 (1); Cro/CI family transcriptional regulator (2); helix-turn-helix domain protein (1); DNA-binding protein (1); transcriptional regulator (1)
PC_001106	44	None_provided (44)
PC_001107	44	None_provided (44)
PC_001108	42	None_provided (42); hypothetical protein PFR_47 (1); hypothetical protein PFR2_47 (1)
PC_001109	37	None_provided (37); single-stranded DNA-binding protein (1); putative single-stranded DNA binding protein (6)
PC_001110	44	None_provided (44)
PC_001111	41	None_provided (41); hypothetical protein MUDCAT_57 (1); gp071 (2)
PC_001112	41	None_provided (41); hypothetical protein MUDCAT_50 (1); gp067 (2)
PC_001113	44	None_provided (44)
PC_001114	37	None_provided (37); RTCB-like protein (1); RtcB (5); similar to RTCB protein (1)
PC_001115	43	None_provided (43); putative repressor (1)
PC_001116	44	None_provided (44)
PC_001117	44	None_provided (44)
PC_001118	40	None_provided (40); large terminase (1); putative terminase large subunit (1); TerL (1); gp2 (1)
PC_001119	19	None_provided (19); hypothetical protein PJWF_00053 (1); hypothetical protein (4); putative phosphohydrolase (1); hypothetical protein CcrColossus_gp061 (1); putative hydrolase (1); hypothetical protein SfVp30 (1); hypothetical protein mEp460_033 (1); deoxyribonucleoside 5'-monophosphate phosphatase (1); p048 (1); hypothetical protein RHXG_00049 (1); phosphohydrolase (2); hypothetical protein Rm3…
PC_001120	44	None_provided (44)
PC_001121	37	None_provided (37); gp30 (1); gp24 (1); phage tail completion protein (1); gp40, P2 phage tail completion protein R (GpR) (1); tail protein (1); P2 gpR-like tail completion protein (1); tail completion protein (1)
PC_001122	42	None_provided (42); hypothetical protein GMA4_9 (1); hypothetical protein PBI_BERNAL13_10 (1)
PC_001123	44	None_provided (44)
PC_001124	39	None_provided (39); hypothetical protein BalMu1_A50 (1); hypothetical protein SLPG_00039 (1); ORF35 (1); gp18 protein (1); hypothetical protein VPSG_00008 (1)
PC_001125	44	None_provided (44)
PC_001126	1	None_provided (1); predicted primase helicase (1); predicted helicase (2); predicted primase/helicase (1); primase/helicase (7); DNA primase (2); T7-like phage primase/helicase protein (2); gp4a (1); gp4A (2); gp4 (1); DNA primase/helicase (8); primase/helicase protein (3); hypothetical protein PE3_022 (1); DNA primase/helicae (1); putative primase/helicase (3); putative DNA primase/helicase (2);…
PC_001128	15	None_provided (15); hypothetical protein RU58_00037 (1); hypothetical protein BPABA456_00510 (1); lysozyme (3); hypothetical protein CR3_210 (1); hypothetical protein CR8_213 (1); peptidoglycan binding domain-containing protein (2); peptidoglycan domain protein (1); putative peptidoglycan domain protein (4); putative peptidoglycan binding domain-containing protein (1); endolysin (1); hypothetical…
PC_001129	30	None_provided (30); hypothetical protein DS28201_26 (1); transcription factor (1); hypothetical protein LaPh949_gp072 (1); hypothetical protein DS98201_27 (1); hypothetical protein BK5-Tp58 (1); hypothetical protein BM13_29 (1); hypothetical protein P335p22 (1); hypothetical protein PlgT1_34 (1); ORF26 (1); Orf33 (2); Orf28 (1); hypothetical protein ul36_30 (1); hypothetical protein LPV712_gp001a…
PC_001130	44	None_provided (44)
PC_001131	1	None_provided (1); hypothetical protein PJWF_00064 (1); DEAD box helicase (1); Bbp47 (1); putative helicase protein (1); helicase (10); hypothetical protein EK99P-1_0037 (1); DNA helicase (7); hypothetical protein HK578_033 (1); putative helicase (6); hypothetical protein (3); hypothetical protein APSE-1_41 (1); SNF2 Dead box helicase (2); putative intein containing helicase precursor (3); intein…
PC_001156	33	None_provided (33); holin (3); putative holin (2); Hol (1); gp18 (1); putative holin protein (1); class I holin (1); holin protein (1)
PC_001158	24	None_provided (24); putative tail fiber component (1); gp26 (1); minor tail protein (3); minor tail protein L (7); putative tail protein (1); putative minor tail protein (1); tail component (1); bacteriophage tail tip assembly protein (2); Lambda gpL homolog (3); putative bacteriophage minor tail protein (1); phage minor tail protein L (1)
PC_001159	7	None_provided (7); hypothetical protein 933Wp38 (1); putative NinH protein (1); gp71 (1); NinH protein (11); NinH (9); similar to nin 68 protein of bacteriophage lambda (1); NinH protein (endogenous virus) (1); hypothetical protein (6); NinH-like protein (1); phage NinH family protein (1); hypothetical protein ST64Tp42 (1); gene 57 protein (1); protein ninH (1)
PC_001160	33	None_provided (33); putative head-tail joining protein (5); head-tail joining protein (1); Orf45 (1); capsid-tail joining protein (2); ORF28 (1)
PC_001162	12	None_provided (12); RNA-binding protein (1); hypothetical protein 933Wp05 (1); hypothetical protein 933Wp04 (1); ORF6 (1); hypothetical protein SfVp28 (1); hypothetical protein VT2-Sap04 (1); conserved hypothetical protein (endogenous virus) (1); hypothetical protein YYZ_gp05 (1); hypothetical protein YYZ_gp06 (1); Valyl-tRNA synthetase (1); hypothetical protein mEp460_027 (1); hypothetical prote…
PC_001163	42	None_provided (42); hypothetical protein Phi39:1_gp01 (1)
PC_001164	41	None_provided (41); tail protein (1); tail protein I (1)
PC_001165	43	None_provided (43)
PC_001166	42	None_provided (42); putative DNA methylase (1)
PC_001167	42	None_provided (42); phage antirepressor protein (1)
PC_001168	43	None_provided (43)
PC_001170	43	None_provided (43)
PC_001171	43	None_provided (43)
PC_001172	36	None_provided (36); LysM (1); peptidoglycan-binding protein LysM (1); hypothetical protein BCD7_0085 (1); putative cell wall hydrolase/LysM protein (1); putative LysM (3)
PC_001174	42	None_provided (42); hypothetical protein VPDG_00043 (1)
PC_001175	43	None_provided (43)
PC_001176	43	None_provided (43)
PC_001177	43	None_provided (43)
PC_001178	43	None_provided (43)
PC_001179	43	None_provided (43)
PC_001180	43	None_provided (43)
PC_001181	43	None_provided (43)
PC_001182	43	None_provided (43)
PC_001183	37	None_provided (37); putative head protein (1); hypothetical protein CL1_8 (1); major capsid protein (4)
PC_001184	42	None_provided (42); gp19 (1)
PC_001185	18	None_provided (18); putative transposase (3); transposase (13); hypothetical protein (1); gp191 (1); putative transposase, ISCaje3 family (1); ISCaje3 transposase (2); putative IS transposase (OrfB) (1); hypothetical protein If1p09 (1); gp83 (1); putative Transposase, IS605 OrfB family (1)
PC_001186	43	None_provided (43)
PC_001187	43	None_provided (43)
PC_001188	43	None_provided (43)
PC_001189	43	None_provided (43)
PC_001190	43	None_provided (43)
PC_001191	43	None_provided (43)
PC_001192	43	None_provided (43)
PC_001193	43	None_provided (43)
PC_001194	41	None_provided (41); putative phosphoadenosine phosphosulfate reductase (1); gp61 (1)
PC_001195	41	None_provided (41); putative holin (2)
PC_001197	43	None_provided (43)
PC_001198	15	None_provided (15); putative DNA cytosine methylase (1); putative N-4 cytosine-specific methyltransferase (1); cytosine methyltransferase (4); DNA methyl transferase (1); hypothetical protein SEA_UMATHURMAN_67 (1); DNA methylase (6); DNA-methylase (1); methylase (1); DNA methyltransferase (2); M.PhiCh1-III (1); DNA adenine methylase (8); putative methylase (1)
PC_001199	38	None_provided (38); DNA binding protein (1); hypothetical protein EJ-1p09 (1); gp14 (1); hypothetical protein phiARI0131-1_2 (1); DUF4145 domain protein (1)
PC_001200	30	None_provided (30); tail protein (2); baseplate assembly (1); tail protein I (1); tail fibers protein (2); gpI (3); hypothetical protein (1); phage tail protein gpI (1); phage tail protein (1); gp18 (1)
PC_001201	32	None_provided (32); phage protein (2); Phage protein (1); hypothetical protein phiARI0004_9 (1); hypothetical protein phiARI0031_10 (1); hypothetical protein phiARI0131-1_13 (1); hypothetical protein phiARI0460-1_11 (1); hypothetical protein phiARI0462_9 (1); hypothetical protein phiARI0468-1_8 (1); hypothetical protein phiARI0468-2_8 (1); hypothetical protein phiARI0746_3 (1)
PC_001202	43	None_provided (43)
PC_001203	41	None_provided (41); putative tail fiber protein (1); hypothetical protein VPVV882_gp24 (1)
PC_001204	28	None_provided (28); phage tail protein U (1); putative tail protein (1); tail protein (4); hypothetical protein (1); tape measure (1); putative phage tail protein (1); F protein (1); gpU (3); hypothetical protein SP004_00120 (1); gp25 (1)
PC_001205	1	None_provided (1); peptidase (1); gp24, lysin (1); putative lysin (2); lysin A (30); gp244 (1); gp49 (1); gp48 (2); hypothetical protein Halo27 (1); lysin (2); lysis (1)
PC_001206	1	None_provided (1); putative tail protein (1); tail sheath protein (15); tail sheath protein precursor (2); gp9.1 (1); gp95 (1); putative tail sheath protein (5); major tail sheath protein (5); hypothetical protein (2); hypothetical protein 812_103 (1); putative major tail sheath protein (3); putative structural phage tail sheath protein (2); major tail sheath (1); hypothetical protein Romulus_025…
PC_001207	35	None_provided (35); hypothetical protein phiES15_017 (1); hypothetical protein (1); hypothetical protein mEp237_051 (1); hypothetical protein STM2620.1n.Gifsy1 (1); hypothetical protein STM1021.1n.Gifsy2 (1); hypothetical protein SEN34_57 (1); hypothetical protein SPN3UB_0061 (1); hypothetical protein PY54p46 (1)
PC_001208	43	None_provided (43)
PC_001231	36	None_provided (36); hypothetical protein CPT_Palmer24 (1); hypothetical protein BMBtpLA_7 (1); hypothetical protein ISGA_37 (1); conserved protein of unknown function (1); putative phage protein (1); putative Phage protein of N4_gp49/Sf6_gp66 (pfam13876) family (1)
PC_001232	1	None_provided (1); putative exonuclease (12); recombination nuclease (1); putative SbcC-type recombination nuclease (1); DNA repair protein (1); exonuclease (7); gp21.9 (1); gp117 (1); recombination related exonuclease (2); recombination exonuclease (2); repair exonuclease (1); hypothetical protein AG2_107 (1); gp115 (1); hypothetical protein 812_133 (1); hypothetical protein (4); hypothetical pr…
PC_001233	27	None_provided (27); putative minor tail protein (3); minor tail protein (3); minor tail protein M (4); tail component (1); bacteriophage tail tip assembly protein (2); Lambda gpM homolog (3); putative bacteriophage minor tail protein (1); unnamed protein product (1)
PC_001234	18	None_provided (18); gp57 (1); CII protein (9); cII protein (4); cII (2); C1 (4); C1 protein (2); transcriptional activator (1); gene 41 protein (1)
PC_001235	21	None_provided (21); cl-like repressor (1); hypothetical protein SpyM3_0683 (1); hypothetical protein SpyM3_1264 (1); putative cI-like repressor, metallo-prtoeinase motif (1); hypothetical protein SpyM3_1456 (1); cI-like repressor metal proteinase motif protein (1); hypothetical protein (1); hypothetical protein P9_gp03 (1); hypothetical protein PH10_gp03 (1); gp3 (1); unnamed protein product (1);…
PC_001236	31	None_provided (31); putative tape measure protein (1); hypothetical protein (2); putative tail protein (1); phage tail tape measure protein (1); tape measure protein (2); hypothetical protein phiadhp51 (1); hypothetical protein BK5-Tp15 (1); putative tail lysin (1); tail protein (1)
PC_001237	12	None_provided (12); hypothetical protein BM5_63 (1); hypothetical protein BhaS171_00010 (1); Rho termination factor (1); Rho termination factor domain protein (1); transcriptional terminator (1); ORF044 (1); rho termination factor domain-containing protein (1); hypothetical protein (1); hypothetical protein StB20like_00015 (1); putative rho terminator factor (3); ORF041 (1); ORF053 (1); ORF045 (2…
PC_001238	13	None_provided (13); Gp50 protein (1); HNH endonuclease domain-containing protein (endogenous virus) (1); putative HNH endonuclease (1); HNH homing endonuclease (1); HNH endonuclease (11); hypothetical protein IBBPl23_65 (1); HNH endonuclease protein (1); hypothetical protein StauST398-2_0034 (1); hypothetical protein BPMRSA60_00620 (1); hypothetical protein phi2958PVL_gp33 (1); HNH endonuclease f…
PC_001239	41	None_provided (41); baseplate J-like protein (1)
PC_001240	42	None_provided (42)
PC_001241	41	None_provided (41); hypothetical protein COPG_00097 (1)
PC_001242	23	None_provided (23); putative tail fiber component (1); gp27 (1); tail component protein (1); tail component K (1); putative tail component K-like protein (2); putative tail protein (1); tail fiber component (1); tail component (1); minor tail protein K (3); bacteriophage tail tip assembly protein (2); Lambda gpK homolog (3); putative tail assembly protein (1); tail assembly protein (2); putative …
PC_001243	23	None_provided (23); putative tail component (1); gp29 (1); tail fiber (2); tail fiber J (1); phage-related tail protein (1); putative tail tip assembly protein (1); host specificity protein (1); tail:host specificity protein (1); host specificity protein J (4); bacteriophage host specificity protein (1); Lambda gpJ homolog (3); pseudogene (1); bacteriophage tail fiber C-terminus (Host specificity…
PC_001244	42	None_provided (42)
PC_001245	38	None_provided (38); putative tape measure protein (1); TMP (2); hypothetical protein Tuc2009_46 (1)
PC_001246	41	None_provided (41); hypothetical protein phiCP51_0014 (1)
PC_001247	42	None_provided (42)
PC_001248	42	None_provided (42)
PC_001249	41	None_provided (41); hypothetical protein RHXG_00036 (1)
PC_001250	42	None_provided (42)
PC_001251	4	None_provided (4); putative cI repressor (1); cI repressor protein (3); prophage repressor (1); gp5 (1); transcription regulator (1); transcriptional regulatory protein (1); c repressor (9); Repressor protein (1); repressor (3); hypothetical protein JBD24_001 (1); hypothetical protein JBD30_001 (1); hypothetical protein JBD5_001 (1); hypothetical protein JBD88a_001 (1); putative c repressor (2); …
PC_001252	41	None_provided (41); DNA replication protein (1)
PC_001253	29	None_provided (29); portal protein (6); gp3 (1); ORF011 (1); HK97 family phage portal protein (1); phage portal protein (2); hypothetical protein SA1776 (1); 77ORF008 (1)
PC_001254	42	None_provided (42)
PC_001255	42	None_provided (42)
PC_001256	42	None_provided (42)
PC_001257	42	None_provided (42)
PC_001258	34	None_provided (34); gp15 (1); ORF46 (1); hypothetical protein Tuc2009_47 (1); structural protein (1); hypothetical protein (1); distal tail protein (3)
PC_001259	42	None_provided (42)
PC_001260	42	None_provided (42)
PC_001261	42	None_provided (42)
PC_001262	40	None_provided (40); DNA methylase (2)
PC_001263	13	None_provided (13); putative exonuclease (6); exonuclease (13); exonuclease (endogenous virus) (1); phage exonuclease (2); hypothetical protein (2); putative enzyme (2); putative phage-type endonuclease (1); integration-recombination exonuclease (1); putative endonuclease (1)
PC_001264	42	None_provided (42)
PC_001265	42	None_provided (42)
PC_001266	31	None_provided (31); putative phage terminase small subunit (1); Terminase small subunit (2); terminase small subunit (2); putative phage-related terminase small subunit (3); skin element (3); hypothetical protein phiCP51_001 (1); putative terminase small subunit (2)
PC_001268	42	None_provided (42)
PC_001269	42	None_provided (42)
PC_001270	42	None_provided (42)
PC_001271	42	None_provided (42)
PC_001272	42	None_provided (42)
PC_001273	42	None_provided (42)
PC_001274	42	None_provided (42)
PC_001275	42	None_provided (42)
PC_001276	42	None_provided (42)
PC_001277	42	None_provided (42)
PC_001278	42	None_provided (42)
PC_001279	38	None_provided (38); putative tail sheath protein (1); putative sheath tail protein (3)
PC_001280	42	None_provided (42)
PC_001281	8	None_provided (8); terminase large subunit (12); terminase (3); TerL-like protein (1); putative terminase large subunit (2); putative terminase, large subunit (4); phage terminase, large subunit (1); phage terminase large subunit (2); P18 (1); terminase, large subunit (2); conserved hypothetical protein ORF004 (1); puative terminase (1); gene 2 protein (1); terminase large subunit (endogenous vir…
PC_001282	6	None_provided (6); gp66 (1); NinE protein (16); NinE (11); similar to nin 60 protein of bacteriophage lambda (1); hypothetical protein (2); Gp63 (1); hypothetical protein HK620p28 (1); hypothetical protein ST64Tp36 (1); gene 52 protein (1); protein ninE (1)
PC_001283	40	None_provided (40); unknown (1); hypothetical protein STM2733.Fels2 (1)
PC_001284	37	None_provided (37); gp31 (1); head completion protein L (2); head completion-stabilization protein (1); P2 gpL-like protein (1)
PC_001285	7	None_provided (7); putative tRNA nucleotidyltransferase (7); conserved hypothetical protein (1); unnamed protein product (1); hypothetical protein Aeh1p308 (1); tRNA nucleotidyltransferase (11); multifunctional tRNA nucleotidyl transferase/2'3'-cyclic phosphodiesterase/2'nucleotidase/phosphatase (1); hypothetical protein RaK2_00031 (1); putative tRNA nucleotidyltransferase/poly(A) polymerase (1);…
PC_001286	41	None_provided (41); hypothetical protein VPEG_00098 (1)
PC_001287	42	None_provided (42)
PC_001288	42	None_provided (42)
PC_001289	27	None_provided (27); gp15 (1); gp18 (1); putative tail tube protein (2); tail protein (1); putative phage tail protein (1); tail tube protein FII (2); hypothetical protein (1); putative tail tube protein gpFII (1); major tail tube protein (2); P2 gpFII-like protein (1); gp23 protein (1); tail tube protein (1)
PC_001290	23	None_provided (23); hypothetical protein 933Wp79 (1); hypothetical protein PBV4795_ORF8 (1); hypothetical protein SfI_0031 (1); hypothetical protein VT2-Sap9a (1); hypothetical protein VT2-Sap81 (1); hypothetical protein YYZ_gp10 (1); hypothetical protein (6); putative C4 zinc finger protein (1); hypothetical protein phiCTXp42 (1); hypothetical protein BP63_51 (1); putative zinc-finger containing…
PC_001291	34	None_provided (34); hypothetical protein (3); prophage tail super family protein (1); hypothetical protein phiJL1_ORF738 (1); hypothetical protein clP1_052 (1); hypothetical protein SpyM3_1419 (1); hypothetical protein P9_gp42 (1)
PC_001292	16	None_provided (16); ribonucleotide-diphosphate reductase beta subunit NrdF (1); ribonucleotide reductase of class Ib subunit beta (1); utative ribonucleotide reductase of class Ib (aerobic) subunit beta (1); ribonucleotide-diphosphate reductase subunit beta (1); ribonucleoside reductase beta subunit (1); hypothetical protein SPBc2p162 (1); hypothetical protein (1); putative ribonucleotide reducta…
PC_001293	1	None_provided (1); putative GIY-YIG family Seg-like homing endonuclease (3); putative site-specific homing DNA endonuclease (1); putative truncated Seg-like homing endonuclease (3); putative Seg-like homing endonuclease GIY-YIG family (3); putative Seg-like homing endonuclease, GIY-YIG family (1); GIY-YIG endonuclease (1); putative homing endonuclease F-LimII (1); segC homing endonuclease (1); tr…
PC_001294	42	None_provided (42)
PC_001296	42	None_provided (42)
PC_001298	15	None_provided (15); portal protein (23); hypothetical protein MPMin1_gp38 (1); hypothetical protein DNAM5_3 (1); putative portal protein (1); unnamed protein product (1)
PC_001317	41	None_provided (41)
PC_001318	35	None_provided (35); putative terminase large subunit protein (1); terminase (endogenous virus) (1); terminase large subunit (endogenous virus) (1); putative terminase large subunit (1); hypothetical protein CDBPCV119_gp03 (1); terminase large subunit (1)
PC_001319	20	None_provided (20); exonuclease (4); hypothetical protein ADP64_000061 (1); exodeoxyribonuclease VIII (2); putative exonuclease (6); putative exodeoxyribonuclease (2); endodeoxyribonuclease (2); Endodeoxyribonuclease (1); putative exodeoxyribonuclease VIII (1); exonuclease:ribonuclease T (1); possible endodeoxyribonuclease (1)
PC_001320	33	None_provided (33); restriction endonuclease (2); hypothetical protein phiadhp38 (1); hypothetical protein BK5-Tp63 (1); hypothetical protein P335p29 (1); Orf39 (1); hypothetical protein M102_gp01 (1); putative McrA restriction endonuclease (1)
PC_001321	34	None_provided (34); putative terminase small subunit TerS (2); terminase, small subunit (3); phage terminase small subunit (1); hypothetical protein VPKG_00067 (1)
PC_001322	39	None_provided (39); HNH endonuclease (1); unnamed protein product (1)
PC_001323	9	None_provided (9); hypothetical protein XO26_0044 (1); putative dnaA analog (1); DnaA (1); unnamed protein product (1); ORF016 (1); putative phage replication protein (1); phage replication protein (2); replication protein (1); rep protein (1); hypothetical protein phiJB_ORF20 (1); hypothetical protein SAPPV1_gp18 (1); replication initiation protein (1); phi ETA orf 22-like protein (1); ORF012 (1…
PC_001324	37	None_provided (37); baseplate protein (1); gp50 (1); gp24, conserved hypothetical protein (1); baseplate assembly protein (1)
PC_001325	41	None_provided (41)
PC_001326	41	None_provided (41)
PC_001327	36	None_provided (36); putative tail sheath protein (1); xkdK-like tail sheath protein (endogenous virus) (2); tail sheath protein (endogenous virus) (1); XkdK protein (1)
PC_001328	27	None_provided (27); minor tail protein Z (4); minor tail protein (4); putative tail component (1); tail component (1); gp11 (1); bacteriophage head-tail assembly protein (1); Lambda gpZ homolog (3); bacteriophage morphogenesis protein (1); putative bacteriophage tail component (1)
PC_001329	27	None_provided (27); major tail protein V (3); major tail protein (3); putative major tail subunit (1); tail component (2); minor tail protein V (1); gp13 (1); bacteriophage major tail subunit (1); Lambda gpV homolog (3); bacteriophage major tail protein (1); putative bacteriophage major tail protein (1)
PC_001330	27	None_provided (27); tail assembly protein GT (3); tail assembly protein (2); putative minor tail protein (2); minor tail protein (2); tail assembly protein T (1); tail component (1); downstream half of translational frameshift product, partial (1); part of bacteriophage tail assembly chaperone gpG by translational frameshifting (1); Lambda gpT homolog (2); bacteriophage tail assembly chapterone -…
PC_001331	41	None_provided (41)
PC_001332	29	None_provided (29); putative phage terminase small subunit (1); terminase small subunit (7); small subunit terminase (1); putative terminase small subunit (2); TerS (1)
PC_001333	41	None_provided (41)
PC_001334	41	None_provided (41)
PC_001335	41	None_provided (41)
PC_001336	41	None_provided (41)
PC_001337	39	None_provided (39); putative DNA binding protein (1); hypothetical protein P26218_09 (1)
PC_001338	41	None_provided (41)
PC_001339	35	None_provided (35); Replication terminator protein (2); replication terminator protein (1); replication terminator protein (endogenous virus) (3)
PC_001340	41	None_provided (41)
PC_001341	41	None_provided (41)
PC_001342	41	None_provided (41)
PC_001343	41	None_provided (41)
PC_001344	41	None_provided (41)
PC_001345	41	None_provided (41)
PC_001346	41	None_provided (41)
PC_001347	41	None_provided (41)
PC_001348	41	None_provided (41)
PC_001349	39	None_provided (39); modification methylase (1); p097 (1)
PC_001350	40	None_provided (40); putative phage site-specific recombinase (1)
PC_001351	41	None_provided (41)
PC_001352	32	None_provided (32); Phage portal protein (2); putative portal protein (2); phage portal protein (1); portal protein (3); portal protein, partial (1)
PC_001353	41	None_provided (41)
PC_001354	17	None_provided (17); SNF2-like protein (1); hypothetical protein phiCT453A_21 (endogenous virus) (1); DEAD/DEAH box helicase and SNF2 domain-containing protein (endogenous virus) (1); DNA helicase (1); putative helicase (4); hypothetical protein LOKG_00018 (1); ORF008 (2); helicase (4); phage helicase (2); SNF2 domain protein (1); hypothetical protein (1); SNF2 family domain protein (1); ORF009 (1…
PC_001355	41	None_provided (41)
PC_001356	41	None_provided (41)
PC_001357	22	None_provided (22); peptidase (5); hypothetical protein ACG-C91_0048 (1); 43 (1); hypothetical protein PK1Ep57 (1); putative M15 family peptidase (1); peptidase M15 (2); peptidase M15A domain-containing protein (1); hypothetical protein BP12B_43 (1); gp46 (1); K1E myramoyl peptidase (1); hypothetical protein VPP93_gp41 (1); peptidase M15 family protein (2); phage K1E myramoyl peptidase (1)
PC_001358	11	None_provided (11); putative GTP-binding protein (6); hypothetical protein phiAbaA1_063 (1); hypothetical protein AH6C_039 (1); ssDNA binding protein (1); hypothetical protein (3); hypothetical protein PC14_00051 (1); hypothetical protein NCTC12673_gp165 (1); hypothetical protein Phi17:2_gp037 (1); hypothetical protein Phi18:3_gp060 (1); hypothetical protein Phi4:1_gp036 (1); hypothetical protein…
PC_001359	41	None_provided (41)
PC_001360	41	None_provided (41)
PC_001361	41	None_provided (41)
PC_001362	41	None_provided (41)
PC_001363	41	None_provided (41)
PC_001364	41	None_provided (41)
PC_001365	41	None_provided (41)
PC_001366	41	None_provided (41)
PC_001367	39	None_provided (39); major tail subunit (1); hypothetical protein TPA4_13 (1)
PC_001368	41	None_provided (41)
PC_001369	41	None_provided (41)
PC_001370	41	None_provided (41)
PC_001371	37	None_provided (37); phage terminase A domain protein (1); terminase small subunit (2); TerS (1)
PC_001372	14	None_provided (14); putative Dam methylase (1); DNA adenine methylase (2); putative DNA N-6-adenine-methyltransferase (3); putative DNA N-6-adenine-methyltransferase Dam (1); DNA N-6-adenine-methyltransferase (4); putative N-6-adenine-methyltransferase (1); hypothetical protein (3); DNA methylase (1); methyltransferase (1); similar to DNA methylase (1); DNA N-6-adenine-methyltransferase (Dam) (1)…
PC_001373	4	None_provided (4); thymidylate synthase (16); thymidylate synthetase (1); ThyA, thymidylate synthase (1); putatitve thymidylate synthase (1); ThyA (1); putative thymidylate synthase (12); hypothetical protein PHOBOS_111 (1); unnamed protein product (1); ORF235 (1); hypothetical protein (1); putative thymidylate synthase protein (1)
PC_001374	26	None_provided (26); gp21 (1); gp16 (1); gp19 (1); phage major tail sheath protein (1); phage tail sheath protein (1); gp33, phage tail sheath protein (1); gp30, phage tail sheath protein (1); tail sheath protein FI (2); hypothetical protein phiCTXp24 (1); hypothetical protein (1); major tail seath protein gpFI (1); major tail sheath protein (2); P2 gpFI-like protein (1)
PC_001375	41	None_provided (41)
PC_001376	41	None_provided (41)
PC_001377	1	None_provided (1); hypothetical protein (14); hypothetical protein Bp8pC_001 (1); hypothetical protein CR3_232 (1); hypothetical protein CR8_236 (1); hypothetical protein CR9_248 (1); hypothetical protein ADU18_0072 (1); hypothetical protein GAP31_157 (1); Phi92_gp223 (1); hypothetical protein EFLK1_ORF032 (1); hypothetical protein EFP_gp169 (1); hyphothetical protein (1); hypothetical protein ph…
PC_001378	41	None_provided (41)
PC_001379	41	None_provided (41)
PC_001380	24	None_provided (24); DNA methyltransferase (2); DNA adenine methylase (3); putative DNA adenine methylase (3); DNA N-6-adenine-methyltransferase (1); putative DNA methyltransferase (3); DNA methylase domain protein (2); DNA adenine methyltransferase (1); putative N-6-adenine-methyltransferase (2)
PC_001381	32	None_provided (32); hypothetical protein mEp237_050 (1); hypothetical protein ZF40_0023 (1); conserved hypothetical bacteriophage protein (1); hypothetical protein STM1020.Gifsy2 (1); conserved hypothetical protein (1); unnamed protein product (1); hypothetical protein SEN34_56 (1); hypothetical protein SPN3UB_0060 (1); protein of unknown function (DUF1367) (1)
PC_001382	14	None_provided (14); DNA packaging protein (1); terminase large subunit (17); terminase large subunit TerL (1); putative large terminase subunit (1); bacteriophage DNA packaging protein (1); terminase, large subunit (1); putative terminase large subunit (3); bacteriophage terminase, large subunit (1); TerL (1); phage terminase large subunit (1)
PC_001384	1	None_provided (1); RNA ligase (33); putative RNA ligase (1); DNA ligase (2); gp92 (1); gp93 (1); gp162 (1); hypothetical protein RUMPELSTILTSKIN_84 (1)
PC_001385	1	None_provided (1); minor tail protein (24); minor tail subunit (9); Minor tail protein (1); virion protein (1); hypothetical protein SEA_MOORETHEMARYER_19 (1); hypothetical protein TM4_gp19 (1); hypothetical protein FF47_21 (1); hypothetical protein LARVA_22 (1); hypothetical protein TPA4_19 (1)
PC_001401	40	None_provided (40)
PC_001402	6	None_provided (6); hypothetical protein BcepMigl_gp31 (1); Gam (2); host-nuclease inhibitor protein (2); host nuclease inhibitor protein (12); hypothetical protein H70_013 (1); hypothetical protein JBD24_011 (1); hypothetical protein JBD24_012 (1); hypothetical protein JBD30_013 (1); hypothetical protein JBD5_014 (1); hypothetical protein JBD5_013 (1); hypothetical protein JBD5_012 (1); putative …
PC_001403	35	None_provided (35); phage autolysin transcriptional regulator ArpU family (1); transcriptional regulator ArpU family (1); transcriptional regulator protein ArpU superfamily (1); transcriptional regulator (1); ArpU family transcriptional regulator (1)
PC_001404	22	None_provided (22); gp14 (1); type measure protein (1); tail tape measure protein (3); putative tail tape measure protein (1); tape measure protein (1); tail length tape-measure protein (2); putative tape measure protein (1); putative phage tail tape measure protein (5); phage tail tape measure protein (3)
PC_001405	1	None_provided (1); hypothetical protein JJJB_0063 (1); hypothetical protein GMA1_47 (1); hypothetical protein GMA1_68 (1); hypothetical protein GMA3_25 (1); putative nuclease (2); hypothetical protein Gsput1_40 (1); HNH endonuclease (13); hypothetical protein CASbig_89 (1); HNH domain protein (3); hypothetical protein PBI_EDTHERSON_9 (1); HNH endonuclease domain protein (2); HNH homing endonuclea…
PC_001406	12	None_provided (12); hypothetical protein (3); hypothetical protein EcP1_gp24 (1); hypothetical protein EcP1_gp14 (1); NinX protein (7); ninX (1); NinX (9); hypothetical protein ErPhphiEt88_gp55 (1); hypothetical protein phiTE_018 (1); putative NinX-like protein (1); hypothetical protein ST64Tp37 (1); hypothetical protein Eta_0034 (1); hypothetical protein S349_69 (1)
PC_001407	18	None_provided (18); hypothetical protein (4); hypothetical protein BI095_gp46 (1); gp43 (1); hypothetical protein HK225_053 (1); hypothetical protein Sf101_0023 (1); similar to Eae protein (1); putative eae protein (1); hypothetical protein phi191_00040 (1); eae-like protein (1); hypothetical protein SE1_gp11 (1); hypothetical protein SEN22_28 (1); unnamed protein product (1); hypothetical protei…
PC_001408	40	None_provided (40)
PC_001409	11	None_provided (11); HNH homing endonuclease (5); hypothetical protein Phi78p39 (1); putative HNH homing endonuclease (2); putative endodeoxyribonuclease (4); endodeoxyribonuclease (1); HNH endonuclease (9); putative HNH endonuclease (4); endonuclease (1); putative endonuclease (1); hypothetical protein LP65_gp143 (1)
PC_001410	39	None_provided (39); tail-tape measure protein (endogenous virus) (1)
PC_001411	26	None_provided (26); integrase (7); putative integrase (endogenous virus) (1); phage integrase family site-specific recombinase (1); unnamed protein product (1); phage integrase (1); gene 16 protein (1); hypothetical protein PBC5p01 (1); putative integrase (1)
PC_001412	40	None_provided (40)
PC_001413	26	None_provided (26); minor tail protein U (3); minor tail protein (2); putative tail component (1); tail protein (1); tail terminator protein (1); tail protein U (1); tail component (1); gp12 (1); bacteriophage tail shaft stabilization protein (2); Lambda gpU homolog (3); putative bacteriophage minor tail protein (1)
PC_001414	34	None_provided (34); putative ParB nuclease (1); hypothetical protein A25_22 (1); hypothetical protein (1); hypothetical protein phiARI0468-4_25 (1); phage nuclease (1); hypothetical protein phiNJ2_0028 (1)
PC_001415	37	None_provided (37); hypothetical protein (1); hypothetical protein phiJB_00033 (1); minor capsid protein (1)
PC_001416	15	None_provided (15); phage capsid and scaffold protein (1); putative minor structural protein (3); putative tail protein (2); tail protein (4); hypothetical protein M102_gp13 (1); tail component (1); unnamed protein product (1); putative minor tail protein (1); tail component protein (2); tail domain protein (1); phage tail protein (1); putative phage tail protein (1); ORF34 (1); orf20 (1); putati…
PC_001417	19	None_provided (19); uncharacterized phage-encoded protein (2); hypothetical protein (1); antirepressor (4); antirepressor protein (4); putative anti-repressor promoter (1); gp37 (1); putative P1-type antirepressor (1); phage antirepressor protein (3); unnamed protein product (1); putative antirepressor (1); putative antirepressor protein (1); AntA domain protein (1)
PC_001418	40	None_provided (40)
PC_001419	36	None_provided (36); putative integrase (3); integrase (1)
PC_001420	40	None_provided (40)
PC_001421	33	None_provided (33); N-acetylmuramoyl-L-alanine amidase (4); N-acetylmuramoyl-L-alanine amidase (endogenous virus) (1); putative N-acetylmuramoyl-L-alanine amidase (endogenous virus) (1); endolysin (1)
PC_001422	40	None_provided (40)
PC_001423	40	None_provided (40)
PC_001424	40	None_provided (40)
PC_001425	40	None_provided (40)
PC_001426	40	None_provided (40)
PC_001427	40	None_provided (40)
PC_001428	40	None_provided (40)
PC_001429	40	None_provided (40)
PC_001430	40	None_provided (40)
PC_001431	40	None_provided (40)
PC_001432	40	None_provided (40)
PC_001433	40	None_provided (40)
PC_001434	40	None_provided (40)
PC_001435	40	None_provided (40)
PC_001436	40	None_provided (40)
PC_001437	26	None_provided (26); hypothetical protein EFAP1_gp09 (1); putative tail tape measure chaperone protein (4); putative tail tape measure chaperone frameshift protein (1); hypothetical protein IME-EF4_48 (1); tail tape measure chaperone protein (2); hypothetical protein IME_013 (1); hypothetical protein SANTOR1_0065 (1); hypothetical protein SANTOR1_0060 (1); hypothetical protein (2)
PC_001438	40	None_provided (40)
PC_001439	40	None_provided (40)
PC_001440	29	None_provided (29); hypothetical protein ABOUO_12 (1); hypothetical protein DAVIES_12 (1); hypothetical protein JIMMER1_13 (1); hypothetical protein OSIRIS_13 (1); conserved hypothetical protein (1); hypothetical protein phiCT453A_39 (endogenous virus) (1); hypothetical protein phiCT9441A_51 (endogenous virus) (1); conserved protein of unknown function (2); hypothetical protein phiC2p12 (1); unna…
PC_001441	40	None_provided (40)
PC_001442	40	None_provided (40)
PC_001443	40	None_provided (40)
PC_001444	40	None_provided (40)
PC_001445	40	None_provided (40)
PC_001446	40	None_provided (40)
PC_001447	40	None_provided (40)
PC_001448	40	None_provided (40)
PC_001449	40	None_provided (40)
PC_001450	33	None_provided (33); hypothetical protein DS50101_42 (1); hypothetical protein DS63301_40 (1); hypothetical protein phiLC3p40 (1); ORF39 (1); hypothetical protein SpyM3_1105 (1); hypothetical protein SM1p48 (1); hypothetical protein (1)
PC_001451	40	None_provided (40)
PC_001452	40	None_provided (40)
PC_001453	31	None_provided (31); unnamed protein product (1); gp9 (1); coat protein (endogenous virus) (1); phage coat protein (1); coat protein (2); hypothetical protein LP030-3_031 (1); hypothetical protein CPAG_00046 (1); major head protein (1)
PC_001454	10	None_provided (10); lysis protein Rz (12); Rz lysis protein (5); Rz (i-spanin) (1); Rz protein (1); endopeptidase Rz (1); endopeptidase (2); Rz (1); lysis protein (1); Gp15 (1); hypothetical protein P22gp67 (1); hypothetical protein ST64Tp47 (1); outer membrane lytic protein Rz (1); gene 63 protein (1); putative Rz lysis protein (1)
PC_001455	2	None_provided (2); hypothetical protein BRUIN_83 (1); hypothetical protein PBI_BUTTERS_52 (1); hypothetical protein PBI_CARCHARODON_49 (1); gp50 (1); hypothetical protein PBI_CONTAGION_82 (1); hypothetical protein DS6A_86 (1); hypothetical protein DORI_67 (1); hypothetical protein DRDREY_86 (1); hypothetical protein PBI_DUMBO_86 (1); holliday junction resolvase (2); holliday-junction resolvase (1…
PC_001456	40	None_provided (40)
PC_001457	35	None_provided (35); gp38 (1); terminase endonuclease subunit (2); terminase small subunit (1); P2 gpM-like protein (1)
PC_001458	40	None_provided (40)
PC_001459	40	None_provided (40)
PC_001460	40	None_provided (40)
PC_001461	30	None_provided (30); tail length determinator (1); hypothetical protein pro147_3 (1); hypothetical protein pro483_40 (1); G protein (1); gpT (3); phage tail tape measure protein (1); tail tape measure protein (1); gp24 (1)
PC_001462	38	None_provided (38); major capsid protein gp34 (1); major capsid protein (1)
PC_001463	39	None_provided (39); hypothetical protein phiPLPE_11 (1)
PC_001464	7	None_provided (7); tape measure protein (2); putative tail tape measure protein (4); tail tape-measure protein (1); putative tail tape-measure protein (3); tail tape measure protein (6); phage tail tape measure protein (1); gp41 (1); tail length tape measure protein (1); putative tail length tape measure protein precursor (2); putative phage tail protein (2); TtpM (1); tail length tape-measure pr…
PC_001465	3	None_provided (3); hypothetical protein JJJB_0086 (1); hypothetical protein ADP65_00074 (1); hypothetical protein Presley_38 (1); hypothetical protein RG2014_088 (1); hypothetical protein mEpX1_063 (1); hypothetical protein Ea92_89 (1); hypothetical protein (7); gp048 (1); hypothetical protein FROZEN_99 (1); hypothetical protein EpBp4_0033 (1); hypothetical protein ECBP1_0056 (1); hypothetical pr…
PC_001466	1	None_provided (1); hypothetical protein JG068_025 (1); hypothetical protein Phi14:2_gp068 (1); hypothetical protein Phi46:1_gp41 (1); putative AAT_I superfamily protein (1); hypothetical protein (13); hypothetical protein GAP227_27 (1); hypothetical protein SU552A_33 (1); hypothetical protein P12026_29 (1); hypothetical protein LIMEzero_ORF31 (1); hypothetical protein PP16_33 (1); hypothetical pr…
PC_001467	1	None_provided (1); hypothetical protein (6); tail tube subunit (6); gp10.1 (1); structural protein (4); hypothetical protein LfeInf_009 (1); putative structural protein (3); hypothetical protein LP048_093 (1); hypothetical protein LP083-2_108 (1); hypothetical protein LP125_103 (1); hypothetical protein AG2_086 (1); gp94 (1); hypothetical protein 812_104 (1); putative capsid protein (1); putative…
PC_001468	4	None_provided (4); hypothetical protein YD_47 (1); hypothetical protein BPABA14_00280 (1); hypothetical protein ABA2315_00660 (1); putative HNH homing endonuclease (1); putative DNA-binding protein 2 (1); hypothetical protein BCP8-2_140 (1); hypothetical protein BCP8-2_143 (1); putative DNA-binding protein (1); hypothetical protein BELINDA_216 (1); hypothetical protein BigBertha_177 (1); hypothet…
PC_001469	2	None_provided (2); hypothetical protein RB27_182 (1); uvsY.-1 hypothetical protein (2); hypothetical protein RB68_185 (1); UvsY.-1 conserved hypothetical protein (2); hypothetical protein VR5_186 (1); hypothetical protein APCEc01_109 (1); conserved hypothetical protein (2); hypothetical protein ECML134_183 (1); hypothetical protein HX01_0257 (1); hypothetical protein HY01_0174 (1); hypothetical p…
PC_001474	40	None_provided (40)
PC_001497	39	None_provided (39)
PC_001498	38	None_provided (38); ORF001 (1)
PC_001499	19	None_provided (19); tail sheath protein (15); MuL-like protein (1); putative sheath protein (1); major tail subunit (1); tail sheath protein gpL (1); Tail Sheath protein (1)
PC_001500	34	None_provided (34); recombinase (4); hypothetical protein PANG_00039 (1)
PC_001501	39	None_provided (39)
PC_001503	5	None_provided (5); terminase large subunit (21); Gp2 (3); putative DNA packaging protein (1); hypothetical protein ECBP2_0005 (1); putative DNA packaging protein gp2 (1); putative terminase, large subunit (1); terminase (2); putative phage terminase large subunit (1); Terminase, large subunit (1); phage terminase large subunit (1); TerL (1)
PC_001504	8	None_provided (8); hypothetical protein ABY59_0200011 (1); gp44 (1); hypothetical protein HK106_034 (1); hypothetical protein HK140_037 (1); hypothetical protein HK446_028 (1); hypothetical protein HK542_027 (1); hypothetical protein HK544_029 (1); hypothetical protein HK629_036 (1); hypothetical protein HK633_034 (1); ORF10 (1); hypothetical protein Sf101_0024 (1); hypothetical protein (2); hypo…
PC_001505	33	None_provided (33); gp12 (1); hypothetical protein (2); putative phage protein (1); ORF43 (1); hypothetical protein Tuc2009_44 (1)
PC_001506	3	None_provided (3); dUTP phosphatase (1); dUTPase (5); hypothetical protein JS01_043 (1); dUTP diphosphatase (1); putative dUTP diphosphatase (1); dUTP diphosphatase superfamily protein (1); dimeric dUTPase (2); hypothetical protein StauST398-3_0032 (1); hypothetical protein BPMRSA60_00540 (1); hypothetical protein phi2958PVL_gp25 (1); hypothetical protein (3); 2-deoxyuridine 5-triphosphate nucleo…
PC_001507	4	None_provided (4); hypothetical protein (8); hypothetical protein DW2_23 (1); hypothetical protein IME_049 (1); ORF062 (1); hypothetical protein StauST398-2_0021 (1); hypothetical protein StauST398-3_0025 (1); hypothetical protein BPMRSA60_00470 (1); hypothetical protein phi2958PVL_gp22 (1); hypothetical protein SA1787 (1); hypothetical protein SAPPV1_gp24 (1); hypothetical protein CUR024 (1); hy…
PC_001508	37	None_provided (37); tail protein (1); hypothetical protein SBVcX29_0047 (1)
PC_001509	39	None_provided (39)
PC_001510	39	None_provided (39)
PC_001511	36	None_provided (36); XkdN-like protein (endogenous virus) (2); xkdN-like protein (endogenous virus) (1)
PC_001512	39	None_provided (39)
PC_001513	39	None_provided (39)
PC_001514	39	None_provided (39)
PC_001515	39	None_provided (39)
PC_001517	38	None_provided (38); putative phage tail protein (1)
PC_001518	36	None_provided (36); conserved protein of unknown function (2); hypothetical protein phiCD38-2_gp12 (1)
PC_001519	39	None_provided (39)
PC_001520	36	None_provided (36); hypothetical protein PLE2_51 (1); HNH endonuclease (1); hypothetical protein PANG_00066 (1)
PC_001521	39	None_provided (39)
PC_001522	39	None_provided (39)
PC_001523	38	None_provided (38); head-tail adaptor protein (endogenous virus) (1)
PC_001524	39	None_provided (39)
PC_001525	39	None_provided (39)
PC_001526	39	None_provided (39)
PC_001527	39	None_provided (39)
PC_001528	39	None_provided (39)
PC_001529	39	None_provided (39)
PC_001530	37	None_provided (37); hypothetical protein (2)
PC_001531	37	None_provided (37); helicase (2)
PC_001532	32	None_provided (32); resolvase (3); putative RusA holliday junction resolvase (1); phage endodeoxyribonuclease (1); Putative phage Holliday junction resolvase (1); rusA domain protein (1)
PC_001533	39	None_provided (39)
PC_001534	39	None_provided (39)
PC_001535	39	None_provided (39)
PC_001536	6	None_provided (6); hypothetical protein Aes012_203 (1); putative RNA ligase, DRB0094 family (1); unnamed protein product (1); hypothetical protein PHG25ORF200c (1); hypothetical protein PHG31p206 (1); putative RNA ligase (10); RNA ligase (8); hypothetical protein C11_086 (1); Putative RNA ligase (2); hypothetical protein PAK_P100038c (1); hypothetical protein PAK_P200038c (1); hypothetical protei…
PC_001537	39	None_provided (39)
PC_001538	39	None_provided (39)
PC_001539	35	None_provided (35); Phage coat protein (2); phage coat protein (1); coat protein (endogenous virus) (1)
PC_001540	39	None_provided (39)
PC_001541	39	None_provided (39)
PC_001542	37	None_provided (37); hypothetical protein B124-14_018 (1); hypothetical protein B40-8009 (1)
PC_001543	31	None_provided (31); putative DNA polymerase (3); DNA polymerase (3); DNA polymerase B-like protein (1); DNA polymerase B region protein (1)
PC_001544	39	None_provided (39)
PC_001546	39	None_provided (39)
PC_001547	39	None_provided (39)
PC_001548	24	None_provided (24); MHP (1); major structural protein 4 (1); major structural protein 4, partial (1); ORF013 (1); putative major capsid/head protein (1); major head protein (1); putative carbohydrate-binding phage protein (1); hypothetical protein phiARI0004_15 (1); hypothetical protein phiARI0031_16 (1); hypothetical protein phiARI0131-1_19 (1); hypothetical protein phiARI0468-1_14 (1); hypothet…
PC_001549	1	None_provided (1); nrd alpha subunit (1); putative ribonucleoside-diphosphate reductase alpha subunit (2); ribonucleoside-diphosphate reductase alpha subunit (5); ribonucleoside-disphosphate reductase alpha subunit (1); ribonucleotide diphosphate reductase alpha subunit (1); ribonucleoside reductase alpha subunit (1); ribonucleotide reductase large subunit (2); ribonucleotide-diphosphate reductas…
PC_001550	1	None_provided (1); hypothetical protein (14); hypothetical protein Era103g26 (1); hypothetical protein P100_00260 (1); putative oxidoreductase (1); hypothetical protein EK99P-1_0062 (1); hypothetical protein HK578_059 (1); putative phosphoesterase (1); Calcineurin-like phosphoesterase superfamily domain protein (1); hypothetical protein JL1_3 (1); hypothetical protein AV954_gp67 (1); hypothetical…
PC_001575	38	None_provided (38)
PC_001576	29	None_provided (29); hypothetical protein Waukesha92_31 (1); hypothetical protein XO28_0034 (1); hypothetical protein BMBtpLA_43 (1); replication terminator protein (2); hypothetical protein (1); hypothetical protein phiARI0746_28 (1); phage protein (1); hypothetical protein phiNJ2_0038 (1)
PC_001577	23	None_provided (23); Bbp13 (1); hypothetical protein BcepC6B_gp12 (1); putative head closure protein (1); hypothetical protein (4); hypothetical protein PhiV10p15 (1); hypothetical protein SC1_gp080 (1); hypothetical protein SC2_gp080 (1); putative tail tubular protein B (1); hypothetical protein AF_012 (1); Hypothetical protein (1); unnamed protein product (1); hypothetical protein SGPHI_0042 (1)
PC_001578	35	None_provided (35); gp185 (1); late control protein (1); late control D family protein (1)
PC_001579	38	None_provided (38)
PC_001580	32	None_provided (32); phage-related protein HI1409 (1); hypothetical protein Aaphi23p31 (1); unnamed protein product (1); hypothetical protein PSYG_00042 (1); putative portal protein (1); phage portal protein (1)
PC_001581	30	None_provided (30); tail sheath protein (3); putative tail sheath protein (1); xkdK-like tail sheath protein (endogenous virus) (2); sheath tail protein (2)
PC_001583	38	None_provided (38)
PC_001584	37	None_provided (37); hypothetical protein (1)
PC_001585	38	None_provided (38)
PC_001586	19	None_provided (19); PGRP protein (1); N-acetylmuramoyl-L-alanine amidase (8); endolysin (1); unnamed protein product (1); hypothetical protein (1); phage lysin N-acetylmuramoyl-L-alanine amidase (1); N-acetylmuramoyl-L-alanine amidase-like protein (4); putative peptidoglycan hydrolase (1); N-acetylmuramoyl-L-alanine amidase CwlA precursor (1)
PC_001587	36	None_provided (36); lysozyme_like superfamily protein (1); hypothetical protein BC2594 (1)
PC_001588	38	None_provided (38)
PC_001589	38	None_provided (38)
PC_001590	38	None_provided (38)
PC_001591	38	None_provided (38)
PC_001592	38	None_provided (38)
PC_001593	35	None_provided (35); hypothetical protein BhaS171_00011 (1); hypothetical protein SpyM3_0715 (1); hypothetical protein phi3396_38 (1)
PC_001594	38	None_provided (38)
PC_001595	38	None_provided (38)
PC_001596	37	None_provided (37); gp353 (1)
PC_001597	29	None_provided (29); tape measure protein (2); tail protein (1); tail tape measure protein (3); hypothetical protein PH10_gp44 (1); tail length tape-measure protein (1); tail domain protein (1)
PC_001598	38	None_provided (38)
PC_001599	38	None_provided (38)
PC_001600	38	None_provided (38)
PC_001601	38	None_provided (38)
PC_001602	38	None_provided (38)
PC_001603	38	None_provided (38)
PC_001604	28	None_provided (28); head morphogenesis protein (3); putative head morphogenesis protein (4); putative minor head protein (1); head morphogenesis protein (endogenous virus) (1); SPP1 family phage head morphogenesis protein (1)
PC_001605	37	None_provided (37); hypothetical protein (1)
PC_001606	13	None_provided (13); putative terminase large subunit (6); putative large terminase subunit (3); terminase large subunit (7); putative phage terminase large subunit (3); putative terminase (1); Terminase-like family protein (1); hypothetical protein phiMK_122 (1); terminase-like family protein (2); putative terminase, large subunit (1)
PC_001607	34	None_provided (34); putative portal protein (2); portal protein (1); capsid portal protein (1)
PC_001608	38	None_provided (38)
PC_001609	38	None_provided (38)
PC_001610	11	None_provided (11); anaerobic nucleoside reductase (1); anaerobic ribonucleotide reductase (1); putative anaerobic ribonucleoside-triphosphate reductase (3); hipothetical protein (1); hypothetical protein Phi87_103 (1); oxygen sensitive ribonucleoside-triphosphate reductase (5); putative anaerobic nucleoside diphosphate reductase (3); ribonucleotide reductase of class III (anaerobic) large subuni…
PC_001611	36	None_provided (36); gp261 (1); hypothetical protein VPCG_00031 (1)
PC_001612	38	None_provided (38)
PC_001613	38	None_provided (38)
PC_001614	35	None_provided (35); putative large terminase (1); gp33 (2)
PC_001615	35	None_provided (35); hypothetical protein MUDCAT_64 (1); gp077 (1); gp078 (1)
PC_001616	35	None_provided (35); putative holin protein (2); holin (1)
PC_001617	38	None_provided (38)
PC_001618	38	None_provided (38)
PC_001619	38	None_provided (38)
PC_001620	38	None_provided (38)
PC_001621	38	None_provided (38)
PC_001622	33	None_provided (33); amidase (1); putative endolysin (1); lysin, N-acetylmuramoyl-L-alanine amidase (1); lysin (1); Lysin (1)
PC_001624	38	None_provided (38)
PC_001625	27	None_provided (27); putative phage control protein D (1); late control protein D protein (1); gene D protein (2); D protein (1); gpD (3); tail protein (1); late control D protein (1); gp26 (1)
PC_001626	19	None_provided (19); phage putative head morphogenesis protein (1); minor head protein-like (1); hypothetical protein phiES15_031 (1); hypothetical protein HK639_04 (1); head morphogenesis protein (2); phage head morphogenesis protein (1); head morphogenesis/minor structural protein (1); putative morphogenesis protein (2); putative structural protein (1); morphogenesis protein (2); hypothetical pr…
PC_001627	35	None_provided (35); gp34 (1); gp32 (1); primase (1)
PC_001628	4	None_provided (4); hypothetical protein AD45P1_00270 (1); hypothetical protein BCP78_0084 (1); hypothetical protein Bcp1_220 (1); hypothetical protein TSARBOMBA_214 (1); hypothetical protein (11); hypothetical protein Phi17:2_gp194 (1); hypothetical protein Phi4:1_gp193 (1); hypothetical protein CR3_054 (1); hypothetical protein CR8_055 (1); hypothetical protein CR9_055 (1); hypothetical protein …
PC_001630	38	None_provided (38)
PC_001631	2	None_provided (2); thioredoxin (25); putative thioredoxin (6); thiroedoxin (1); glutaredoxin/thioredoxin (1); hypothetical protein (1); gp71 (1); gp244 (1)
PC_001632	38	None_provided (38)
PC_001633	19	None_provided (19); putative replication protein (3); replication protein A (4); gp15, hypothetical replication protein (1); A protein (1); replication protein (5); rep (2); Rep (1); putative replication initiation protein P12 (1); gp36 (1)
PC_001634	26	None_provided (26); phage portal vertex protein (1); capsid portal protein (2); phage portal protein (1); capsid packaging protein (2); gpQ (3); portal vertex protein (1); portal protein (1); gp1 (1)
PC_001635	25	None_provided (25); gp41 (1); phage capsid scaffolding protein (1); capsid scaffold (1); capsid scaffolding protein (3); V protein (1); gpO (3); hypothetical protein (1); capsid-scaffolding protein (1); gp4 (1)
PC_001636	28	None_provided (28); holliday junction resolvase RusA (1); gp54 (1); gp47 (1); putative holliday junction resolvase (1); endodeoxyribonuclease RusA (2); putative Holliday junction resolvase (1); holliday junction resolvase (1); gp57 (1); Holliday junction resolvase,endodeoxyribonuclease (1)
PC_001639	38	None_provided (38)
PC_001640	38	None_provided (38)
PC_001641	38	None_provided (38)
PC_001642	29	None_provided (29); putative damage-inducible protein DinI (1); putative DNA damage-inducible protein (1); hypothetical protein (1); hypothetical protein mEp237_048 (1); DinI-like protein (1); bacteriophage putative DNA damage-inducible protein (1); DinI homolog (1); bacteriophage damage-inducible protein DinI (1); DNA-damage-inducible protein I (1); DinI (1)
PC_001643	1	None_provided (1); structural protein (1); hypothetical protein phiAbaA1_087 (1); conserved hypothetical protein (1); unnamed protein product (2); hypothetical protein Aeh1p306 (1); gp142 (1); hypothetical protein S13_026 (1); hypothetical protein GAP32_339 (1); hypothetical protein (13); hypothetical protein DA66_0157 (1); hypothetical protein RaK2_00175 (1); hypothetical protein Ea357_046 (1); …
PC_001671	9	None_provided (9); gp30 (1); gp4 (1); virion morphogenesis (1); virion morphogenesis late F orf (1); MuF (1); head morphogenesis protein (2); virion morphogenesis protein (12); hypothetical protein JBD24_033 (1); hypothetical protein JBD30_033 (1); hypothetical protein JBD5_032 (1); hypothetical protein JBD88a_030 (1); head assembly cofactor (1); putative morphogenesis protein (1); putative virio…
PC_001672	9	None_provided (9); gp46 (1); Abc2 protein (11); putative anti-RecBCD protein 2 (1); Abc2 (7); anti-RecBCD protein (1); anti-RecBCD protein 2 (2); Gp39 (1); hypothetical protein (1); anti-RecBCD (1); hypothetical protein HK620p10 (1); hypothetical protein ST64Tp15 (1); gene 25 protein (1)
PC_001673	35	None_provided (35); phage portal protein (1); hypothetical protein phiadhp41 (1)
PC_001674	30	None_provided (30); phage protein DNA packaging protein (1); putative DNA packaging protein (4); ORF27 (1); DNA packaging protein (1)
PC_001675	36	None_provided (36); putative head morphogenesis protein (1)
PC_001676	37	None_provided (37)
PC_001677	25	None_provided (25); terminase large subunit (endogenous virus) (2); putative terminase large subunit (5); terminase large subunit (5)
PC_001678	37	None_provided (37)
PC_001679	37	None_provided (37)
PC_001680	23	None_provided (23); head maturation protease C (2); head maturation protease (2); capsid assembly protein (2); capsid assembly protein nu3 (1); capsid serine protease (1); capsid component (1); gp6 (1); gp5 (1); bacteriophage prohead protease (1); Lambda gpC homolog (1); putative periplasmic serine protease (1); peptidase S49 (1)
PC_001681	11	None_provided (11); hypothetical protein (5); hypothetical protein SpyM3_1127 (1); hypothetical protein A25_17 (1); hypothetical protein EJ-1p29 (1); hypothetical protein PH10_gp23 (1); hypothetical protein phiPH15_gp28 (1); gp27 (1); hypothetical protein SpSL1_23 (1); unnamed protein product (1); conserved hypothetical protein (1); hypothetical protein phiNJ2_0034 (1); hypothetical protein SPV29…
PC_001682	36	None_provided (36); terminase small subunit (1)
PC_001683	37	None_provided (37)
PC_001684	22	None_provided (22); putative DNA methylase (1); methyl-directed repair DNA adenine methylase (3); Dmt (1); hypothetical protein 587AP2_35 (1); putative methylase (3); DNA adenine methylase family protein (1); DNA adenine methylase (5)
PC_001685	32	None_provided (32); endonuclease (1); putative endonuclease (1); hypothetical protein DC1_00017 (1); hypothetical protein RHEph06_gp080 (1); hypothetical protein SLPG_00063 (1)
PC_001686	37	None_provided (37)
PC_001687	37	None_provided (37)
PC_001688	37	None_provided (37)
PC_001689	37	None_provided (37)
PC_001690	36	None_provided (36); hypothetical protein Phi39:1_gp38 (1)
PC_001691	37	None_provided (37)
PC_001692	37	None_provided (37)
PC_001693	37	None_provided (37)
PC_001694	37	None_provided (37)
PC_001695	36	None_provided (36); hypothetical protein BCBBV1cgp27 (1)
PC_001696	37	None_provided (37)
PC_001697	25	None_provided (25); antirepressor protein (1); putative anti-repressor (1); AntA/AntB antirepressor (1); anti-repressor (1); putative antirepressor (1); hypothetical protein HB_00032 (1); anti-repressor protein (1); DNA-binding protein (1); DNA binding antirepressor-like protein (1); phage antirepressor protein (1); prophage LambdaSa1, antirepressor, putative (1); antirepressor (1)
PC_001698	35	None_provided (35); major capsid protein (1); major capsid E family protein (1)
PC_001699	37	None_provided (37)
PC_001700	3	None_provided (3); putative tail fiber (5); putative tail fibre protein (1); glycerophosphoryl diester phosphodiesterase (10); hypothetical protein LP048_098 (1); hypothetical protein LP083-2_113 (1); hypothetical protein LP125_108 (1); gp99 (1); hypothetical protein 812_115 (1); putative glycerophosphoryl diester phosphodiesterase (4); putative structural protein (2); hypothetical protein (2); c…
PC_001701	37	None_provided (37)
PC_001702	37	None_provided (37)
PC_001703	36	None_provided (36); hypothetical protein MUDCAT_56 (1)
PC_001704	37	None_provided (37)
PC_001705	37	None_provided (37)
PC_001706	37	None_provided (37)
PC_001707	37	None_provided (37)
PC_001708	36	None_provided (36); HNH endonuclease (1)
PC_001709	35	None_provided (35); hypothetical protein Phi10:1_gp021 (1); hypothetical protein Phi19:1_gp027 (1)
PC_001710	37	None_provided (37)
PC_001711	32	None_provided (32); XhlA hemolysin (endogenous virus) (1); holin (3); holin-like protein (1)
PC_001712	22	None_provided (22); major head protein (5); major capsid S (2); major capsid L (2); phage capsid protein (2); putative major head protein (1); capsid protein (1); capsid family protein (1); hypothetical protein SpyM3_0941 (1)
PC_001713	28	None_provided (28); tail fiber assembly protein (4); tail assembly protein (1); putative tail fiber assembly protein (2); Gp29 (1); phage tail assembly chaperone gp38 (1)
PC_001714	29	None_provided (29); crossover junction endodeoxyribonuclease (1); holliday junction resolvase (2); holliday-junction resolvase RusA (1); holiday-junction resolvase (3); RusA family protein (1)
PC_001715	34	None_provided (34); predicted lysis (1); lysozyme subunit B (1); P2 LysB-like protein (1)
PC_001716	37	None_provided (37)
PC_001717	26	None_provided (26); large terminase subunit (1); terminase ATPase subunit (3); terminase (2); terminase subunit (1); gpP (3); gp3 (1)
PC_001718	24	None_provided (24); major capsid protein precursor (1); major capsid protein (5); gpN (3); major capsid protein N (2); capsid protein (1); gp5 (1)
PC_001719	31	None_provided (31); SOS induction modulator (1); DNA-damage-inducible protein DinI (1); TumB protein (1); TumB (1); ImpC protein (1); hypothetical protein PY54p55 (1)
PC_001720	37	None_provided (37)
PC_001721	37	None_provided (37)
PC_001722	37	None_provided (37)
PC_001723	37	None_provided (37)
PC_001725	27	None_provided (27); lysin (1); spanin Rz (2); Orf27 (1); LysB (4); lysis regulatory protein LysB (1); gp11 (1)
PC_001727	37	None_provided (37)
PC_001728	1	None_provided (1); thymidylate synthase (23); RP thymidylate synthase (2); putative thymidylate synthase (2); thymidylate synthase thyX (1); putative thymidylate synthase protein (1); thymidylate synthase thyX/thy1 (2); thymidylate synthase ThyX (3); hypothetical protein ORF023 (1); thy1 gene product (1)
PC_001729	37	None_provided (37)
PC_001730	1	None_provided (1); hypothetical protein BCP78_0227 (1); hypothetical protein BCP8-2_026 (1); hypothetical protein Bcp1_067 (1); hypothetical protein Blue_209 (1); hypothetical protein JBP901_gp200 (1); hypothetical protein (5); gp530 (1); hypothetical protein JENST_12 (1); hypothetical protein PHICD211_20177 (1); hypothetical protein GAP31_190 (1); hypothetical protein Ea357_199 (1); hyphothetica…
PC_001752	18	None_provided (18); MuW-like tail protein (1); hypothetical protein SfI_0021 (1); tail protein (1); hypothetical protein P27p52 (1); hypothetical protein (1); hypothetical protein Mup47 (1); baseplate J family protein gp47 (1); baseplate J protein (1); baseplate J family protein (1); putative baseplate J-like protein (1); base plate J protein (3); putative tail protein (1); putative head assembly…
PC_001753	31	None_provided (31); RecT family protein (3); DNA repair protein (1); RecT recombinase (1)
PC_001755	32	None_provided (32); putative regulatory protein (1); gp19 (1); hypothetical protein PLE3_32 (1); hypothetical protein EJ-1p03 (1)
PC_001756	11	None_provided (11); DNA binding protein Roi (1); hypothetical protein I (1); putative DNA-binding protein Roi (2); DNA-binding protein Roi (5); DNA-binding protein (2); phage regulatory protein (1); Roi protein (4); roi (1); hypothetical protein P27p14 (1); KilA (1); hypothetical protein (1); Roi (1); P42 (1); DNA-binding (Roi) phage protein (1); putative phage antirepressor family protein (1); p…
PC_001757	9	None_provided (9); putative NinB recombination protein (1); putative ninB protein (1); gp64 (1); NinB protein (8); NinB (7); recombination protein NinB (2); Gp61 (1); putative recombination protein NinB (1); NinB DNA recombinase (1); NinB DNA recombination (2); DNA recombination protein (1); gene 50 protein (1)
PC_001758	17	None_provided (17); gp49 (1); ORF252 (1); ORF13 (1); recombination protein (2); Rad52/22 family double-strand break repair protein (2); phage recombination-related protein (1); Orf14 (1); putative translation initiation factor (2); putative DNA-binding protein Erf (1); putative DNA-binding protein (1); Erf (2); putative Erf recombination protein (1); Conserved hypothetical protein (1); putative r…
PC_001759	22	None_provided (22); putative cI-like repressor (1); phage DNA binding protein (2); cI repressor (1); Putative phage repressor protein (1); putative transcriptional repressor (1); putative repressor (1); HTH_19 domain protein (2); putative repressor protein (1); HTH_3 domain protein (3); peptidase S24-like protein (1)
PC_001761	32	None_provided (32); holin (endogenous virus) (2); predicted holin (1); putative holin (1)
PC_001762	30	None_provided (30); hypothetical protein (1); hypothetical protein Bp8pC_072 (1); hypothetical protein Grass_210 (1); hypothetical protein CPT_Moonbeam201 (1); hypothetical protein G380_gp101 (1); conserved hypothetical protein (1)
PC_001763	34	None_provided (34); baseplate wedge protein (1); lysozyme (1)
PC_001764	35	None_provided (35); hypothetical protein SBVcX29_0044 (1)
PC_001765	36	None_provided (36)
PC_001766	36	None_provided (36)
PC_001767	33	None_provided (33); minor structural protein gp61 (1); minor structural protein (1); minor capsid protein (1)
PC_001768	22	None_provided (22); tail shaft protein (1); major tail shaft protein (2); Tsh (1); putative tail shaft protein Tsh (1); putative major tail shaft protein (4); tail protein (2); hypothetical protein phiARI0468-4_9 (1); phage protein (1); hypothetical protein phiNJ2_0014 (1)
PC_001769	34	None_provided (34); gp38 (1); ORF040 (1)
PC_001770	14	None_provided (14); DnaD/DnaB repication protein (1); DnaD/DnaB replication protein (1); unnamed protein product (2); replication protein DnaD (endogenous virus) (4); DnaD domain-containing protein (1); hypothetical protein S349_61 (1); dnaD (1); replication protein (2); regulatory protein (2); putative regulatory protein (1); replication initiation and membrane attachment (1); DNA replication pr…
PC_001771	36	None_provided (36)
PC_001772	35	None_provided (35); gp8 (1)
PC_001773	36	None_provided (36)
PC_001774	35	None_provided (35); gp284 (1)
PC_001775	30	None_provided (30); replisome organizer (endogenous virus) (1); putative phage replisome organizer (1); replication initiation protein (2); DNA replication protein (1); putative replisome organizer (1)
PC_001776	36	None_provided (36)
PC_001777	36	None_provided (36)
PC_001778	36	None_provided (36)
PC_001779	1	None_provided (1); hypothetical protein MUDCAT_61 (1); hypothetical protein BCP78_0078 (1); hypothetical protein BCP8-2_152 (1); hypothetical protein BPS10C_180 (1); hypothetical protein BPS13_0182 (1); hypothetical protein Bcp1_170 (1); hypothetical protein BELINDA_177 (1); hypothetical protein (5); hypothetical protein Bp8pC_118 (1); hypothetical protein CampHawk_45 (1); hypothetical protein DI…
PC_001780	26	None_provided (26); anaerobic NTP reductase small subunit (1); NrdG anaerobic NTP reductase small subunit (3); unnamed protein product (1); putative anaerobic ribonucleotide reductase-related protein (1); Ribonucleoside-triphosphate reductase activating protein (1); anaerobic ribonucleoside-triphosphate reductase activating protein (1); anaerobic nucleotide reductase subunit (1); hypothetical pro…
PC_001781	36	None_provided (36)
PC_001782	36	None_provided (36)
PC_001783	36	None_provided (36)
PC_001784	36	None_provided (36)
PC_001785	36	None_provided (36)
PC_001786	36	None_provided (36)
PC_001787	36	None_provided (36)
PC_001788	36	None_provided (36)
PC_001789	36	None_provided (36)
PC_001790	36	None_provided (36)
PC_001791	36	None_provided (36)
PC_001792	36	None_provided (36)
PC_001793	36	None_provided (36)
PC_001794	36	None_provided (36)
PC_001795	35	None_provided (35); gp245 (1)
PC_001796	36	None_provided (36)
PC_001797	32	None_provided (32); XkdS (1); conserved protein of unknown function (1); XkdS-related protein (1); hypothetical protein phiCD27_gp21 (1)
PC_001798	36	None_provided (36)
PC_001799	36	None_provided (36)
PC_001800	35	None_provided (35); single-strand binding protein (1)
PC_001801	31	None_provided (31); tail tape measure protein (1); putative tail tape measure protein (1); gp14 (2); hypothetical protein phiARI0131-2_7 (1)
PC_001802	32	None_provided (32); gp11 (1); tail protein (1); phage major tail protein (1); major tail protein (1)
PC_001803	26	None_provided (26); major tail protein (9); putative major tail tube protein (1)
PC_001804	36	None_provided (36)
PC_001806	33	None_provided (33); putative tape measure protein (3)
PC_001807	35	None_provided (35); gp6, major capsid protein (1)
PC_001808	36	None_provided (36)
PC_001809	36	None_provided (36)
PC_001810	33	None_provided (33); hypothetical protein BalMu1_A25 (1); hypothetical protein BC1891 (1); terminase large subunit (1)
PC_001811	32	None_provided (32); portal protein (2); phage portal protein (1); hypothetical protein (1)
PC_001812	35	None_provided (35); structural protein (1)
PC_001813	36	None_provided (36)
PC_001814	36	None_provided (36)
PC_001815	3	None_provided (3); terminase-like family protein (2); terminase large subunit (13); putative terminase large subunit (5); terminase (1); BcepGomrgp04 (1); TerL (1); hypothetical protein ORF006 (1); terminase, large subunit (1); putative large terminase (1); large terminase subunit (3); putative terminase, large subunit (1); hypothetical protein ORF012 (1); hypothetical protein (1); putative phage…
PC_001816	29	None_provided (29); terminase small subunit (1); phage terminase, small subunit, P27 family (2); unnamed protein product (1); putative phage terminase small subunit (1); P27 family terminase small subunit (endogenous virus) (2)
PC_001817	36	None_provided (36)
PC_001818	3	None_provided (3); putative phage protein (1); putative metal dependent phosphohydrolase (8); conserved hypothetical protein (1); unnamed protein product (2); hypothetical protein PHG25ORF159c (1); hypothetical protein PHG31p166 (1); hypothetical protein ST44RRORF168c (1); hypothetical protein Aeh1p116 (1); metal dependent phosphohydrolase, HD region (1); hypothetical protein GAP31_029 (1); hypot…
PC_001820	10	None_provided (10); RecT-like recombinase (1); Putative recombinase (1); ssDNA binding protein (6); RecT (11); RecT-like protein (1); gp48 (1); hypothetical protein PBI_ESTAVE1_86 (1); gp52 (1); hypothetical protein SEA_SPARKDEHLILY_87 (1); gp49 (1); gp61 (1)
PC_001821	36	None_provided (36)
PC_001822	35	None_provided (35); MoxR-like ATPase (1)
PC_001823	35	None_provided (35); putative metalloprotein chaperonin subunit (1)
PC_001824	36	None_provided (36)
PC_001827	34	None_provided (34); baseplate assembly protein V (1); P2 gpV-like protein (1)
PC_001828	34	None_provided (34); baseplate wedge subunit (1); P2 gpW-like baseplate protein (1)
PC_001829	34	None_provided (34); unknown (1); hypothetical protein STM2728.Fels2 (1)
PC_001830	33	None_provided (33); hypothetical protein SF1_360 (1); hypothetical protein SF3_160 (1); ORF9 (1)
PC_001831	25	None_provided (25); tail completion protein (4); phage virion morphogenesis protein (1); O protein (1); gpS (3); hypothetical protein SP004_00065 (1); gp14 (1)
PC_001832	36	None_provided (36)
PC_001833	36	None_provided (36)
PC_001834	36	None_provided (36)
PC_001835	23	None_provided (23); hypothetical protein BPABA577_00110 (1); replication initiation protein (1); hypothetical protein ErPhphiEt88_gp36 (1); hypothetical protein pro147_36 (1); hypothetical protein pro483_9 (1); Orf83 (1); hypothetical protein P2p39 (1); gp83 (1); CP83-like domain protein (1); hypothetical protein MP1_gp0042 (1); hypothetical protein SP004_00180 (1); hypothetical protein SEN1_37 (…
PC_001836	30	None_provided (30); putative replication protein (1); hypothetical protein (1); hypothetical protein CL1_31 (1); hypothetical protein J1_36 (1); hypothetical protein PL1_32 (1); hypothetical protein iLP1308_32 (1)
PC_001837	36	None_provided (36)
PC_001840	36	None_provided (36)
PC_001841	11	None_provided (11); terminase large subunit (4); putative large terminase (1); putative terminase large subunit (2); putative large subunit terminase (1); large subunit terminase (1); terminase larget subunit (1); TerL (2); ORF008 (1); putative terminase, large subunit (1); phage terminase, large subunit (2); Phage terminase large subunit (1); terminase_3 domain protein (7); terminase (1)
PC_001842	36	None_provided (36)
PC_001844	1	None_provided (1); immunity to superinfection membrane protein (16); Imm immunity to superinfection membrane protein (2); hypothetical protein ECML134_044 (1); hypothetical protein HX01_0144 (1); putative immunity to superinfection membrane protein (3); phage immunity (1); unnamed protein product (1); hypothetical protein (3); hypothetical protein vBEcoMUFV13_g048 (1); immunity protein (3); super…
PC_001871	31	None_provided (31); GDP-D-mannose dehydratase (1); GDP-D-mannose 4,6-dehydratase (2); GDP-mannose 4,6-dehydratase (1)
PC_001872	18	None_provided (18); phage head maturation protease (1); gp4 (1); putative phage pro-head protease (1); putative prohead protease (2); prohead protein (1); hypothetical protein GMA6_19 (1); phage prohead protease (1); gene transfer agent prohead protease (1); pro-head protease (3); Pro-head protease (1); prohead protease (3); hypothetical protein VPDG_00137 (1)
PC_001873	20	None_provided (20); homing endonuclease gp49 (1); gp82 (1); gp71 (1); putative class I holin (1); HNH endonuclease (2); hypothetical protein SfVp53 (1); putative HNH endonuclease (1); hypothetical protein P27p34 (1); hypothetical protein GAL1_82 (1); phage homing endonuclease (1); hypothetical protein 118970sal3_00074 (1); hypothetical protein 118970sal3_00135 (1); hypothetical protein sb56 (1); …
PC_001874	35	None_provided (35)
PC_001875	34	None_provided (34); DNA replication protein (1)
PC_001876	32	None_provided (32); unnamed protein product (1); gp11 (1); major tail protein (1)
PC_001877	35	None_provided (35)
PC_001878	9	None_provided (9); putative single stranded binding protein (1); single-stranded DNA-binding protein (1); hypothetical protein (3); putative single-stranded binding protein (1); SSB protein (1); putative SSB protein (1); hypothetical protein phiadhp21 (1); hypothetical protein DS98201_13 (1); Gp49 protein (1); gp59 (1); DUF669 domain protein (1); DUF669 domain-containing protein (1); hypothetical…
PC_001879	35	None_provided (35)
PC_001880	1	None_provided (1); ORF007 (6); endolysin (9); N-acetylmuramoyl-L-alanine amidase (1); amidase (6); hypothetical protein StauST398-2_0059 (1); hypothetical protein StauST398-3_0066 (1); CHAP domain protein (1); N-acetylmuramoyl-l-alanine amidase (1); ORF006 (3); ORF018 (2); ORF021 (1); ORF019 (1); putative cell wall hydrolase (1)
PC_001882	23	None_provided (23); Bbp21 (1); hypothetical protein BcepC6B_gp05 (1); putative head-tail connecting protein (1); hypothetical protein (2); putative head-to-tail-joining protein (1); putative phage-related head-to-tail joining protein (1); head-tail connector protein (1); putative head-to-tail-connector (1); Putative head-tail connector (1); unnamed protein product (1); portal protein (1)
PC_001883	22	None_provided (22); putative exodeoxyribonuclease (1); exodeoxyribonuclease (1); hypothetical protein (1); RecE exonuclease VIII (1); exodeoxyribonuclease VIII (3); unnamed protein product (2); putative exodeoxyribonuclease VIII (2); hypothetical protein S141_6 (1); exonuclease (1)
PC_001884	33	None_provided (33); tail sheath (1); tail sheath protein (1)
PC_001885	35	None_provided (35)
PC_001886	7	None_provided (7); putative RNA polymerase sigma 28 subunit SigF (1); putative RNA polymerase sigma 28 subunit SigG (1); putative RNA polymerase sigma factor G (3); RNA polymerase sigma-70 factor, sigma-B/F/G subfamily (1); RNA polymerase sigma-70 factor sigma-B/F/G subfamily (1); sporulation sigma factor SigF (1); RNA polymerase sigma factor (12); RNA polymerase sigma-70 factor (1); hypothetical…
PC_001887	35	None_provided (35)
PC_001888	35	None_provided (35)
PC_001889	34	None_provided (34); putative AraC family transcriptional regulator (1)
PC_001890	21	None_provided (21); putative tail component (3); tail component protein (1); tail component I (1); putative tail assembly protein (1); tail assembly protein (1); tail component (1); tail assembly protein I (3); bacteriophage tail tip assembly protein (2); Lambda gpI homolog (3); putative bacteriophage tail assembly protein I (1)
PC_001891	33	None_provided (33); hypothetical protein A25_23 (1); hypothetical protein phiNJ2_0027 (1)
PC_001892	15	None_provided (15); putative holin (1); class III holin (1); phage holin (3); Holin (1); putative holin 2 (1); hypothetical protein SM1p55 (1); holin (3); N-acetylmuramoyl-L-alanine amidase (1); holin_LLH domain protein (8)
PC_001893	25	None_provided (25); gp8 (1); hypothetical protein (2); conserved hypothetical protein (1); ORF39 (1); hypothetical protein Tuc2009_40 (1); hypothetical protein ul36_45 (1); hypothetical protein P9871_10 (1); hypothetical protein P9872_10 (1); hypothetical protein P9874_10 (1)
PC_001894	35	None_provided (35)
PC_001895	35	None_provided (35)
PC_001896	35	None_provided (35)
PC_001897	35	None_provided (35)
PC_001898	35	None_provided (35)
PC_001899	32	None_provided (32); putative phage nucleotide-binding protein (1); hypothetical protein D11S_2267 (1); hypothetical protein Aaphi23p07 (1)
PC_001900	33	None_provided (33); hypothetical protein CGPG_00086 (1); hypothetical protein (1)
PC_001901	35	None_provided (35)
PC_001902	35	None_provided (35)
PC_001903	15	None_provided (15); protease/scaffold protein gp4 (1); capsid maturation protease (14); Clp protease (1); protease (2); peptidase S14 (1); unnamed protein product (1)
PC_001904	35	None_provided (35)
PC_001905	35	None_provided (35)
PC_001906	35	None_provided (35)
PC_001907	35	None_provided (35)
PC_001908	35	None_provided (35)
PC_001909	35	None_provided (35)
PC_001910	35	None_provided (35)
PC_001911	35	None_provided (35)
PC_001912	34	None_provided (34); helix-turn-helix domain protein (1)
PC_001913	35	None_provided (35)
PC_001914	35	None_provided (35)
PC_001915	35	None_provided (35)
PC_001916	35	None_provided (35)
PC_001917	35	None_provided (35)
PC_001918	35	None_provided (35)
PC_001919	34	None_provided (34); Csp (1)
PC_001920	32	None_provided (32); hypothetical protein COPG_00071 (1); hypothetical protein RDJLphi1_gp67 (1); portal protein (1)
PC_001921	31	None_provided (31); putative capsid related protein (1); hypothetical protein COPG_00067 (1); capsid related protein (1); major capsid protein (1)
PC_001922	31	None_provided (31); XkdT (1); conserved protein of unknown function (1); baseplate J family protein (1); hypothetical protein phiCD27_gp22 (1)
PC_001923	31	None_provided (31); putative cell wall hydrolase/autolysin (1); gp23 (1); putative N-acetylmuramoyl-L-alanine amidase (1); Phage hydrolase gp23 (1)
PC_001924	13	None_provided (13); prohead protease (13); head maturation protease (4); putative prohead protease (3); unnamed protein product (1); hypothetical protein phiPV83p43 (1)
PC_001925	35	None_provided (35)
PC_001926	32	None_provided (32); reverse transcriptase (1); ORF37 (1); gp20 protein (1)
PC_001927	27	None_provided (27); hypothetical protein (1); putative RecD/TraA family helicase (1); exodeoxyribonuclease V, alpha subunit (1); RecD/TrA-like helicase (1); putative exodeoxyribonuclease (2); exodeoxyribonuclease (1); ATP-dependent RecD-like DNA helicase (1)
PC_001928	27	None_provided (27); hypothetical protein ABOUO_11 (1); hypothetical protein DAVIES_11 (1); putative tail protein (1); tail protein (endogenous virus) (1); conserved protein of unknown function (2); hypothetical protein phiC2p11 (1); hypothetical protein EJ-1p50 (1)
PC_001929	33	None_provided (33); hypothetical protein LILY_3 (1); hypothetical protein SBVcX29_0063 (1)
PC_001930	31	None_provided (31); hypothetical protein (2); hypothetical protein phiJB_00043 (1); hypothetical protein phig1ep25 (1)
PC_001931	35	None_provided (35)
PC_001932	35	None_provided (35)
PC_001933	32	None_provided (32); hypothetical protein MUDCAT_14 (1); structural protein (2)
PC_001934	35	None_provided (35)
PC_001935	35	None_provided (35)
PC_001936	34	None_provided (34); hypothetical protein PJWF_00097 (1)
PC_001937	35	None_provided (35)
PC_001938	35	None_provided (35)
PC_001939	23	None_provided (23); Cro protein (1); Cro-like repressor (1); cro (1); Cro family transcriptional regulator (1); Cro/Cl protein (1); repressor (1); cro-repressor (2); putative Cro-like repressor (1); cro repressor (1); cro family anti-repressor (1); cro-like repressor (1)
PC_001940	35	None_provided (35)
PC_001941	35	None_provided (35)
PC_001942	29	None_provided (29); putative receptor protein (1); Lj965 prophage repressor-like protein (1); hypothetical protein PLE2_28 (1); hypothetical protein PLE3_35 (1); toxin-antitoxin system (1); hypothetical protein Ljo_1458 (1)
PC_001943	13	None_provided (13); hypothetical protein AH6C_019 (1); phage-related protein (1); putative baseplate protein (6); hypothetical protein (2); phage protein (1); gp82 (1); hypothetical protein Aaphi23p48 (1); gp61 putative baseplate protein (1); hypothetical protein PM1_057 (1); hypothetical protein PSYG_00067 (1); putative baseplate assembly protein (1); hypothetical protein BP63_42 (1); hypothetic…
PC_001945	6	None_provided (6); gp32 (1); Cor protein (15); phage superinfection exclusion protein Cor (1); hypothetical protein B508_00300 (1); super-infection exclusion protein (3); cor protein (2); putative superinfection exclusion protein (1); Cor (1); superinfection exclusion protein (1); hypothetical protein T1p30 (1); putative phage superinfection exclusion protein Cor-like protein (1); phage superinfe…
PC_001946	35	None_provided (35)
PC_001947	34	None_provided (34); putative Phage tail-collar fibre protein (DUF3751) (1)
PC_001948	35	None_provided (35)
PC_001949	35	None_provided (35)
PC_001950	33	None_provided (33); lysis protein S (1); lysis protein (1)
PC_001951	30	None_provided (30); putative phage head protein (1); putative minor head protein (1); minor head protein (3)
PC_001952	35	None_provided (35)
PC_001953	35	None_provided (35)
PC_001954	34	None_provided (34); hypothetical protein P8625_09 (1)
PC_001956	6	None_provided (6); hypothetical protein (2); hypothetical protein GBK2_57 (1); resolvase (3); RusA-like crossover junction endodeoxyribonuclease (1); holliday junction resolvase (1); crossover junction endodeoxyribonuclease RusA superfamily protein (1); unnamed protein product (1); ORF030 (1); endodeoxyribonuclease RusA family protein (1); endodeoxyribonuclease RusA (5); putative resolvase (2); c…
PC_001957	32	None_provided (32); hypothetical protein phiCT19406C_11 (endogenous virus) (1); hypothetical protein phiCT453B_10 (endogenous virus) (1); hypothetical protein PANG_00036 (1)
PC_001958	35	None_provided (35)
PC_001959	24	None_provided (24); capsid completion protein (1); phage head completion protein (1); head completion-stabilization protein (3); Q protein (1); gpL (3); phage head protein (1); gp7 (1)
PC_001961	32	None_provided (32); hypothetical protein (1); hypothetical protein phiJB_00038 (1); minor capsid protein (1)
PC_001963	10	None_provided (10); DNA primase (1); hypothetical protein PLE2_43 (1); bifunctional DNA primase/polymerase (1); replicase (1); hypothetical protein bIL310p24 (1); ORF004 (1); hypothetical protein SpyM3_0959 (1); hypothetical protein SpyM3_1341 (1); hypothetical protein A25_09 (1); putative replication protein (3); replication protein (2); hypothetical protein (2); unnamed protein product (1); pha…
PC_001965	28	None_provided (28); putative antitermination protein Q (1); gp40 (1); transcription antiterminator (1); lambda Q-like transcription antiterminator (1); bacteriophage antiterminator protein Q (1); antitermination protein Q (1); antiterminator Q (1)
PC_001966	22	None_provided (22); possible bacteriophage replication protein P (1); putative DNA replication protein P (1); replication protein P (4); putative replication protein P (1); DNA replication protein P (3); replication initiation protein 14 (1); replication protein 14 (1); DNA replication protein (1)
PC_001967	14	None_provided (14); putative tail protein (1); tape measure protein (4); gp21 (1); putative tail length tape measure protein (1); tail length tape-measure protein 1 (3); tail length tape-measure protein (3); unnamed protein product (1); tail length tape measure protein (3); phage tail tape measure protein (1); putative tape measure protein (1); putative tail protein (tape measure) (1); hypothetic…
PC_001969	23	None_provided (23); holin gp22 (1); holin (6); phage holin protein (1); gpY (3); gp9 (1)
PC_001971	1	None_provided (1); lysozyme (1); gp33 (2); gp27 (1); gp28-like protein (1); gp45, bacteriophage-acquired protein (1); gp43, bacteriophage-acquired protein (1); putative peptidoglycan binding domain protein (1); putative endolysin (1); putative peptidoglycan binding protein (4); hypothetical protein (7); orf102 gene product (1); phage-encoded peptidoglycan binding protein (3); hypothetical protein…
PC_001972	3	None_provided (3); unnamed protein product (1); minor head protein (5); head morphogenesis domain protein (2); minor capsid protein (2); ORF011 (6); SPP1 family phage head morphogenesis protein (1); putative head morphogenesis protein (2); hypothetical protein StauST398-3_0043 (1); hypothetical protein StauST398-5_0038 (1); head morphogenesis protein (1); ORF013 (1); ORF012 (4); putative phage mi…
PC_001973	27	None_provided (27); tail protein (3); minor tail protein (3); hypothetical protein SpyM3_1420 (1); hypothetical protein P9_gp41 (1)
PC_001974	26	None_provided (26); unnamed protein product (2); major tail protein (5); hypothetical protein SpyM3_1424 (1); hypothetical protein P9_gp37 (1)
PC_001975	6	None_provided (6); TerL (2); Terminase large subunit (1); terminase large subunit (6); putative terminase, large subunit (1); putative large subunit terminase (3); hypothetical protein VT2-Sap52 (1); large subunit terminase (endogenous virus) (1); terL gene product (1); hypothetical protein (8); phage terminase large subunit (1); Lterm (1); hypothetical protein PBC5p46 (1); putative terminase lar…
PC_001976	35	None_provided (35)
PC_001978	1	None_provided (1); hypothetical protein AVESOBMORE_218 (1); hypothetical protein BCB4_0135 (1); hypothetical protein BCP78_0080 (1); hypothetical protein BCP8-2_093 (1); hypothetical protein BPS10C_126 (1); hypothetical protein BPS13_0127 (1); hypothetical protein (8); hypothetical protein Bcp1_227 (1); hypothetical protein BELINDA_240 (1); hypothetical protein BigBertha_212 (1); hypothetical pro…
PC_002011	34	None_provided (34)
PC_002012	30	None_provided (30); nucleotide-sugar epimerase (1); NAD-dependent epimerase/dehydratase (1); GDP-L-fucose synthetase (1); GDP-L-fucose synthase (1)
PC_002013	5	None_provided (5); aerobic ribonucleoside diphosphate reductase small subunit (2); unnamed protein product (2); NrdB aerobic ribonucleoside diphosphate reductase small subunit (1); NrdB aerobic NDP reductase small subunit (2); ribonucleotide reductase of class Ia (aerobic) beta subunit (1); ribonucleotide reductase small subunit (3); ribonucleotide reductase B subunit (3); putative ribonucleotide…
PC_002014	9	None_provided (9); portal protein (15); Gp1 (3); P19 (1); putative portal protein (1); Portal protein (1); gene 3 protein (1); phage portal protein (1); hypothetical protein BA3_0015 (1); hypothetical protein VvAW1_00012c (1)
PC_002015	23	None_provided (23); gp56 (1); prophage antirepressor (2); Cro (3); prophage anti-repressor (1); hypothetical protein P12026_48 (1); putative cro anti-repressor (1); hypothetical protein BPPAER656_01070 (1); hypothetical protein SLPG_00008 (1)
PC_002016	17	None_provided (17); antirepressor (5); antirepressor, putative (1); putative antirepressor (4); hypothetical protein XO26_0032 (1); hypothetical protein XO28_0032 (1); Phage antirepressor (1); conserved protein of unknown function (1); hypothetical protein phiC2p79 (1); Tec protein (1); hypothetical protein phiadhp07 (1)
PC_002017	24	None_provided (24); gp7 (1); head-tail connector domain protein (1); conserved hypothetical protein (1); hypothetical protein (1); ORF38 (1); hypothetical protein Tuc2009_39 (1); hypothetical protein ul36_44 (1); head-tail connector protein (3)
PC_002018	4	None_provided (4); hypothetical protein (8); putative virulence associated protein (1); hypothetical protein IME_038 (1); hypothetical protein SA13_15 (1); hypothetical protein StauST398-3_0015 (1); hypothetical protein phiRS7_0040 (1); hypothetical protein phiPV83p19 (1); ORF017 (2); ORF019 (2); ORF021 (2); hypothetical protein SPV-80A_gp18 (1); ORF020 (2); hypothetical protein cn44 (1); hypothe…
PC_002019	6	None_provided (6); dnaA domain protein (1); ORF014 (2); hypothetical protein StauST398-1_0052 (1); hypothetical protein StauST398-5_0016 (1); hypothetical protein phiJB_ORF15 (1); hypothetical protein SAPPV1_gp14 (1); hypothetical protein CUR015 (1); hypothetical protein CUR014 (1); hypothetical protein (5); hypothetical protein SABPV108_gp18 (1); phi ETA orf 17-like protein (2); ORF013 (1); ORF0…
PC_002020	5	None_provided (5); antirepressor protein (2); anti-repressor (5); antirepressor (4); anti-repressor protein (3); anti-repressor KilAC domain protein (1); hypothetical protein SA97_046 (1); phage anti-repressor protein (1); ORF015 (1); ORF016 (3); ORF013 (1); ORF017 (2); 77ORF010 (1); ORF019 (1); phage anti-repressor (2); putative anti-repressor protein (1)
PC_002021	24	None_provided (24); phage terminase large subunit (1); terminase large subunit (3); phage terminase, large subunit (1); unnamed protein product (2); putative phage terminase large subunit (1); putative terminase large subunit (2)
PC_002022	34	None_provided (34)
PC_002023	34	None_provided (34)
PC_002024	34	None_provided (34)
PC_002025	34	None_provided (34)
PC_002026	25	None_provided (25); minor tail protein G (4); minor tail protein (2); tail assembly chaperone (1); tail component (1); gp14 (1)
PC_002027	25	None_provided (25); putative endodeoxyribonuclease (1); RUS (1); putative endodeoxyribonuclease rusA (1); hypothetical protein (1); rusA domain protein (2); phage endodeoxyribonuclease (1); putative endodeoxyribonuclease RusA (1); endodeoxyribonuclease RusA (1)
PC_002028	18	None_provided (18); major capsid protein (8); capsid protein (1); major head protein (3); putative major capsid protein (1); hypothetical protein (1); hypothetical protein phiARI0468-4_15 (1); phage protein (1)
PC_002029	34	None_provided (34)
PC_002030	34	None_provided (34)
PC_002031	33	None_provided (33); hypothetical protein (1)
PC_002032	11	None_provided (11); replicative DNA helicase (3); DNA replication protein P (7); gene P protein (2); similar to P protein of bacteriophage HK022 (1); P protein (2); putative DNA replication protein P (1); putative helicase (1); Gp12 (2); replication protein P (2); hypothetical protein ST64Tp29 (1); gene 44 protein (1)
PC_002033	34	None_provided (34)
PC_002034	20	None_provided (20); anti-repressor (endogenous virus) (1); antirepressor (1); hypothetical protein J1_32 (1); hypothetical protein PL1_28 (1); putative antirepressor (3); putative anti-repressor (2); antirepressor protein (1); ORF6 (1); major structural protein (1); anti-repressor (2)
PC_002035	33	None_provided (33); Orf19 (1)
PC_002036	34	None_provided (34)
PC_002037	33	None_provided (33); phage tail tape measure protein (1)
PC_002038	1	None_provided (1); cyanobacterial ssDNAbp (1); ssB domain protein (1); single stranded DNA binding protein (2); single-stranded DNA binding protein (3); ssDNA binding protein (19); ssDNA binding domain protein (1); SSB protein (2); gp78 (1); gp101 (1); gp102 (1); unnamed protein product (1)
PC_002039	33	None_provided (33); hypothetical protein Phi39:1_gp37 (1)
PC_002040	20	None_provided (20); major capsid protein (2); putative head protein (1); major capsid protein (endogenous virus) (2); hypothetical phage capsid protein (1); phage major capsid protein (1); unnamed protein product (1); putative major head protein (1); head protein (1); orf10 (1); capsid (1); putative structural protein (1); gp348 (1)
PC_002041	34	None_provided (34)
PC_002042	34	None_provided (34)
PC_002043	32	None_provided (32); SWI/SNF chromatin-remodeling complex subunit snf22 (1); superfamily II DNA/RNA helicase (1)
PC_002044	34	None_provided (34)
PC_002045	34	None_provided (34)
PC_002046	34	None_provided (34)
PC_002047	34	None_provided (34)
PC_002048	34	None_provided (34)
PC_002049	33	None_provided (33); hypothetical protein, partial (1)
PC_002050	34	None_provided (34)
PC_002051	30	None_provided (30); hypothetical protein (1); hypothetical protein phiARI0468-4_32 (1); hypothetical protein phiARI0746_26 (1); phage protein (1)
PC_002052	34	None_provided (34)
PC_002053	34	None_provided (34)
PC_002054	34	None_provided (34)
PC_002055	34	None_provided (34)
PC_002056	34	None_provided (34)
PC_002057	34	None_provided (34)
PC_002058	24	None_provided (24); head-tail joining protein (7); hypothetical protein EfaCPT1_gp09 (1); hypothetical protein SANTOR1_0045 (1); hypothetical protein (1)
PC_002059	26	None_provided (26); head-tail adaptor protein (5); putative head-tail adaptor protein (1); hypothetical protein SANTOR1_0040 (1); hypothetical protein (1)
PC_002060	34	None_provided (34)
PC_002061	34	None_provided (34)
PC_002062	34	None_provided (34)
PC_002063	34	None_provided (34)
PC_002064	25	None_provided (25); transcriptional activator (3); putative transcriptional activator (3); ORF25 (1); hypothetical protein PH10_gp27 (1); putative phage transcriptional activator (1)
PC_002065	34	None_provided (34)
PC_002066	34	None_provided (34)
PC_002067	34	None_provided (34)
PC_002068	34	None_provided (34)
PC_002069	33	None_provided (33); hypothetical protein P2559S_51 (1)
PC_002070	34	None_provided (34)
PC_002071	34	None_provided (34)
PC_002072	34	None_provided (34)
PC_002073	34	None_provided (34)
PC_002075	34	None_provided (34)
PC_002076	25	None_provided (25); integrase (6); integration protein (1); putative integrase (1); integrase family site-specific recombinase (1)
PC_002077	34	None_provided (34)
PC_002078	34	None_provided (34)
PC_002079	8	None_provided (8); immunity region (1); phage regulatory protein (endogenous virus) (1); conserved hypothetical protein (endogenous virus) (1); putative antirepressor (6); regulatory protein Rha (1); hypothetical protein P27p16 (1); antitermination (2); regulatory protein (1); hypothetical protein (4); phage regulatory protein, Rha family (1); anti-repressor protein (1); hypothetical protein phi1…
PC_002081	34	None_provided (34)
PC_002082	14	None_provided (14); gp72 (1); hypothetical protein gp8 (1); gp9 (1); gp10, phage protein, HK97 gp10 family (1); hypothetical protein phiE125p10 (1); hypothetical protein (1); putative structural component (1); hypothetical protein HK106_008 (1); hypothetical protein HK446_008 (1); hypothetical protein HK542_008 (1); hypothetical protein HK544_008 (1); hypothetical protein HK633_008 (1); hypotheti…
PC_002083	34	None_provided (34)
PC_002084	34	None_provided (34)
PC_002085	34	None_provided (34)
PC_002086	3	None_provided (3); conserved hypothetical protein (1); unnamed protein product (3); hypothetical protein Aeh1p238 (1); RyR domain containing protein (1); hypothetical protein Ea92_67 (1); hypothetical protein (11); hypothetical protein NW77_088 (1); putative RyR domain-containing protein (1); orf146 gene product (1); hypothetical protein F116p45 (1); hypothetical protein SP38_126 (1); hypothetica…
PC_002087	22	None_provided (22); transactivation protein (1); activator of late transcription (1); transcriptional regulator (1); putative positive regulator of late gene transcription (1); B protein (1); Ogr (4); OGR regulator of late gene transcription (1); P2 gpOgr-like protein (acttivation of late gene expression) (1); Pag (1)
PC_002089	34	None_provided (34)
PC_002090	34	None_provided (34)
PC_002091	4	None_provided (4); major tail protein (8); putative major tail protein (8); hypothetical protein B508_00235 (1); hypothetical protein B508_00240 (1); gp44 (1); hypothetical protein (1); hypothetical protein JK_17 (1); TsbA (1); tail protein/depolymerase (2); tail protein (1); hypothetical protein BPPAER656_00680 (1); hypothetical protein SP36_30 (1); tail fibers protein (1); hypothetical protein …
PC_002092	29	None_provided (29); hypothetical protein (1); putative phage structural protein (1); structural protein (1); gp7 (2)
PC_002093	29	None_provided (29); portal protein (2); putative portal protein (1); gp3 (2)
PC_002094	1	None_provided (1); hypothetical protein (8); hypothetical protein EFDG1_128 (1); hypothetical protein EFLK1_ORF184 (1); hypothetical protein EFP_gp019 (1); hypothetical protein lb338_phage_112 (1); hypothetical protein LP048_088 (1); hypothetical protein LP083-2_103 (1); hypothetical protein LP125_098 (1); hypothetical protein AG2_081 (1); gp89 (1); hypothetical protein 812_099 (1); hypothetical …
PC_002095	34	None_provided (34)
PC_002096	1	None_provided (1); fiber (1); hypothetical protein CPXG_00120 (1); putative structural protein (1); fiber protein (3); hypothetical protein R290704_101 (1); structural protein (10); YadA domain-containing structural protein (10); hypothetical protein PRAG_00001, partial (1); structural protein, partial (1); hyaluronoglucosaminidase (1); hypothetical protein (2); phage tail fiber-like protein (1)
PC_002099	1	None_provided (1); HTH binding domain protein (12); putative transcriptional regulator 2 (1); hypothetical protein BCP78_0211 (1); hypothetical protein BM5_219 (1); helix_turn_helix protein (1); hypothetical protein BPS10C_234 (1); hypothetical protein BPS13_0233 (1); hypothetical protein (1); helix-turn-helix binding domain protein (6); transcriptional regulator (1); hypothetical protein KIDA_11…
PC_002101	1	None_provided (1); lysin A (20); putative lysin (3); gp39 (1); gp236 (1); gp240 (1); gp239 (2); gp242 (1); hypothetical protein TM4_gp29 (1); gp49 (1); LysA (2)
PC_002139	32	None_provided (32); hypothetical protein RG2014_064 (1)
PC_002140	12	None_provided (12); hypothetical protein 933Wp42 (1); hypothetical protein YjhS (1); similar to YjhS protein of Escherichia coli (1); conserved hypothetical protein (endogenous virus) (1); hypothetical protein YYZ_gp42 (1); hypothetical protein (7); mobile element protein (3); putative 9-O-acetyl-N-acetylneuraminic acid deacetylase precursor (1); hypothetical protein phi191_00009 (1); hypothetica…
PC_002141	33	None_provided (33)
PC_002142	27	None_provided (27); gp52 (1); gp23 (2); lysin (1); N-acetylmuramoyl-L-alanine amidase (2)
PC_002143	31	None_provided (31); helix-turn-helix XRE protein (1); XRE family transcriptional regulator (1)
PC_002144	24	None_provided (24); putative prophage membrane protein (1); putative holin (4); hypothetical protein HK639_67 (1); holin/antiholin (1); hypothetical protein SP058_00345 (1); hypothetical protein SP076_00260 (1)
PC_002145	33	None_provided (33)
PC_002146	33	None_provided (33)
PC_002147	24	None_provided (24); putative portal protein (6); hk97 family portal protein (1); portal protein (2)
PC_002148	33	None_provided (33)
PC_002149	23	None_provided (23); terminase large subunit gpA (1); terminase large subunit A (3); terminase large subunit (1); DNA packaging protein (2); gp2 (1); large terminase subunit (1); Lambda gpA homolog (1); Putative large subunit (GpA homolog) of DNA packaging dimer (1); terminase (1)
PC_002150	11	None_provided (11); gp28 (1); LexA-like bifunctiol S24 family peptidase/transcriptiol regulator protein (1); transcriptional regulator (2); putative repressor protein (1); repressor (5); repressor-like protein (1); cI repressor-like protein (1); putative repressor (3); phage cI-like repressor (1); helix-turn-helix domain protein (1); similar to repressor (1); ORF021 (1); ORF110 (1); cI-like repre…
PC_002151	24	None_provided (24); hypothetical protein BC1875 (1); hypothetical protein PLE2_48 (1); hypothetical protein iA2_45 (1); HNH endonuclease domain protein (1); hypothetical protein IPLA5_0055 (1); hypothetical protein (1); HNH_3 domain protein (3)
PC_002152	33	None_provided (33)
PC_002153	33	None_provided (33)
PC_002154	33	None_provided (33)
PC_002155	16	None_provided (16); Predicted prophage antirepressor (1); putative antirepressor (5); hypothetical protein (1); putative antirepressor protein (2); antirepressor protein (2); antirepressor (3); prophage antirepressor (2); gp36 (1)
PC_002156	33	None_provided (33)
PC_002157	33	None_provided (33)
PC_002158	33	None_provided (33)
PC_002159	33	None_provided (33)
PC_002160	32	None_provided (32); phage portal protein (1)
PC_002161	29	None_provided (29); hypothetical protein YD_75 (1); Putative terminase small subunit (1); hypothetical protein (1); hypothetical protein PBC5p48 (1)
PC_002162	33	None_provided (33)
PC_002163	33	None_provided (33)
PC_002164	29	None_provided (29); hypothetical protein (1); Tail tape measure (2); tail tape measure (1)
PC_002165	33	None_provided (33)
PC_002166	33	None_provided (33)
PC_002167	33	None_provided (33)
PC_002168	20	None_provided (20); gp47 (1); DNA-cytosine methyltransferase (2); cytosine methyltransferase (1); methyltransferase (2); putative DNA-methyltransferase, type II restriction-modification system (3); hypothetical protein RB43ORF127c (1); hypothetical protein KP15_105 (1); cytosine-specific methyltransferase (1); DNA methyltransferase (1)
PC_002169	33	None_provided (33)
PC_002170	33	None_provided (33)
PC_002171	33	None_provided (33)
PC_002172	33	None_provided (33)
PC_002173	29	None_provided (29); gp1 (1); ORF031 (1); hypothetical protein SpyM3_0709 (1); putative terminase small subunit (1)
PC_002174	19	None_provided (19); putative major capsid protein (1); Cps (1); mature Cps (1); major capsid protein (4); ORF009 (1); major capsid protein a (1); phage major capsid protein (1); capsid protein (1); hypothetical protein SA1774 (1); hypothetical protein (1); 77ORF006 (1)
PC_002175	22	None_provided (22); PemK-like phage protein (1); ORF005 (1); hypothetical protein SA12_053 (1); hypothetical protein SA13_02 (1); hypothetical protein BPMRSA60_00280 (1); ORF019 (1); ORF020 (1); hypothetical protein (1); PemK domain phage protein (1); PemK domain protein (2)
PC_002176	26	None_provided (26); phage protein (2); hypothetical protein phiARI0004_17 (1); hypothetical protein phiARI0031_18 (1); hypothetical protein phiARI0460-1_18 (1); hypothetical protein phiARI0468-1_16 (1); hypothetical protein phiARI0468-2_16 (1)
PC_002177	33	None_provided (33)
PC_002178	33	None_provided (33)
PC_002179	33	None_provided (33)
PC_002180	32	None_provided (32); putative phage tail protein (1)
PC_002181	33	None_provided (33)
PC_002182	15	None_provided (15); hypothetical protein phiCT453A_16 (endogenous virus) (1); hypothetical protein P2559Y_0026 (1); hypothetical protein (4); ORF010 (1); PF10926 family protein (1); phi APSE P51-like protein (2); hypothetical protein BPMRSA60_00420 (1); hypothetical protein phi2958PVL_gp17 (1); pd-(d e)xk nuclease superfamily protein (1); ORF012 (2); hypothetical protein SauSIPLA35_gp15 (1); hypo…
PC_002183	23	None_provided (23); head-tail joining protein (7); hypothetical protein EfaCPT1_gp10 (1); hypothetical protein SANTOR1_0050 (1); hypothetical protein (1)
PC_002184	5	None_provided (5); tail tape measure (1); tail length tape measure (1); ORF001 (1); tail length tape-measure protein (2); tail length tape measure protein (6); unnamed protein product (3); tail tape measure protein (4); glycyl-glycine endopeptidase ALE-1 precursor (1); phage tail tape measure protein (2); tape measure protein (1); hypothetical protein SA1766 (1); phi PVL ORF 17 homologue (1); phi…
PC_002185	33	None_provided (33)
PC_002186	33	None_provided (33)
PC_002187	23	None_provided (23); XkdT protein (3); putative baseplate-J protein (3); baseplate J protein (endogenous virus) (3); baseplate J-like assembly protein (1)
PC_002188	33	None_provided (33)
PC_002189	32	None_provided (32); helicase (1)
PC_002190	33	None_provided (33)
PC_002191	32	None_provided (32); minor capsid protein (1)
PC_002192	8	None_provided (8); ribonucleotide reductase (10); putative ribonucleotide-diphosphate reductase subunit alpha (1); putative ribonucleoside-diphosphate redutase (3); putative B12-dependent class II ribonucleotide reductase (1); ribonucleotide reductase alpha subunit (3); ribonucleoside-diphosphate reductase (2); putative ribonucleotide reductase (3); hypothetical protein ORF046 (1); hypothetical p…
PC_002193	33	None_provided (33)
PC_002194	33	None_provided (33)
PC_002195	33	None_provided (33)
PC_002196	33	None_provided (33)
PC_002197	33	None_provided (33)
PC_002198	33	None_provided (33)
PC_002199	33	None_provided (33)
PC_002200	33	None_provided (33)
PC_002201	33	None_provided (33)
PC_002202	33	None_provided (33)
PC_002203	33	None_provided (33)
PC_002204	33	None_provided (33)
PC_002205	33	None_provided (33)
PC_002206	33	None_provided (33)
PC_002207	33	None_provided (33)
PC_002208	33	None_provided (33)
PC_002209	33	None_provided (33)
PC_002210	33	None_provided (33)
PC_002211	33	None_provided (33)
PC_002212	33	None_provided (33)
PC_002213	33	None_provided (33)
PC_002214	33	None_provided (33)
PC_002215	33	None_provided (33)
PC_002216	33	None_provided (33)
PC_002217	33	None_provided (33)
PC_002218	33	None_provided (33)
PC_002219	26	None_provided (26); hypothetical protein DS50101_31 (1); hypothetical protein DS63301_29 (1); hypothetical protein phiLC3p29 (1); ORF28 (1); hypothetical protein SpyM3_1120 (1); gp35 (1); hypothetical protein (1)
PC_002220	33	None_provided (33)
PC_002221	33	None_provided (33)
PC_002222	20	None_provided (20); DNA methylase (4); DNA methyltransferase (2); DNA-cytosine methyltransferase (1); Phi92_gp043 (1); putative DNA-methyltransferase (2); DNA-cytosine-methyltransferase (1); hypothetical protein GA2A_24 (1); dcm gene product (1)
PC_002223	24	None_provided (24); terminase (6); terminase large subunit (2); gp2 (1)
PC_002224	33	None_provided (33)
PC_002225	33	None_provided (33)
PC_002226	33	None_provided (33)
PC_002227	26	None_provided (26); hypothetical protein CL1_4 (1); hypothetical protein CL2_5 (1); head morphogenesis protein (1); scaffold protein (1); hypothetical protein iLP1308_4 (1); hypothetical protein iLp84_4 (1); hypothetical protein Ljo_1437 (1)
PC_002228	33	None_provided (33)
PC_002230	29	None_provided (29); hypothetical protein EcP1_gp61 (1); putative holin (2); hypothetical protein HK639_68 (1)
PC_002231	14	None_provided (14); hypothetical protein SfVp32 (1); conserved hypothetical protein (endogenous virus) (1); hypothetical protein (7); hypothetical protein mEp460_035 (1); hypothetical protein phi191_00036 (1); hypothetical phage protein (1); hypothetical protein 118970sal3_00113 (1); hypothetical protein 118970sal3_00049 (1); hypothetical protein sb37 (1); hypothetical protein SfII_35 (1); hypoth…
PC_002232	27	None_provided (27); holin (5); hypothetical protein PH10_gp50 (1)
PC_002233	33	None_provided (33)
PC_002234	33	None_provided (33)
PC_002236	14	None_provided (14); gp70 (1); major tail subunit gp10 (1); gp11 (1); gp12 (1); putative major tail subunit protein (1); phage major tail subunit (1); putative major tail subunit (2); major tail subunit (9); putative tail protein (1); major tail protein (1)
PC_002237	33	None_provided (33)
PC_002238	33	None_provided (33)
PC_002239	33	None_provided (33)
PC_002240	26	None_provided (26); gp13 (1); bacteriophage gpE (1); tail protein E (1); P2 gpE-like tail protein (1); ORF41 (1); gp24 protein (1); putative tail protein (1)
PC_002241	16	None_provided (16); putative platelet-binding protein (1); PblB-type antireceptor (2); PblB-type protein (1); hypothetical protein PH10_gp46 (1); PblB (1); tail fiber PblB-like protein (1); peptidase_S74 domain protein (9); hypothetical protein phiARI0460-1_7 (1)
PC_002242	2	None_provided (2); DNA/RNA helicase protein (1); putative DNA/RNA helicase protein (2); BcepGomrgp42 (1); superfamily II helicase/restriction enzyme (1); gp60 (1); gp57 (1); gp58 (1); helicase (2); superfamily II DNA/RNA helicase (2); helicase-like protein (3); type I restriction-modification system, restriction subunit R (1); putative ATP-dependent helicase (1); superfamily II helicase (1); hypo…
PC_002243	31	None_provided (31); 6-pyruvoyl tetrahydrobiopterin synthase (1); QueD (1)
PC_002244	33	None_provided (33)
PC_002245	5	None_provided (5); hypothetical protein JWAP_00022 (1); hypothetical protein JWX_00024 (1); putative tail fiber protein (4); tail fibers protein (3); putative phage tail protein (1); phage tail fiber protein (2); putative tail tip protein (3); tail fiber (3); tail fiber protein (4); hypothetical protein (1); putative tail protein (1); L-shaped tail fiber assembly (2); gp25 (1); Phage tail fiber p…
PC_002246	5	None_provided (5); portal protein (9); hypothetical protein BPABA456_00210 (1); putative portal protein (1); putative portal vertex protein (1); BcepGomrgp05 (1); putative structural protein 1 (1); structural protein (2); hypothetical protein EK99P-1_0003 (1); minor tail protein (2); hypothetical protein HK578_003 (1); putative minor tail protein (1); hypothetical protein (1); phage structural pr…
PC_002247	12	None_provided (12); hypothetical protein 933Wp11 (1); hypothetical protein PBV4795_ORF10 (1); hypothetical protein HK630_033 (1); hypothetical protein VT2-Sap11 (1); conserved hypothetical protein (endogenous virus) (1); hypothetical protein YYZ_gp12 (1); hypothetical protein (8); hypothetical protein phi191_00047 (1); hypothetical protein PhiV10p32 (1); hypothetical protein vb_24B_8c (1); hypoth…
PC_002250	27	None_provided (27); Cox (4); regulatory protein Cox (2)
PC_002252	33	None_provided (33)
PC_002253	1	None_provided (1); scaffolding protein (26); scaffold protein (3); hypothetical protein TM4_gp8 (1); hypothetical protein WIVsmall_78 (1); gp6 (1)
PC_002254	33	None_provided (33)
PC_002255	2	None_provided (2); unnamed protein product (1); tail protein (1); putative tail-component (2); capsid and scaffold protein (1); structural protein (1); ORF049 (1); hypothetical protein SA13_44 (1); putative major tail protein (3); hypothetical protein StauST398-3_0050 (1); putative head-tail component (1); ORF050 (1); ORF040 (1); ORF041 (2); ORF046 (1); conserved hypothetical protein (1); ORF043 …
PC_002256	1	None_provided (1); hypothetical protein 7-7-1_00030 (1); nucleotide pyrophosphohydrolase domain protein (1); hypothetical protein CGPG_00068 (1); MazG-like protein (3); MazG-like nucleoside triphosphate pyrophosphohydrolase (1); hypothetical protein GMA6_8 (1); nucleotide pyrophosphohydrolase (3); hypothetical protein SEA_JUMBO_78 (1); MazG (7); hypothetical protein PBI_GAIA_126 (1); hypothetical…
PC_002305	32	None_provided (32)
PC_002306	1	None_provided (1); hypothetical protein APCd_gp47 (1); tail length tape measure-related protein (2); putative tape measure protein (7); tail protein T (2); tail tape measure protein (5); putative tail tape measure protein (3); putative tail length tape-measure protein (1); hypothetical protein PSYG_00059 (1); putative tail protein (1); hypothetical protein RHYG_00040 (1); tape measure protein (2)…
PC_002307	16	None_provided (16); MuQ-like tail protein (1); MuP protein (1); tail protein (8); putative tail protein (2); baseplate assembly protein (1); tail protein GpP (1); Tail protein (1); P protein (1)
PC_002308	26	None_provided (26); integrase (3); putative integrase (2); site-specific recombinase (1)
PC_002309	23	None_provided (23); putative terminase small subunit (1); TerL (4); large sub-unit terminase, partial (1); small sub-unit terminase (1); putative terminase large subunit (1); TerS (1)
PC_002310	32	None_provided (32)
PC_002311	12	None_provided (12); DNA replication protein P (1); replicative DNA helicase (5); 12 (1); hypothetical protein (4); Gp55-like protein (1); putative helicase (1); Gp55 (1); helicase (3); DnaB helicase (2); hypothetical protein P22gp52 (1)
PC_002312	5	None_provided (5); hypothetical protein (5); putative SaPI1 derepressor (1); ORF117 (1); hypothetical protein SA13_19 (1); hypothetical protein StauST398-1_0046 (1); hypothetical protein StauST398-5_0022 (1); hypothetical protein phiJB_ORF22 (1); hypothetical protein CUR021 (1); hypothetical protein SABPV108_gp24 (1); ORF108 (4); ORF087 (1); ORF098 (1); ORF103 (1); ORF101 (1); 77ORF104 (1); conse…
PC_002313	21	None_provided (21); gp32 (1); hypothetical protein BhaS171_00052 (1); hypothetical protein ISGA_17 (1); hypothetical protein (1); hypothetical protein StauST398-3_0016 (1); ORF016 (1); ORF015 (1); DNA replication protein (1); hypothetical protein SauSIPLA88_gp17 (1); ORF014 (1); putative replication protein (1)
PC_002314	11	None_provided (11); HNH endonuclease (3); conserved phage protein (1); HNH endonuclease domain protein (2); putative phage endonuclease (1); hypothetical protein A2p63 (1); small terminase subunit (2); hypothetical protein J1_63 (1); hypothetical protein PL1_59 (1); endonuclease (1); unnamed protein product, partial (1); hypothetical protein CUR035 (1); hypothetical protein (2); phi PVL ORF 63 ho…
PC_002315	23	None_provided (23); Bbp9 (1); putative tail fiber protein (2); hypothetical protein (2); putative tail fiber (1); putative tail spike protein (1); unnamed protein product (1); tailspike protein (1)
PC_002316	23	None_provided (23); putative large terminase subunit (1); putative phage terminase, large subunit (1); putative terminase large subunit (2); putative phage terminase large subunit (2); Putative terminase large subunit (1); unnamed protein product (1); terminase large subunit (1)
PC_002317	22	None_provided (22); putative TerS small-subunit terminase (1); terminase small subunit (2); putative small terminase subunit (1); putative terminase small subunit (3); hypothetical protein PAEP54_00390 (1); unnamed protein product (2)
PC_002318	20	None_provided (20); hypothetical protein (2); hypothetical protein BI096_gp40 (1); EaA (2); Phi92_gp011 (1); EaA protein (3); hypothetical protein LOKG_00056 (1); Eaa1 (1); hypothetical protein ST64Tp09 (1)
PC_002319	32	None_provided (32)
PC_002320	32	None_provided (32)
PC_002321	32	None_provided (32)
PC_002322	27	None_provided (27); hypothetical protein BV1_gp28 (1); major tail protein (1); Orf50 (1); hypothetical protein PH10_gp42 (1); hypothetical protein phiARI0131-2_9 (1)
PC_002323	22	None_provided (22); terminase small subunit nu1 (4); terminase small subunit (1); DNA packaging protein (2); gp1 (1); small terminase subunit (1); Lambda Nu1 homolog (1); Putative small subunit (Nu1 homolog) of DNA packaging dimer (1); DNA-packaging protein (1)
PC_002324	23	None_provided (23); portal protein gpB (1); portal protein (2); portal protein B (1); capsid portal protein (1); capsid component (1); processed B (1); gp4 (1); bacteriophage portal protein (1); Lambda gpB homolog (1)
PC_002325	22	None_provided (22); hypothetical protein BCBBV1cgp44 (1); putative minor capsid protein (4); putative capsid protein (1); putative minor capsid protein 3 (1); minor_capsid_2 domain protein (1); phage capsid protein (1); minor capsid protein (1)
PC_002326	21	None_provided (21); hypothetical protein BCBBV1cgp48 (1); hypothetical protein SpyM3_1218 (1); hypothetical protein st5093phage_26 (1); hypothetical protein A25_37 (1); hypothetical protein (1); hypothetical protein phiPH15_gp46 (1); hypothetical protein phiARI0468-4_7 (1); phage Gp15 protein (1); hypothetical protein phiNJ2_0011 (1); hypothetical protein phiNJ2_0012 (1); hypothetical protein-pha…
PC_002327	32	None_provided (32)
PC_002328	26	None_provided (26); terminase large subunit (1); putative phage terminase large subunit (2); putative terminase large subunit (2); phage terminase, large subunit, PBSX family (1)
PC_002329	32	None_provided (32)
PC_002330	8	None_provided (8); hypothetical protein BC1906 (1); phage tail tape measure protein (3); tail tape measure protein, TP901 family, core region (1); tail length tape-measure protein (2); putative tail tape measure protein (1); tape measure protein (1); tapemeasure (1); tail length tape measure protein (3); lytic transglycosylase (1); phage tail tape measure protein like (1); tail tape measure prote…
PC_002331	27	None_provided (27); exonuclease (2); VRR-NUC domain containing protein (2); RecB (1)
PC_002332	32	None_provided (32)
PC_002333	32	None_provided (32)
PC_002334	24	None_provided (24); XRE family transcriptional regulator (1); cI-like repressor (1); repressor (3); putative cI repressor (1); CI (1); putative repressor (1)
PC_002335	32	None_provided (32)
PC_002336	31	None_provided (31); hypothetical protein SEN34_5 (1)
PC_002337	31	None_provided (31); putative anti-repressor protein (1)
PC_002338	32	None_provided (32)
PC_002339	32	None_provided (32)
PC_002340	27	None_provided (27); ATPase containing protein (1); hypothetical protein HK629_039 (1); hypothetical protein (1); hypothetical protein HK620p12 (1); ATPase (1)
PC_002341	32	None_provided (32)
PC_002342	32	None_provided (32)
PC_002343	32	None_provided (32)
PC_002344	32	None_provided (32)
PC_002345	24	None_provided (24); gp055 (1); hypothetical protein AF_041 (1); hypothetical protein (1); hypothetical protein PaMx42_31 (1); hypothetical protein PaMx74_60 (1); hypothetical protein PAEP54_00620 (1); hypothetical protein F116p23 (1); hypothetical protein RCTITAN_32 (1)
PC_002346	22	None_provided (22); large subunit terminase (4); terminase large subunit (2); putative terminase large subunit (1); Phage terminase large subunit (1); Phage large terminase small subunit (1); putative large terminase (1)
PC_002347	30	None_provided (30); putative recombinase protein (1); hypothetical protein phiLC3p10 (1)
PC_002348	27	None_provided (27); gp37 (1); gp83 (1); hypothetical protein phage1322_17 (1); gp51 (1); hypothetical protein SLPG_00060 (1)
PC_002349	32	None_provided (32)
PC_002350	28	None_provided (28); major tail protein (2); putative major tail protein (2)
PC_002351	26	None_provided (26); hypothetical protein CGPG_00036 (1); phage replication initiation protein (1); putative primosome component (1); hypothetical protein PH10_gp11 (1); DnaD (1); primosome component (1)
PC_002352	31	None_provided (31); hypothetical protein 9NA_037 (1)
PC_002353	32	None_provided (32)
PC_002354	32	None_provided (32)
PC_002355	31	None_provided (31); truncated putative phage structural protein (1)
PC_002356	32	None_provided (32)
PC_002357	32	None_provided (32)
PC_002358	21	None_provided (21); minor capsid protein (1); putative calcineurin-like phosphoesterase (1); ORF48 (1); minor structural protein 4 (1); Orf55 (1); structural protein (1); gp061 (endogenous virus) (1); gp064 (endogenous virus) (1); antireceptor (3)
PC_002359	10	None_provided (10); putative lysin (6); N-acetylmuramoyl-L-alanine amidase (4); lytic amidase (1); amidase_2 domain protein (9); phage lytic amidase (1); putative N-acetyl-L-alanine amidase (1)
PC_002360	32	None_provided (32)
PC_002361	31	None_provided (31); ssb gene product (1)
PC_002362	17	None_provided (17); putative tail tape measure protein (1); putative tail protein (2); tail protein (5); putative phage tail protein (1); putative tail tape measure (1); phage tail tape measure (1); tail tape measure protein (1); phage tail tape measure protein (1); phage protein U-like (1); phage-related tail protein (1)
PC_002365	32	None_provided (32)
PC_002366	32	None_provided (32)
PC_002368	27	None_provided (27); MazG nucleotide pyrophosphohydrolase (1); putative MazG nucleotide pyrophosphohydrolase (1); MazG nucleotide pyrophosphohydrolase domain protein (1); hypothetical protein Mx8p26 (1); nucleotide pyrophosphohydrolase (1)
PC_002369	32	None_provided (32)
PC_002370	32	None_provided (32)
PC_002371	25	None_provided (25); hypothetical protein DS50101_38 (1); hypothetical protein DS63301_36 (1); hypothetical protein phiLC3p36 (1); ORF35 (1); hypothetical protein SpyM3_1109 (1); gp44 (1); hypothetical protein (1)
PC_002372	29	None_provided (29); terminase large subunit (endogenous virus) (2); putative phage terminase, large subunit (1)
PC_002373	26	None_provided (26); integrase (3); phage integrase (2); putative integrase (1)
PC_002374	32	None_provided (32)
PC_002375	14	None_provided (14); hypothetical protein CPKG_00037 (1); hypothetical protein CPWG_00019 (1); hypothetical protein HK639_03 (1); portal protein (3); putative structural protein (3); hypothetical protein CPAG_00038 (1); structural protein (1); hypothetical protein (2); putative portal protein (1); hypothetical protein BPPAER656_00790 (1); hypothetical protein ORF013 (1); structural phage protein (…
PC_002376	32	None_provided (32)
PC_002377	3	None_provided (3); minor structural protein (5); ORF002 (1); minor protein (1); phage minor structural protein (3); unnamed protein product (2); hypothetical protein SPbetalike_00056 (1); hypothetical protein StauST398-4_0055 (1); hypothetical protein SA1764 (1); structural protein (10); hypothetical protein (2); phi PVL ORF 20 and 21 homologue (1); 77ORF002 (1)
PC_002378	16	None_provided (16); puative prophage anti-repressor (1); similar to C2 of bacteriophage L (1); prophage antirepressor (1); prophage anti-repressor (1); hypothetical protein (3); Cro repressor (2); hypothetical protein PAEP54_00500 (1); putative repressor protein (1); Cro (2); Cro repressor protein (1); antirepressor protein (1); Cro protein (1)
PC_002379	32	None_provided (32)
PC_002380	32	None_provided (32)
PC_002381	14	None_provided (14); hypothetical protein SfVp31 (1); conserved hypothetical protein (endogenous virus) (1); hypothetical protein (6); hypothetical protein mEp460_034 (1); hypothetical protein phi191_00038 (1); hypothetical protein phi191_00037 (1); hypothetical phage protein (1); hypothetical protein 118970sal3_00112 (1); hypothetical protein 118970sal3_00048 (1); hypothetical protein sb36 (1); h…
PC_002382	32	None_provided (32)
PC_002385	32	None_provided (32)
PC_002387	17	None_provided (17); putative N6-methyltransferase (1); hypothetical protein SfVp48 (1); conserved hypothetical protein (endogenous virus) (1); putative DNA methylase (3); DNA methylase (1); gp52 (1); putative DNA adenine methylase (1); DNA modification methylase (1); ORF17 (1); gp53 protein (1); gp54 protein (1); adenine-specific methyltransferase (1); DNA adenine-methylase (1)
PC_002388	15	None_provided (15); putative head-tail adaptor (5); head-tail connector II (10); head-tail adaptor protein (1); bacteriophage head-tail adaptor (1)
PC_002389	14	None_provided (14); phage tail tape measure protein (1); putative tail component (1); tail length tape measure protein (9); tail length tape measure protein H (2); putative tail protein (1); Putative tail length tape measure protein (1); tail protein (1); putative tail length tape measure protein precursor (1); tail tape measure protein (1)
PC_002390	9	None_provided (9); single stranded DNA-annealing protein (1); single-strand DNA annealing protein (1); ssDNA-annealing protein (3); RecT recombination protein (1); RecT family protein (4); recT (1); DNA single-strand annealing protein RecT (1); putative phage-related DNA recombination protein (1); unnamed protein product (1); RecT family recombinase (1); recombination and repair protein RecT (1);…
PC_002391	14	None_provided (14); putative endolysin (4); Phage endolysin (1); endolysin (5); Lyz (1); lysozyme (4); lys (1); Lys (1); lysin (1)
PC_002392	32	None_provided (32)
PC_002393	32	None_provided (32)
PC_002394	32	None_provided (32)
PC_002395	32	None_provided (32)
PC_002396	32	None_provided (32)
PC_002397	1	None_provided (1); conserved hypothetical protein (1); unnamed protein product (1); hypothetical protein Aeh1p164 (1); hypothetical protein (8); hypothetical protein PC14_00151 (1); hypothetical protein NCTC12673_gp094 (1); hypothetical protein CPT_Michonne_gp140 (1); hypothetical protein CPT_Moogle85 (1); hypothetical protein S13_196 (1); hypothetical protein GAP32_176 (1); hypothetical protein …
PC_002398	13	None_provided (13); putative DNA methylase (1); putative methylase (1); DNA methylase (2); hypothetical protein DS28201_24 (1); hypothetical protein DS98201_25 (1); hypothetical protein BM13_27 (1); hypothetical protein P335p20 (1); ORF22 (1); hypothetical protein ul36_28 (1); type I restriction-modification system (1); putative methylotransferase (1); gp42 (1); putative methyltransferase (1); hy…
PC_002400	7	None_provided (7); putative phage terminase large subunit (1); putative terminase large subunit (4); terminase large subunit (8); putative TerL large-subunit terminase (1); gp2 (1); phage terminase large subunit (2); hypothetical protein PAEP54_00380 (1); unnamed protein product (1); putative terminase protein large subunit (1); large terminase subunit (2); terminase (3)
PC_002403	1	None_provided (1); dsDNA helicase (2); DnaB-like helicase (12); DnaC helicase (1); DNAB-like helicase (1); DNA helicase (3); DnaB helicase (1); hypothetical protein NALA_83 (1); DNAB helicase (1); DNA B-like helicase (1); DnaB (2); gp80 (1); gp82 (2); DnaC (1); DnaC-like DNA helicase (1); hypothetical protein Kostya_81 (1)
PC_002404	32	None_provided (32)
PC_002405	1	None_provided (1); regulatory protein CIII (4); putative regulatory protein CIII (1); gp52 (1); CIII protein (8); C3 (4); antitermination protein (2); C3 protein (2); cIII (2); CIII (1); CIII-like protein (1); putative CIII protein (1); regulatory protein cIII (2); hypothetical protein ST64Tp20 (1); gene 32 protein (1)
PC_002407	1	None_provided (1); recombination endonuclease VII (1); putative DNA endonuclease VII (11); putative DNA endonuclease (2); Phage endonuclease (2); DNA endonuclease VII (2); endonuclease (2); hypothetical protein LIMEzero_ORF26 (1); recombination endonuclease VII provisional (1); endonuclease type 7 (2); predicted phage DNA Endonuclease VII (1); endonuclease VII (2); putative endonuclease (3); DNA …
PC_002448	27	None_provided (27); unnamed protein product (1); hypothetical protein phiCP51_0030 (1); gp40 (1); protein of unknown function DUF955 (1)
PC_002449	9	None_provided (9); DNA stabilization gp4 (1); DNA stabilization protein (10); Gp4 (3); P27 (1); putative head DNA stabilization protein (1); Tail accessory protein (1); head completion protein (2); capsid portal closure protein (1); gene 7 protein (1); phage DNA stabilization protein (1)
PC_002450	20	None_provided (20); replication protein gp46 (1); putative DNA replication protein O (1); replication protein O (3); putative replication protein O (1); DNA replication protein O (3); replication initiation protein 15 (1); DNA replication protein (1)
PC_002451	4	None_provided (4); putative holin (2); holin (11); hypothetical protein StauST398-2_0058 (1); phage holin (1); ORF029 (1); ORF037 (1); ORF031 (3); ORF028 (1); ORF032 (1); ORF033 (1); ORF027 (1); ORF026 (1); putative holin protein (2)
PC_002453	22	None_provided (22); hypothetical protein BI095_gp16 (1); lytic transglycosylase (1); hypothetical structural protein (1); putative structural lysozyme (1); Putative structural lysozyme (1); unnamed protein product (1); putative lytic transglycosylase (1); structural protein (1); hypothetical protein (1)
PC_002454	29	None_provided (29); cytosine methyltransferase (1); putative methylase (1)
PC_002455	30	None_provided (30); tail terminator (1)
PC_002456	31	None_provided (31)
PC_002457	31	None_provided (31)
PC_002458	31	None_provided (31)
PC_002459	31	None_provided (31)
PC_002460	24	None_provided (24); putative holliday junction resolvase (3); putative Holliday junction resolvase (3); hypothetical protein P087_gp08 (1)
PC_002461	24	None_provided (24); prohead protease (1); putative ClpP protease (6)
PC_002462	31	None_provided (31)
PC_002463	23	None_provided (23); head decoration protein D (2); head decoration protein (2); head-DNA stabilization protein (2); gp7 (1); bacteriophage head decoration protein (1); Lambda gpD homolog (1)
PC_002464	23	None_provided (23); major head subunit E (2); major head subunit (2); major capsid (head) protein (1); capsid component (1); gp8 (1); bacteriophage major capsid protein (1); Lambda gpE homolog (1)
PC_002465	23	None_provided (23); tail length tape measure protein (5); tail length tape measure protein H (1); tail component (1); gp16 (1)
PC_002466	26	None_provided (26); Cro-like protein phage associated (1); hypothetical protein CU5_35 (1); helix-turn-helix protein (1); ORF049 (1); ORF071 (1)
PC_002467	30	None_provided (30); PemK family transcriptional regulator (1)
PC_002468	31	None_provided (31)
PC_002469	31	None_provided (31)
PC_002470	31	None_provided (31)
PC_002471	31	None_provided (31)
PC_002472	10	None_provided (10); replication protein (1); DNA replication protein O (8); gene O protein (2); similar to O protein of bacteriophage HK022 (1); O protein (2); replication protein O (3); Gp18 (2); hypothetical protein ST64Tp28 (1); gene 43 protein (1)
PC_002473	30	None_provided (30); hypothetical protein Phi46:1_gp18 (1)
PC_002474	30	None_provided (30); structural protein (1)
PC_002475	29	None_provided (29); phage portal protein (1); hypothetical protein CGPG_00024 (1)
PC_002476	31	None_provided (31)
PC_002477	31	None_provided (31)
PC_002478	31	None_provided (31)
PC_002479	31	None_provided (31)
PC_002480	16	None_provided (16); tail assembly protein (2); hypothetical protein LfeInf_082 (1); structural protein (2); putative receptor binding protein (2); putative baseplate (1); hypothetical protein BK5-Tp18 (1); putative tail-host specificity protein (1); receptor binding protein (1); Orf54 (1); host-specificity (2); putative tail fiber protein (1)
PC_002481	29	None_provided (29); phage-associated protein/endopeptidase (1); hypothetical protein Ljo_1425 (1)
PC_002482	7	None_provided (7); major capsid protein (11); major head protein (3); putative capsid protein (3); phage major capsid protein (1); phage capsid (1); ORF011 (1); ORF009 (1); ORF010 (1); SLT orf 37-like protein (1); hypothetical protein phiSLTp42 (1)
PC_002483	7	None_provided (7); portal protein (17); putative portal protein (2); head portal protein (2); ORF010 (1); ORF008 (1); ORF009 (1)
PC_002484	7	None_provided (7); hypothetical protein phiCP7R_005 (1); hypothetical protein phiCP7R_004 (1); hypothetical protein phiCPV4_004 (1); hypothetical protein LaP1706_gp63 (1); hypothetical protein (5); hypothetical protein LP048_020 (1); hypothetical protein LP083-2_030 (1); hypothetical protein LP125_032 (1); gp38 (2); hypothetical protein AG2_011 (1); gp17 (1); hypothetical protein Lo5R7ANS_37 (1);…
PC_002485	31	None_provided (31)
PC_002486	31	None_provided (31)
PC_002487	31	None_provided (31)
PC_002488	31	None_provided (31)
PC_002489	31	None_provided (31)
PC_002490	31	None_provided (31)
PC_002491	25	None_provided (25); putative lysin (3); lysin (3)
PC_002492	31	None_provided (31)
PC_002493	31	None_provided (31)
PC_002494	17	None_provided (17); DNA gyrase subunit B (3); hypothetical protein (1); gp252 (1); putative DNA gyrase B subunit (1); putative DNA gyrase (1); putative DNA gyrase subunit B-topoisomerase (2); DNA gyrase (1); topoisomerase IV subunit B protein (1); gyrB gene product (1); DNA-topoisomerase II B-subunit (1); DNA-gyrase B-subunit (1)
PC_002495	31	None_provided (31)
PC_002496	31	None_provided (31)
PC_002497	25	None_provided (25); hypothetical protein (1); tail-associated lysin (2); structural protein (1); hypothetical protein phiLC3p43 (1); ORF44 (1)
PC_002498	25	None_provided (25); tail protein (2); distal tail protein (2); hypothetical protein phiLC3p42 (1); ORF43 (1)
PC_002499	11	None_provided (11); putative phage major tail protein (1); major tail protein (15); TP901-1 family major tail protein (1); hypothetical protein (1); hypothetical protein GBK2_11 (1); hypothetical protein SpyM3_1316 (1)
PC_002500	26	None_provided (26); phage holin (1); holin (4)
PC_002501	29	None_provided (29); putative recombinase XerD (1); putative site specific recombinase Int2 (1)
PC_002502	31	None_provided (31)
PC_002503	31	None_provided (31)
PC_002504	1	None_provided (1); hypothetical protein (13); gp148 (1); hypothetical protein lb338_phage_151 (1); hypothetical protein LP048_139 (1); hypothetical protein LP083-2_153 (1); hypothetical protein LP125_148 (1); hypothetical protein AG2_132 (1); gp139 (1); hypothetical protein 812_150 (1); hypothetical protein GH15_143 (1); hypothetical protein P108_0044 (1); conserved hypothetical protein (1); hypo…
PC_002505	31	None_provided (31)
PC_002506	31	None_provided (31)
PC_002507	15	None_provided (15); hypothetical protein AH6C_026 (1); putative tail-fiber protein (1); putative tail fiber assembly protein (1); tail fiber assembly protein (6); Putative fiber assembly protein (1); bacteriophage side tail fiber assembly factor & structural component (1); Lambda gpTfa homolog (1); bacteriophage side tail fiber assembly protein (1); Lambda gpTfa analog (1); putative bacteriophage…
PC_002508	31	None_provided (31)
PC_002509	31	None_provided (31)
PC_002510	31	None_provided (31)
PC_002511	31	None_provided (31)
PC_002512	31	None_provided (31)
PC_002513	30	None_provided (30); serine recombinase (endogenous virus) (1)
PC_002514	21	None_provided (21); hypothetical protein PANG_00068 (1); hypothetical protein (6); hypothetical protein StauST398-4_0038 (1); hypothetical protein SA1778 (1); 77ORF037 (1)
PC_002515	31	None_provided (31)
PC_002516	31	None_provided (31)
PC_002519	18	None_provided (18); hypothetical protein BM5_98 (1); unnamed protein product (1); hypothetical protein phiCT9441A_13 (endogenous virus) (1); phage protein (1); hypothetical protein HARRISON_60 (1); Gam-like protein (1); hypothetical protein SA97_052 (1); hypothetical protein (1); ORF023 (1); conserved hypothetical protein (1); ORF022 (1); hypothetical protein phiETA3_gp15 (1); hypothetical protei…
PC_002520	29	None_provided (29); hypothetical protein (2)
PC_002521	23	None_provided (23); HTH transcription regulator (1); conserved phage protein (2); hypothetical protein BhaS171_00066 (1); hypothetical protein (2); sigma-70 RNA polymerase (1); ORF044 (1)
PC_002522	31	None_provided (31)
PC_002523	31	None_provided (31)
PC_002524	31	None_provided (31)
PC_002525	31	None_provided (31)
PC_002526	31	None_provided (31)
PC_002527	31	None_provided (31)
PC_002528	31	None_provided (31)
PC_002529	31	None_provided (31)
PC_002530	31	None_provided (31)
PC_002531	14	None_provided (14); hypothetical protein (2); gp7 (1); hypothetical protein 535AP2_05 (1); hypothetical protein 587AP2_05 (1); coat protein (2); hypothetical protein JBD44_22 (1); hypothetical protein PAEP54_00340 (1); unnamed protein product (1); hypothetical protein SPN3UB_0005 (1); hypothetical protein VIP0015 (1); hypothetical protein AMBK_05 (1); hypothetical protein phiLM21_p041 (endogenous…
PC_002533	1	None_provided (1); NUDIX hydrolase (1); nudix hydrolase (21); nudE gene product (1); NudE nudix hydrolase (5); hypothetical protein JD18_115 (1); putative nudix hydrolase (1)
PC_002535	15	None_provided (15); single-stranded DNA binding protein (3); ssDNA-binding protein (1); ssDNA binding protein (8); DNA binding protein (1); single stranded DNA binding protein (1); single-stranded DNA-binding protein (1); putative single-stranded DNA binding protein (1)
PC_002536	1	None_provided (1); HNH endonuclease (20); HNH endonuclease domain protein (2); hypothetical protein ENKOSI_79 (1); hypothetical protein SEA_GENGAR_96 (1); hypothetical protein Leo_0058 (1); hypothetical protein TM4_gp92 (1); HNH protein (2); hypothetical protein Halo63 (1); terminase associated HNH endonuclease (1)
PC_002537	24	None_provided (24); DNA replication (1); replication protein (2); gpA (3); putative replication protein (1)
PC_002541	31	None_provided (31)
PC_002543	5	None_provided (5); gp31 (1); hypothetical protein HK106_022 (1); hypothetical protein HK140_023 (1); hypothetical protein HK225_023 (1); hypothetical protein HK446_022 (1); hypothetical protein HK542_021 (1); hypothetical protein HK544_022 (1); hypothetical protein HK633_022 (1); hypothetical protein mEp043_021 (1); hypothetical protein mEp235_023 (1); hypothetical protein mEp237_022 (1); hypothe…
PC_002547	1	None_provided (1); putative capsid protein (14); phage capsid and scaffold protein (1); capsid protein (11); major capsid protein (1); capsid and scaffold protein (1); putative major capsid protein (1); hypothetical protein LIMEzero_ORF40 (1)
PC_002549	1	None_provided (1); hypothetical protein Ac42p078 (1); hypothetical protein Acj61p081 (1); hypothetical protein Acj9p083 (1); conserved hypothetical protein (1); hypothetical protein EpBp7_0092 (1); unnamed protein product (1); hypothetical protein EpJS10_0041 (1); RB69ORF051c hypothetical protein (2); hypothetical protein VR5_045 (1); hypothetical protein APCEc01_254 (1); hypothetical protein EpJ…
PC_002550	31	None_provided (31)
PC_002551	15	None_provided (15); DNA methylase (6); methylase (2); DNA methyltransferase (4); site-specific DNA methylase (1); gp65 (1); gp64 (1); putative DNA methyltransferase (1)
PC_002552	1	None_provided (1); hypothetical protein (8); ORF072 (2); hypothetical protein phiJB_ORF14 (1); hypothetical protein SAPPV1_gp13 (1); hypothetical protein CUR013 (1); phi ETA orf 16-like protein (1); ORF064 (1); ORF059 (1); ORF071 (1); ORF065 (1); ORF075 (1); 77ORF064 (1); hypothetical protein SPV-80A_gp15 (1); ORF073 (1); hypothetical protein cn41 (1); ORF077 (1); hypothetical protein SauSIPLA88_…
PC_002580	30	None_provided (30)
PC_002581	1	None_provided (1); phage endolysin (1); lytic enzyme (5); glycoside hydrolase (1); putative lysis protein (1); gp5 baseplate hub subunit and tail lysozyme (1); Lytic enzyme (2); endolysin (2); hypothetical protein PP141_gp47 (1); Predicted chitinase (1); lytic protein (1); hypothetical protein ORF046 (1); putative endolysin (5); glycoside hydrolase family 19 (1); putative lysozyme-like endolysin …
PC_002582	20	None_provided (20); hypothetical protein KS10_gp07 (1); zinc finger protein (1); putative zinc-finger containing protein (1); hypothetical protein pro483_8 (1); Orf82 (1); gp82 (1); hypothetical protein (1); DksA-like zinc finger domain containing protein (1); C4-type zinc finger protein (1); hypothetical protein L-413Cp36 (1)
PC_002583	5	None_provided (5); portal protein (14); hypothetical protein Mup29 (1); portal protein gp29 (1); hypothetical protein JBD24_032 (1); PF06074 family protein (1); hypothetical protein JBD30_032 (1); hypothetical protein JBD5_031 (1); hypothetical protein JBD88a_029 (1); hypothetical protein (1); putative portal protein (3)
PC_002584	15	None_provided (15); MuV-like tail protein (1); putative tail protein (4); tail protein (3); hypothetical protein P27p51 (1); hypothetical protein (1); hypothetical protein Mup46 (1); hypothetical protein RHXG_00021 (1); hypothetical protein PPF1_22 (1); hypothetical protein SfMu_46 (1); hypothetical protein VPCG_00004 (1)
PC_002585	30	None_provided (30)
PC_002586	30	None_provided (30)
PC_002587	4	None_provided (4); ribonucleotide-diphosphate reductase subunit alpha (2); ribonucleotide-diphosphate reductase alpha subunit (4); ribonucleoside-diphosphate reductase, alpha subunit (1); putative ribonucleoside-diphosphate reductase subunit alpha NrdA (1); ribonucleotide reductase of class Ia (aerobic) alpha subunit (6); orf099 gene product (1); ribonucleoside triphosphate reductase alpha chain …
PC_002588	5	None_provided (5); hypothetical protein JJJB_0064 (1); hypothetical protein ADP65_00051 (1); hypothetical protein Presley_71 (1); holliday junction resolvase (1); putative holliday junction resolvase (1); hypothetical protein EpBp4_0036 (1); hypothetical protein ECBP1_0053 (1); hypothetical protein IME11_23 (1); unnamed protein product (1); hypothetical protein PhAPEC5_50 (1); hypothetical protei…
PC_002589	16	None_provided (16); glutaredoxin-related protein (4); glutaredoxin (4); hypothetical protein RaK2_00033 (1); hypothetical protein (1); putative glutaredoxin 1 (1); unnamed protein product (1); putative glutaredoxin protein (1); hypothetical protein VPHG_00014 (1)
PC_002591	11	None_provided (11); putative tail protein (1); side tail fiber protein (3); tail fiber (12); tail fiber protein of complex nature (1); phage tail protein (1); phage tail protein 1 (1)
PC_002592	28	None_provided (28); major capsid protein (1); major capsid (1)
PC_002593	24	None_provided (24); DNA packaging protein (6)
PC_002594	26	None_provided (26); Orf6 (1); hypothetical protein (1); hypothetical protein phiARI0468-2_45 (1); repressor protein (1)
PC_002595	22	None_provided (22); terminase small subunit (2); hypothetical protein phiadhp39 (1); conserved hypothetical protein (1); ORF21 (1); hypothetical protein DT1p02 (1); putative terminase small subunit (1); putative small subunit terminase (1)
PC_002596	25	None_provided (25); P27 family phage terminase small subunit (1); putative small terminase subunit (1); putative terminase small subunit (1); Orf40 (1); Orf38 (1)
PC_002597	30	None_provided (30)
PC_002598	30	None_provided (30)
PC_002599	25	None_provided (25); phage terminase small subunit, P27 family (1); terminase small subunit (2); putative terminase small subunit (2)
PC_002600	27	None_provided (27); HNH endonuclease family protein (endogenous virus) (2); HNH endonuclease domain protein (1)
PC_002601	29	None_provided (29); putative transcriptional regulator (1)
PC_002602	20	None_provided (20); Bbp17 (1); hypothetical protein BcepC6B_gp08 (1); putative major capsid protein (2); hypothetical protein (2); hypothetical protein PhiV10p10 (1); Putative major capsid protein (1); unnamed protein product (1); major capsid protein (1)
PC_002603	20	None_provided (20); Bbp18 (1); putative peptidase (1); hypothetical protein (3); hypothetical protein PhiV10p09 (1); putative endoprotease (2); Putative endoprotease (1); unnamed protein product (1)
PC_002604	28	None_provided (28); tail tube (1); tail tube FII family protein (1)
PC_002605	28	None_provided (28); tail protein (1); hypothetical protein SBVcX29_0056 (1)
PC_002606	30	None_provided (30)
PC_002607	20	None_provided (20); hypothetical protein Phi13:2_gp007 (1); hypothetical protein Phi18:3_gp008 (1); hypothetical protein Phi19:3_gp009 (1); DNA methylase (1); DNA methyltransferase (2); adenine-specific methyltransferase (1); N-6 adenine-specific DNA methylase (1); putative N-6 adenine-specific DNA methylase (1); modification methylase (1)
PC_002608	30	None_provided (30)
PC_002609	28	None_provided (28); hypothetical protein BCBBV1cgp45 (1); minor capsid protein (1)
PC_002610	29	None_provided (29); putative transcriptional regulator (1)
PC_002611	30	None_provided (30)
PC_002612	5	None_provided (5); thymidine kinase (15); unnamed protein product (1); tk thymidine kinase (1); Tk (1); Tk thymidine kinase (4); tk gene product (1); putative thymidine kinase (1); Putative thmidine kinase (1)
PC_002613	29	None_provided (29); putative resolvase (1)
PC_002614	30	None_provided (30)
PC_002615	30	None_provided (30)
PC_002616	18	None_provided (18); dnaG primase (1); gp229 (1); gp419 (1); DNA primase (5); putative primase (1); putative DNA primase (2); unnamed protein product (1)
PC_002617	30	None_provided (30)
PC_002618	28	None_provided (28); hypothetical protein Phi19:1_gp040 (1); unnamed protein product (1)
PC_002619	28	None_provided (28); replicative DNA helicase (1); hypothetical protein VPEG_00085 (1)
PC_002620	30	None_provided (30)
PC_002621	24	None_provided (24); gp294 (1); hypothetical protein phiCTP1_gp51 (1); hypothetical protein P2559S_66 (1); DNA adenine methyltransferase (1); hypothetical protein HCTV2_11 (1); gp77 (1)
PC_002622	30	None_provided (30)
PC_002623	30	None_provided (30)
PC_002624	30	None_provided (30)
PC_002625	30	None_provided (30)
PC_002626	30	None_provided (30)
PC_002627	28	None_provided (28); gp139 (1); hypothetical protein VPEG_00065 (1)
PC_002628	29	None_provided (29); hypothetical protein SP15_300 (1)
PC_002629	30	None_provided (30)
PC_002630	29	None_provided (29); lambda repressor-like DNA-binding domain protein (1)
PC_002631	29	None_provided (29); hypothetical protein (1)
PC_002632	30	None_provided (30)
PC_002633	28	None_provided (28); gp8 (1); hypothetical protein LP101_008 (1)
PC_002634	24	None_provided (24); excisionase (4); putative excisionase (2)
PC_002635	29	None_provided (29); tail protein (1)
PC_002636	30	None_provided (30)
PC_002637	30	None_provided (30)
PC_002638	30	None_provided (30)
PC_002639	30	None_provided (30)
PC_002640	30	None_provided (30)
PC_002641	30	None_provided (30)
PC_002642	8	None_provided (8); hypothetical protein (3); hypothetical protein EFDG1_095 (1); DUF2828 domain containing protein (3); DUF2828 domain-containing protein (2); hypothetical protein AG2_051 (1); gp57 (1); hypothetical protein SEA_ARCHIE_55 (1); Von Willebrand-like domain protein (1); hypothetical protein SEA_GARDANN_55 (1); RNA binding protein (3); Von Willebrand factor-like protein (1); hypothetic…
PC_002643	3	None_provided (3); hypothetical protein BM5_111 (1); hypothetical protein CST152 (1); hypothetical protein E3_0177 (1); antirepressor (9); hypothetical protein GAL1_39 (1); hypothetical protein GMA1_36 (1); antirepressor protein (1); DNA-binding protein (1); DNA damage inducible protein D-like protein (2); hypothetical protein JABBAWOKKIE_61 (1); putative antirepresser (1); phage antirepressor (1…
PC_002644	30	None_provided (30)
PC_002645	29	None_provided (29); hypothetical protein LDL_075 (1)
PC_002646	30	None_provided (30)
PC_002647	23	None_provided (23); hypothetical protein COPG_00069 (1); DNA methyltransferase (2); structural protein (1); hypothetical protein L338C_020 (1); hypothetical protein RDJLphi1_gp71 (1); hypothetical protein VPEG_00107 (1)
PC_002648	30	None_provided (30)
PC_002649	30	None_provided (30)
PC_002650	30	None_provided (30)
PC_002651	26	None_provided (26); terminase large subunit (2); phage terminase large subunit (1); terminase-like family protein (1)
PC_002652	19	None_provided (19); major tail protein (3); MTP (1); Structural protein (1); tail assembly chaperone (1); putative structural protein (1); hypothetical protein SM1p46 (1); structural protein (1); hypothetical protein SF1_110 (1); ORFp27 (1)
PC_002653	27	None_provided (27); major head protein (1); major capsid protein, HK97 family (1); putative major capsid protein (1)
PC_002654	30	None_provided (30)
PC_002655	30	None_provided (30)
PC_002657	1	None_provided (1); tail fiber protein (10); putative tail fiber protein (6); putative tail fiber (1); hypothetical protein B508_00290 (1); hypothetical protein B508_00280 (1); hypothetical protein B508_00285 (1); gp34 (1); tail fiber (1); TspJ (1); tail protein (2); host specificity protein (1); putative host-specificity protein (1); hypothetical protein pSf1_0082 (1); hypothetical protein pSf2_0…
PC_002658	26	None_provided (26); conserved hypothetical protein (1); conserved protein of unknown function (2); hypothetical protein phiC2p10 (1)
PC_002659	30	None_provided (30)
PC_002660	30	None_provided (30)
PC_002661	30	None_provided (30)
PC_002662	30	None_provided (30)
PC_002663	22	None_provided (22); putative portal protein (1); portal protein (6); hypothetical protein Ljo_1438 (1)
PC_002665	29	None_provided (29); Cro/Cl family transcriptional regulator (endogenous virus) (1)
PC_002666	30	None_provided (30)
PC_002667	29	None_provided (29); hypothetical phage structural protein (1)
PC_002668	25	None_provided (25); Bbp38 (1); hypothetical protein BcepC6B_gp39 (1); hypothetical protein LOKG_00014 (1); hypothetical protein DSS3P1_77 (1); gp10 (1)
PC_002669	30	None_provided (30)
PC_002670	22	None_provided (22); hypothetical protein SfVp36 (1); hypothetical protein (1); hypothetical protein mEp460_040 (1); hypothetical protein 118970sal3_00118 (1); transcriptional regulator (2); hypothetical protein sb40 (1); DNA binding transcriptional regulator (1)
PC_002671	22	None_provided (22); Pas39 (1); DNA binding protein (3); hypothetical protein PBI_BIPOLAR_22 (1); AlpA-like transcriptional regulator (2); gp39 (1)
PC_002672	30	None_provided (30)
PC_002673	15	None_provided (15); portal protein (14); portal (1)
PC_002675	28	None_provided (28); putative tapemeasure protein (1); tape measure protein (1)
PC_002676	30	None_provided (30)
PC_002677	30	None_provided (30)
PC_002679	21	None_provided (21); ORF11 (1); hypothetical protein Tuc2009_12 (1); Orf14 (1); hypothetical protein jm3_0037 (1); hypothetical protein bIBB29_gp42 (1); unknown (1); e12 (1); hypothetical protein LPJV50_ORF34 (1); hypothetical protein sk1p37 (1)
PC_002682	22	None_provided (22); hypothetical protein (2); hypothetical protein JBD44_34 (1); hypothetical protein PAJU2_gp19 (1); hypothetical protein PAEP54_00220 (1); unnamed protein product (2); conserved hypothetical protein (1)
PC_002683	17	None_provided (17); gp3 (1); SPP1 family portal protein (2); phage portal protein (3); putative phage portal protein (1); portal protein (6)
PC_002684	29	None_provided (29); putative radical activating enzyme (1)
PC_002685	26	None_provided (26); CII protein (2); CII decision making protein (1); cII (1)
PC_002686	28	None_provided (28); conserved hypothetical protein (1); hypothetical protein (1)
PC_002687	24	None_provided (24); hypothetical protein (5); conserved hypothetical protein (1)
PC_002688	6	None_provided (6); Bet protein (6); putative Bet protein (1); phage recombination protein Bet (2); bet (3); Bet (1); recombinase (2); recombination protein Bet (2); Putative recombination protein Bet (1); recombinational DNA repair protein RecT (prophage associated) (1); recombination protein bet (1); RecT-like protein (1); recombinational DNA repair protein RecT (1); recombinational DNA repair p…
PC_002689	13	None_provided (13); hypothetical protein (3); gp5 (1); portal protein (3); putative portal protein (2); methyl-accepting chemotaxis protein (1); hypothetical protein PAEP54_00360 (1); unnamed protein product (1); hypothetical protein SPN3UB_0003 (1); portal protein (endogenous virus) (1); hypothetical protein SF3_820 (1); hypothetical protein VPKG_00007 (1); hypothetical protein VPRG_00033 (1)
PC_002690	18	None_provided (18); coat protein (1); major capsid protein (1); hypothetical protein BMBtpLA_9 (1); P22 coat protein (2); P22 coat protein 5 (1); Gp6-like protein (1); capsid protein (1); putative coat protein (1); phage coat protein gp6 (1); gp27 (1); p22 coat protein (1)
PC_002694	25	None_provided (25); DNA replication protein (4); DnaC (1)
PC_002695	7	None_provided (7); P-loop NTPase protein (1); DNA segregation ATPase (1); FtsK/SpoIIIE ATPase (5); FtsK/SpoIIIE family protein (4); hypothetical protein (1); FtsK/SpoIIIE protein (6); SpoIIIE/FtsK protein (1); SpoIIIE/FtsK family protein (1); hypothetical protein BC1919 (1); FtsK/SpoIIIE family phage protein (1); hypothetical protein BhaS171_00033 (1)
PC_002696	19	None_provided (19); adenine DNA methyltransferase (1); gp28 (1); gp20 (1); DNA methylase (4); gp40, DNA methylase (1); gp37, DNA methylase (1); hypothetical protein (1); site-specific DNA-methyltransferase (1)
PC_002698	30	None_provided (30)
PC_002699	30	None_provided (30)
PC_002702	5	None_provided (5); gp30 (1); hypothetical protein HK106_021 (1); hypothetical protein HK140_022 (1); hypothetical protein HK225_022 (1); hypothetical protein HK446_021 (1); hypothetical protein HK542_020 (1); hypothetical protein HK544_021 (1); hypothetical protein HK633_021 (1); hypothetical protein mEp043_020 (1); hypothetical protein mEp235_022 (1); hypothetical protein mEp237_021 (1); hypothe…
PC_002704	2	None_provided (2); ferredoxin (19); unnamed protein product (1); soluble (5); 2Fe-2S ferredoxin (2); Ferredoxin (1)
PC_002705	2	None_provided (2); hypothetical protein (6); ORF024 (1); ORF091 (1); hypothetical protein StauST398-1_0050 (1); hypothetical protein StauST398-5_0018 (1); hypothetical protein phiJB_ORF17 (1); hypothetical protein SAPPV1_gp16 (1); hypothetical protein CUR017 (1); hypothetical protein SABPV108_gp20 (1); phi PV83 orf 19-like protein (1); phi ETA orf 20-like protein (1); ORF020 (3); ORF019 (2); ORF0…
PC_002740	4	None_provided (4); hypothetical protein SuMu_14 (1); hypothetical protein 3927AP2_14 (1); hypothetical protein PMV22_orf18 (1); hypothetical protein B3ORF2 (1); GemA (1); PF06252 family protein (2); hypothetical protein JBD24_019 (1); hypothetical protein JBD30_020 (1); hypothetical protein JBD5_020 (1); hypothetical protein JBD69_21 (1); hypothetical protein JBD88a_018 (1); hypothetical protein …
PC_002741	15	None_provided (15); side tail fiber (1); putative tail fiber protein (4); tail fiber protein (2); tail fiber (1); putative tail protein (1); Tail fiber protein (1); Tail fiber (1); bacteriophage side tail fiber protein (2); Lambda gpSft (gpN) homolog (1); Lambda gpStf (gpN) homolog (1); putative bacteriophage tail fiber protein (1); Lambda gpN homolog (1)
PC_002742	29	None_provided (29)
PC_002743	1	None_provided (1); BcepGomrgp71 (1); hypothetical protein 9g_00046 (1); hypothetical protein (5); endolysin (1); unnamed protein product (1); putative structural protein (8); structural protein P5 (1); hypothetical protein H70_023 (1); hypothetical protein JBD24_023 (1); hypothetical protein JBD30_024 (1); hypothetical protein JBD5_024 (1); capsid and scaffold protein (3); hypothetical protein JB…
PC_002744	9	None_provided (9); DNA stabilization gp10 (1); DNA stabilization protein (7); 10 (1); packaged DNA stabilization protein (2); P28 (1); Gp10 (2); Tail accessory protein (1); putative structural protein (1); head completion protein (1); capsid portal closure protein (1); gene 8 protein (1); phage DNA stabilization protein (1)
PC_002745	8	None_provided (8); NTP-binding protein (3); putative NTP-binding protein (3); NTP-binding motif protein (1); hypothetical protein DS98201_11 (1); hypothetical protein BK5-Tp46 (1); DNA-binding protein (2); gp089 (endogenous virus) (1); Gp47 protein (1); AAA_24 domain-containing protein (1); nucleoside triphosphate binding motifs protein (2); hypothetical protein DT1p31 (1); hypothetical protein O…
PC_002746	5	None_provided (5); ORF029 (1); hypothetical protein IME_053 (1); hypothetical protein (6); ORF041 (1); hypothetical protein SA13_26 (1); putative sensor protein (1); possible sensor protein (2); hypothetical protein BPMRSA60_00510 (1); hypothetical protein phiJB_ORF30 (1); ORF048 (1); ORF035 (1); ORF044 (3); 77ORF036 (1); hypothetical protein SPV-80A_gp29 (1); ORF046 (1); hypothetical protein phi…
PC_002747	21	None_provided (21); gp45 (1); putative CI-like repressor (1); putative transcriptional regulator (1); xre family toxin-antitoxin system (1); transcriptional regulator (1); repressor (1); putative XRE family transcriptional regulator (1); cl repressor (1)
PC_002748	20	None_provided (20); Bbp14 (1); putative adaptor protein (1); hypothetical protein (2); hypothetical protein PhiV10p14 (1); putative tail tubular protein A (1); Putative tail tubular protein A (1); unnamed protein product (1); tail protein (1)
PC_002749	29	None_provided (29)
PC_002750	29	None_provided (29)
PC_002751	29	None_provided (29)
PC_002752	28	None_provided (28); hypothetical protein P12024S_54 (1)
PC_002753	23	None_provided (23); putative major head protein (6)
PC_002754	29	None_provided (29)
PC_002755	21	None_provided (21); head-tail connector gpW (1); head-tail connector (2); head-tail connector W (1); head-tail joining protein (2); gp3 (1); bacteriophage head-to-tail joining protein (1); adapter between portal and gpFII (1); Lambda gpW homolog (1)
PC_002756	21	None_provided (21); head-tail connector Fii (4); head-tail joining protein (2); gp10 (1); bacteriophage minor capsid protein (1); forms tail attachment site on head (1); Lambda FII homolog (1)
PC_002757	18	None_provided (18); outer membrane protein Lom precursor (2); outer host membrane protein Lom (1); outer host membrane protein (1); putative outer membrane protein Lom precursor (1); putative Lom-like outer membrane protein (2); Lom protein (1); outer host membrane (1); bacteriophage virulence determinant (1); Lom homolog (1); replication protein (1)
PC_002758	9	None_provided (9); Pas24 (1); hypothetical protein BCP78_0127 (1); hypothetical protein Blue_106 (1); hypothetical protein (5); hypothetical protein TSARBOMBA_170 (1); hypothetical protein LaP1706_gp65 (1); hypothetical protein P078_0064 (1); hypothetical protein P092_0062 (1); hypothetical protein P118_0066 (1); hypothetical protein P162_0068 (1); hypothetical protein LP048_024 (1); hypothetical…
PC_002759	28	None_provided (28); hypothetical protein Phi38:1_gp019 (1)
PC_002760	29	None_provided (29)
PC_002761	23	None_provided (23); capsid protein (1); major head protein (1); ORF011 (1); hypothetical protein SpyM3_1322 (1); putative capsid protein (2)
PC_002762	29	None_provided (29)
PC_002763	29	None_provided (29)
PC_002764	29	None_provided (29)
PC_002765	2	None_provided (2); hypothetical protein JWAP_00043 (1); hypothetical protein JWX_00045 (1); helicase (4); hypothetical protein BcepF1.080 (1); DNA helicase (3); hypothetical protein PP141_gp54 (1); hypothetical protein ORF053 (1); putative helicase (8); putative DNA helicase (3); hypothetical protein PPSN_gp55 (1); ATP-dependent RNA helicase (1); hypothetical protein ORF041 (1); hypothetical prot…
PC_002766	28	None_provided (28); hypothetical protein P26218_07 (1)
PC_002767	7	None_provided (7); putative cell wall hydrolase/autolysin (1); lysin (2); N-acetylmuramoyl-L-alanine amidase (5); hypothetical protein (1); unnamed protein product (1); N-acetylmuramoyl-L-alanine amidase-like protein (1); cell wall hydrolase/autolysin (3); endolysin (4); gp22 (1); peptidoglycan hydrolase (1); putative N-acetylmuramoyl-L-alanine amidase (1); amidase endolysin (1)
PC_002768	29	None_provided (29)
PC_002769	28	None_provided (28); structural protein (1)
PC_002770	29	None_provided (29)
PC_002771	29	None_provided (29)
PC_002772	29	None_provided (29)
PC_002773	29	None_provided (29)
PC_002774	29	None_provided (29)
PC_002775	29	None_provided (29)
PC_002776	29	None_provided (29)
PC_002777	29	None_provided (29)
PC_002778	29	None_provided (29)
PC_002779	29	None_provided (29)
PC_002780	29	None_provided (29)
PC_002781	13	None_provided (13); helicase (1); DnaC-like protein (2); DnaC replication protein (1); hypothetical protein M102_gp23 (1); putative DnaC replication protein (1); gp21 (1); DnaC (1); putative DNA replication protein (1); hypothetical protein (1); hypothetical protein phiARI0131-2_28 (1); hypothetical protein phiARI0923_24 (1); ORF5 (1); DNA replication protein (3)
PC_002782	29	None_provided (29)
PC_002783	12	None_provided (12); hypothetical protein JL_137 (1); hypothetical protein SHANETTE_138 (1); hypothetical protein Waukesha92_66 (1); hypothetical protein XO28_0005 (1); gp59 (1); hypothetical protein ABOUO_92 (1); hypothetical protein DAVIES_92 (1); hypothetical protein JIMMER1_101 (1); hypothetical protein OSIRIS_101 (1); DUF2829 domain containing protein (3); DUF2829 domain-containing protein (1…
PC_002784	29	None_provided (29)
PC_002785	29	None_provided (29)
PC_002786	29	None_provided (29)
PC_002787	29	None_provided (29)
PC_002788	24	None_provided (24); putative dUTP pyrophosphatase (1); deoxyuridine 5'-triphosphate nucleotidohydrolase (2); putative deoxyuridine 5'-triphosphate nucleotidohydrolase (2)
PC_002789	24	None_provided (24); hypothetical protein BM5_41 (1); antirepressor (1); antrirepressor (1); anti-repressor (1); putative antirepressor (1)
PC_002790	29	None_provided (29)
PC_002791	29	None_provided (29)
PC_002792	29	None_provided (29)
PC_002793	29	None_provided (29)
PC_002794	29	None_provided (29)
PC_002795	22	None_provided (22); hypothetical protein HHTV2_22 (1); hypothetical protein LDB17_001 (1); hypothetical protein (3); hypothetical protein phiLdb_0003 (1); hypothetical protein phiLdb_0002 (1)
PC_002796	17	None_provided (17); putative cell division protein FtsK (1); FtsK (8); hypothetical protein PBI_ARIEL_197 (1); hypothetical protein PBI_MIAZEAL_199 (1); gp203 (1)
PC_002797	29	None_provided (29)
PC_002798	19	None_provided (19); hypothetical protein phiCD6356_17 (1); hypothetical protein DIVA_16 (1); endopeptidase tail protein (4); hypothetical protein HB_00016 (1); hypothetical protein RANI_16 (1); hypothetical protein SITARA_16 (1); hypothetical protein IBBPl23_16 (1)
PC_002799	29	None_provided (29)
PC_002800	29	None_provided (29)
PC_002801	26	None_provided (26); tape measure protein (1); tapemeasure (1); tapemeasure protein (1)
PC_002802	1	None_provided (1); chromosome partitioning protein ParA (1); dsDNA partitioning protein (5); ParA (18); hypothetical protein ANNAL29_37 (1); ParA dsDNA partitioning protein (2); hypothetical protein (1)
PC_002804	29	None_provided (29)
PC_002805	29	None_provided (29)
PC_002806	1	None_provided (1); hypothetical protein AVESOBMORE_142 (1); hypothetical protein BCB4_0205 (1); hypothetical protein BCP8-2_050 (1); hypothetical protein BPS10C_209 (1); hypothetical protein BPS13_0208 (1); hypothetical protein Bcp1_042 (1); hypothetical protein BELINDA_144 (1); hypothetical protein BigBertha_138 (1); hypothetical protein DIGNKC_143 (1); hypothetical protein Blue_008 (1); hypothe…
PC_002807	29	None_provided (29)
PC_002808	12	None_provided (12); hypothetical protein AH6C_016 (1); putative baseplate protein (8); gp59 putative baseplate protein (1); hypothetical protein (2); hypothetical protein PSYG_00063 (1); hypothetical protein BP63_40 (1); baseplate assembly protein (1); hypothetical protein Spp001_07 (1); hypothetical protein VPGG_00021 (1)
PC_002809	10	None_provided (10); hypothetical protein SEA_YEEZY_73 (1); HTH DNA binding protein (1); hypothetical protein PBI_BUTTERS_60 (1); hypothetical protein PBI_BUZZLYSEYEAR_80 (1); hypothetical protein PBI_CAPTAINTRIPS_72 (1); hypothetical protein PBI_ESTAVE1_80 (1); hypothetical protein PBI_HADES_74 (1); hypothetical protein PBI_JOB42_74 (1); hypothetical protein PBI_OVECHKIN_77 (1); hypothetical prot…
PC_002810	25	None_provided (25); hypothetical protein mEp237_038 (1); prophage repressor (1); putative DNA-binding protein (2)
PC_002811	29	None_provided (29)
PC_002812	29	None_provided (29)
PC_002813	29	None_provided (29)
PC_002814	29	None_provided (29)
PC_002815	23	None_provided (23); portal protein, SPP1 family (3); putative portal protein (1); SPP1 family portal protein (endogenous virus) (1); phage portal protein, SPP1 (1)
PC_002816	29	None_provided (29)
PC_002817	29	None_provided (29)
PC_002819	27	None_provided (27); hypothetical protein P12026_26 (1); hypothetical phage protein (1)
PC_002820	25	None_provided (25); Vsr endonuclease (1); gp46 (1); DNA endonuclease (1); Very-short-patch mismatch repair endonuclease (1)
PC_002822	29	None_provided (29)
PC_002823	29	None_provided (29)
PC_002824	28	None_provided (28); putative recombinase, serine integrase family (1)
PC_002825	29	None_provided (29)
PC_002826	24	None_provided (24); conserved protein of unknown function (2); putative tail sheath protein (2); tail sheath (1)
PC_002827	23	None_provided (23); tape measure protein (1); putative tail protein (1); tail tape measure protein (1); tail length tape-measure protein (2); P2 gpT-like tail protein (1)
PC_002830	29	None_provided (29)
PC_002831	28	None_provided (28); Bbp7 (1)
PC_002833	1	None_provided (1); gp53, glutaredoxin (1); hypothetical protein GMA4_22 (1); glutaredoxin (5); glutaredoxin-like protein NrdH (1); NrdH (9); NrdH-like protein (4); NrdH-redoxin (2); hypothetical protein GOKU_38 (1); gp77 (1); gp53 (1); gp39 (1); gp37 (1)
PC_002834	24	None_provided (24); hypothetical protein (5)
PC_002835	13	None_provided (13); phage head morphogenesis (1); gp6 (1); head morphogenesis protein (2); hypothetical protein (2); hypothetical protein JBD44_21 (1); hypothetical protein PAEP54_00350 (1); unnamed protein product (1); head decoration protein (1); hypothetical protein SPN3UB_0004 (1); putative head assembly protein (1); putative head morphogenesis protein (1); hypothetical protein SF3_840 (1); h…
PC_002836	13	None_provided (13); hypothetical protein (4); gp14 (1); hypothetical protein 535AP2_11 (1); hypothetical protein 587AP2_11 (1); hypothetical protein JBD44_29 (1); hypothetical protein PAEP54_00270 (1); unnamed protein product (1); hypothetical protein SPN3UB_0012 (1); hypothetical protein VIP0026 (1); hypothetical protein AMBK_11 (1); hypothetical protein VPKG_00031 (1); hypothetical protein VPRG…
PC_002838	3	None_provided (3); putative prophage repressor CI (1); prophage repressor (5); repressor protein cI (1); c1 repressor protein fragment (1); similar to CI repressor (1); repressor protein CI (endogenous virus) (1); putative bacteriophage CI repressor (1); CI protein (3); prophage repressor CI (2); repressor protein CI (2); helix-turn-helix protein (1); repressor (4); Repressor (1); cI major repres…
PC_002842	26	None_provided (26); toxin (1); conserved hypothetical protein (1); hypothetical protein (1)
PC_002843	22	None_provided (22); tape measure protein (4); tape measure (1); putative tape measure protein (1); tail tape measure protein (1)
PC_002844	20	None_provided (20); putative host lysis-related protein (1); outer membrane lipoprotein Rz1 (2); unknown (1); LysC (3); lysis protein LysC (1); gp12 (1)
PC_002845	29	None_provided (29)
PC_002846	29	None_provided (29)
PC_002847	29	None_provided (29)
PC_002848	29	None_provided (29)
PC_002850	8	None_provided (8); pentapeptide repeat protein (9); pentapeptide repeat domain protein (2); hypothetical protein DRDREY_57 (1); pentapepetide repeat family protein (1); pentapeptide domain protein (1); pentapeptide repeat family protein (2); hypothetical protein SEA_TOTO_57 (1); gp59 (2); hypothetical protein Kostya_59 (1); hypothetical protein Porky_57 (1)
PC_002852	2	None_provided (2); putative capsid protein (1); putative head maturation protease (11); prohead protease (2); head maturation protease (4); putative prohead protease (1); periplasmic serine protease (1); SohB protein (1); Putative head maturation protease (1); capsid protein (2); hypothetical protein SHOU24_73 (1); ORF24 (1); gp05 protein (1)
PC_002853	2	None_provided (2); toxin-antitoxin system (1); hypothetical protein (8); putative toxin component of toxin-antitoxin system (1); ORF026 (1); hypothetical protein StauST398-3_0004 (1); hypothetical protein StauST398-5_0004 (1); hypothetical protein phiJB_ORF04 (1); ORF029 (1); ORF028 (2); ORF030 (3); conserved phage protein (2); hypothetical protein cn34 (1); ORF025 (1); hypothetical protein SauSI…
PC_002880	28	None_provided (28)
PC_002881	27	None_provided (27); transposase B (1)
PC_002882	3	None_provided (3); MuG-like protein (1); gp31 (1); gp5, phage virion morphogenesis protein (1); Mu-like prophage protein gpG (1); G protein 2 (1); virion morphogenesis protein (10); hypothetical protein JBD24_034 (1); hypothetical protein JBD30_034 (1); hypothetical protein JBD5_033 (1); capsid and scaffold protein (3); hypothetical protein JBD88a_031 (1); putative capsid and scaffold protein (1)…
PC_002883	20	None_provided (20); hypothetical protein BCBBV1cgp4 (1); hypothetical protein BM5_93 (1); hypothetical protein XO26_0028 (1); hypothetical protein XO28_0027 (1); hypothetical protein BV1_gp46 (1); hypothetical protein GPGV1_gp47 (1); hypothetical protein SE24_031 (1); predicted Zn peptidase (1)
PC_002884	18	None_provided (18); hypothetical protein Waukesha92_30 (1); hypothetical protein XO28_0035 (1); conserved protein of unknown function (2); hypothetical protein phiCD38-2_gp43 (1); hypothetical protein phiCT19406B_19 (endogenous virus) (1); hypothetical protein phiCT19406C_16 (endogenous virus) (1); hypothetical protein phiCTC2B_19 (endogenous virus) (1); hypothetical protein (1); hypothetical pro…
PC_002885	13	None_provided (13); RecT family recombinase (endogenous virus) (4); hypothetical protein PLE3_45 (1); DNA repair protein (1); RecT (1); gp42 (1); putative recombinase (2); recombinational DNA repair protein RecT (2); recombinase (1); RecT recombinase (2)
PC_002886	28	None_provided (28)
PC_002887	17	None_provided (17); DNA polymerase I (6); putative DNA polymerase I (1); gp690 (1); unnamed protein product (1); putative 5'-3'exonuclease (1); hypothetical protein SHOU24_38 (1)
PC_002888	7	None_provided (7); gp6.1 (1); gp6 (1); major capsid protein (3); Cps (1); capsid protein (1); ORF013 (3); putative major capsid protein (3); ORF014 (2); ORF015 (2); major head protein (2); putative phage major capsid protein (1); similar to phage B1 major head protein (1)
PC_002889	8	None_provided (8); injection gp16 (1); 16 (1); transglycosylase (1); injection protein (3); P35 (1); DNA transfer protein (6); Gp16 (2); DNA transfer protein 3 (1); Ejection protein (1); gene 13 protein (1); phage DNA transfer protein (1); DNA injection protein (1)
PC_002890	9	None_provided (9); injection gp20 (1); gp20 (1); 20 (1); DNA injection protein (1); injection protein (3); P33 (1); DNA transfer protein (5); Gp20 (2); DNA transfer protein 2 (1); Ejection protein (1); gene 12 protein (1); hypothetical protein SGPHI_0020 (1)
PC_002891	9	None_provided (9); injection gp7 (1); DNA transfer protein (7); 7 (1); injection protein (3); P32 (1); Gp7 (2); DNA transfer protein 1 (1); Ejection protein (1); gene 11 protein (1); phage DNA transfer protein (1)
PC_002892	9	None_provided (9); hypothetical protein HK106_033 (1); hypothetical protein HK140_036 (1); hypothetical protein HK446_027 (1); hypothetical protein HK542_026 (1); hypothetical protein HK544_028 (1); hypothetical protein HK629_034 (1); hypothetical protein HK633_033 (1); hypothetical protein (2); ORF9 (1); hypothetical protein mEpX1_030 (1); hypothetical protein mEpX2_029 (1); hypothetical protein…
PC_002893	20	None_provided (20); putative head-tail joining protein (2); putative tail component protein (4); ORF29 (1); tail component protein (1)
PC_002894	2	None_provided (2); single-stranded DNA-binding protein (1); ORF022 (2); single strand DNA binding protein (4); hypothetical protein StauST398-5_0017 (1); hypothetical protein phiJB_ORF16 (1); hypothetical protein SAPPV1_gp15 (1); single stranded DNA-binding protein (1); hypothetical protein (3); ssb (1); phi ETA orf 18-like protein (1); ORF024 (4); ORF025 (1); 77ORF022 (1); conserved putative SSB…
PC_002895	25	None_provided (25); XRE family transcriptional regulator (endogenous virus) (3)
PC_002896	18	None_provided (18); Bbp16 (1); hypothetical protein BcepC6B_gp09 (1); hypothetical protein BI095_gp09 (1); hypothetical protein (2); hypothetical protein PhiV10p11 (1); hypothetical protein AF_009 (1); Hypothetical Protein (1); unnamed protein product (1); structural protein (1)
PC_002897	14	None_provided (14); DnaC, helicase loader (1); phage replication protein, putative (1); replication initiator protein DnaA (1); replication initiator protein (1); hypothetical protein BC2564 (1); putative DnaC protein (2); D replication protein DC (1); putative dnaC analog (1); DnaC (3); DNA replication protein (1); zinc finger protein (1)
PC_002898	27	None_provided (27); hypothetical protein SBVcX29_0057 (1)
PC_002899	28	None_provided (28)
PC_002900	28	None_provided (28)
PC_002901	23	None_provided (23); hypothetical protein (1); gp22 (1); hypothetical protein IME_030 (1); hypothetical protein Ljo_1460 (1); gp2 (1)
PC_002902	26	None_provided (26); integrase (1); integrase-recombinase protein (1)
PC_002903	22	None_provided (22); restriction endonuclease (1); HNH endonuclease (2); Orf39 (1); hypothetical protein PH10_gp30 (1); hypothetical protein phiARI0131-2_19 (1)
PC_002904	16	None_provided (16); hypothetical protein A2p13 (1); tail component (4); tail fiber protein (3); putative tail component (2); distal tail protein (1); hypothetical protein lb338_phage_153 (1)
PC_002905	28	None_provided (28)
PC_002906	28	None_provided (28)
PC_002907	28	None_provided (28)
PC_002908	18	None_provided (18); phage tail tape measure protein (1); tail length tape measure protein (1); tail tape measure protein (5); tape measure protein (1); putative phage tail tape measure protein (1); Tmp (1)
PC_002909	27	None_provided (27); hypothetical protein SHOU24_40 (1)
PC_002910	28	None_provided (28)
PC_002911	24	None_provided (24); core tail protein (1); putative portal protein (1); xkdM-like portal protein (endogenous virus) (2)
PC_002912	21	None_provided (21); gp17 (1); SLT domain protein (1); putative putative minor tail protein (1); tail length tape-measure protein (2); Phage tail length tape-measure protein (2)
PC_002913	27	None_provided (27); RlfB (1)
PC_002914	24	None_provided (24); YopX protein (1); gp251 (1); YopX superfamily phage related protein (1); hypothetical protein VPAG_00054 (1)
PC_002915	28	None_provided (28)
PC_002916	28	None_provided (28)
PC_002917	24	None_provided (24); terminase large subunit (4)
PC_002918	28	None_provided (28)
PC_002919	28	None_provided (28)
PC_002920	22	None_provided (22); hypothetical protein (2); hypothetical protein Bp8pC_079 (1); hypothetical protein Eldridge_0209 (1); hypothetical protein CPT_Moonbeam203 (1); hypothetical protein G380_gp109 (1)
PC_002921	28	None_provided (28)
PC_002922	7	None_provided (7); phage holin (1); putative holin (10); holin (7); unnamed protein product (1); ORF43 (1); orf27 (1)
PC_002923	28	None_provided (28)
PC_002924	24	None_provided (24); hypothetical protein BhaS171_00004 (1); putative HNH endonuclease (1); Gp54 protein (1); HNH homing endonuclease (1)
PC_002925	28	None_provided (28)
PC_002926	25	None_provided (25); hypothetical protein CU5_15 (1); hypothetical protein phig1ep22 (1); minor structural protein (1)
PC_002927	28	None_provided (28)
PC_002928	27	None_provided (27); tail protein (1)
PC_002929	28	None_provided (28)
PC_002930	28	None_provided (28)
PC_002931	28	None_provided (28)
PC_002932	21	None_provided (21); hypothetical protein CL1_10 (1); DNA packaging minor head protein (1); putative DNA packaging protein (1); hypothetical protein PLE3_10 (1); hypothetical protein iLP1308_9 (1); head-tail connector (1); hypothetical protein Ljo_1432 (1)
PC_002933	27	None_provided (27); hypothetical protein phiCT9441A_43 (endogenous virus) (1)
PC_002934	22	None_provided (22); conserved hypothetical protein (1); hypothetical protein SA13_16 (1); hypothetical protein SAP26_gp45 (1); hypothetical protein SpyM3_0974 (1); gp11 (1); hypothetical protein phiARI0923_29 (1)
PC_002935	28	None_provided (28)
PC_002936	28	None_provided (28)
PC_002938	28	None_provided (28)
PC_002939	28	None_provided (28)
PC_002940	27	None_provided (27); transposase A (1)
PC_002941	2	None_provided (2); tRNA-specific adenosine deaminase (1); deoxycytidylate deaminase (8); dCMP deaminase (5); hypothetical protein ORF049 (1); putative deoxycytidylate deaminase (3); putative dCMP deanimase (1); putative dCMP deaminase (5); hypothetical protein ORF065 (1); hypothetical protein (1)
PC_002942	28	None_provided (28)
PC_002943	26	None_provided (26); phage protein (1); hypothetical protein phiARI0462_46 (1)
PC_002944	28	None_provided (28)
PC_002945	28	None_provided (28)
PC_002946	28	None_provided (28)
PC_002947	27	None_provided (27); gp67 (1)
PC_002948	20	None_provided (20); hypothetical protein (1); receptor binding protein (2); base plate (1); BPP (2); major structural protein 1 (1); Structural protein (1)
PC_002949	24	None_provided (24); hypothetical protein P2559Y_0051 (1); hypothetical protein M316_0046 (1); hypothetical protein P8625_45 (1); hypothetical protein VPSG_00041 (1)
PC_002950	28	None_provided (28)
PC_002951	28	None_provided (28)
PC_002952	10	None_provided (10); putative endodeoxyribonuclease RusA (1); putative crossover junction endodeoxyribonuclease RusA (1); Holliday-junction resolvase (3); Holliday junction resolvase (1); holliday-junction resolvase RusA (1); holliday junction resolvase RusA (1); endodeoxyribonuclease RusA (3); crossover junction endodeoxyribonuclease (1); RusA-like protein (1); Gp67 (1); holiday-junction resolvas…
PC_002953	28	None_provided (28)
PC_002954	28	None_provided (28)
PC_002955	28	None_provided (28)
PC_002956	28	None_provided (28)
PC_002957	28	None_provided (28)
PC_002958	28	None_provided (28)
PC_002959	28	None_provided (28)
PC_002960	16	None_provided (16); phage recombination protein Bet (1); ssDNA binding protein (7); recombination protein (1); RecT (1); unnamed protein product (1); hypothetical protein P8625_34 (1)
PC_002961	28	None_provided (28)
PC_002962	28	None_provided (28)
PC_002963	19	None_provided (19); gp14.1 (1); gp14.2 (1); gp14 (1); tail protein (1); putative major tail protein (4); major tail protein (1)
PC_002964	28	None_provided (28)
PC_002965	28	None_provided (28)
PC_002966	28	None_provided (28)
PC_002967	12	None_provided (12); phage-related protein (1); hypothetical protein phi1422_0064 (1); hypothetical protein (2); hypothetical protein ErPhphiEt88_gp23 (1); hypothetical protein Aaphi23p47 (1); hypothetical protein phiPLPE_60 (1); hypothetical protein ZF40_0062 (1); hypothetical protein PSYG_00066 (1); putative structural protein (1); hypothetical protein BP63_41 (1); hypothetical protein SEN34_24 …
PC_002969	8	None_provided (8); HflC/HflK family inner membrane lipoprotein (1); gp48 (1); gp36, bacteriophage/transposase fusion protein (1); hypothetical protein phiE125p44 (1); hypothetical protein GAP31_159 (1); putative SPFH domain protein (1); putative serine protease (1); band 7 protein (1); hypothetical protein Ea21-4_gp81 (1); serine protease (1); putative lipoprotein (1); gp20 (1); hypothetical prot…
[truncated: 23,347 more rows]
