# Supplementary material for: The genomic landscape of reference genomes of cultivated human gut bacteria
Source: Nat Commun. 2023 Mar 25;14:1663. doi: 10.1038/s41467-023-37396-x (PMC10039858; doi:10.1038/s41467-023-37396-x)
Supplement: Supplementary file 4 — Supplementary Data 1–11 [file 41467_2023_37396_MOESM4_ESM.zip › STable/Supplementary Data 2.xlsx]

## Sheet: 3324 taxonomy
Strain ID	Genebank ID	GTDB taxonomy									16S rRNA genes taxonomy
		Cluster	Phylum	Class	Order	Family	Genus	Species	Matched level	Represented in databases (UHGG, BIO-ML, and hGMB)	Phylum	Class	Order	Family	Genus	Species	Identity (%)	Coverage	Length
AF01-10J	CNS0369976	1	Pseudomonadota	Gammaproteobacteria	Enterobacterales	Enterobacteriaceae	Escherichia	Escherichia coli	Species	Cultured represented (Human gut)	Pseudomonadota	Gammaproteobacteria	Enterobacteriales	Enterobacteriaceae	Escherichia-Shigella	Escherichia coli	99.545	100	1537
AF01-12J	CNS0369977	109	Bacteroidota	Bacteroidia	Bacteroidales	Bacteroidaceae	Bacteroides	Bacteroides fragilis	Species	Cultured represented (Human gut)	Bacteroidetes	Bacteroidia	Bacteroidales	Bacteroidaceae	Bacteroides	Bacteroides fragilis	99.736	100	1517
AF01-16J	CNS0369978	135	Bacteroidota	Bacteroidia	Bacteroidales	Tannerellaceae	Parabacteroides	Parabacteroides goldsteinii	Species	Cultured represented (Human gut)	Bacteroidetes	Bacteroidia	Bacteroidales	Tannerellaceae	Parabacteroides	Parabacteroides goldsteinii	99.736	100	1514
AF01-20J	CNS0369979	140	Bacteroidota	Bacteroidia	Bacteroidales	Bacteroidaceae	Bacteroides	Bacteroides eggerthii	Species	Cultured represented (Human gut)	Bacteroidetes	Bacteroidia	Bacteroidales	Bacteroidaceae	Bacteroides	Bacteroides eggerthii	100	100	1515
AF01-22	CNS0369980	1	Pseudomonadota	Gammaproteobacteria	Enterobacterales	Enterobacteriaceae	Escherichia	Escherichia coli	Species	Cultured represented (Human gut)	Pseudomonadota	Gammaproteobacteria	Enterobacteriales	Enterobacteriaceae	Escherichia-Shigella	Escherichia coli	100	100	1530
AF01-38J	CNS0369981	323	Actinomycetota	Coriobacteriia	Coriobacteriales	Coriobacteriaceae	Collinsella	Collinsella sp002232035	Genus	Cultured represented (Human gut)	Actinobacteria	Coriobacteriia	Coriobacteriales	Coriobacteriaceae	Collinsella	Collinsella aerofaciens	99.798	99	1494
AF01-4	CNS0369983	2	Bacillota	Bacilli	Lactobacillales	Streptococcaceae	Lactococcus	Lactococcus petauri	Species	Not represented	Bacillota	Bacilli	Lactobacillales	Streptococcaceae	Lactococcus	Lactococcus garvieae subsp. garvieae	100	100	1537
AF01-43J	CNS0369982	8	Actinomycetota	Actinomycetia	Actinomycetales	Bifidobacteriaceae	Bifidobacterium	Bifidobacterium pseudocatenulatum	Species	Cultured represented (Human gut)	Actinobacteria	Actinobacteria	Bifidobacteriales	Bifidobacteriaceae	Bifidobacterium	Bifidobacterium pseudocatenulatum	99.868	100	1515
AF01-4J	CNS0369984	2	Bacillota	Bacilli	Lactobacillales	Streptococcaceae	Lactococcus	Lactococcus petauri	Species	Not represented	Bacillota	Bacilli	Lactobacillales	Streptococcaceae	Lactococcus	Lactococcus garvieae subsp. garvieae	100	100	1537
AF01-73J	CNS0369985	437	Pseudomonadota	Gammaproteobacteria	Enterobacterales	Enterobacteriaceae	Klebsiella	Klebsiella africana	Species	Cultured represented (Other source)	Pseudomonadota	Gammaproteobacteria	Enterobacteriales	Enterobacteriaceae	Klebsiella	Klebsiella pneumoniae	100	99	1611
AF02-12	CNS0020353	3	Bacillota	Clostridia	Lachnospirales	Lachnospiraceae	RUG115	RUG115 sp900066395	Family	Not represented	Bacillota	Clostridia	Clostridiales	Lachnospiraceae	Roseburia	Roseburia faecis	95.54	100	1523
AF02-13	CNS0020882	4	Bacillota	Bacilli	Erysipelotrichales	Coprobacillaceae	Faecalibacillus	Faecalibacillus intestinalis	Species	Cultured represented (Human gut)	Bacillota	Erysipelotrichia	Erysipelotrichales	Erysipelotrichaceae	Erysipelatoclostridium	[Clostridium] cocleatum	92.97	100	1513
AF02-21	CNS0369986	5	Bacteroidota	Bacteroidia	Bacteroidales	Bacteroidaceae	Bacteroides	Bacteroides stercoris	Species	Cultured represented (Human gut)	Bacteroidetes	Bacteroidia	Bacteroidales	Bacteroidaceae	Bacteroides	Bacteroides stercoris	99.01	100	1515
AF02-27	CNS0020538	6	Bacillota	Clostridia	Oscillospirales	Ruminococcaceae	Anaerotruncus	Anaerotruncus rubiinfantis	Species	Cultured represented (Human gut)	Bacillota	Clostridia	Clostridiales	Ruminococcaceae	Anaerotruncus	Anaerotruncus rubiinfantis	99.93	99	1515
AF02-29	CNS0020246	7	Bacillota	Clostridia	Lachnospirales	Lachnospiraceae	Clostridium_Q	Clostridium_Q fessum	Species	Cultured represented (Human gut)	Bacillota	Clostridia	Clostridiales	Lachnospiraceae	Lachnoclostridium	[Clostridium] symbiosum	96.12	100	1519
AF02-30	CNS0369987	8	Actinomycetota	Actinomycetia	Actinomycetales	Bifidobacteriaceae	Bifidobacterium	Bifidobacterium pseudocatenulatum	Species	Cultured represented (Human gut)	Actinobacteria	Actinobacteria	Bifidobacteriales	Bifidobacteriaceae	Bifidobacterium	Bifidobacterium pseudocatenulatum	100	100	1516
AF02-36-1	CNS0020557	8	Actinomycetota	Actinomycetia	Actinomycetales	Bifidobacteriaceae	Bifidobacterium	Bifidobacterium pseudocatenulatum	Species	Cultured represented (Human gut)	Actinobacteria	Actinobacteria	Bifidobacteriales	Bifidobacteriaceae	Bifidobacterium	Bifidobacterium pseudocatenulatum	100	100	1516
AF02-37	CNS0369988	9	Bacteroidota	Bacteroidia	Bacteroidales	Bacteroidaceae	Phocaeicola	Phocaeicola coprocola	Species	Cultured represented (Human gut)	Bacteroidetes	Bacteroidia	Bacteroidales	Bacteroidaceae	Bacteroides	Bacteroides coprocola	99.802	100	1516
AF02-42	CNS0020183	10	Bacillota	Clostridia	Lachnospirales	Lachnospiraceae	Copromonas	Copromonas sp900066535	Genus	Not represented	Bacillota	Clostridia	Clostridiales	Lachnospiraceae	Lachnoclostridium	[Clostridium] clostridioforme	93.91	99	1319
AF02-46-1	CNS0020253	11	Actinomycetota	Coriobacteriia	Coriobacteriales	Coriobacteriaceae	Collinsella	Collinsella sp003465825	Genus	Cultured represented (Other source)	Actinobacteria	Coriobacteriia	Coriobacteriales	Coriobacteriaceae	Collinsella	Collinsella aerofaciens	99.93	99	1494
AF02-47	CNS0369989	12	Bacillota	Clostridia	Lachnospirales	Lachnospiraceae	AM51-8	AM51-8 sp900761925	Family	Without cultured represented (MAG)	Bacillota	Clostridia	Clostridiales	Lachnospiraceae	Roseburia	Roseburia hominis	94.56	100	1524
AF02-6	CNS0369990	13	Bacteroidota	Bacteroidia	Bacteroidales	Bacteroidaceae	Bacteroides	Bacteroides xylanisolvens	Species	Cultured represented (Human gut)	Bacteroidetes	Bacteroidia	Bacteroidales	Bacteroidaceae	Bacteroides	Bacteroides xylanisolvens	100	100	987
AF02-8	CNS0369991	14	Actinomycetota	Actinomycetia	Actinomycetales	Bifidobacteriaceae	Bifidobacterium	Bifidobacterium adolescentis	Species	Cultured represented (Human gut)	Actinobacteria	Actinobacteria	Bifidobacteriales	Bifidobacteriaceae	Bifidobacterium	Bifidobacterium adolescentis	99.538	100	1515
AF03-10	CNS0020032	15	Actinomycetota	Actinomycetia	Actinomycetales	Bifidobacteriaceae	Bifidobacterium	Bifidobacterium longum	Species	Cultured represented (Human gut)	Actinobacteria	Actinobacteria	Bifidobacteriales	Bifidobacteriaceae	Bifidobacterium	Bifidobacterium longum subsp. longum	100	100	1514
AF03-11	CNS0369992	16	Bacillota	Bacilli	Lactobacillales	Streptococcaceae	Lactococcus	Lactococcus lactis	Species	Cultured represented (Human gut)	Bacillota	Bacilli	Lactobacillales	Streptococcaceae	Lactococcus	Lactococcus lactis subsp. lactis	100	100	1535
AF03-13	CNS0020073	17	Bacillota	Bacilli	Lactobacillales	Lactobacillaceae	Weissella	Weissella confusa	Species	Not represented	Bacillota	Bacilli	Lactobacillales	Leuconostocaceae	Weissella	Weissella cibaria	99.36	100	1565
AF03-14	CNS0369993	18	Bacillota	Bacilli	Lactobacillales	Lactobacillaceae	Pediococcus	Pediococcus pentosaceus	Species	Cultured represented (Human gut)	16S rRNA genes not predicted
AF03-15	CNS0369994	19	Bacillota	Bacilli	Lactobacillales	Enterococcaceae	Enterococcus_A	Enterococcus_A avium	Species	Cultured represented (Human gut)	Bacillota	Bacilli	Lactobacillales	Enterococcaceae	Enterococcus	Enterococcus	99.871	100	1547
AF03-19	CNS0369995	15	Actinomycetota	Actinomycetia	Actinomycetales	Bifidobacteriaceae	Bifidobacterium	Bifidobacterium longum	Species	Cultured represented (Human gut)	Actinobacteria	Actinobacteria	Bifidobacteriales	Bifidobacteriaceae	Bifidobacterium	Bifidobacterium longum subsp. longum	100	100	1514
AF03-20	CNS0020001	15	Actinomycetota	Actinomycetia	Actinomycetales	Bifidobacteriaceae	Bifidobacterium	Bifidobacterium longum	Species	Cultured represented (Human gut)	Actinobacteria	Actinobacteria	Bifidobacteriales	Bifidobacteriaceae	Bifidobacterium	Bifidobacterium longum subsp. longum	100	100	1514
AF03-26	CNS0019898	20	Bacteroidota	Bacteroidia	Bacteroidales	Bacteroidaceae	Bacteroides	Bacteroides thetaiotaomicron	Species	Cultured represented (Human gut)	Bacteroidetes	Bacteroidia	Bacteroidales	Bacteroidaceae	Bacteroides	Bacteroides thetaiotaomicron	98.68	100	1511
AF03-27	CNS0020837	15	Actinomycetota	Actinomycetia	Actinomycetales	Bifidobacteriaceae	Bifidobacterium	Bifidobacterium longum	Species	Cultured represented (Human gut)	Actinobacteria	Actinobacteria	Bifidobacteriales	Bifidobacteriaceae	Bifidobacterium	Bifidobacterium longum subsp. longum	100	100	1514
AF03-28	CNS0020750	8	Actinomycetota	Actinomycetia	Actinomycetales	Bifidobacteriaceae	Bifidobacterium	Bifidobacterium pseudocatenulatum	Species	Cultured represented (Human gut)	Actinobacteria	Actinobacteria	Bifidobacteriales	Bifidobacteriaceae	Bifidobacterium	Bifidobacterium pseudocatenulatum	100	100	1516
AF04-12	CNS0020773	21	Bacteroidota	Bacteroidia	Bacteroidales	Bacteroidaceae	Phocaeicola	Phocaeicola vulgatus	Species	Cultured represented (Human gut)	Bacteroidetes	Bacteroidia	Bacteroidales	Bacteroidaceae	Bacteroides	Bacteroides vulgatus	99.6	100	1516
AF04-13	CNS0020420	15	Actinomycetota	Actinomycetia	Actinomycetales	Bifidobacteriaceae	Bifidobacterium	Bifidobacterium longum	Species	Cultured represented (Human gut)	Actinobacteria	Actinobacteria	Bifidobacteriales	Bifidobacteriaceae	Bifidobacterium	Bifidobacterium longum subsp. longum	100	100	1514
AF04-14B	CNS0369996	22	Bacillota	Bacilli	Lactobacillales	Streptococcaceae	Streptococcus	Streptococcus pasteurianus	Species	Cultured represented (Human gut)	Bacillota	Bacilli	Lactobacillales	Streptococcaceae	Streptococcus	Streptococcus equinus	100	100	1537
AF04-15	CNS0020193	23	Bacillota	Clostridia	Lachnospirales	Lachnospiraceae	Enterocloster	Enterocloster asparagiformis	Species	Not represented	Bacillota	Clostridia	Clostridiales	Lachnospiraceae	Lachnoclostridium	[Clostridium] asparagiforme	100	100	1518
AF04-17	CNS0020334	24	Bacteroidota	Bacteroidia	Bacteroidales	Bacteroidaceae	Bacteroides	Bacteroides ovatus	Species	Cultured represented (Human gut)	Bacteroidetes	Bacteroidia	Bacteroidales	Bacteroidaceae	Bacteroides	Bacteroides ovatus	99.74	100	1517
AF04-18B	CNS0369997	25	Bacillota	Clostridia	Lachnospirales	Lachnospiraceae	Mediterraneibacter	Mediterraneibacter torques	Species	Cultured represented (Human gut)	Bacillota	Clostridia	Clostridiales	Lachnospiraceae	[Ruminococcus] torques group	[Ruminococcus] torques	100	99	1519
AF04-1B	CNS0369998	26	Bacillota	Bacilli	Erysipelotrichales	Coprobacillaceae	Erysipelatoclostridium	Erysipelatoclostridium ramosum	Species	Cultured represented (Human gut)	Bacillota	Erysipelotrichia	Erysipelotrichales	Erysipelotrichaceae	Erysipelatoclostridium	Erysipelatoclostridium ramosum	100	100	1515
AF04-22	CNS0020863	27	Bacteroidota	Bacteroidia	Bacteroidales	Bacteroidaceae	Bacteroides	Bacteroides uniformis	Species	Cultured represented (Human gut)	Bacteroidetes	Bacteroidia	Bacteroidales	Bacteroidaceae	Bacteroides	Bacteroides uniformis	99.93	99	1515
AF04-22B	CNS0369999	27	Bacteroidota	Bacteroidia	Bacteroidales	Bacteroidaceae	Bacteroides	Bacteroides uniformis	Species	Cultured represented (Human gut)	Bacteroidetes	Bacteroidia	Bacteroidales	Bacteroidaceae	Bacteroides	Bacteroides uniformis	99.934	99	1515
AF04-24	CNS0019995	28	Actinomycetota	Coriobacteriia	Coriobacteriales	Coriobacteriaceae	Collinsella	Collinsella sp905215385	Genus	Cultured represented (Human gut)	Actinobacteria	Coriobacteriia	Coriobacteriales	Coriobacteriaceae	Collinsella	Collinsella aerofaciens	99.73	99	1495
AF04-25	CNS0020470	21	Bacteroidota	Bacteroidia	Bacteroidales	Bacteroidaceae	Phocaeicola	Phocaeicola vulgatus	Species	Cultured represented (Human gut)	Bacteroidetes	Bacteroidia	Bacteroidales	Bacteroidaceae	Bacteroides	Bacteroides vulgatus	99.74	100	1516
AF04-26B	CNS0370000	22	Bacillota	Bacilli	Lactobacillales	Streptococcaceae	Streptococcus	Streptococcus pasteurianus	Species	Cultured represented (Human gut)	Bacillota	Bacilli	Lactobacillales	Streptococcaceae	Streptococcus	Streptococcus equinus	100	100	1537
AF04-28	CNS0370002	29	Bacteroidota	Bacteroidia	Bacteroidales	Bacteroidaceae	Bacteroides	Bacteroides finegoldii	Species	Cultured represented (Human gut)	Bacteroidetes	Bacteroidia	Bacteroidales	Bacteroidaceae	Bacteroides	Bacteroides finegoldii	98.78	100	987
AF04-28B	CNS0370001	29	Bacteroidota	Bacteroidia	Bacteroidales	Bacteroidaceae	Bacteroides	Bacteroides finegoldii	Species	Cultured represented (Human gut)	Bacteroidetes	Bacteroidia	Bacteroidales	Bacteroidaceae	Bacteroides	Bacteroides finegoldii	98.15	100	1517
AF04-39	CNS0370003	30	Bacteroidota	Bacteroidia	Bacteroidales	Bacteroidaceae	Phocaeicola	Phocaeicola massiliensis	Species	Cultured represented (Human gut)	Bacteroidetes	Bacteroidia	Bacteroidales	Bacteroidaceae	Bacteroides	Bacteroides massiliensis	99.74	100	1518
AF04-4	CNS0370007	26	Bacillota	Bacilli	Erysipelotrichales	Coprobacillaceae	Erysipelatoclostridium	Erysipelatoclostridium ramosum	Species	Cultured represented (Human gut)	Bacillota	Erysipelotrichia	Erysipelotrichales	Erysipelotrichaceae	Erysipelatoclostridium	Erysipelatoclostridium ramosum	99.87	100	1513
AF04-41-1	CNS0370004	31	Bacillota	Clostridia	Oscillospirales	Butyricicoccaceae	Agathobaculum	Agathobaculum sp900291975	Genus	Cultured represented (Human gut)	Bacillota	Clostridia	Clostridiales	Ruminococcaceae	Butyricicoccus	Butyricicoccus desmolans	96.79	97	1516
AF04-42-1B	CNS0370005	24	Bacteroidota	Bacteroidia	Bacteroidales	Bacteroidaceae	Bacteroides	Bacteroides ovatus	Species	Cultured represented (Human gut)	Bacteroidetes	Bacteroidia	Bacteroidales	Bacteroidaceae	Bacteroides	Bacteroides ovatus	99.736	100	1517
AF04-45	CNS0020169	32	Bacillota	Clostridia	Lachnospirales	Lachnospiraceae	Anaerostipes	Anaerostipes caccae	Species	Cultured represented (Human gut)	Bacillota	Clostridia	Clostridiales	Lachnospiraceae	Anaerostipes	Anaerostipes caccae	100	100	1522
AF04-46	CNS0020556	24	Bacteroidota	Bacteroidia	Bacteroidales	Bacteroidaceae	Bacteroides	Bacteroides ovatus	Species	Cultured represented (Human gut)	Bacteroidetes	Bacteroidia	Bacteroidales	Bacteroidaceae	Bacteroides	Bacteroides ovatus	99.74	100	1517
AF04-47	CNS0020891	33	Bacillota	Negativicutes	Veillonellales	Veillonellaceae	Veillonella	Veillonella parvula_A	Species	Cultured represented (Human gut)	Bacillota	Negativicutes	Selenomonadales	Veillonellaceae	Veillonella	Veillonella parvula	99.68	100	1552
AF04-49-2	CNS0370006	34	Bacillota	Bacilli	Bacillales	Bacillaceae	Bacillus	Bacillus sonorensis	Species	Not represented	Bacillota	Bacilli	Bacillales	Bacillaceae	Bacillus	Bacillus licheniformis	99.223	100	1544
AF04-50-1	CNS0370008	15	Actinomycetota	Actinomycetia	Actinomycetales	Bifidobacteriaceae	Bifidobacterium	Bifidobacterium longum	Species	Cultured represented (Human gut)	Actinobacteria	Actinobacteria	Bifidobacteriales	Bifidobacteriaceae	Bifidobacterium	Bifidobacterium longum subsp. longum	100	100	1514
AF04-6	CNS0020660	35	Bacteroidota	Bacteroidia	Bacteroidales	Coprobacteraceae	Coprobacter	Coprobacter fastidiosus	Species	Cultured represented (Human gut)	Bacteroidetes	Bacteroidia	Bacteroidales	Barnesiellaceae	Coprobacter	Coprobacter fastidiosus	98.93	98	1517
AF05-12B	CNS0370009	1	Pseudomonadota	Gammaproteobacteria	Enterobacterales	Enterobacteriaceae	Escherichia	Escherichia coli	Species	Cultured represented (Human gut)	Pseudomonadota	Gammaproteobacteria	Enterobacteriales	Enterobacteriaceae	Escherichia-Shigella	Escherichia coli	100	100	1530
AF05-15B	CNS0370010	36	Bacillota	Clostridia	Peptostreptococcales	Peptostreptococcaceae	Paraclostridium	Paraclostridium bifermentans	Species	Cultured represented (Human gut)	Bacillota	Clostridia	Clostridiales	Peptostreptococcaceae	Paraclostridium	Paraclostridium benzoelyticum	100	100	952
AF05-16	CNS0020484	15	Actinomycetota	Actinomycetia	Actinomycetales	Bifidobacteriaceae	Bifidobacterium	Bifidobacterium longum	Species	Cultured represented (Human gut)	Actinobacteria	Actinobacteria	Bifidobacteriales	Bifidobacteriaceae	Bifidobacterium	Bifidobacterium longum subsp. longum	100	100	1514
AF05-2	CNS0020356	15	Actinomycetota	Actinomycetia	Actinomycetales	Bifidobacteriaceae	Bifidobacterium	Bifidobacterium longum	Species	Cultured represented (Human gut)	Actinobacteria	Actinobacteria	Bifidobacteriales	Bifidobacteriaceae	Bifidobacterium	Bifidobacterium longum subsp. longum	100	100	1514
AF05-21	CNS0370011	8	Actinomycetota	Actinomycetia	Actinomycetales	Bifidobacteriaceae	Bifidobacterium	Bifidobacterium pseudocatenulatum	Species	Cultured represented (Human gut)	Actinobacteria	Actinobacteria	Bifidobacteriales	Bifidobacteriaceae	Bifidobacterium	Bifidobacterium pseudocatenulatum	100	100	1516
AF05-24	CNS0370012	37	Bacillota	Bacilli	Erysipelotrichales	Erysipelotrichaceae	NSJ-61	NSJ-61 sp003433845	Family	Cultured represented (Human gut)	Bacillota	Erysipelotrichia	Erysipelotrichales	Erysipelotrichaceae	Faecalitalea	[Eubacterium] dolichum	95.385	97	1528
AF05-25	CNS0019895	38	Bacillota	Clostridia	Peptostreptococcales	Peptostreptococcaceae	Paraclostridium	Paraclostridium sordellii	Species	Cultured represented (Human gut)	Bacillota	Clostridia	Clostridiales	Peptostreptococcaceae	Paeniclostridium	Paeniclostridium sordellii	99.8	99	1490
AF05-26-1B	CNS0370013	39	Bacillota	Bacilli	Lactobacillales	Enterococcaceae	Enterococcus_B	Enterococcus_B lactis	Species	Cultured represented (Human gut)	Bacillota	Bacilli	Lactobacillales	Enterococcaceae	Enterococcus	Enterococcus faecium	99.935	100	1549
AF05-27	CNS0370014	40	Bacillota	Clostridia	Lachnospirales	Lachnospiraceae	Dorea_A	Dorea_A longicatena	Species	Cultured represented (Human gut)	Bacillota	Clostridia	Clostridiales	Lachnospiraceae	Dorea	Dorea longicatena	100	99	1425
AF05-32B	CNS0370015	8	Actinomycetota	Actinomycetia	Actinomycetales	Bifidobacteriaceae	Bifidobacterium	Bifidobacterium pseudocatenulatum	Species	Cultured represented (Human gut)	Actinobacteria	Actinobacteria	Bifidobacteriales	Bifidobacteriaceae	Bifidobacterium	Bifidobacterium pseudocatenulatum	100	100	1516
AF05-36	CNS0370016	41	Bacillota	Clostridia	Oscillospirales	Butyricicoccaceae	Agathobaculum	Agathobaculum butyriciproducens	Species	Cultured represented (Human gut)	Bacillota	Clostridia	Clostridiales	Ruminococcaceae	Butyricicoccus	Butyricicoccus pullicaecorum	95.79	100	1519
AF05-37B	CNS0370017	42	Bacillota	Bacilli	Lactobacillales	Lactobacillaceae	Lactobacillus	Lactobacillus acidophilus	Species	Cultured represented (Human gut)	Bacillota	Bacilli	Lactobacillales	Lactobacillaceae	Lactobacillus	Lactobacillus acidophilus	100	100	1552
AF05-38	CNS0370018	43	Bacillota	Bacilli	Bacillales	Bacillaceae	Bacillus	Bacillus glycinifermentans	Species	Not represented	Bacillota	Bacilli	Bacillales	Bacillaceae	Bacillus	Bacillus licheniformis	99.864	100	1476
AF05-4	CNS0020766	5	Bacteroidota	Bacteroidia	Bacteroidales	Bacteroidaceae	Bacteroides	Bacteroides stercoris	Species	Cultured represented (Human gut)	Bacteroidetes	Bacteroidia	Bacteroidales	Bacteroidaceae	Bacteroides	Bacteroides stercoris	99.8	100	1515
AF05-41	CNS0370019	28	Actinomycetota	Coriobacteriia	Coriobacteriales	Coriobacteriaceae	Collinsella	Collinsella sp902363875	Genus	Cultured represented (Human gut)	Actinobacteria	Coriobacteriia	Coriobacteriales	Coriobacteriaceae	Collinsella	Collinsella aerofaciens	99.789	99	1430
AF05-42	CNS0370021	44	Actinomycetota	Actinomycetia	Actinomycetales	Bifidobacteriaceae	Bifidobacterium	Bifidobacterium bifidum	Species	Cultured represented (Human gut)	Actinobacteria	Actinobacteria	Bifidobacteriales	Bifidobacteriaceae	Bifidobacterium	Bifidobacterium bifidum	99.8	100	1516
AF05-42B	CNS0370020	44	Actinomycetota	Actinomycetia	Actinomycetales	Bifidobacteriaceae	Bifidobacterium	Bifidobacterium bifidum	Species	Cultured represented (Human gut)	Actinobacteria	Actinobacteria	Bifidobacteriales	Bifidobacteriaceae	Bifidobacterium	Bifidobacterium bifidum	99.868	100	1517
AF05-5	CNS0370022	40	Bacillota	Clostridia	Lachnospirales	Lachnospiraceae	Dorea_A	Dorea_A longicatena	Species	Cultured represented (Human gut)	Bacillota	Clostridia	Clostridiales	Lachnospiraceae	Dorea	Dorea longicatena	99.867	99	1518
AF05-9	CNS0020586	28	Actinomycetota	Coriobacteriia	Coriobacteriales	Coriobacteriaceae	Collinsella	Collinsella sp902363875	Genus	Cultured represented (Human gut)	Actinobacteria	Coriobacteriia	Coriobacteriales	Coriobacteriaceae	Collinsella	Collinsella aerofaciens	99.73	99	1476
AF06-11-1B	CNS0370023	39	Bacillota	Bacilli	Lactobacillales	Enterococcaceae	Enterococcus_B	Enterococcus_B lactis	Species	Cultured represented (Human gut)	Bacillota	Bacilli	Lactobacillales	Enterococcaceae	Enterococcus	Enterococcus faecium	99.742	100	1553
AF06-14	CNS0020124	45	Bacillota	Clostridia	Lachnospirales	Lachnospiraceae	Lachnospira	Lachnospira eligens_A	Species	Cultured represented (Human gut)	Bacillota	Clostridia	Clostridiales	Lachnospiraceae	Eubacterium	[Eubacterium] eligens	99.67	100	1519
AF06-19	CNS0020406	46	Bacillota	Clostridia	Lachnospirales	Lachnospiraceae	Agathobacter	Agathobacter rectalis	Species	Cultured represented (Human gut)	Bacillota	Clostridia	Clostridiales	Lachnospiraceae	Agathobacter	[Eubacterium] rectale	100	100	1521
AF06-1B	CNS0370024	15	Actinomycetota	Actinomycetia	Actinomycetales	Bifidobacteriaceae	Bifidobacterium	Bifidobacterium longum	Species	Cultured represented (Human gut)	Actinobacteria	Actinobacteria	Bifidobacteriales	Bifidobacteriaceae	Bifidobacterium	Bifidobacterium longum subsp. longum	100	100	1514
AF06-26B	CNS0370025	44	Actinomycetota	Actinomycetia	Actinomycetales	Bifidobacteriaceae	Bifidobacterium	Bifidobacterium bifidum	Species	Cultured represented (Human gut)	Actinobacteria	Actinobacteria	Bifidobacteriales	Bifidobacteriaceae	Bifidobacterium	Bifidobacterium bifidum	100	100	1516
AF06-45B	CNS0370026	44	Actinomycetota	Actinomycetia	Actinomycetales	Bifidobacteriaceae	Bifidobacterium	Bifidobacterium bifidum	Species	Cultured represented (Human gut)	Actinobacteria	Actinobacteria	Bifidobacteriales	Bifidobacteriaceae	Bifidobacterium	Bifidobacterium bifidum	100	100	1516
AF07-10B	CNS0370027	47	Bacillota	Bacilli	Lactobacillales	Streptococcaceae	Streptococcus	Streptococcus gordonii	Species	Not represented	Bacillota	Bacilli	Lactobacillales	Streptococcaceae	Streptococcus	Streptococcus gordonii	99.806	100	1544
AF07-11BB	CNS0370028	5	Bacteroidota	Bacteroidia	Bacteroidales	Bacteroidaceae	Bacteroides	Bacteroides stercoris	Species	Cultured represented (Human gut)	Bacteroidetes	Bacteroidia	Bacteroidales	Bacteroidaceae	Bacteroides	Bacteroides stercoris	99.67	100	1515
AF07-14B	CNS0370029	1	Pseudomonadota	Gammaproteobacteria	Enterobacterales	Enterobacteriaceae	Escherichia	Escherichia coli	Species	Cultured represented (Human gut)	Pseudomonadota	Gammaproteobacteria	Enterobacteriales	Enterobacteriaceae	Escherichia-Shigella	Escherichia coli	100	100	1530
AF07-15B	CNS0370030	30	Bacteroidota	Bacteroidia	Bacteroidales	Bacteroidaceae	Phocaeicola	Phocaeicola massiliensis	Species	Cultured represented (Human gut)	Bacteroidetes	Bacteroidia	Bacteroidales	Bacteroidaceae	Bacteroides	Bacteroides massiliensis	99.671	100	1518
AF07-16	CNS0020535	48	Bacillota	Clostridia	Lachnospirales	Lachnospiraceae	Sellimonas	Sellimonas intestinalis	Species	Cultured represented (Human gut)	Bacillota	Clostridia	Clostridiales	Lachnospiraceae	Sellimonas	Drancourtella massiliensis	99.72	99	1421
AF07-16B	CNS0370031	49	Bacillota	Clostridia	Lachnospirales	Lachnospiraceae	Oliverpabstia	Oliverpabstia intestinalis	Species	Cultured represented (Human gut)	Bacillota	Clostridia	Clostridiales	Lachnospiraceae	Blautia	Blautia massiliensis	94.39	99	1308
AF07-18B	CNS0370032	50	Pseudomonadota	Gammaproteobacteria	Enterobacterales	Enterobacteriaceae	Klebsiella	Klebsiella pneumoniae	Species	Cultured represented (Human gut)	Pseudomonadota	Gammaproteobacteria	Enterobacteriales	Enterobacteriaceae	Klebsiella	Klebsiella pneumoniae	100	100	1528
AF07-19	CNS0370033	51	Bacillota	Bacilli	Lactobacillales	Streptococcaceae	Streptococcus	Streptococcus koreensis	Species	Not represented	Bacillota	Bacilli	Lactobacillales	Streptococcaceae	Streptococcus	Streptococcus parasanguinis	98.89	100	1537
AF07-2	CNS0370036	21	Bacteroidota	Bacteroidia	Bacteroidales	Bacteroidaceae	Phocaeicola	Phocaeicola vulgatus	Species	Cultured represented (Human gut)	Bacteroidetes	Bacteroidia	Bacteroidales	Bacteroidaceae	Bacteroides	Bacteroides vulgatus	99.736	99	1516
AF07-22B	CNS0370034	52	Bacillota	Bacilli	Lactobacillales	Streptococcaceae	Streptococcus	Streptococcus sp001556435	Genus	Cultured represented (Human gut)	Bacillota	Bacilli	Lactobacillales	Streptococcaceae	Streptococcus	Streptococcus salivarius	99.935	100	1536
AF07-23B	CNS0370035	51	Bacillota	Bacilli	Lactobacillales	Streptococcaceae	Streptococcus	Streptococcus koreensis	Species	Not represented	Bacillota	Bacilli	Lactobacillales	Streptococcaceae	Streptococcus	Streptococcus parasanguinis	98.89	100	1537
AF07-31B	CNS0370037	36	Bacillota	Clostridia	Peptostreptococcales	Peptostreptococcaceae	Paraclostridium	Paraclostridium bifermentans	Species	Cultured represented (Human gut)	Bacillota	Clostridia	Clostridiales	Peptostreptococcaceae	Paraclostridium	Paraclostridium benzoelyticum	98.993	100	1490
AF07-33B	CNS0370038	53	Bacillota	Bacilli	Erysipelotrichales	Erysipelotrichaceae	Clostridium_AQ	Clostridium_AQ innocuum	Species	Cultured represented (Human gut)	Bacillota	Erysipelotrichia	Erysipelotrichales	Erysipelotrichaceae	Erysipelatoclostridium	[Clostridium] innocuum	98.93	99	1498
AF07-5B	CNS0370039	54	Bacillota	Bacilli	Lactobacillales	Streptococcaceae	Streptococcus	Streptococcus anginosus	Species	Cultured represented (Human gut)	Bacillota	Bacilli	Lactobacillales	Streptococcaceae	Streptococcus	Streptococcus anginosus subsp. anginosus	99.935	100	1544
AF07-6B	CNS0370040	27	Bacteroidota	Bacteroidia	Bacteroidales	Bacteroidaceae	Bacteroides	Bacteroides uniformis	Species	Cultured represented (Human gut)	Bacteroidetes	Bacteroidia	Bacteroidales	Bacteroidaceae	Bacteroides	Bacteroides uniformis	99.934	99	1515
AF08-2	CNS0020375	15	Actinomycetota	Actinomycetia	Actinomycetales	Bifidobacteriaceae	Bifidobacterium	Bifidobacterium longum	Species	Cultured represented (Human gut)	Actinobacteria	Actinobacteria	Bifidobacteriales	Bifidobacteriaceae	Bifidobacterium	Bifidobacterium longum subsp. longum	100	100	1514
AF08-21	CNS0370041	55	Actinomycetota	Coriobacteriia	Coriobacteriales	Coriobacteriaceae	Collinsella		Genus	Not represented	Actinobacteria	Coriobacteriia	Coriobacteriales	Coriobacteriaceae	Collinsella	Collinsella aerofaciens	99.933	99	1494
AF08-23	CNS0020809	56	Actinomycetota	Coriobacteriia	Coriobacteriales	Coriobacteriaceae	Collinsella	Collinsella sp003479805	Genus	Not represented	Actinobacteria	Coriobacteriia	Coriobacteriales	Coriobacteriaceae	Collinsella	Collinsella stercoris	98.66	100	1493
AF08-3	CNS0020438	57	Bacillota	Bacilli	Lactobacillales	Lactobacillaceae	Lactobacillus	Lactobacillus amylovorus	Species	Not represented	Bacillota	Bacilli	Lactobacillales	Lactobacillaceae	Lactobacillus	Lactobacillus amylovorus	100	100	1552
AF09-11	CNS0370043	1	Pseudomonadota	Gammaproteobacteria	Enterobacterales	Enterobacteriaceae	Escherichia	Escherichia coli	Species	Cultured represented (Human gut)	Pseudomonadota	Gammaproteobacteria	Enterobacteriales	Enterobacteriaceae	Escherichia-Shigella	Escherichia coli	100	100	1530
AF09-11A	CNS0370042	1	Pseudomonadota	Gammaproteobacteria	Enterobacterales	Enterobacteriaceae	Escherichia	Escherichia coli	Species	Cultured represented (Human gut)	Pseudomonadota	Gammaproteobacteria	Enterobacteriales	Enterobacteriaceae	Escherichia-Shigella	Escherichia coli	100	99	1412
AF09-16A	CNS0370044	58	Bacteroidota	Bacteroidia	Bacteroidales	Tannerellaceae	Parabacteroides	Parabacteroides distasonis	Species	Cultured represented (Human gut)	Bacteroidetes	Bacteroidia	Bacteroidales	Tannerellaceae	Parabacteroides	Parabacteroides distasonis	99.51	99	1428
AF09-19BA	CNS0370045	15	Actinomycetota	Actinomycetia	Actinomycetales	Bifidobacteriaceae	Bifidobacterium	Bifidobacterium longum	Species	Cultured represented (Human gut)	Actinobacteria	Actinobacteria	Bifidobacteriales	Bifidobacteriaceae	Bifidobacterium	Bifidobacterium longum subsp. longum	100	100	1514
AF09-1A	CNS0020767	26	Bacillota	Bacilli	Erysipelotrichales	Coprobacillaceae	Erysipelatoclostridium	Erysipelatoclostridium ramosum	Species	Cultured represented (Human gut)	Bacillota	Erysipelotrichia	Erysipelotrichales	Erysipelotrichaceae	Erysipelatoclostridium	Erysipelatoclostridium ramosum	100	100	1515
AF09-21A	CNS0370046	48	Bacillota	Clostridia	Lachnospirales	Lachnospiraceae	Sellimonas	Sellimonas intestinalis	Species	Cultured represented (Human gut)	Bacillota	Clostridia	Clostridiales	Lachnospiraceae	Sellimonas	Drancourtella massiliensis	99.67	99	1520
AF09-26A	CNS0370047	59	Bacteroidota	Bacteroidia	Bacteroidales	Bacteroidaceae	Bacteroides	Bacteroides cellulosilyticus	Species	Cultured represented (Human gut)	Bacteroidetes	Bacteroidia	Bacteroidales	Bacteroidaceae	Bacteroides	Bacteroides cellulosilyticus	99.934	100	1511
AF09-7B	CNS0370048	15	Actinomycetota	Actinomycetia	Actinomycetales	Bifidobacteriaceae	Bifidobacterium	Bifidobacterium longum	Species	Cultured represented (Human gut)	Actinobacteria	Actinobacteria	Bifidobacteriales	Bifidobacteriaceae	Bifidobacterium	Bifidobacterium longum subsp. longum	100	100	1514
AF101-02	CNS0370049	39	Bacillota	Bacilli	Lactobacillales	Enterococcaceae	Enterococcus_B	Enterococcus_B lactis	Species	Cultured represented (Human gut)	Bacillota	Bacilli	Lactobacillales	Enterococcaceae	Enterococcus	Enterococcus faecium	99.94	100	1549
AF101-03	CNS0370050	407	Bacillota	Bacilli	Lactobacillales	Streptococcaceae	Lactococcus	Lactococcus formosensis	Species	Cultured represented (Other source)	Bacillota	Bacilli	Lactobacillales	Streptococcaceae	Lactococcus	Lactococcus garvieae subsp. garvieae	99.87	100	1537
AF101-04	CNS0370051	39	Bacillota	Bacilli	Lactobacillales	Enterococcaceae	Enterococcus_B	Enterococcus_B lactis	Species	Cultured represented (Human gut)	Bacillota	Bacilli	Lactobacillales	Enterococcaceae	Enterococcus	Enterococcus faecium	99.94	100	1549
AF101-06	CNS0370052	1	Pseudomonadota	Gammaproteobacteria	Enterobacterales	Enterobacteriaceae	Escherichia	Escherichia coli	Species	Cultured represented (Human gut)	Pseudomonadota	Gammaproteobacteria	Enterobacteriales	Enterobacteriaceae	Escherichia-Shigella	Escherichia coli	100	91	1001
AF101-07	CNS0370053	243	Bacillota	Bacilli	Lactobacillales	Enterococcaceae	Enterococcus_B	Enterococcus_B thailandicus	Species	Cultured represented (Human gut)	Bacillota	Bacilli	Lactobacillales	Enterococcaceae	Enterococcus	Enterococcus durans	99.35	100	1549
AF101-08	CNS0370054	224	Bacillota	Bacilli	Lactobacillales	Enterococcaceae	Enterococcus_D	Enterococcus_D casseliflavus	Species	Cultured represented (Human gut)	Bacillota	Bacilli	Lactobacillales	Enterococcaceae	Enterococcus	Enterococcus flavescens	99.74	100	1552
AF101-103	CNS0370055	39	Bacillota	Bacilli	Lactobacillales	Enterococcaceae	Enterococcus_B	Enterococcus_B lactis	Species	Cultured represented (Human gut)	Bacillota	Bacilli	Lactobacillales	Enterococcaceae	Enterococcus	Enterococcus faecium	99.94	100	1549
AF101-108	CNS0370056	39	Bacillota	Bacilli	Lactobacillales	Enterococcaceae	Enterococcus_B	Enterococcus_B lactis	Species	Cultured represented (Human gut)	Bacillota	Bacilli	Lactobacillales	Enterococcaceae	Enterococcus	Enterococcus faecium	99.94	100	1549
AF101-11	CNS0370059	138	Bacillota	Clostridia	Lachnospirales	Lachnospiraceae	Dorea_A	Dorea_A longicatena_B	Species	Not represented	Bacillota	Clostridia	Clostridiales	Lachnospiraceae	Dorea	Dorea longicatena	99.21	99	1520
AF101-110	CNS0370057	330	Pseudomonadota	Gammaproteobacteria	Enterobacterales	Enterobacteriaceae	Citrobacter	Citrobacter portucalensis	Species	Not represented	Pseudomonadota	Gammaproteobacteria	Enterobacteriales	Enterobacteriaceae	Citrobacter	Citrobacter freundii	100	100	1530
AF101-111	CNS0370058	85	Bacillota	Bacilli	Lactobacillales	Enterococcaceae	Enterococcus	Enterococcus faecalis	Species	Cultured represented (Human gut)	Bacillota	Bacilli	Lactobacillales	Enterococcaceae	Enterococcus	Enterococcus faecalis	100	100	1549
AF101-15	CNS0370060	85	Bacillota	Bacilli	Lactobacillales	Enterococcaceae	Enterococcus	Enterococcus faecalis	Species	Cultured represented (Human gut)	Bacillota	Bacilli	Lactobacillales	Enterococcaceae	Enterococcus	Enterococcus faecalis	100	100	1549
AF101-16	CNS0370061	15	Actinomycetota	Actinomycetia	Actinomycetales	Bifidobacteriaceae	Bifidobacterium	Bifidobacterium longum	Species	Cultured represented (Human gut)	Actinobacteria	Actinobacteria	Bifidobacteriales	Bifidobacteriaceae	Bifidobacterium	Bifidobacterium longum subsp. longum	100	100	1514
AF101-19	CNS0370062	438	Bacillota	Clostridia	Clostridiales	Clostridiaceae	Clostridium	Clostridium beijerinckii	Species	Not represented	Bacillota	Clostridia	Clostridiales	Clostridiaceae	Clostridium	Clostridium beijerinckii	99.8	100	1500
AF101-24	CNS0370063	15	Actinomycetota	Actinomycetia	Actinomycetales	Bifidobacteriaceae	Bifidobacterium	Bifidobacterium longum	Species	Cultured represented (Human gut)	Actinobacteria	Actinobacteria	Bifidobacteriales	Bifidobacteriaceae	Bifidobacterium	Bifidobacterium longum subsp. longum	100	100	1514
AF101-26	CNS0370064	85	Bacillota	Bacilli	Lactobacillales	Enterococcaceae	Enterococcus	Enterococcus faecalis	Species	Cultured represented (Human gut)	Bacillota	Bacilli	Lactobacillales	Enterococcaceae	Enterococcus	Enterococcus faecalis	100	100	1549
AF101-27	CNS0370065	216	Actinomycetota	Coriobacteriia	Coriobacteriales	Coriobacteriaceae	Collinsella	Collinsella sp003439125	Genus	Cultured represented (Human gut)	Actinobacteria	Coriobacteriia	Coriobacteriales	Coriobacteriaceae	Collinsella	Collinsella aerofaciens	100	99	1304
AF10-13	CNS0020267	60	Bacillota	Clostridia	Oscillospirales	Ruminococcaceae	Faecalibacterium	Faecalibacterium prausnitzii	Species	Not represented	Bacillota	Clostridia	Clostridiales	Ruminococcaceae	Faecalibacterium	Faecalibacterium prausnitzii	99.66	98	1689
AF101-30	CNS0370066	188	Bacillota	Clostridia	Clostridiales	Clostridiaceae	Clostridium_P	Clostridium_P perfringens	Species	Cultured represented (Human gut)	Bacillota	Clostridia	Clostridiales	Clostridiaceae	Clostridium	Clostridium perfringens	100	100	1501
AF101-33	CNS0370067	66	Bacillota	Bacilli	Erysipelotrichales	Erysipelotrichaceae	Holdemanella	Holdemanella biformis	Species	Cultured represented (Human gut)	Bacillota	Erysipelotrichia	Erysipelotrichales	Erysipelotrichaceae	Holdemanella	Holdemanella biformis	99.93	100	1528
AF101-34	CNS0370068	85	Bacillota	Bacilli	Lactobacillales	Enterococcaceae	Enterococcus	Enterococcus faecalis	Species	Cultured represented (Human gut)	Bacillota	Bacilli	Lactobacillales	Enterococcaceae	Enterococcus	Enterococcus faecalis	100	100	1549
AF101-36	CNS0370069	85	Bacillota	Bacilli	Lactobacillales	Enterococcaceae	Enterococcus	Enterococcus faecalis	Species	Cultured represented (Human gut)	Bacillota	Bacilli	Lactobacillales	Enterococcaceae	Enterococcus	Enterococcus faecalis	100	100	1549
AF101-48	CNS0370070	188	Bacillota	Clostridia	Clostridiales	Clostridiaceae	Clostridium_P	Clostridium_P perfringens	Species	Cultured represented (Human gut)	Bacillota	Clostridia	Clostridiales	Clostridiaceae	Clostridium	Clostridium perfringens	99.93	100	1501
AF101-58	CNS0370071	157	Bacteroidota	Bacteroidia	Bacteroidales	Tannerellaceae	Parabacteroides	Parabacteroides merdae	Species	Cultured represented (Human gut)	Bacteroidetes	Bacteroidia	Bacteroidales	Tannerellaceae	Parabacteroides	Parabacteroides merdae	99.93	100	1519
AF10-16	CNS0019942	61	Bacillota	Clostridia	Oscillospirales	Oscillospiraceae	ER4	ER4 sp000765235	Family	Not represented	Bacillota	Clostridia	Clostridiales	Ruminococcaceae	Oscillibacter	[Clostridium] leptum	94.25	98	1515
AF101-68	CNS0370072	15	Actinomycetota	Actinomycetia	Actinomycetales	Bifidobacteriaceae	Bifidobacterium	Bifidobacterium longum	Species	Cultured represented (Human gut)	Actinobacteria	Actinobacteria	Bifidobacteriales	Bifidobacteriaceae	Bifidobacterium	Bifidobacterium longum subsp. longum	100	100	1514
AF10-17	CNS0020452	62	Bacteroidota	Bacteroidia	Bacteroidales	Bacteroidaceae	Prevotella	Prevotella sp015074785	Genus	Cultured represented (Human gut)	Bacteroidetes	Bacteroidia	Bacteroidales	Prevotellaceae	Prevotella	Prevotella copri	99.44	99	1548
AF101-71	CNS0370073	66	Bacillota	Bacilli	Erysipelotrichales	Erysipelotrichaceae	Holdemanella	Holdemanella biformis	Species	Cultured represented (Human gut)	Bacillota	Erysipelotrichia	Erysipelotrichales	Erysipelotrichaceae	Holdemanella	Holdemanella biformis	99.93	100	1528
AF101-72	CNS0370074	368	Actinomycetota	Coriobacteriia	Coriobacteriales	Eggerthellaceae	Eggerthella	Eggerthella lenta	Species	Cultured represented (Human gut)	Actinobacteria	Coriobacteriia	Coriobacteriales	Eggerthellaceae	Eggerthella	Eggerthella lenta	99.93	100	1497
AF101-76	CNS0370075	15	Actinomycetota	Actinomycetia	Actinomycetales	Bifidobacteriaceae	Bifidobacterium	Bifidobacterium longum	Species	Cultured represented (Human gut)	Actinobacteria	Actinobacteria	Bifidobacteriales	Bifidobacteriaceae	Bifidobacterium	Bifidobacterium longum subsp. longum	100	100	1514
AF101-77	CNS0370076	15	Actinomycetota	Actinomycetia	Actinomycetales	Bifidobacteriaceae	Bifidobacterium	Bifidobacterium longum	Species	Cultured represented (Human gut)	Actinobacteria	Actinobacteria	Bifidobacteriales	Bifidobacteriaceae	Bifidobacterium	Bifidobacterium longum subsp. longum	100	100	1514
AF101-78	CNS0370077	85	Bacillota	Bacilli	Lactobacillales	Enterococcaceae	Enterococcus	Enterococcus faecalis	Species	Cultured represented (Human gut)	Bacillota	Bacilli	Lactobacillales	Enterococcaceae	Enterococcus	Enterococcus faecalis	100	100	1549
AF101-85	CNS0370078	419	Bacillota	Bacilli	Lactobacillales	Streptococcaceae	Streptococcus	Streptococcus sanguinis_H	Species	Cultured represented (Human gut)	Bacillota	Bacilli	Lactobacillales	Streptococcaceae	Streptococcus	Streptococcus sanguinis	99.93	100	1536
AF101-95	CNS0370079	157	Bacteroidota	Bacteroidia	Bacteroidales	Tannerellaceae	Parabacteroides	Parabacteroides merdae	Species	Cultured represented (Human gut)	Bacteroidetes	Bacteroidia	Bacteroidales	Tannerellaceae	Parabacteroides	Parabacteroides merdae	99.93	100	1519
AF10-19C	CNS0370080	63	Bacillota	Bacilli	Lactobacillales	Lactobacillaceae	Levilactobacillus	Levilactobacillus brevis	Species	Cultured represented (Human gut)	Bacillota	Bacilli	Lactobacillales	Lactobacillaceae	Lactobacillus	Lactobacillus brevis	99.936	100	1554
AF10-20	CNS0370082	64	Bacillota	Clostridia	Lachnospirales	Lachnospiraceae	Eubacterium_G	Eubacterium_G sp000434315	Genus	Not represented	Bacillota	Clostridia	Clostridiales	Lachnospiraceae	[Eubacterium] ventriosum group	Eubacterium ventriosum	95.19	97	1421
AF102-01	CNS0370081	1	Pseudomonadota	Gammaproteobacteria	Enterobacterales	Enterobacteriaceae	Escherichia	Escherichia coli	Species	Cultured represented (Human gut)	Pseudomonadota	Gammaproteobacteria	Enterobacteriales	Enterobacteriaceae	Escherichia-Shigella	Escherichia coli	99.87	100	1530
AF102-13	CNS0370083	65	Bacillota	Bacilli	Lactobacillales	Streptococcaceae	Streptococcus	Streptococcus salivarius	Species	Cultured represented (Human gut)	Bacillota	Bacilli	Lactobacillales	Streptococcaceae	Streptococcus	Streptococcus equinus	100	100	1536
AF102-15	CNS0370084	1	Pseudomonadota	Gammaproteobacteria	Enterobacterales	Enterobacteriaceae	Escherichia	Escherichia coli	Species	Cultured represented (Human gut)	Pseudomonadota	Gammaproteobacteria	Enterobacteriales	Enterobacteriaceae	Escherichia-Shigella	Escherichia coli	100	100	1530
AF102-16	CNS0370085	65	Bacillota	Bacilli	Lactobacillales	Streptococcaceae	Streptococcus	Streptococcus salivarius	Species	Cultured represented (Human gut)	Bacillota	Bacilli	Lactobacillales	Streptococcaceae	Streptococcus	Streptococcus equinus	100	100	1536
AF102-27	CNS0370086	1	Pseudomonadota	Gammaproteobacteria	Enterobacterales	Enterobacteriaceae	Escherichia	Escherichia coli	Species	Cultured represented (Human gut)	Pseudomonadota	Gammaproteobacteria	Enterobacteriales	Enterobacteriaceae	Escherichia-Shigella	Escherichia coli	100	99	994
AF102-28	CNS0370087	431	Actinomycetota	Actinomycetia	Actinomycetales	Micrococcaceae	Micrococcus	Micrococcus luteus	Species	Cultured represented (Human gut)	Actinobacteria	Actinobacteria	Micrococcales	Micrococcaceae	Micrococcus	Micrococcus luteus	99.8	100	1511
AF10-23	CNS0020112	65	Bacillota	Bacilli	Lactobacillales	Streptococcaceae	Streptococcus	Streptococcus salivarius	Species	Cultured represented (Human gut)	Bacillota	Bacilli	Lactobacillales	Streptococcaceae	Streptococcus	Streptococcus salivarius	99.93	100	1536
AF102-31	CNS0370088	21	Bacteroidota	Bacteroidia	Bacteroidales	Bacteroidaceae	Phocaeicola	Phocaeicola vulgatus	Species	Cultured represented (Human gut)	Bacteroidetes	Bacteroidia	Bacteroidales	Bacteroidaceae	Bacteroides	Bacteroides vulgatus	99.74	100	1516
AF102-34	CNS0370089	30	Bacteroidota	Bacteroidia	Bacteroidales	Bacteroidaceae	Phocaeicola	Phocaeicola massiliensis	Species	Cultured represented (Human gut)	Bacteroidetes	Bacteroidia	Bacteroidales	Bacteroidaceae	Bacteroides	Bacteroides massiliensis	99.74	100	1518
AF102-35	CNS0370090	58	Bacteroidota	Bacteroidia	Bacteroidales	Tannerellaceae	Parabacteroides	Parabacteroides distasonis	Species	Cultured represented (Human gut)	Bacteroidetes	Bacteroidia	Bacteroidales	Tannerellaceae	Parabacteroides	Parabacteroides distasonis	99.19	98	1513
AF102-36	CNS0370091	215	Bacteroidota	Bacteroidia	Bacteroidales	Bacteroidaceae	Phocaeicola	Phocaeicola plebeius	Species	Cultured represented (Human gut)	Bacteroidetes	Bacteroidia	Bacteroidales	Bacteroidaceae	Bacteroides	Bacteroides plebeius	98.65	98	1516
AF102-41	CNS0370092	354	Bacillota	Clostridia	Lachnospirales	Lachnospiraceae	Schaedlerella	Schaedlerella sp900066545	Genus	Cultured represented (Human gut)	Bacillota	Clostridia	Clostridiales	Lachnospiraceae	[Ruminococcus] torques group	Dorea longicatena	99.36	99	1262
AF102-42	CNS0370093	5	Bacteroidota	Bacteroidia	Bacteroidales	Bacteroidaceae	Bacteroides	Bacteroides stercoris	Species	Cultured represented (Human gut)	Bacteroidetes	Bacteroidia	Bacteroidales	Bacteroidaceae	Bacteroides	Bacteroides stercoris	99.14	100	1515
AF102-45	CNS0370094	27	Bacteroidota	Bacteroidia	Bacteroidales	Bacteroidaceae	Bacteroides	Bacteroides uniformis	Species	Cultured represented (Human gut)	Bacteroidetes	Bacteroidia	Bacteroidales	Bacteroidaceae	Bacteroides	Bacteroides uniformis	99.87	99	1515
AF102-47	CNS0370095	65	Bacillota	Bacilli	Lactobacillales	Streptococcaceae	Streptococcus	Streptococcus salivarius	Species	Cultured represented (Human gut)	Bacillota	Bacilli	Lactobacillales	Streptococcaceae	Streptococcus	Streptococcus salivarius	100	100	1536
AF102-49	CNS0370096	147	Actinomycetota	Coriobacteriia	Coriobacteriales	Coriobacteriaceae	Collinsella	Collinsella sp003466125	Genus	Not represented	Actinobacteria	Coriobacteriia	Coriobacteriales	Coriobacteriaceae	Collinsella	Collinsella aerofaciens	99.43	98	1438
AF102-51	CNS0370097	21	Bacteroidota	Bacteroidia	Bacteroidales	Bacteroidaceae	Phocaeicola	Phocaeicola vulgatus	Species	Cultured represented (Human gut)	Bacteroidetes	Bacteroidia	Bacteroidales	Bacteroidaceae	Bacteroides	Bacteroides vulgatus	99.74	100	1516
AF102-54	CNS0370098	174	Bacteroidota	Bacteroidia	Bacteroidales	Bacteroidaceae	Phocaeicola	Phocaeicola plebeius_A	Species	Not represented	Bacteroidetes	Bacteroidia	Bacteroidales	Bacteroidaceae	Bacteroides	Bacteroides plebeius	99.46	98	1516
AF102-56	CNS0370099	88	Bacillota	Bacilli	Lactobacillales	Streptococcaceae	Streptococcus	Streptococcus sp001813295	Genus	Not represented	Bacillota	Bacilli	Lactobacillales	Streptococcaceae	Streptococcus	Streptococcus parasanguinis	99.74	100	1536
AF102-57	CNS0370100	125	Bacillota	Clostridia	Lachnospirales	Lachnospiraceae	Bariatricus	Bariatricus comes	Species	Cultured represented (Human gut)	Bacillota	Clostridia	Clostridiales	Lachnospiraceae	Coprococcus	Coprococcus comes	99.85	100	1305
AF102-62	CNS0370101	157	Bacteroidota	Bacteroidia	Bacteroidales	Tannerellaceae	Parabacteroides	Parabacteroides merdae	Species	Cultured represented (Human gut)	Bacteroidetes	Bacteroidia	Bacteroidales	Tannerellaceae	Parabacteroides	Parabacteroides merdae	100	100	1519
AF102-64	CNS0370102	30	Bacteroidota	Bacteroidia	Bacteroidales	Bacteroidaceae	Phocaeicola	Phocaeicola massiliensis	Species	Cultured represented (Human gut)	Bacteroidetes	Bacteroidia	Bacteroidales	Bacteroidaceae	Bacteroides	Bacteroides massiliensis	99.74	100	1518
AF102-65	CNS0370103	14	Actinomycetota	Actinomycetia	Actinomycetales	Bifidobacteriaceae	Bifidobacterium	Bifidobacterium adolescentis	Species	Cultured represented (Human gut)	Actinobacteria	Actinobacteria	Bifidobacteriales	Bifidobacteriaceae	Bifidobacterium	Bifidobacterium adolescentis	100	100	986
AF102-83	CNS0370104	9	Bacteroidota	Bacteroidia	Bacteroidales	Bacteroidaceae	Phocaeicola	Phocaeicola coprocola	Species	Cultured represented (Human gut)	Bacteroidetes	Bacteroidia	Bacteroidales	Bacteroidaceae	Bacteroides	Bacteroides coprocola	99.74	100	1516
AF102-84	CNS0370105	354	Bacillota	Clostridia	Lachnospirales	Lachnospiraceae	Schaedlerella	Schaedlerella sp900066545	Genus	Cultured represented (Human gut)	Bacillota	Clostridia	Clostridiales	Lachnospiraceae	[Ruminococcus] torques group	Dorea longicatena	99.27	99	1521
AF102-87	CNS0370106	215	Bacteroidota	Bacteroidia	Bacteroidales	Bacteroidaceae	Phocaeicola	Phocaeicola plebeius	Species	Cultured represented (Human gut)	Bacteroidetes	Bacteroidia	Bacteroidales	Bacteroidaceae	Bacteroides	Bacteroides plebeius	98.65	98	1516
AF102-91	CNS0370107	27	Bacteroidota	Bacteroidia	Bacteroidales	Bacteroidaceae	Bacteroides	Bacteroides uniformis	Species	Cultured represented (Human gut)	Bacteroidetes	Bacteroidia	Bacteroidales	Bacteroidaceae	Bacteroides	Bacteroides uniformis	99.87	99	1515
AF102-92	CNS0370108	21	Bacteroidota	Bacteroidia	Bacteroidales	Bacteroidaceae	Phocaeicola	Phocaeicola vulgatus	Species	Cultured represented (Human gut)	Bacteroidetes	Bacteroidia	Bacteroidales	Bacteroidaceae	Bacteroides	Bacteroides vulgatus	99.8	100	1516
AF10-3	CNS0020233	41	Bacillota	Clostridia	Oscillospirales	Butyricicoccaceae	Agathobaculum	Agathobaculum butyriciproducens	Species	Cultured represented (Human gut)	Bacillota	Clostridia	Clostridiales	Ruminococcaceae	Butyricicoccus	Butyricicoccus pullicaecorum	96.91	100	1259
AF10-31	CNS0020271	66	Bacillota	Bacilli	Erysipelotrichales	Erysipelotrichaceae	Holdemanella	Holdemanella biformis	Species	Cultured represented (Human gut)	Bacillota	Erysipelotrichia	Erysipelotrichales	Erysipelotrichaceae	Holdemanella	Holdemanella biformis	99.93	100	1528
AF10-41	CNS0370109	67	Bacillota	Clostridia	Clostridiales	Clostridiaceae	Clostridium		Genus	Not represented	Bacillota	Clostridia	Clostridiales	Clostridiaceae	Clostridium	Clostridium sartagoforme	99.668	100	1504
AF10-46	CNS0020883	68	Bacillota	Clostridia	Oscillospirales	Ruminococcaceae	Faecalibacterium	Faecalibacterium prausnitzii_D	Species	Not represented	Bacillota	Clostridia	Clostridiales	Ruminococcaceae	Faecalibacterium	Faecalibacterium prausnitzii	99.73	98	1499
AF11-11	CNS0020501	69	Actinomycetota	Coriobacteriia	Coriobacteriales	Coriobacteriaceae	Collinsella	Collinsella sp900546115	Genus	Cultured represented (Human gut)	Actinobacteria	Coriobacteriia	Coriobacteriales	Coriobacteriaceae	Collinsella	Collinsella aerofaciens	99.53	99	1494
AF11-12	CNS0020326	15	Actinomycetota	Actinomycetia	Actinomycetales	Bifidobacteriaceae	Bifidobacterium	Bifidobacterium longum	Species	Cultured represented (Human gut)	Actinobacteria	Actinobacteria	Bifidobacteriales	Bifidobacteriaceae	Bifidobacterium	Bifidobacterium longum subsp. longum	100	100	1514
AF11-14	CNS0020281	62	Bacteroidota	Bacteroidia	Bacteroidales	Bacteroidaceae	Prevotella	Prevotella sp015074785	Genus	Cultured represented (Human gut)	Bacteroidetes	Bacteroidia	Bacteroidales	Prevotellaceae	Prevotella	Prevotella copri	99.01	99	1520
AF11-14H	CNS0370110	70	Bacillota	Bacilli	Lactobacillales	Lactobacillaceae	Limosilactobacillus	Limosilactobacillus fermentum	Species	Cultured represented (Human gut)	Bacillota	Bacilli	Lactobacillales	Lactobacillaceae	Lactobacillus	Lactobacillus fermentum	100	100	1382
AF11-16H	CNS0370111	71	Bacillota	Bacilli	Lactobacillales	Lactobacillaceae	Lacticaseibacillus	Lacticaseibacillus paracasei	Species	Cultured represented (Human gut)	Bacillota	Bacilli	Lactobacillales	Lactobacillaceae	Lactobacillus	Lactobacillus casei	100	100	1558
AF11-17H	CNS0370112	72	Bacillota	Bacilli	Lactobacillales	Lactobacillaceae	Ligilactobacillus	Ligilactobacillus salivarius	Species	Cultured represented (Human gut)	Bacillota	Bacilli	Lactobacillales	Lactobacillaceae	Lactobacillus	Lactobacillus salivarius	100	100	1550
AF11-18	CNS0020085	8	Actinomycetota	Actinomycetia	Actinomycetales	Bifidobacteriaceae	Bifidobacterium	Bifidobacterium pseudocatenulatum	Species	Cultured represented (Human gut)	Actinobacteria	Actinobacteria	Bifidobacteriales	Bifidobacteriaceae	Bifidobacterium	Bifidobacterium pseudocatenulatum	99.93	100	1516
AF11-1HA	CNS0370113	39	Bacillota	Bacilli	Lactobacillales	Enterococcaceae	Enterococcus_B	Enterococcus_B lactis	Species	Cultured represented (Human gut)	Bacillota	Bacilli	Lactobacillales	Enterococcaceae	Enterococcus	Enterococcus faecium	100	100	1464
AF11-20	CNS0370114	72	Bacillota	Bacilli	Lactobacillales	Lactobacillaceae	Ligilactobacillus	Ligilactobacillus salivarius	Species	Cultured represented (Human gut)	Bacillota	Bacilli	Lactobacillales	Lactobacillaceae	Lactobacillus	Lactobacillus salivarius	100	100	1550
AF11-25B	CNS0020519	44	Actinomycetota	Actinomycetia	Actinomycetales	Bifidobacteriaceae	Bifidobacterium	Bifidobacterium bifidum	Species	Cultured represented (Human gut)	Actinobacteria	Actinobacteria	Bifidobacteriales	Bifidobacteriaceae	Bifidobacterium	Bifidobacterium bifidum	100	100	1517
AF11-27H	CNS0370115	73	Bacillota	Bacilli	Lactobacillales	Enterococcaceae	Enterococcus_B	Enterococcus_B durans	Species	Not represented	Bacillota	Bacilli	Lactobacillales	Enterococcaceae	Enterococcus	Enterococcus durans	99.935	100	1548
AF11-28HA	CNS0370116	39	Bacillota	Bacilli	Lactobacillales	Enterococcaceae	Enterococcus_B	Enterococcus_B lactis	Species	Cultured represented (Human gut)	Bacillota	Bacilli	Lactobacillales	Enterococcaceae	Enterococcus	Enterococcus faecium	99.807	100	1553
AF11-29H	CNS0370117	72	Bacillota	Bacilli	Lactobacillales	Lactobacillaceae	Ligilactobacillus	Ligilactobacillus salivarius	Species	Cultured represented (Human gut)	Bacillota	Bacilli	Lactobacillales	Lactobacillaceae	Lactobacillus	Lactobacillus salivarius	100	100	1550
AF11-2H	CNS0370118	65	Bacillota	Bacilli	Lactobacillales	Streptococcaceae	Streptococcus	Streptococcus salivarius	Species	Cultured represented (Human gut)	Bacillota	Bacilli	Lactobacillales	Streptococcaceae	Streptococcus	Streptococcus salivarius	100	100	1536
AF11-32H	CNS0370119	73	Bacillota	Bacilli	Lactobacillales	Enterococcaceae	Enterococcus_B	Enterococcus_B durans	Species	Not represented	Bacillota	Bacilli	Lactobacillales	Enterococcaceae	Enterococcus	Enterococcus durans	99.935	100	1548
AF11-32-H	CNS0020775	73	Bacillota	Bacilli	Lactobacillales	Enterococcaceae	Enterococcus_B	Enterococcus_B durans	Species	Not represented	Bacillota	Bacilli	Lactobacillales	Enterococcaceae	Enterococcus	Enterococcus durans	100	100	1061
AF11-3H	CNS0370120	54	Bacillota	Bacilli	Lactobacillales	Streptococcaceae	Streptococcus	Streptococcus anginosus	Species	Cultured represented (Human gut)	Bacillota	Bacilli	Lactobacillales	Streptococcaceae	Streptococcus	Streptococcus anginosus subsp. anginosus	99.87	100	1544
AF11-41	CNS0020383	15	Actinomycetota	Actinomycetia	Actinomycetales	Bifidobacteriaceae	Bifidobacterium	Bifidobacterium longum	Species	Cultured represented (Human gut)	Actinobacteria	Actinobacteria	Bifidobacteriales	Bifidobacteriaceae	Bifidobacterium	Bifidobacterium longum subsp. longum	100	100	1514
AF11-44	CNS0370121	44	Actinomycetota	Actinomycetia	Actinomycetales	Bifidobacteriaceae	Bifidobacterium	Bifidobacterium bifidum	Species	Cultured represented (Human gut)	Actinobacteria	Actinobacteria	Bifidobacteriales	Bifidobacteriaceae	Bifidobacterium	Bifidobacterium bifidum	100	100	1437
AF11-4-H	CNS0020421	70	Bacillota	Bacilli	Lactobacillales	Lactobacillaceae	Limosilactobacillus	Limosilactobacillus fermentum	Species	Cultured represented (Human gut)	Bacillota	Bacilli	Lactobacillales	Lactobacillaceae	Lactobacillus	Lactobacillus fermentum	100	100	1564
AF11-6H	CNS0370122	71	Bacillota	Bacilli	Lactobacillales	Lactobacillaceae	Lacticaseibacillus	Lacticaseibacillus paracasei	Species	Cultured represented (Human gut)	Bacillota	Bacilli	Lactobacillales	Lactobacillaceae	Lactobacillus	Lactobacillus casei	100	100	1558
AF11-8H	CNS0370123	72	Bacillota	Bacilli	Lactobacillales	Lactobacillaceae	Ligilactobacillus	Ligilactobacillus salivarius	Species	Cultured represented (Human gut)	Bacillota	Bacilli	Lactobacillales	Lactobacillaceae	Lactobacillus	Lactobacillus salivarius	100	100	1550
AF11-9H	CNS0370124	65	Bacillota	Bacilli	Lactobacillales	Streptococcaceae	Streptococcus	Streptococcus salivarius	Species	Cultured represented (Human gut)	Bacillota	Bacilli	Lactobacillales	Streptococcaceae	Streptococcus	Streptococcus equinus	100	100	1536
AF12-10-6.0	CNS0020052	8	Actinomycetota	Actinomycetia	Actinomycetales	Bifidobacteriaceae	Bifidobacterium	Bifidobacterium pseudocatenulatum	Species	Cultured represented (Human gut)	Actinobacteria	Actinobacteria	Bifidobacteriales	Bifidobacteriaceae	Bifidobacterium	Bifidobacterium pseudocatenulatum	99.47	100	1516
AF12-11	CNS0020366	74	Bacillota	Clostridia	Lachnospirales	Lachnospiraceae	Dorea	Dorea formicigenerans	Species	Cultured represented (Human gut)	Bacillota	Clostridia	Clostridiales	Lachnospiraceae	Dorea	Dorea formicigenerans	99.93	100	1519
AF12-17LB	CNS0020012	3	Bacillota	Clostridia	Lachnospirales	Lachnospiraceae	RUG115	RUG115 sp900066395	Family	Not represented	Bacillota	Clostridia	Clostridiales	Lachnospiraceae	Roseburia	Roseburia faecis	95.48	100	1523
AF12-19	CNS0020036	75	Bacillota	Clostridia	Lachnospirales	Lachnospiraceae	Copromonas	Copromonas sp900066055	Genus	Not represented	Bacillota	Clostridia	Clostridiales	Lachnospiraceae	Lachnoclostridium	[Clostridium] clostridioforme	93.57	100	1519
AF12-21AC	CNS0370125	8	Actinomycetota	Actinomycetia	Actinomycetales	Bifidobacteriaceae	Bifidobacterium	Bifidobacterium pseudocatenulatum	Species	Cultured represented (Human gut)	Actinobacteria	Actinobacteria	Bifidobacteriales	Bifidobacteriaceae	Bifidobacterium	Bifidobacterium pseudocatenulatum	99.472	100	1516
AF12-25	CNS0020377	21	Bacteroidota	Bacteroidia	Bacteroidales	Bacteroidaceae	Phocaeicola	Phocaeicola vulgatus	Species	Cultured represented (Human gut)	Bacteroidetes	Bacteroidia	Bacteroidales	Bacteroidaceae	Bacteroides	Bacteroides vulgatus	99.93	99	1516
AF12-28	CNS0020295	75	Bacillota	Clostridia	Lachnospirales	Lachnospiraceae	Copromonas	Copromonas sp900066055	Genus	Not represented	Bacillota	Clostridia	Clostridiales	Lachnospiraceae	Lachnoclostridium	[Clostridium] bolteae	93.1	100	1468
AF12-30	CNS0020630	76	Bacillota	Clostridia	Lachnospirales	Lachnospiraceae	Anaerostipes	Anaerostipes hadrus_A	Species	Not represented	Bacillota	Clostridia	Clostridiales	Lachnospiraceae	Anaerostipes	Anaerostipes hadrus	99.87	99	1521
AF12-40	CNS0370126	7	Bacillota	Clostridia	Lachnospirales	Lachnospiraceae	Clostridium_Q	Clostridium_Q fessum	Species	Cultured represented (Human gut)	Bacillota	Clostridia	Clostridiales	Lachnospiraceae	Blautia	Blautia obeum	93.764	97	1486
AF12-41	CNS0020145	7	Bacillota	Clostridia	Lachnospirales	Lachnospiraceae	Clostridium_Q	Clostridium_Q fessum	Species	Cultured represented (Human gut)	Bacillota	Clostridia	Clostridiales	Lachnospiraceae	Lachnoclostridium	[Clostridium] symbiosum	96.05	100	1519
AF12-42	CNS0020571	77	Bacillota	Negativicutes	Selenomonadales	Selenomonadaceae	Megamonas	Megamonas funiformis	Species	Cultured represented (Human gut)	Bacillota	Negativicutes	Selenomonadales	Veillonellaceae	Dialister	Bacteroides xylanisolvens	96.14	99	1479
AF12-49	CNS0370127	66	Bacillota	Bacilli	Erysipelotrichales	Erysipelotrichaceae	Holdemanella	Holdemanella biformis	Species	Cultured represented (Human gut)	Bacillota	Erysipelotrichia	Erysipelotrichales	Erysipelotrichaceae	Holdemanella	Holdemanella biformis	99.935	100	1528
AF12-5	CNS0020562	78	Bacillota	Clostridia	Lachnospirales	Lachnospiraceae	Mediterraneibacter	Mediterraneibacter faecis	Species	Cultured represented (Human gut)	Bacillota	Clostridia	Clostridiales	Lachnospiraceae	[Ruminococcus] torques group	[Ruminococcus] torques	99.47	99	1521
AF12-50	CNS0020839	62	Bacteroidota	Bacteroidia	Bacteroidales	Bacteroidaceae	Prevotella	Prevotella sp015074785	Genus	Cultured represented (Human gut)	Bacteroidetes	Bacteroidia	Bacteroidales	Prevotellaceae	Prevotella	Prevotella copri	99.28	100	1252
AF12-7	CNS0020220	5	Bacteroidota	Bacteroidia	Bacteroidales	Bacteroidaceae	Bacteroides	Bacteroides stercoris	Species	Cultured represented (Human gut)	Bacteroidetes	Bacteroidia	Bacteroidales	Bacteroidaceae	Bacteroides	Bacteroides stercoris	99.14	100	1515
AF12-8	CNS0019934	46	Bacillota	Clostridia	Lachnospirales	Lachnospiraceae	Agathobacter	Agathobacter rectalis	Species	Cultured represented (Human gut)	Bacillota	Clostridia	Clostridiales	Lachnospiraceae	Agathobacter	[Eubacterium] rectale	99.93	100	1520
AF12-8A-LB	CNS0020189	8	Actinomycetota	Actinomycetia	Actinomycetales	Bifidobacteriaceae	Bifidobacterium	Bifidobacterium pseudocatenulatum	Species	Cultured represented (Human gut)	Actinobacteria	Actinobacteria	Bifidobacteriales	Bifidobacteriaceae	Bifidobacterium	Bifidobacterium pseudocatenulatum	99.47	100	1516
AF12-8LB	CNS0370128	8	Actinomycetota	Actinomycetia	Actinomycetales	Bifidobacteriaceae	Bifidobacterium	Bifidobacterium pseudocatenulatum	Species	Cultured represented (Human gut)	Actinobacteria	Actinobacteria	Bifidobacteriales	Bifidobacteriaceae	Bifidobacterium	Bifidobacterium pseudocatenulatum	99.47	100	1516
AF12-8LB-d	CNS0020435	8	Actinomycetota	Actinomycetia	Actinomycetales	Bifidobacteriaceae	Bifidobacterium	Bifidobacterium pseudocatenulatum	Species	Cultured represented (Human gut)	Actinobacteria	Actinobacteria	Bifidobacteriales	Bifidobacteriaceae	Bifidobacterium	Bifidobacterium pseudocatenulatum	99.47	100	1516
AF12-9	CNS0370129	66	Bacillota	Bacilli	Erysipelotrichales	Erysipelotrichaceae	Holdemanella	Holdemanella biformis	Species	Cultured represented (Human gut)	Bacillota	Erysipelotrichia	Erysipelotrichales	Erysipelotrichaceae	Holdemanella	Holdemanella biformis	99.935	100	1528
AF13-10-6.0-r	CNS0370130	79	Bacillota	Clostridia	Clostridiales	Clostridiaceae	Clostridium	Clostridium butyricum	Species	Cultured represented (Human gut)	Bacillota	Clostridia	Clostridiales	Clostridiaceae	Clostridium	Clostridium butyricum	100	100	1501
AF13-13-H	CNS0020730	1	Pseudomonadota	Gammaproteobacteria	Enterobacterales	Enterobacteriaceae	Escherichia	Escherichia coli	Species	Cultured represented (Human gut)	Pseudomonadota	Gammaproteobacteria	Enterobacteriales	Enterobacteriaceae	Escherichia-Shigella	Escherichia coli	99.93	100	1442
AF13-14A	CNS0020850	80	Bacillota	Clostridia	Lachnospirales	Lachnospiraceae	Ruminococcus_B	Ruminococcus_B gnavus	Species	Cultured represented (Human gut)	Bacillota	Clostridia	Clostridiales	Lachnospiraceae	[Ruminococcus] gnavus group	[Ruminococcus] gnavus	99.93	100	1519
AF13-14H	CNS0370131	81	Bacillota	Bacilli	Bacillales	Bacillaceae	Bacillus	Bacillus licheniformis	Species	Cultured represented (Human gut)	Bacillota	Bacilli	Bacillales	Bacillaceae	Bacillus	Bacillus licheniformis	99.547	100	1544
AF13-15	CNS0020433	4	Bacillota	Bacilli	Erysipelotrichales	Coprobacillaceae	Faecalibacillus	Faecalibacillus intestinalis	Species	Cultured represented (Human gut)	Bacillota	Erysipelotrichia	Erysipelotrichales	Erysipelotrichaceae	Erysipelatoclostridium	[Clostridium] cocleatum	92.97	100	1513
AF13-15H	CNS0370132	82	Bacillota	Bacilli	Lactobacillales	Enterococcaceae	Enterococcus_A	Enterococcus_A raffinosus	Species	Cultured represented (Human gut)	Bacillota	Bacilli	Lactobacillales	Enterococcaceae	Enterococcus	Enterococcus gilvus	99.549	100	1553
AF13-16	CNS0020327	83	Bacillota	Clostridia	Lachnospirales	Lachnospiraceae	Blautia	Blautia sp001304935	Genus	Cultured represented (Human gut)	Bacillota	Clostridia	Clostridiales	Lachnospiraceae	Blautia	Blautia coccoides	98.41	99	0
AF13-166.0	CNS0370133	79	Bacillota	Clostridia	Clostridiales	Clostridiaceae	Clostridium	Clostridium butyricum	Species	Cultured represented (Human gut)	Bacillota	Clostridia	Clostridiales	Clostridiaceae	Clostridium	Clostridium butyricum	100	100	1501
AF13-1H	CNS0370135	82	Bacillota	Bacilli	Lactobacillales	Enterococcaceae	Enterococcus_A	Enterococcus_A raffinosus	Species	Cultured represented (Human gut)	Bacillota	Bacilli	Lactobacillales	Enterococcaceae	Enterococcus	Enterococcus raffinosus	100	100	1547
AF13-1HA	CNS0370134	82	Bacillota	Bacilli	Lactobacillales	Enterococcaceae	Enterococcus_A	Enterococcus_A raffinosus	Species	Cultured represented (Human gut)	Bacillota	Bacilli	Lactobacillales	Enterococcaceae	Enterococcus	Enterococcus raffinosus	100	100	1547
AF13-2	CNS0020477	33	Bacillota	Negativicutes	Veillonellales	Veillonellaceae	Veillonella	Veillonella parvula_A	Species	Cultured represented (Human gut)	Bacillota	Negativicutes	Selenomonadales	Veillonellaceae	Veillonella	Veillonella parvula	99.87	100	1551
AF13-25	CNS0020884	4	Bacillota	Bacilli	Erysipelotrichales	Coprobacillaceae	Faecalibacillus	Faecalibacillus intestinalis	Species	Cultured represented (Human gut)	Bacillota	Erysipelotrichia	Erysipelotrichales	Erysipelotrichaceae	Erysipelatoclostridium	[Clostridium] cocleatum	92.97	100	1513
AF13-28	CNS0020795	84	Bacillota	Clostridia	Lachnospirales	Lachnospiraceae	Blautia_A	Blautia_A sp003471165	Genus	Not represented	Bacillota	Clostridia	Clostridiales	Lachnospiraceae	Blautia	Blautia luti	97.85	98	1519
AF13-2HA	CNS0370136	85	Bacillota	Bacilli	Lactobacillales	Enterococcaceae	Enterococcus	Enterococcus faecalis	Species	Cultured represented (Human gut)	Bacillota	Bacilli	Lactobacillales	Enterococcaceae	Enterococcus	Enterococcus faecalis	100	100	1549
AF13-3	CNS0370137	22	Bacillota	Bacilli	Lactobacillales	Streptococcaceae	Streptococcus	Streptococcus pasteurianus	Species	Cultured represented (Human gut)	Bacillota	Bacilli	Lactobacillales	Streptococcaceae	Streptococcus	Streptococcus equinus	100	100	1537
AF13-34	CNS0020591	15	Actinomycetota	Actinomycetia	Actinomycetales	Bifidobacteriaceae	Bifidobacterium	Bifidobacterium longum	Species	Cultured represented (Human gut)	Actinobacteria	Actinobacteria	Bifidobacteriales	Bifidobacteriaceae	Bifidobacterium	Bifidobacterium longum subsp. longum	100	100	1513
AF13-35	CNS0020139	22	Bacillota	Bacilli	Lactobacillales	Streptococcaceae	Streptococcus	Streptococcus pasteurianus	Species	Cultured represented (Human gut)	Bacillota	Bacilli	Lactobacillales	Streptococcaceae	Streptococcus	Streptococcus equinus	100	100	1537
AF13-37	CNS0020258	84	Bacillota	Clostridia	Lachnospirales	Lachnospiraceae	Blautia_A	Blautia_A sp003471165	Genus	Not represented	Bacillota	Clostridia	Clostridiales	Lachnospiraceae	Blautia	Blautia luti	97.85	98	1519
AF13-3-H	CNS0020797	86	Bacillota	Bacilli	Lactobacillales	Enterococcaceae	Enterococcus_C	Enterococcus_C asini	Species	Not represented	Bacillota	Bacilli	Lactobacillales	Enterococcaceae	Enterococcus	Enterococcus asini	99.74	100	1546
AF13-3LB	CNS0019901	87	Actinomycetota	Actinomycetia	Actinomycetales	Bifidobacteriaceae	Bifidobacterium	Bifidobacterium globosum	Species	Cultured represented (Human gut)	Actinobacteria	Actinobacteria	Bifidobacteriales	Bifidobacteriaceae	Bifidobacterium	Bifidobacterium pseudolongum	100	100	1528
AF13-41	CNS0020237	15	Actinomycetota	Actinomycetia	Actinomycetales	Bifidobacteriaceae	Bifidobacterium	Bifidobacterium longum	Species	Cultured represented (Human gut)	Actinobacteria	Actinobacteria	Bifidobacteriales	Bifidobacteriaceae	Bifidobacterium	Bifidobacterium longum subsp. longum	100	100	1513
AF13-49B	CNS0020741	65	Bacillota	Bacilli	Lactobacillales	Streptococcaceae	Streptococcus	Streptococcus salivarius	Species	Cultured represented (Human gut)	Bacillota	Bacilli	Lactobacillales	Streptococcaceae	Streptococcus	Streptococcus equinus	100	100	1536
AF13-4LB	CNS0020255	4	Bacillota	Bacilli	Erysipelotrichales	Coprobacillaceae	Faecalibacillus	Faecalibacillus intestinalis	Species	Cultured represented (Human gut)	Bacillota	Erysipelotrichia	Erysipelotrichales	Erysipelotrichaceae	Erysipelatoclostridium	[Clostridium] cocleatum	92.45	100	919
AF13-51	CNS0370138	79	Bacillota	Clostridia	Clostridiales	Clostridiaceae	Clostridium	Clostridium butyricum	Species	Cultured represented (Human gut)	Bacillota	Clostridia	Clostridiales	Clostridiaceae 1	Clostridium	Clostridium butyricum	100	100	1029
AF13-53	CNS0020351	21	Bacteroidota	Bacteroidia	Bacteroidales	Bacteroidaceae	Phocaeicola	Phocaeicola vulgatus	Species	Cultured represented (Human gut)	Bacteroidetes	Bacteroidia	Bacteroidales	Bacteroidaceae	Bacteroides	Bacteroides vulgatus	99.93	99	1516
AF13-5-6.0	CNS0370139	88	Bacillota	Bacilli	Lactobacillales	Streptococcaceae	Streptococcus	Streptococcus sp900766505	Genus	Not represented	16S rRNA genes not predicted
AF13-5H	CNS0370140	86	Bacillota	Bacilli	Lactobacillales	Enterococcaceae	Enterococcus_C	Enterococcus_C asini	Species	Not represented	Bacillota	Bacilli	Lactobacillales	Enterococcaceae	Enterococcus	Enterococcus asini	99.926	100	1349
AF13-6AC	CNS0370141	89	Bacillota	Negativicutes	Veillonellales	Megasphaeraceae	Anaeroglobus	Anaeroglobus micronuciformis	Species	Cultured represented (Other source)	Bacillota	Negativicutes	Selenomonadales	Veillonellaceae	Veillonella	Veillonella parvula	91.95	99	1267
AF13-7H	CNS0370142	85	Bacillota	Bacilli	Lactobacillales	Enterococcaceae	Enterococcus	Enterococcus faecalis	Species	Cultured represented (Human gut)	Bacillota	Bacilli	Lactobacillales	Enterococcaceae	Enterococcus	Enterococcus faecalis	100	100	1549
AF13-8	CNS0370143	90	Bacillota	Negativicutes	Veillonellales	Veillonellaceae	Veillonella	Veillonella atypica	Species	Cultured represented (Human gut)	Bacillota	Negativicutes	Selenomonadales	Veillonellaceae	Veillonella	Veillonella atypica	99.936	100	1551
AF13-8H	CNS0370144	91	Bacillota	Bacilli	Lactobacillales	Lactobacillaceae	Lactobacillus	Lactobacillus gasseri	Species	Cultured represented (Human gut)	Bacillota	Bacilli	Lactobacillales	Lactobacillaceae	Lactobacillus	Lactobacillus gasseri	99.872	100	1561
AF13-9H	CNS0370145	1	Pseudomonadota	Gammaproteobacteria	Enterobacterales	Enterobacteriaceae	Escherichia	Escherichia coli	Species	Cultured represented (Human gut)	Pseudomonadota	Gammaproteobacteria	Enterobacteriales	Enterobacteriaceae	Escherichia-Shigella	Escherichia coli	99.739	100	1534
AF14-10	CNS0020083	92	Bacillota	Clostridia	Lachnospirales	Lachnospiraceae	Mediterraneibacter_A	Mediterraneibacter_A butyricigenes	Species	Not represented	Bacillota	Clostridia	Clostridiales	Lachnospiraceae	[Ruminococcus] torques group	Ruminococcus lactaris	94.12	100	1545
AF14-13AC	CNS0020734	24	Bacteroidota	Bacteroidia	Bacteroidales	Bacteroidaceae	Bacteroides	Bacteroides ovatus	Species	Cultured represented (Human gut)	Bacteroidetes	Bacteroidia	Bacteroidales	Bacteroidaceae	Bacteroides	Bacteroides ovatus	100	99	1517
AF14-14	CNS0019990	27	Bacteroidota	Bacteroidia	Bacteroidales	Bacteroidaceae	Bacteroides	Bacteroides uniformis	Species	Cultured represented (Human gut)	Bacteroidetes	Bacteroidia	Bacteroidales	Bacteroidaceae	Bacteroides	Bacteroides uniformis	99.74	100	1515
AF14-14AC	CNS0019904	93	Bacteroidota	Bacteroidia	Bacteroidales	Bacteroidaceae	Bacteroides	Bacteroides fragilis_A	Species	Cultured represented (Human gut)	Bacteroidetes	Bacteroidia	Bacteroidales	Bacteroidaceae	Bacteroides	Bacteroides fragilis	99.47	100	1517
AF14-14LBA	CNS0370146	15	Actinomycetota	Actinomycetia	Actinomycetales	Bifidobacteriaceae	Bifidobacterium	Bifidobacterium longum	Species	Cultured represented (Human gut)	Actinobacteria	Actinobacteria	Bifidobacteriales	Bifidobacteriaceae	Bifidobacterium	Bifidobacterium longum subsp. longum	100	100	1514
AF14-15AC	CNS0020491	1	Pseudomonadota	Gammaproteobacteria	Enterobacterales	Enterobacteriaceae	Escherichia	Escherichia coli	Species	Cultured represented (Human gut)	Pseudomonadota	Gammaproteobacteria	Enterobacteriales	Enterobacteriaceae	Escherichia-Shigella	Escherichia coli	99.93	99	1767
AF14-18	CNS0020659	94	Bacillota	Clostridia	Lachnospirales	Lachnospiraceae	Enterocloster	Enterocloster bolteae	Species	Cultured represented (Human gut)	Bacillota	Clostridia	Clostridiales	Lachnospiraceae	Lachnoclostridium	[Clostridium] bolteae	99.93	100	1522
AF14-19	CNS0020066	95	Bacteroidota	Bacteroidia	Bacteroidales	Rikenellaceae	Alistipes	Alistipes shahii	Species	Cultured represented (Human gut)	Bacteroidetes	Bacteroidia	Bacteroidales	Rikenellaceae	Alistipes	Alistipes shahii	99.8	100	1512
AF14-1AC	CNS0020411	96	Bacteroidota	Bacteroidia	Bacteroidales	Bacteroidaceae	Phocaeicola	Phocaeicola dorei	Species	Cultured represented (Human gut)	Bacteroidetes	Bacteroidia	Bacteroidales	Bacteroidaceae	Bacteroides	Bacteroides dorei	99.93	100	1520
AF14-1LB	CNS0370147	53	Bacillota	Bacilli	Erysipelotrichales	Erysipelotrichaceae	Clostridium_AQ	Clostridium_AQ innocuum	Species	Cultured represented (Human gut)	Bacillota	Erysipelotrichia	Erysipelotrichales	Erysipelotrichaceae	Erysipelatoclostridium	[Clostridium] innocuum	98.49	100	1519
AF14-20	CNS0020738	20	Bacteroidota	Bacteroidia	Bacteroidales	Bacteroidaceae	Bacteroides	Bacteroides thetaiotaomicron	Species	Cultured represented (Human gut)	Bacteroidetes	Bacteroidia	Bacteroidales	Bacteroidaceae	Bacteroides	Bacteroides thetaiotaomicron	99.67	99	1517
AF14-22	CNS0020345	15	Actinomycetota	Actinomycetia	Actinomycetales	Bifidobacteriaceae	Bifidobacterium	Bifidobacterium longum	Species	Cultured represented (Human gut)	Actinobacteria	Actinobacteria	Bifidobacteriales	Bifidobacteriaceae	Bifidobacterium	Bifidobacterium longum subsp. longum	100	100	1514
AF14-23	CNS0020858	97	Bacillota	Clostridia	Lachnospirales	Lachnospiraceae	Blautia_A	Blautia_A obeum	Species	Cultured represented (Human gut)	Bacillota	Clostridia	Clostridiales	Lachnospiraceae	Blautia	Blautia obeum	99.72	99	1551
AF14-26	CNS0020409	93	Bacteroidota	Bacteroidia	Bacteroidales	Bacteroidaceae	Bacteroides	Bacteroides fragilis_A	Species	Cultured represented (Human gut)	Bacteroidetes	Bacteroidia	Bacteroidales	Bacteroidaceae	Bacteroides	Bacteroides fragilis	99.47	100	1517
AF14-27	CNS0019899	98	Bacteroidota	Bacteroidia	Bacteroidales	Bacteroidaceae	Bacteroides	Bacteroides clarus	Species	Not represented	Bacteroidetes	Bacteroidia	Bacteroidales	Bacteroidaceae	Bacteroides	Bacteroides clarus	99.8	100	1515
AF14-32	CNS0020747	99	Bacteroidota	Bacteroidia	Bacteroidales	Bacteroidaceae	Bacteroides	Bacteroides intestinalis_A	Species	Cultured represented (Human gut)	Bacteroidetes	Bacteroidia	Bacteroidales	Bacteroidaceae	Bacteroides	Bacteroides cellulosilyticus	98.15	100	1511
AF14-34	CNS0019955	15	Actinomycetota	Actinomycetia	Actinomycetales	Bifidobacteriaceae	Bifidobacterium	Bifidobacterium longum	Species	Cultured represented (Human gut)	Actinobacteria	Actinobacteria	Bifidobacteriales	Bifidobacteriaceae	Bifidobacterium	Bifidobacterium longum subsp. longum	100	100	1514
AF14-35	CNS0020287	100	Actinomycetota	Coriobacteriia	Coriobacteriales	Coriobacteriaceae	Collinsella	Collinsella sp900550835	Genus	Cultured represented (Human gut)	Actinobacteria	Coriobacteriia	Coriobacteriales	Coriobacteriaceae	Collinsella	Collinsella aerofaciens	99.93	97	1522
AF14-40	CNS0020309	101	Bacillota	Clostridia	Lachnospirales	Lachnospiraceae	Fusicatenibacter	Fusicatenibacter saccharivorans	Species	Not represented	Bacillota	Clostridia	Clostridiales	Lachnospiraceae	Fusicatenibacter	Fusicatenibacter saccharivorans	100	98	1561
AF14-43	CNS0020198	102	Bacillota	Clostridia	Oscillospirales	Ruminococcaceae	Ruthenibacterium	Ruthenibacterium lactatiformans	Species	Cultured represented (Human gut)	Bacillota	Clostridia	Clostridiales	Ruminococcaceae	Ruthenibacterium	Ruthenibacterium lactatiformans	99.93	100	1516
AF14-44	CNS0020581	98	Bacteroidota	Bacteroidia	Bacteroidales	Bacteroidaceae	Bacteroides	Bacteroides clarus	Species	Not represented	Bacteroidetes	Bacteroidia	Bacteroidales	Bacteroidaceae	Bacteroides	Bacteroides clarus	99.8	100	1515
AF14-46	CNS0020572	103	Bacteroidota	Bacteroidia	Bacteroidales	Barnesiellaceae	Barnesiella	Barnesiella intestinihominis	Species	Cultured represented (Human gut)	Bacteroidetes	Bacteroidia	Bacteroidales	Barnesiellaceae	Barnesiella	Barnesiella intestinihominis	98.75	100	1520
AF14-49	CNS0020890	104	Bacteroidota	Bacteroidia	Bacteroidales	Marinifilaceae	Butyricimonas	Butyricimonas virosa	Species	Cultured represented (Human gut)	Bacteroidetes	Bacteroidia	Bacteroidales	Marinifilaceae	Butyricimonas	Butyricimonas faecihominis	97.46	97	1580
AF14-4AC	CNS0020442	58	Bacteroidota	Bacteroidia	Bacteroidales	Tannerellaceae	Parabacteroides	Parabacteroides distasonis	Species	Cultured represented (Human gut)	Bacteroidetes	Bacteroidia	Bacteroidales	Tannerellaceae	Parabacteroides	Parabacteroides distasonis	99.29	100	1134
AF14-5	CNS0020460	105	Bacillota	Clostridia	Lachnospirales	Lachnospiraceae	Blautia_A	Blautia_A wexlerae	Species	Cultured represented (Human gut)	Bacillota	Clostridia	Clostridiales	Lachnospiraceae	Blautia	Blautia obeum	98.72	98	1518
AF14-52	CNS0020425	97	Bacillota	Clostridia	Lachnospirales	Lachnospiraceae	Blautia_A	Blautia_A obeum	Species	Cultured represented (Human gut)	Bacillota	Clostridia	Clostridiales	Lachnospiraceae	Blautia	Blautia obeum	100	98	1700
AF14-55	CNS0370148	106	Bacteroidota	Bacteroidia	Bacteroidales	Marinifilaceae	Butyricimonas	Butyricimonas paravirosa	Species	Not represented	Bacteroidetes	Bacteroidia	Bacteroidales	Marinifilaceae	Butyricimonas	Butyricimonas faecihominis	97.57	98	1513
AF14-56	CNS0020821	14	Actinomycetota	Actinomycetia	Actinomycetales	Bifidobacteriaceae	Bifidobacterium	Bifidobacterium adolescentis	Species	Cultured represented (Human gut)	Actinobacteria	Actinobacteria	Bifidobacteriales	Bifidobacteriaceae	Bifidobacterium	Bifidobacterium adolescentis	98.94	100	1514
AF14-59	CNS0020026	107	Bacteroidota	Bacteroidia	Bacteroidales	Tannerellaceae	Parabacteroides	Parabacteroides faecis	Species	Cultured represented (Human gut)	Bacteroidetes	Bacteroidia	Bacteroidales	Tannerellaceae	Parabacteroides	Parabacteroides faecis	99.19	98	1515
AF14-6	CNS0370149	13	Bacteroidota	Bacteroidia	Bacteroidales	Bacteroidaceae	Bacteroides	Bacteroides xylanisolvens	Species	Cultured represented (Human gut)	Bacteroidetes	Bacteroidia	Bacteroidales	Bacteroidaceae	Bacteroides	Bacteroides xylanisolvens	100	99	1517
AF14-6AC	CNS0019970	108	Bacteroidota	Bacteroidia	Bacteroidales	Marinifilaceae	Odoribacter	Odoribacter splanchnicus	Species	Cultured represented (Human gut)	Bacteroidetes	Bacteroidia	Bacteroidales	Marinifilaceae	Odoribacter	Odoribacter splanchnicus	99.67	100	1512
AF14-7	CNS0020864	13	Bacteroidota	Bacteroidia	Bacteroidales	Bacteroidaceae	Bacteroides	Bacteroides xylanisolvens	Species	Cultured represented (Human gut)	Bacteroidetes	Bacteroidia	Bacteroidales	Bacteroidaceae	Bacteroides	Bacteroides xylanisolvens	100	99	1517
AF14-7LB	CNS0020115	1	Pseudomonadota	Gammaproteobacteria	Enterobacterales	Enterobacteriaceae	Escherichia	Escherichia coli	Species	Cultured represented (Human gut)	Pseudomonadota	Gammaproteobacteria	Enterobacteriales	Enterobacteriaceae	Escherichia-Shigella	Escherichia coli	99.93	100	1530
AF14-8	CNS0020753	21	Bacteroidota	Bacteroidia	Bacteroidales	Bacteroidaceae	Phocaeicola	Phocaeicola vulgatus	Species	Cultured represented (Human gut)	Bacteroidetes	Bacteroidia	Bacteroidales	Bacteroidaceae	Bacteroides	Bacteroides vulgatus	99.8	99	1516
AF14-8LB	CNS0370150	98	Bacteroidota	Bacteroidia	Bacteroidales	Bacteroidaceae	Bacteroides	Bacteroides clarus	Species	Not represented	Bacteroidetes	Bacteroidia	Bacteroidales	Bacteroidaceae	Bacteroides	Bacteroides clarus	99.802	100	1515
AF14-9AC	CNS0020610	48	Bacillota	Clostridia	Lachnospirales	Lachnospiraceae	Sellimonas	Sellimonas intestinalis	Species	Cultured represented (Human gut)	Bacillota	Clostridia	Clostridiales	Lachnospiraceae	Sellimonas	Drancourtella massiliensis	99.74	99	1520
AF15-10LB	CNS0019993	109	Bacteroidota	Bacteroidia	Bacteroidales	Bacteroidaceae	Bacteroides	Bacteroides fragilis	Species	Cultured represented (Human gut)	Bacteroidetes	Bacteroidia	Bacteroidales	Bacteroidaceae	Bacteroides	Bacteroides fragilis	99.85	99	1553
AF15-14LB	CNS0020414	27	Bacteroidota	Bacteroidia	Bacteroidales	Bacteroidaceae	Bacteroides	Bacteroides uniformis	Species	Cultured represented (Human gut)	Bacteroidetes	Bacteroidia	Bacteroidales	Bacteroidaceae	Bacteroides	Bacteroides uniformis	99.74	100	1515
AF15-15LB	CNS0370151	15	Actinomycetota	Actinomycetia	Actinomycetales	Bifidobacteriaceae	Bifidobacterium	Bifidobacterium longum	Species	Cultured represented (Human gut)	Actinobacteria	Actinobacteria	Bifidobacteriales	Bifidobacteriaceae	Bifidobacterium	Bifidobacterium longum subsp. longum	100	100	1514
AF15-17LB	CNS0020096	110	Bacillota	Clostridia	Lachnospirales	Lachnospiraceae	Extibacter	Extibacter muris	Species	Cultured represented (Human gut)	Bacillota	Clostridia	Clostridiales	Lachnospiraceae	Lachnoclostridium	Extibacter muris	97.7	94	1521
AF15-20	CNS0020473	66	Bacillota	Bacilli	Erysipelotrichales	Erysipelotrichaceae	Holdemanella	Holdemanella biformis	Species	Cultured represented (Human gut)	Bacillota	Erysipelotrichia	Erysipelotrichales	Erysipelotrichaceae	Holdemanella	Holdemanella biformis	99.87	100	1528
AF15-21	CNS0020063	3	Bacillota	Clostridia	Lachnospirales	Lachnospiraceae	RUG115	RUG115 sp900066395	Family	Not represented	Bacillota	Clostridia	Clostridiales	Lachnospiraceae	Roseburia	Roseburia faecis	95.61	100	1523
AF15-23	CNS0370152	100	Actinomycetota	Coriobacteriia	Coriobacteriales	Coriobacteriaceae	Collinsella	Collinsella sp003436275	Genus	Cultured represented (Human gut)	Actinobacteria	Coriobacteriia	Coriobacteriales	Coriobacteriaceae	Collinsella	Collinsella aerofaciens	99.731	99	1495
AF15-23LB	CNS0020718	96	Bacteroidota	Bacteroidia	Bacteroidales	Bacteroidaceae	Phocaeicola	Phocaeicola dorei	Species	Cultured represented (Human gut)	Bacteroidetes	Bacteroidia	Bacteroidales	Bacteroidaceae	Bacteroides	Bacteroides dorei	100	100	1520
AF15-25	CNS0020037	62	Bacteroidota	Bacteroidia	Bacteroidales	Bacteroidaceae	Prevotella	Prevotella sp015074785	Genus	Cultured represented (Human gut)	Bacteroidetes	Bacteroidia	Bacteroidales	Prevotellaceae	Prevotella	Prevotella copri	99.01	99	1317
AF15-26LB	CNS0020629	111	Bacillota	Bacilli	Erysipelotrichales	Erysipelotrichaceae	Clostridium_AQ	Clostridium_AQ sp000165065	Genus	Not represented	Bacillota	Erysipelotrichia	Erysipelotrichales	Erysipelotrichaceae	Erysipelatoclostridium	[Clostridium] innocuum	99.15	100	1528
AF15-3	CNS0020403	14	Actinomycetota	Actinomycetia	Actinomycetales	Bifidobacteriaceae	Bifidobacterium	Bifidobacterium adolescentis	Species	Cultured represented (Human gut)	Actinobacteria	Actinobacteria	Bifidobacteriales	Bifidobacteriaceae	Bifidobacterium	Bifidobacterium adolescentis	99.69	100	1306
AF15-30	CNS0020540	4	Bacillota	Bacilli	Erysipelotrichales	Coprobacillaceae	Faecalibacillus	Faecalibacillus intestinalis	Species	Cultured represented (Human gut)	Bacillota	Erysipelotrichia	Erysipelotrichales	Erysipelotrichaceae	Erysipelatoclostridium	[Clostridium] cocleatum	92.97	100	1513
AF15-31	CNS0020737	112	Bacillota	Clostridia	Lachnospirales	Lachnospiraceae	Coprococcus	Coprococcus sp900066115	Genus	Cultured represented (Human gut)	Bacillota	Clostridia	Clostridiales	Lachnospiraceae	Coprococcus	Coprococcus eutactus	96.47	99	1507
AF15-36	CNS0020028	113	Bacillota	Clostridia	Oscillospirales	Acutalibacteraceae	Ruminococcus_E	Ruminococcus_E bromii_B	Species	Not represented	Bacillota	Clostridia	Clostridiales	Ruminococcaceae	Ruminococcus	Ruminococcus bromii	99.66	96	1518
AF15-40	CNS0020788	41	Bacillota	Clostridia	Oscillospirales	Butyricicoccaceae	Agathobaculum	Agathobaculum butyriciproducens	Species	Cultured represented (Human gut)	Bacillota	Clostridia	Clostridiales	Ruminococcaceae	Butyricicoccus	Butyricicoccus pullicaecorum	97.2	99	1577
AF15-40LB	CNS0020687	70	Bacillota	Bacilli	Lactobacillales	Lactobacillaceae	Limosilactobacillus	Limosilactobacillus fermentum	Species	Cultured represented (Human gut)	Bacillota	Bacilli	Lactobacillales	Lactobacillaceae	Lactobacillus	Lactobacillus fermentum	100	100	1564
AF15-41	CNS0019986	114	Bacillota	Clostridia	Lachnospirales	Lachnospiraceae	Coprococcus	Coprococcus sp000154245	Genus	Cultured represented (Human gut)	Bacillota	Clostridia	Clostridiales	Lachnospiraceae	Coprococcus	Coprococcus eutactus	96.4	99	1507
AF15-43LB	CNS0020147	115	Actinomycetota	Coriobacteriia	Coriobacteriales	Atopobiaceae	Tractidigestivibacter	Tractidigestivibacter sp000752675	Genus	Not represented	Actinobacteria	Coriobacteriia	Coriobacteriales	Atopobiaceae	Olsenella	Olsenella scatoligenes	99.66	98	1503
AF15-44LB	CNS0020004	116	Pseudomonadota	Gammaproteobacteria	Burkholderiales	Burkholderiaceae	Mesosutterella	Mesosutterella multiformis	Species	Cultured represented (Human gut)	Pseudomonadota	Gammaproteobacteria	Betaproteobacteriales	Burkholderiaceae	Sutterella	Sutterella wadsworthensis	92.67	95	1521
AF15-45LB	CNS0020254	116	Pseudomonadota	Gammaproteobacteria	Burkholderiales	Burkholderiaceae	Mesosutterella	Mesosutterella multiformis	Species	Cultured represented (Human gut)	Pseudomonadota	Gammaproteobacteria	Betaproteobacteriales	Burkholderiaceae	Sutterella	Sutterella wadsworthensis	92.67	95	1521
AF15-46	CNS0370153	117	Bacillota	Clostridia	Oscillospirales	Ruminococcaceae	Ruminiclostridium_E	Ruminiclostridium_E siraeum	Species	Cultured represented (Human gut)	Bacillota	Clostridia	Clostridiales	Ruminococcaceae	Ruminiclostridium	[Eubacterium] siraeum	99.93	100	1497
AF15-47	CNS0020024	108	Bacteroidota	Bacteroidia	Bacteroidales	Marinifilaceae	Odoribacter	Odoribacter splanchnicus	Species	Cultured represented (Human gut)	Bacteroidetes	Bacteroidia	Bacteroidales	Marinifilaceae	Odoribacter	Odoribacter splanchnicus	99.74	100	1512
AF15-49	CNS0020437	118	Bacillota	Clostridia	Lachnospirales	Lachnospiraceae	CAG-127	CAG-127 sp900319515	Family	Cultured represented (Human gut)	Bacillota	Clostridia	Clostridiales	Lachnospiraceae	[Eubacterium] ruminantium group	Eubacterium ruminantium	94.64	100	1509
AF15-5	CNS0020022	66	Bacillota	Bacilli	Erysipelotrichales	Erysipelotrichaceae	Holdemanella	Holdemanella biformis	Species	Cultured represented (Human gut)	Bacillota	Erysipelotrichia	Erysipelotrichales	Erysipelotrichaceae	Holdemanella	Holdemanella biformis	99.87	100	1528
AF15-50	CNS0020382	119	Bacillota	Clostridia	Lachnospirales	Lachnospiraceae	Eubacterium_G	Eubacterium_G sp000432355	Genus	Cultured represented (Human gut)	Bacillota	Clostridia	Clostridiales	Lachnospiraceae	[Eubacterium] ventriosum group	Eubacterium ventriosum	96.47	97	1522
AF15-51	CNS0020379	120	Actinomycetota	Coriobacteriia	Coriobacteriales	Coriobacteriaceae	Collinsella	Collinsella sp003459245	Genus	Cultured represented (Human gut)	Actinobacteria	Coriobacteriia	Coriobacteriales	Coriobacteriaceae	Collinsella	Collinsella aerofaciens	99.8	99	1494
AF15-53	CNS0020451	121	Bacteroidota	Bacteroidia	Bacteroidales	Marinifilaceae	Butyricimonas	Butyricimonas sp003479425	Genus	Not represented	Bacteroidetes	Bacteroidia	Bacteroidales	Marinifilaceae	Butyricimonas	Butyricimonas paravirosa	95.49	98	1512
AF15-55	CNS0370154	117	Bacillota	Clostridia	Oscillospirales	Ruminococcaceae	Ruminiclostridium_E	Ruminiclostridium_E siraeum	Species	Cultured represented (Human gut)	Bacillota	Clostridia	Clostridiales	Ruminococcaceae	Ruminiclostridium	[Eubacterium] siraeum	99.92	99	2064
AF15-6A	CNS0020062	21	Bacteroidota	Bacteroidia	Bacteroidales	Bacteroidaceae	Phocaeicola	Phocaeicola vulgatus	Species	Cultured represented (Human gut)	Bacteroidetes	Bacteroidia	Bacteroidales	Bacteroidaceae	Bacteroides	Bacteroides vulgatus	99.8	100	1516
AF15-6B	CNS0020061	118	Bacillota	Clostridia	Lachnospirales	Lachnospiraceae	CAG-127	CAG-127 sp900319515	Family	Cultured represented (Human gut)	Bacillota	Clostridia	Clostridiales	Lachnospiraceae	[Eubacterium] ruminantium group	Eubacterium ruminantium	95.5	99	1541
AF15-8	CNS0020257	122	Bacteroidota	Bacteroidia	Bacteroidales	Bacteroidaceae	Paraprevotella	Paraprevotella clara	Species	Not represented	Bacteroidetes	Bacteroidia	Bacteroidales	Prevotellaceae	Paraprevotella	Paraprevotella clara	98.98	97	1519
AF16-10AC	CNS0370155	113	Bacillota	Clostridia	Oscillospirales	Acutalibacteraceae	Ruminococcus_E	Ruminococcus_E bromii_B	Species	Not represented	Bacillota	Clostridia	Clostridiales	Ruminococcaceae	Ruminococcus	Ruminococcus bromii	99.66	96	1518
AF16-11	CNS0020304	21	Bacteroidota	Bacteroidia	Bacteroidales	Bacteroidaceae	Phocaeicola	Phocaeicola vulgatus	Species	Cultured represented (Human gut)	Bacteroidetes	Bacteroidia	Bacteroidales	Bacteroidaceae	Bacteroides	Bacteroides vulgatus	99.74	100	1516
AF16-12AC	CNS0370156	115	Actinomycetota	Coriobacteriia	Coriobacteriales	Atopobiaceae	Tractidigestivibacter	Tractidigestivibacter sp000752675	Genus	Not represented	Actinobacteria	Coriobacteriia	Coriobacteriales	Atopobiaceae	Olsenella	Olsenella scatoligenes	99.66	98	1503
AF16-12LB	CNS0370157	115	Actinomycetota	Coriobacteriia	Coriobacteriales	Atopobiaceae	Tractidigestivibacter	Tractidigestivibacter sp000752675	Genus	Not represented	Actinobacteria	Coriobacteriia	Coriobacteriales	Atopobiaceae	Olsenella	Olsenella scatoligenes	99.66	98	1503
AF16-13AC	CNS0370158	115	Actinomycetota	Coriobacteriia	Coriobacteriales	Atopobiaceae	Tractidigestivibacter	Tractidigestivibacter sp000752675	Genus	Not represented	Actinobacteria	Coriobacteriia	Coriobacteriales	Atopobiaceae	Olsenella	Olsenella scatoligenes	99.66	98	1503
AF16-13LB	CNS0370159	115	Actinomycetota	Coriobacteriia	Coriobacteriales	Atopobiaceae	Tractidigestivibacter	Tractidigestivibacter sp000752675	Genus	Not represented	Actinobacteria	Coriobacteriia	Coriobacteriales	Atopobiaceae	Olsenella	Olsenella scatoligenes	99.66	98	1503
AF16-14	CNS0020094	108	Bacteroidota	Bacteroidia	Bacteroidales	Marinifilaceae	Odoribacter	Odoribacter splanchnicus	Species	Cultured represented (Human gut)	Bacteroidetes	Bacteroidia	Bacteroidales	Marinifilaceae	Odoribacter	Odoribacter splanchnicus	99.47	100	1512
AF16-14LB	CNS0020273	115	Actinomycetota	Coriobacteriia	Coriobacteriales	Atopobiaceae	Tractidigestivibacter	Tractidigestivibacter sp000752675	Genus	Not represented	Actinobacteria	Coriobacteriia	Coriobacteriales	Atopobiaceae	Olsenella	Olsenella scatoligenes	99.66	98	1503
AF16-15	CNS0020051	123	Bacillota	Clostridia	Lachnospirales	Lachnospiraceae	Eisenbergiella	Eisenbergiella sp900066775	Genus	Not represented	Bacillota	Clostridia	Clostridiales	Lachnospiraceae	Eisenbergiella	Eisenbergiella tayi	93.91	100	1519
AF16-15LB	CNS0370160	115	Actinomycetota	Coriobacteriia	Coriobacteriales	Atopobiaceae	Tractidigestivibacter	Tractidigestivibacter sp000752675	Genus	Not represented	Actinobacteria	Coriobacteriia	Coriobacteriales	Atopobiaceae	Olsenella	Olsenella scatoligenes	99.66	98	1503
AF16-16LB	CNS0370161	115	Actinomycetota	Coriobacteriia	Coriobacteriales	Atopobiaceae	Tractidigestivibacter	Tractidigestivibacter sp000752675	Genus	Not represented	Actinobacteria	Coriobacteriia	Coriobacteriales	Atopobiaceae	Olsenella	Olsenella scatoligenes	99.66	98	1503
AF16-1AC	CNS0370162	115	Actinomycetota	Coriobacteriia	Coriobacteriales	Atopobiaceae	Tractidigestivibacter	Tractidigestivibacter sp000752675	Genus	Not represented	Actinobacteria	Coriobacteriia	Coriobacteriales	Atopobiaceae	Olsenella	Olsenella scatoligenes	99.59	98	1502
AF16-22	CNS0020762	124	Bacillota	Clostridia	Lachnospirales	Lachnospiraceae	Coprococcus	Coprococcus eutactus_A	Species	Not represented	Bacillota	Clostridia	Clostridiales	Lachnospiraceae	Coprococcus	Coprococcus eutactus	99.93	99	1506
AF16-22LB	CNS0020172	70	Bacillota	Bacilli	Lactobacillales	Lactobacillaceae	Limosilactobacillus	Limosilactobacillus fermentum	Species	Cultured represented (Human gut)	Bacillota	Bacilli	Lactobacillales	Lactobacillaceae	Lactobacillus	Lactobacillus fermentum	100	100	1408
AF16-23AC	CNS0370163	115	Actinomycetota	Coriobacteriia	Coriobacteriales	Atopobiaceae	Tractidigestivibacter	Tractidigestivibacter sp000752675	Genus	Not represented	Actinobacteria	Coriobacteriia	Coriobacteriales	Atopobiaceae	Olsenella	Olsenella scatoligenes	99.66	98	1503
AF16-24AC	CNS0370164	115	Actinomycetota	Coriobacteriia	Coriobacteriales	Atopobiaceae	Tractidigestivibacter	Tractidigestivibacter sp000752675	Genus	Not represented	Actinobacteria	Coriobacteriia	Coriobacteriales	Atopobiaceae	Olsenella	Olsenella scatoligenes	99.66	98	1503
AF16-25	CNS0020098	118	Bacillota	Clostridia	Lachnospirales	Lachnospiraceae	CAG-127	CAG-127 sp900319515	Family	Cultured represented (Human gut)	Bacillota	Clostridia	Clostridiales	Lachnospiraceae	[Eubacterium] ruminantium group	Eubacterium ruminantium	94.64	100	1509
AF16-26AC	CNS0370165	115	Actinomycetota	Coriobacteriia	Coriobacteriales	Atopobiaceae	Tractidigestivibacter	Tractidigestivibacter sp000752675	Genus	Not represented	Actinobacteria	Coriobacteriia	Coriobacteriales	Atopobiaceae	Olsenella	Olsenella scatoligenes	99.25	98	1509
AF16-2LB	CNS0370166	115	Actinomycetota	Coriobacteriia	Coriobacteriales	Atopobiaceae	Tractidigestivibacter	Tractidigestivibacter sp000752675	Genus	Not represented	Actinobacteria	Coriobacteriia	Coriobacteriales	Atopobiaceae	Olsenella	Olsenella scatoligenes	99.66	98	1503
AF16-30	CNS0020793	5	Bacteroidota	Bacteroidia	Bacteroidales	Bacteroidaceae	Bacteroides	Bacteroides stercoris	Species	Cultured represented (Human gut)	Bacteroidetes	Bacteroidia	Bacteroidales	Bacteroidaceae	Bacteroides	Bacteroides stercoris	99.01	100	1515
AF16-31	CNS0020712	125	Bacillota	Clostridia	Lachnospirales	Lachnospiraceae	Bariatricus	Bariatricus comes	Species	Cultured represented (Human gut)	Bacillota	Clostridia	Clostridiales	Lachnospiraceae	Coprococcus	Coprococcus comes	99.41	100	1519
AF16-32LB	CNS0370168	126	Bacillota	Bacilli	Paenibacillales	Paenibacillaceae	Paenibacillus_A	Paenibacillus_A macerans	Species	Not represented	Bacillota	Bacilli	Bacillales	Paenibacillaceae	Paenibacillus	Paenibacillus macerans	99.321	100	1325
AF16-32LBC	CNS0370167	100	Actinomycetota	Coriobacteriia	Coriobacteriales	Coriobacteriaceae	Collinsella	Collinsella sp003436275	Genus	Cultured represented (Human gut)	Actinobacteria	Coriobacteriia	Coriobacteriales	Coriobacteriaceae	Collinsella	Collinsella aerofaciens	99.731	99	1495
AF16-3AC	CNS0370169	115	Actinomycetota	Coriobacteriia	Coriobacteriales	Atopobiaceae	Tractidigestivibacter	Tractidigestivibacter sp000752675	Genus	Not represented	Actinobacteria	Coriobacteriia	Coriobacteriales	Atopobiaceae	Olsenella	Olsenella scatoligenes	99.66	99	1487
AF16-40	CNS0019944	113	Bacillota	Clostridia	Oscillospirales	Acutalibacteraceae	Ruminococcus_E	Ruminococcus_E bromii_B	Species	Not represented	Bacillota	Clostridia	Clostridiales	Ruminococcaceae	Ruminococcus	Ruminococcus bromii	99.66	96	1518
AF16-47	CNS0020113	4	Bacillota	Bacilli	Erysipelotrichales	Coprobacillaceae	Faecalibacillus	Faecalibacillus intestinalis	Species	Cultured represented (Human gut)	Bacillota	Erysipelotrichia	Erysipelotrichales	Erysipelotrichaceae	Erysipelatoclostridium	[Clostridium] cocleatum	92.97	100	1513
AF16-48	CNS0020493	119	Bacillota	Clostridia	Lachnospirales	Lachnospiraceae	Eubacterium_G	Eubacterium_G sp000432355	Genus	Cultured represented (Human gut)	Bacillota	Clostridia	Clostridiales	Lachnospiraceae	[Eubacterium] ventriosum group	Eubacterium ventriosum	96.47	97	1522
AF16-49	CNS0020564	127	Bacteroidota	Bacteroidia	Bacteroidales	Bacteroidaceae	OM05-12	OM05-12 sp003438995	Family	Not represented	Bacteroidetes	Bacteroidia	Bacteroidales	Bacteroidaceae	Bacteroides	Bacteroides cellulosilyticus	93.73	100	1515
AF16-5	CNS0020387	124	Bacillota	Clostridia	Lachnospirales	Lachnospiraceae	Coprococcus	Coprococcus eutactus_A	Species	Not represented	Bacillota	Clostridia	Clostridiales	Lachnospiraceae	Coprococcus	Coprococcus eutactus	99.93	99	1506
AF16-50	CNS0020544	128	Bacillota	Clostridia	Oscillospirales	Ruminococcaceae	Ruminococcus_D	Ruminococcus_D bicirculans	Species	Cultured represented (Human gut)	Bacillota	Clostridia	Clostridiales	Ruminococcaceae	Ruminococcus	Ruminococcus bicirculans	99.9	99	1572
AF16-5LB	CNS0370170	42	Bacillota	Bacilli	Lactobacillales	Lactobacillaceae	Lactobacillus	Lactobacillus acidophilus	Species	Cultured represented (Human gut)	Bacillota	Bacilli	Lactobacillales	Lactobacillaceae	Lactobacillus	Lactobacillus acidophilus	100	100	1001
AF16-7	CNS0020174	27	Bacteroidota	Bacteroidia	Bacteroidales	Bacteroidaceae	Bacteroides	Bacteroides uniformis	Species	Cultured represented (Human gut)	Bacteroidetes	Bacteroidia	Bacteroidales	Bacteroidaceae	Bacteroides	Bacteroides uniformis	99.74	100	1515
AF16-8	CNS0020305	100	Actinomycetota	Coriobacteriia	Coriobacteriales	Coriobacteriaceae	Collinsella	Collinsella sp003436275	Genus	Cultured represented (Human gut)	Actinobacteria	Coriobacteriia	Coriobacteriales	Coriobacteriaceae	Collinsella	Collinsella aerofaciens	99.79	100	1437
AF16-9AC	CNS0370171	129	Bacillota	Negativicutes	Veillonellales	Dialisteraceae	Allisonella	Allisonella histaminiformans	Species	Cultured represented (Human gut)	Bacillota	Negativicutes	Selenomonadales	Veillonellaceae	Allisonella	Allisonella histaminiformans	99.41	98	1557
AF17-1	CNS0020514	96	Bacteroidota	Bacteroidia	Bacteroidales	Bacteroidaceae	Phocaeicola	Phocaeicola dorei	Species	Cultured represented (Human gut)	Bacteroidetes	Bacteroidia	Bacteroidales	Bacteroidaceae	Bacteroides	Bacteroides dorei	100	100	1520
AF17-11	CNS0020424	113	Bacillota	Clostridia	Oscillospirales	Acutalibacteraceae	Ruminococcus_E	Ruminococcus_E bromii_B	Species	Not represented	Bacillota	Clostridia	Clostridiales	Ruminococcaceae	Ruminococcus	Ruminococcus bromii	99.79	96	1518
AF17-11AC	CNS0020299	4	Bacillota	Bacilli	Erysipelotrichales	Coprobacillaceae	Faecalibacillus	Faecalibacillus intestinalis	Species	Cultured represented (Human gut)	Bacillota	Erysipelotrichia	Erysipelotrichales	Erysipelotrichaceae	Erysipelatoclostridium	[Clostridium] cocleatum	92.97	100	1513
AF17-12	CNS0020492	130	Bacillota	Clostridia	Lachnospirales	Lachnospiraceae	Blautia_A	Blautia_A massiliensis	Species	Cultured represented (Human gut)	Bacillota	Clostridia	Clostridiales	Lachnospiraceae	Blautia	Blautia massiliensis	99.48	65	1333
AF17-13	CNS0370172	112	Bacillota	Clostridia	Lachnospirales	Lachnospiraceae	Coprococcus	Coprococcus sp900066115	Genus	Cultured represented (Human gut)	Bacillota	Clostridia	Clostridiales	Lachnospiraceae	Coprococcus	Coprococcus eutactus	96.47	99	1507
AF17-14	CNS0020745	131	Bacteroidota	Bacteroidia	Bacteroidales	Rikenellaceae	Alistipes_A	Alistipes_A indistinctus	Species	Cultured represented (Human gut)	Bacteroidetes	Bacteroidia	Bacteroidales	Rikenellaceae	Alistipes	Alistipes indistinctus	100	100	1517
AF17-16	CNS0020358	132	Bacteroidota	Bacteroidia	Bacteroidales	Rikenellaceae	Alistipes_A	Alistipes_A pullistercoris	Species	Cultured represented (Human gut)	Bacteroidetes	Bacteroidia	Bacteroidales	Rikenellaceae	Alistipes	Alistipes indistinctus	96.51	98	1514
AF17-17AC	CNS0020799	4	Bacillota	Bacilli	Erysipelotrichales	Coprobacillaceae	Faecalibacillus	Faecalibacillus intestinalis	Species	Cultured represented (Human gut)	Bacillota	Erysipelotrichia	Erysipelotrichales	Erysipelotrichaceae	Erysipelatoclostridium	[Clostridium] cocleatum	92.97	100	1513
AF17-1AC	CNS0020881	128	Bacillota	Clostridia	Oscillospirales	Ruminococcaceae	Ruminococcus_D	Ruminococcus_D bicirculans	Species	Cultured represented (Human gut)	Bacillota	Clostridia	Clostridiales	Ruminococcaceae	Ruminococcus	Ruminococcus bicirculans	99.73	100	1500
AF17-2	CNS0020059	112	Bacillota	Clostridia	Lachnospirales	Lachnospiraceae	Coprococcus	Coprococcus sp900066115	Genus	Cultured represented (Human gut)	Bacillota	Clostridia	Clostridiales	Lachnospiraceae	Coprococcus	Coprococcus eutactus	96.98	99	1563
AF17-20	CNS0020632	27	Bacteroidota	Bacteroidia	Bacteroidales	Bacteroidaceae	Bacteroides	Bacteroides uniformis	Species	Cultured represented (Human gut)	Bacteroidetes	Bacteroidia	Bacteroidales	Bacteroidaceae	Bacteroides	Bacteroides uniformis	99.93	99	1515
AF17-20AC	CNS0020102	8	Actinomycetota	Actinomycetia	Actinomycetales	Bifidobacteriaceae	Bifidobacterium	Bifidobacterium pseudocatenulatum	Species	Cultured represented (Human gut)	Actinobacteria	Actinobacteria	Bifidobacteriales	Bifidobacteriaceae	Bifidobacterium	Bifidobacterium pseudocatenulatum	100	100	1516
AF17-21AC	CNS0020123	112	Bacillota	Clostridia	Lachnospirales	Lachnospiraceae	Coprococcus	Coprococcus sp900066115	Genus	Cultured represented (Human gut)	Bacillota	Clostridia	Clostridiales	Lachnospiraceae	Coprococcus	Coprococcus eutactus	96.75	99	1431
AF17-22AC	CNS0020245	133	Bacillota	Clostridia	Lachnospirales	Lachnospiraceae	Blautia_A	Blautia_A sp900120195	Genus	Not represented	Bacillota	Clostridia	Clostridiales	Lachnospiraceae	Blautia	Blautia	99.86	99	1558
AF17-24	CNS0020889	128	Bacillota	Clostridia	Oscillospirales	Ruminococcaceae	Ruminococcus_D	Ruminococcus_D bicirculans	Species	Cultured represented (Human gut)	Bacillota	Clostridia	Clostridiales	Ruminococcaceae	Ruminococcus	Ruminococcus bicirculans	99.73	100	1500
AF17-25	CNS0020247	59	Bacteroidota	Bacteroidia	Bacteroidales	Bacteroidaceae	Bacteroides	Bacteroides cellulosilyticus	Species	Cultured represented (Human gut)	Bacteroidetes	Bacteroidia	Bacteroidales	Bacteroidaceae	Bacteroides	Bacteroides cellulosilyticus	99.8	100	1511
AF17-27	CNS0020510	46	Bacillota	Clostridia	Lachnospirales	Lachnospiraceae	Agathobacter	Agathobacter rectalis	Species	Cultured represented (Human gut)	Bacillota	Clostridia	Clostridiales	Lachnospiraceae	Agathobacter	[Eubacterium] rectale	100	100	1521
AF17-28	CNS0020781	134	Bacteroidota	Bacteroidia	Bacteroidales	Tannerellaceae	Parabacteroides	Parabacteroides acidifaciens	Species	Cultured represented (Human gut)	Bacteroidetes	Bacteroidia	Bacteroidales	Tannerellaceae	Parabacteroides	Parabacteroides johnsonii	96.44	100	1430
AF17-3	CNS0020475	135	Bacteroidota	Bacteroidia	Bacteroidales	Tannerellaceae	Parabacteroides	Parabacteroides goldsteinii	Species	Cultured represented (Human gut)	Bacteroidetes	Bacteroidia	Bacteroidales	Tannerellaceae	Parabacteroides	Parabacteroides goldsteinii	99.93	100	1515
AF17-4	CNS0020693	1	Pseudomonadota	Gammaproteobacteria	Enterobacterales	Enterobacteriaceae	Escherichia	Escherichia coli	Species	Cultured represented (Human gut)	Pseudomonadota	Gammaproteobacteria	Enterobacteriales	Enterobacteriaceae	Escherichia-Shigella	Escherichia coli	100	99	1567
AF17-4AC	CNS0370173	136	Bacteroidota	Bacteroidia	Bacteroidales	Bacteroidaceae	Bacteroides	Bacteroides faecis	Species	Cultured represented (Human gut)	Bacteroidetes	Bacteroidia	Bacteroidales	Bacteroidaceae	Bacteroides	Bacteroides faecis	99.934	99	1517
AF17-5AC	CNS0020456	136	Bacteroidota	Bacteroidia	Bacteroidales	Bacteroidaceae	Bacteroides	Bacteroides faecis	Species	Cultured represented (Human gut)	Bacteroidetes	Bacteroidia	Bacteroidales	Bacteroidaceae	Bacteroides	Bacteroides faecis	99.93	99	1427
AF17-6	CNS0020706	128	Bacillota	Clostridia	Oscillospirales	Ruminococcaceae	Ruminococcus_D	Ruminococcus_D bicirculans	Species	Cultured represented (Human gut)	Bacillota	Clostridia	Clostridiales	Ruminococcaceae	Ruminococcus	Ruminococcus bicirculans	99.73	100	1500
AF17-60	CNS0370174	137	Bacillota	Bacilli	Erysipelotrichales	Erysipelotrichaceae	Amedibacterium	Amedibacterium intestinale	Species	Not represented	Bacillota	Erysipelotrichia	Erysipelotrichales	Erysipelotrichaceae	Faecalitalea	[Eubacterium] dolichum	93.83	97	1516
AF17-6LB	CNS0020709	128	Bacillota	Clostridia	Oscillospirales	Ruminococcaceae	Ruminococcus_D	Ruminococcus_D bicirculans	Species	Cultured represented (Human gut)	Bacillota	Clostridia	Clostridiales	Ruminococcaceae	Ruminococcus	Ruminococcus bicirculans	99.73	100	1500
AF17-7	CNS0020385	64	Bacillota	Clostridia	Lachnospirales	Lachnospiraceae	Eubacterium_G	Eubacterium_G sp000434315	Genus	Not represented	Bacillota	Clostridia	Clostridiales	Lachnospiraceae	[Eubacterium] ventriosum group	Eubacterium ventriosum	95.19	96	1565
AF17-8AC	CNS0020453	138	Bacillota	Clostridia	Lachnospirales	Lachnospiraceae	Dorea_A	Dorea_A longicatena_B	Species	Not represented	Bacillota	Clostridia	Clostridiales	Lachnospiraceae	Dorea	Dorea longicatena	100	99	1375
AF17-8LB	CNS0020827	1	Pseudomonadota	Gammaproteobacteria	Enterobacterales	Enterobacteriaceae	Escherichia	Escherichia coli	Species	Cultured represented (Human gut)	Pseudomonadota	Gammaproteobacteria	Enterobacteriales	Enterobacteriaceae	Escherichia-Shigella	Escherichia coli	100	100	1397
AF17-9	CNS0020707	139	Bacillota	Clostridia	Oscillospirales	Acutalibacteraceae	Clostridium_A	Clostridium_A leptum	Species	Cultured represented (Human gut)	Bacillota	Clostridia	Clostridiales	Ruminococcaceae	Ruminiclostridium	[Clostridium] leptum	100	98	1538
AF17-9LB	CNS0020201	101	Bacillota	Clostridia	Lachnospirales	Lachnospiraceae	Fusicatenibacter	Fusicatenibacter saccharivorans	Species	Not represented	Bacillota	Clostridia	Clostridiales	Lachnospiraceae	Fusicatenibacter	Fusicatenibacter saccharivorans	99.74	99	1484
AF18-1	CNS0020770	140	Bacteroidota	Bacteroidia	Bacteroidales	Bacteroidaceae	Bacteroides	Bacteroides eggerthii	Species	Cultured represented (Human gut)	Bacteroidetes	Bacteroidia	Bacteroidales	Bacteroidaceae	Bacteroides	Bacteroides eggerthii	100	99	1515
AF18-10	CNS0020077	58	Bacteroidota	Bacteroidia	Bacteroidales	Tannerellaceae	Parabacteroides	Parabacteroides distasonis	Species	Cultured represented (Human gut)	Bacteroidetes	Bacteroidia	Bacteroidales	Tannerellaceae	Parabacteroides	Parabacteroides distasonis	99.3	99	1428
AF18-12LB	CNS0019973	125	Bacillota	Clostridia	Lachnospirales	Lachnospiraceae	Bariatricus	Bariatricus comes	Species	Cultured represented (Human gut)	Bacillota	Clostridia	Clostridiales	Lachnospiraceae	Coprococcus	Coprococcus comes	98.38	100	1539
AF18-14	CNS0020604	21	Bacteroidota	Bacteroidia	Bacteroidales	Bacteroidaceae	Phocaeicola	Phocaeicola vulgatus	Species	Cultured represented (Human gut)	Bacteroidetes	Bacteroidia	Bacteroidales	Bacteroidaceae	Bacteroides	Bacteroides vulgatus	99.67	100	1517
AF18-15LB	CNS0020486	141	Bacillota	Bacilli	Erysipelotrichales	Coprobacillaceae	Faecalibacillus	Faecalibacillus faecis	Species	Cultured represented (Human gut)	Bacillota	Erysipelotrichia	Erysipelotrichales	Erysipelotrichaceae	Erysipelatoclostridium	[Clostridium] cocleatum	93.09	100	1513
AF18-16LB	CNS0020721	46	Bacillota	Clostridia	Lachnospirales	Lachnospiraceae	Agathobacter	Agathobacter rectalis	Species	Cultured represented (Human gut)	Bacillota	Clostridia	Clostridiales	Lachnospiraceae	Agathobacter	[Eubacterium] rectale	99.93	100	1521
AF18-17LB	CNS0370175	142	Bacillota	Clostridia	Oscillospirales	Oscillospiraceae	Flavonifractor	Flavonifractor plautii	Species	Cultured represented (Human gut)	Bacillota	Clostridia	Clostridiales	Ruminococcaceae	Flavonifractor	Flavonifractor plautii	99.67	100	1520
AF18-18LB	CNS0020650	46	Bacillota	Clostridia	Lachnospirales	Lachnospiraceae	Agathobacter	Agathobacter rectalis	Species	Cultured represented (Human gut)	Bacillota	Clostridia	Clostridiales	Lachnospiraceae	Agathobacter	[Eubacterium] rectale	99.86	99	1575
AF18-22	CNS0020680	143	Bacillota	Clostridia	Lachnospirales	Lachnospiraceae	Mediterraneibacter	Mediterraneibacter massiliensis	Species	Not represented	Bacillota	Clostridia	Clostridiales	Lachnospiraceae	[Ruminococcus] torques group	[Ruminococcus] torques	95.84	99	1520
AF18-23LB	CNS0020784	1	Pseudomonadota	Gammaproteobacteria	Enterobacterales	Enterobacteriaceae	Escherichia	Escherichia coli	Species	Cultured represented (Human gut)	Pseudomonadota	Gammaproteobacteria	Enterobacteriales	Enterobacteriaceae	Escherichia-Shigella	Escherichia coli	99.93	100	1478
AF18-27	CNS0020078	144	Bacillota	Clostridia	Lachnospirales	Lachnospiraceae	Enterocloster	Enterocloster lavalensis	Species	Cultured represented (Human gut)	Bacillota	Clostridia	Clostridiales	Lachnospiraceae	Lachnoclostridium	[Clostridium] asparagiforme	99.51	99	1601
AF18-29	CNS0020635	128	Bacillota	Clostridia	Oscillospirales	Ruminococcaceae	Ruminococcus_D	Ruminococcus_D bicirculans	Species	Cultured represented (Human gut)	Bacillota	Clostridia	Clostridiales	Ruminococcaceae	Ruminococcus	Ruminococcus bicirculans	99.8	100	1500
AF18-2AC	CNS0020856	8	Actinomycetota	Actinomycetia	Actinomycetales	Bifidobacteriaceae	Bifidobacterium	Bifidobacterium pseudocatenulatum	Species	Cultured represented (Human gut)	Actinobacteria	Actinobacteria	Bifidobacteriales	Bifidobacteriaceae	Bifidobacterium	Bifidobacterium pseudocatenulatum	99.87	100	1514
AF18-3	CNS0020018	145	Bacillota	Bacilli	Erysipelotrichales	Erysipelotrichaceae	Longicatena	Longicatena caecimuris	Species	Cultured represented (Human gut)	Bacillota	Erysipelotrichia	Erysipelotrichales	Erysipelotrichaceae	Faecalitalea	Faecalitalea cylindroides	98.58	97	1526
AF18-31LB	CNS0020407	146	Bacillota	Clostridia	Lachnospirales	Lachnospiraceae	Choladocola	Choladocola sp003480725	Genus	Not represented	Bacillota	Clostridia	Clostridiales	Lachnospiraceae	[Ruminococcus] torques group	Dorea longicatena	93.8	99	1519
AF18-32LB	CNS0370176	54	Bacillota	Bacilli	Lactobacillales	Streptococcaceae	Streptococcus	Streptococcus anginosus	Species	Cultured represented (Human gut)	Bacillota	Bacilli	Lactobacillales	Streptococcaceae	Streptococcus	Streptococcus anginosus	98.9	100	1544
AF18-33	CNS0020530	27	Bacteroidota	Bacteroidia	Bacteroidales	Bacteroidaceae	Bacteroides	Bacteroides uniformis	Species	Cultured represented (Human gut)	Bacteroidetes	Bacteroidia	Bacteroidales	Bacteroidaceae	Bacteroides	Bacteroides uniformis	99.93	99	1515
AF18-33LB	CNS0020589	147	Actinomycetota	Coriobacteriia	Coriobacteriales	Coriobacteriaceae	Collinsella	Collinsella sp003466125	Genus	Not represented	Actinobacteria	Coriobacteriia	Coriobacteriales	Coriobacteriaceae	Collinsella	Collinsella aerofaciens	99.73	99	1494
AF18-35LB	CNS0020288	53	Bacillota	Bacilli	Erysipelotrichales	Erysipelotrichaceae	Clostridium_AQ	Clostridium_AQ innocuum	Species	Cultured represented (Human gut)	Bacillota	Erysipelotrichia	Erysipelotrichales	Erysipelotrichaceae	Erysipelatoclostridium	[Clostridium] innocuum	99.74	100	1528
AF18-38	CNS0020373	54	Bacillota	Bacilli	Lactobacillales	Streptococcaceae	Streptococcus	Streptococcus anginosus	Species	Cultured represented (Human gut)	Bacillota	Bacilli	Lactobacillales	Streptococcaceae	Streptococcus	Streptococcus anginosus	98.9	100	1544
AF18-38LB	CNS0370177	59	Bacteroidota	Bacteroidia	Bacteroidales	Bacteroidaceae	Bacteroides	Bacteroides cellulosilyticus	Species	Cultured represented (Human gut)	Bacteroidetes	Bacteroidia	Bacteroidales	Bacteroidaceae	Bacteroides	Bacteroides cellulosilyticus	99.272	100	1511
AF18-40	CNS0020528	141	Bacillota	Bacilli	Erysipelotrichales	Coprobacillaceae	Faecalibacillus	Faecalibacillus faecis	Species	Cultured represented (Human gut)	Bacillota	Erysipelotrichia	Erysipelotrichales	Erysipelotrichaceae	Erysipelatoclostridium	[Clostridium] cocleatum	93.09	100	1513
AF18-45	CNS0370178	58	Bacteroidota	Bacteroidia	Bacteroidales	Tannerellaceae	Parabacteroides	Parabacteroides distasonis	Species	Cultured represented (Human gut)	Bacteroidetes	Bacteroidia	Bacteroidales	Tannerellaceae	Parabacteroides	Parabacteroides distasonis	99.336	99	1513
AF18-46	CNS0020217	148	Bacillota	Bacilli	Erysipelotrichales	Erysipelotrichaceae	Bulleidia	Bulleidia moorei	Species	Not represented	Bacillota	Erysipelotrichia	Erysipelotrichales	Erysipelotrichaceae	Solobacterium	Solobacterium moorei	99.87	98	1513
AF18-47	CNS0020128	45	Bacillota	Clostridia	Lachnospirales	Lachnospiraceae	Lachnospira	Lachnospira eligens_A	Species	Cultured represented (Human gut)	Bacillota	Clostridia	Clostridiales	Lachnospiraceae	Eubacterium	[Eubacterium] eligens	99.61	100	1519
AF18-48	CNS0020447	149	Bacillota	Clostridia	Lachnospirales	Lachnospiraceae	Faecalimonas	Faecalimonas umbilicata	Species	Not represented	Bacillota	Clostridia	Clostridiales	Lachnospiraceae	[Ruminococcus] gnavus group	[Ruminococcus] gnavus	95.61	100	1519
AF18-52	CNS0020851	107	Bacteroidota	Bacteroidia	Bacteroidales	Tannerellaceae	Parabacteroides	Parabacteroides faecis	Species	Cultured represented (Human gut)	Bacteroidetes	Bacteroidia	Bacteroidales	Tannerellaceae	Parabacteroides	Parabacteroides faecis	98.66	98	1513
AF18-54	CNS0370179	58	Bacteroidota	Bacteroidia	Bacteroidales	Tannerellaceae	Parabacteroides	Parabacteroides distasonis	Species	Cultured represented (Human gut)	Bacteroidetes	Bacteroidia	Bacteroidales	Tannerellaceae	Parabacteroides	Parabacteroides distasonis	98.141	99	1495
AF18-8	CNS0020116	147	Actinomycetota	Coriobacteriia	Coriobacteriales	Coriobacteriaceae	Collinsella	Collinsella sp003466125	Genus	Not represented	Actinobacteria	Coriobacteriia	Coriobacteriales	Coriobacteriaceae	Collinsella	Collinsella aerofaciens	98.92	99	1494
AF18-8LB	CNS0020722	147	Actinomycetota	Coriobacteriia	Coriobacteriales	Coriobacteriaceae	Collinsella	Collinsella sp003466125	Genus	Not represented	Actinobacteria	Coriobacteriia	Coriobacteriales	Coriobacteriaceae	Collinsella	Collinsella aerofaciens	99.66	99	1494
AF18-9LB	CNS0370180	41	Bacillota	Clostridia	Oscillospirales	Butyricicoccaceae	Agathobaculum	Agathobaculum butyriciproducens	Species	Cultured represented (Human gut)	Bacillota	Clostridia	Clostridiales	Ruminococcaceae	Butyricicoccus	Butyricicoccus pullicaecorum	97.43	97	1445
AF19-1	CNS0019951	101	Bacillota	Clostridia	Lachnospirales	Lachnospiraceae	Fusicatenibacter	Fusicatenibacter saccharivorans	Species	Not represented	Bacillota	Clostridia	Clostridiales	Lachnospiraceae	Fusicatenibacter	Fusicatenibacter saccharivorans	100	99	1478
AF19-10AC	CNS0020817	150	Bacteroidota	Bacteroidia	Bacteroidales	Bacteroidaceae	Bacteroides	Bacteroides intestinalis	Species	Cultured represented (Human gut)	Bacteroidetes	Bacteroidia	Bacteroidales	Bacteroidaceae	Bacteroides	Bacteroides intestinalis	99.87	100	1511
AF19-10LB	CNS0020808	151	Bacillota	Clostridia	Lachnospirales	Lachnospiraceae	Blautia_A	Blautia_A sp000436615	Genus	Not represented	Bacillota	Clostridia	Clostridiales	Lachnospiraceae	Blautia	Blautia obeum	98.68	99	1518
AF19-12LB	CNS0020144	64	Bacillota	Clostridia	Lachnospirales	Lachnospiraceae	Eubacterium_G	Eubacterium_G sp000434315	Genus	Not represented	Bacillota	Clostridia	Clostridiales	Lachnospiraceae	[Eubacterium] ventriosum group	Eubacterium ventriosum	95.29	96	1364
AF19-13	CNS0020733	74	Bacillota	Clostridia	Lachnospirales	Lachnospiraceae	Dorea	Dorea formicigenerans	Species	Cultured represented (Human gut)	Bacillota	Clostridia	Clostridiales	Lachnospiraceae	Dorea	Dorea formicigenerans	99.93	100	1519
AF19-13AC	CNS0020746	152	Bacillota	Clostridia	Lachnospirales	Lachnospiraceae	Hungatella	Hungatella effluvii	Species	Cultured represented (Human gut)	Bacillota	Clostridia	Clostridiales	Lachnospiraceae	Hungatella	Hungatella hathewayi	99.54	99	1520
AF19-13LB	CNS0020159	101	Bacillota	Clostridia	Lachnospirales	Lachnospiraceae	Fusicatenibacter	Fusicatenibacter saccharivorans	Species	Not represented	Bacillota	Clostridia	Clostridiales	Lachnospiraceae	Fusicatenibacter	Fusicatenibacter saccharivorans	99.74	99	1522
AF19-14	CNS0020038	58	Bacteroidota	Bacteroidia	Bacteroidales	Tannerellaceae	Parabacteroides	Parabacteroides distasonis	Species	Cultured represented (Human gut)	Bacteroidetes	Bacteroidia	Bacteroidales	Tannerellaceae	Parabacteroides	Parabacteroides distasonis	99.2	99	1383
AF19-15	CNS0020034	128	Bacillota	Clostridia	Oscillospirales	Ruminococcaceae	Ruminococcus_D	Ruminococcus_D bicirculans	Species	Cultured represented (Human gut)	Bacillota	Clostridia	Clostridiales	Ruminococcaceae	Ruminococcus	Ruminococcus bicirculans	99.8	100	1500
AF19-16	CNS0020490	21	Bacteroidota	Bacteroidia	Bacteroidales	Bacteroidaceae	Phocaeicola	Phocaeicola vulgatus	Species	Cultured represented (Human gut)	Bacteroidetes	Bacteroidia	Bacteroidales	Bacteroidaceae	Bacteroides	Bacteroides vulgatus	99.74	100	1516
AF19-16AC	CNS0020844	80	Bacillota	Clostridia	Lachnospirales	Lachnospiraceae	Ruminococcus_B	Ruminococcus_B gnavus	Species	Cultured represented (Human gut)	Bacillota	Clostridia	Clostridiales	Lachnospiraceae	[Ruminococcus] gnavus group	[Ruminococcus] gnavus	99.93	100	1519
AF19-17	CNS0019976	145	Bacillota	Bacilli	Erysipelotrichales	Erysipelotrichaceae	Longicatena	Longicatena caecimuris	Species	Cultured represented (Human gut)	Bacillota	Erysipelotrichia	Erysipelotrichales	Erysipelotrichaceae	Faecalitalea	Faecalitalea cylindroides	98.58	97	1526
AF19-1AC	CNS0020714	98	Bacteroidota	Bacteroidia	Bacteroidales	Bacteroidaceae	Bacteroides	Bacteroides clarus	Species	Not represented	Bacteroidetes	Bacteroidia	Bacteroidales	Bacteroidaceae	Bacteroides	Bacteroides clarus	99.76	99	1541
AF19-1LB	CNS0020561	11	Actinomycetota	Coriobacteriia	Coriobacteriales	Coriobacteriaceae	Collinsella	Collinsella sp905214905	Genus	Cultured represented (Other source)	Actinobacteria	Coriobacteriia	Coriobacteriales	Coriobacteriaceae	Collinsella	Collinsella aerofaciens	99.72	100	1438
AF19-2	CNS0020348	5	Bacteroidota	Bacteroidia	Bacteroidales	Bacteroidaceae	Bacteroides	Bacteroides stercoris	Species	Cultured represented (Human gut)	Bacteroidetes	Bacteroidia	Bacteroidales	Bacteroidaceae	Bacteroides	Bacteroides stercoris	99.14	100	1515
AF19-21	CNS0020370	153	Bacillota	Clostridia	Lachnospirales	Lachnospiraceae	Muricomes	Muricomes sp000509105	Genus	Cultured represented (Human gut)	Bacillota	Clostridia	Clostridiales	Lachnospiraceae	[Eubacterium] fissicatena group	[Eubacterium] contortum	99.67	99	1521
AF19-21AC	CNS0019923	26	Bacillota	Bacilli	Erysipelotrichales	Coprobacillaceae	Erysipelatoclostridium	Erysipelatoclostridium ramosum	Species	Cultured represented (Human gut)	Bacillota	Erysipelotrichia	Erysipelotrichales	Erysipelotrichaceae	Erysipelatoclostridium	Erysipelatoclostridium ramosum	100	100	1515
AF19-22AC	CNS0019940	154	Bacillota	Clostridia	Lachnospirales	Lachnospiraceae	Muricomes	Muricomes oroticus	Species	Not represented	Bacillota	Clostridia	Clostridiales	Lachnospiraceae	Lachnoclostridium	[Clostridium] oroticum	99.79	99	1447
AF19-23	CNS0020090	27	Bacteroidota	Bacteroidia	Bacteroidales	Bacteroidaceae	Bacteroides	Bacteroides uniformis	Species	Cultured represented (Human gut)	Bacteroidetes	Bacteroidia	Bacteroidales	Bacteroidaceae	Bacteroides	Bacteroides uniformis	99.74	100	1515
AF19-24AC	CNS0020413	111	Bacillota	Bacilli	Erysipelotrichales	Erysipelotrichaceae	Clostridium_AQ	Clostridium_AQ sp000165065	Genus	Not represented	Bacillota	Erysipelotrichia	Erysipelotrichales	Erysipelotrichaceae	Erysipelatoclostridium	[Clostridium] innocuum	99.39	100	1318
AF19-29	CNS0020651	105	Bacillota	Clostridia	Lachnospirales	Lachnospiraceae	Blautia_A	Blautia_A wexlerae	Species	Cultured represented (Human gut)	Bacillota	Clostridia	Clostridiales	Lachnospiraceae	Blautia	Blautia obeum	99.13	98	1518
AF19-2LB	CNS0020879	155	Bacillota	Clostridia	Lachnospirales	Anaerotignaceae	Anaerotignum	Anaerotignum faecicola	Species	Not represented	Bacillota	Clostridia	Clostridiales	Lachnospiraceae	Tyzzerella	[Clostridium] lactatifermentans	96.75	99	1695
AF19-3	CNS0019931	4	Bacillota	Bacilli	Erysipelotrichales	Coprobacillaceae	Faecalibacillus	Faecalibacillus intestinalis	Species	Cultured represented (Human gut)	Bacillota	Erysipelotrichia	Erysipelotrichales	Erysipelotrichaceae	Erysipelatoclostridium	[Clostridium] cocleatum	92.97	100	1513
AF19-34	CNS0020649	49	Bacillota	Clostridia	Lachnospirales	Lachnospiraceae	Oliverpabstia	Oliverpabstia intestinalis	Species	Cultured represented (Human gut)	Bacillota	Clostridia	Clostridiales	Lachnospiraceae	Robinsoniella	Robinsoniella peoriensis	93.85	99	1593
AF19-35	CNS0370181	156	Bacteroidota	Bacteroidia	Bacteroidales	Bacteroidaceae	Bacteroides	Bacteroides caccae	Species	Cultured represented (Human gut)	Bacteroidetes	Bacteroidia	Bacteroidales	Bacteroidaceae	Bacteroides	Bacteroides caccae	99.48	100	1525
AF19-3AC	CNS0020430	46	Bacillota	Clostridia	Lachnospirales	Lachnospiraceae	Agathobacter	Agathobacter rectalis	Species	Cultured represented (Human gut)	Bacillota	Clostridia	Clostridiales	Lachnospiraceae	Agathobacter	[Eubacterium] rectale	100	100	1521
AF19-3LB	CNS0020361	27	Bacteroidota	Bacteroidia	Bacteroidales	Bacteroidaceae	Bacteroides	Bacteroides uniformis	Species	Cultured represented (Human gut)	Bacteroidetes	Bacteroidia	Bacteroidales	Bacteroidaceae	Bacteroides	Bacteroides uniformis	99.93	98	1515
AF19-4	CNS0020224	46	Bacillota	Clostridia	Lachnospirales	Lachnospiraceae	Agathobacter	Agathobacter rectalis	Species	Cultured represented (Human gut)	Bacillota	Clostridia	Clostridiales	Lachnospiraceae	Agathobacter	[Eubacterium] rectale	100	100	1521
AF19-4AC	CNS0020195	74	Bacillota	Clostridia	Lachnospirales	Lachnospiraceae	Dorea	Dorea formicigenerans	Species	Cultured represented (Human gut)	Bacillota	Clostridia	Clostridiales	Lachnospiraceae	Dorea	Dorea formicigenerans	99.93	99	1557
AF19-4LB	CNS0020029	78	Bacillota	Clostridia	Lachnospirales	Lachnospiraceae	Mediterraneibacter	Mediterraneibacter faecis	Species	Cultured represented (Human gut)	Bacillota	Clostridia	Clostridiales	Lachnospiraceae	[Ruminococcus] torques group	[Ruminococcus] torques	99.87	99	1519
AF19-7AC	CNS0020313	11	Actinomycetota	Coriobacteriia	Coriobacteriales	Coriobacteriaceae	Collinsella	Collinsella sp905214905	Genus	Cultured represented (Other source)	Actinobacteria	Coriobacteriia	Coriobacteriales	Coriobacteriaceae	Collinsella	Collinsella aerofaciens	99.93	99	1494
AF19-8	CNS0020204	157	Bacteroidota	Bacteroidia	Bacteroidales	Tannerellaceae	Parabacteroides	Parabacteroides merdae	Species	Cultured represented (Human gut)	Bacteroidetes	Bacteroidia	Bacteroidales	Tannerellaceae	Parabacteroides	Parabacteroides merdae	100	100	1515
AF19-8AC	CNS0020508	124	Bacillota	Clostridia	Lachnospirales	Lachnospiraceae	Coprococcus	Coprococcus eutactus_A	Species	Not represented	Bacillota	Clostridia	Clostridiales	Lachnospiraceae	Coprococcus	Coprococcus eutactus	99.93	99	1506
AF19-9AC	CNS0020671	158	Bacillota	Clostridia	Oscillospirales	Oscillospiraceae	Lawsonibacter	Lawsonibacter sp003478995	Genus	Not represented	Bacillota	Clostridia	Clostridiales	Ruminococcaceae	Flavonifractor	Flavonifractor plautii	96.84	100	1520
AF19-9LB	CNS0020701	159	Bacillota	Clostridia	Lachnospirales	Lachnospiraceae	Enterocloster	Enterocloster aldenensis	Species	Cultured represented (Human gut)	Bacillota	Clostridia	Clostridiales	Lachnospiraceae	Lachnoclostridium	Lachnoclostridium pacaense	98.19	100	1431
AF20-10	CNS0020060	21	Bacteroidota	Bacteroidia	Bacteroidales	Bacteroidaceae	Phocaeicola	Phocaeicola vulgatus	Species	Cultured represented (Human gut)	Bacteroidetes	Bacteroidia	Bacteroidales	Bacteroidaceae	Bacteroides	Bacteroides vulgatus	99.6	100	1516
AF20-11LBA	CNS0370182	15	Actinomycetota	Actinomycetia	Actinomycetales	Bifidobacteriaceae	Bifidobacterium	Bifidobacterium longum	Species	Cultured represented (Human gut)	Actinobacteria	Actinobacteria	Bifidobacteriales	Bifidobacteriaceae	Bifidobacterium	Bifidobacterium longum subsp. longum	100	100	1514
AF20-12LB	CNS0020011	130	Bacillota	Clostridia	Lachnospirales	Lachnospiraceae	Blautia_A	Blautia_A massiliensis	Species	Cultured represented (Human gut)	Bacillota	Clostridia	Clostridiales	Lachnospiraceae	Blautia	Blautia massiliensis	98.65	99	1419
AF20-13LB	CNS0020449	27	Bacteroidota	Bacteroidia	Bacteroidales	Bacteroidaceae	Bacteroides	Bacteroides uniformis	Species	Cultured represented (Human gut)	Bacteroidetes	Bacteroidia	Bacteroidales	Bacteroidaceae	Bacteroides	Bacteroides uniformis	99.87	99	1515
AF20-14LB	CNS0020878	160	Actinomycetota	Coriobacteriia	Coriobacteriales	Coriobacteriaceae	Collinsella	Collinsella sp003459505	Genus	Cultured represented (Other source)	Actinobacteria	Coriobacteriia	Coriobacteriales	Coriobacteriaceae	Collinsella	Collinsella aerofaciens	99.46	99	1494
AF20-17LB	CNS0020339	161	Bacillota	Clostridia	Lachnospirales	Lachnospiraceae	Copromonas	Copromonas sp900066785	Genus	Not represented	Bacillota	Clostridia	Clostridiales	Lachnospiraceae	Lachnoclostridium	[Clostridium] clostridioforme	93.03	100	1502
AF20-18LB	CNS0020873	3	Bacillota	Clostridia	Lachnospirales	Lachnospiraceae	RUG115	RUG115 sp900066395	Family	Not represented	Bacillota	Clostridia	Clostridiales	Lachnospiraceae	Roseburia	Roseburia faecis	95.34	100	1523
AF20-1LB	CNS0020221	21	Bacteroidota	Bacteroidia	Bacteroidales	Bacteroidaceae	Phocaeicola	Phocaeicola vulgatus	Species	Cultured represented (Human gut)	Bacteroidetes	Bacteroidia	Bacteroidales	Bacteroidaceae	Bacteroides	Bacteroides vulgatus	99.87	99	1517
AF20-20AC	CNS0020294	8	Actinomycetota	Actinomycetia	Actinomycetales	Bifidobacteriaceae	Bifidobacterium	Bifidobacterium pseudocatenulatum	Species	Cultured represented (Human gut)	Actinobacteria	Actinobacteria	Bifidobacteriales	Bifidobacteriaceae	Bifidobacterium	Bifidobacterium pseudocatenulatum	99.93	100	1515
AF20-7	CNS0020868	7	Bacillota	Clostridia	Lachnospirales	Lachnospiraceae	Clostridium_Q	Clostridium_Q fessum	Species	Cultured represented (Human gut)	Bacillota	Clostridia	Clostridiales	Lachnospiraceae	Lachnoclostridium	[Clostridium] symbiosum	95.92	100	1519
AF20-7LB	CNS0020010	26	Bacillota	Bacilli	Erysipelotrichales	Coprobacillaceae	Erysipelatoclostridium	Erysipelatoclostridium ramosum	Species	Cultured represented (Human gut)	Bacillota	Erysipelotrichia	Erysipelotrichales	Erysipelotrichaceae	Erysipelatoclostridium	Erysipelatoclostridium ramosum	100	100	1515
AF20-9LB	CNS0019975	24	Bacteroidota	Bacteroidia	Bacteroidales	Bacteroidaceae	Bacteroides	Bacteroides ovatus	Species	Cultured represented (Human gut)	16S rRNA genes not predicted
AF21-10	CNS0370183	27	Bacteroidota	Bacteroidia	Bacteroidales	Bacteroidaceae	Bacteroides	Bacteroides uniformis	Species	Cultured represented (Human gut)	16S rRNA genes not predicted
AF21-10LB	CNS0020685	113	Bacillota	Clostridia	Oscillospirales	Acutalibacteraceae	Ruminococcus_E	Ruminococcus_E bromii_B	Species	Not represented	Bacillota	Clostridia	Clostridiales	Ruminococcaceae	Ruminococcus	Ruminococcus bromii	99.59	96	1517
AF21-11	CNS0020569	128	Bacillota	Clostridia	Oscillospirales	Ruminococcaceae	Ruminococcus_D	Ruminococcus_D bicirculans	Species	Cultured represented (Human gut)	Bacillota	Clostridia	Clostridiales	Ruminococcaceae	Ruminococcus	Ruminococcus bicirculans	99.8	100	1500
AF21-11LB	CNS0370184	162	Actinomycetota	Coriobacteriia	Coriobacteriales	Coriobacteriaceae	Collinsella	Collinsella tanakaei	Species	Not represented	Actinobacteria	Coriobacteriia	Coriobacteriales	Coriobacteriaceae	Collinsella	Collinsella tanakaei	99.933	100	1496
AF21-14LB	CNS0020298	163	Bacillota	Clostridia	Lachnospirales	Lachnospiraceae	UBA9414	UBA9414 sp003458885	Family	Not represented	Bacillota	Clostridia	Clostridiales	Lachnospiraceae	[Ruminococcus] torques group	Ruminococcus lactaris	95.61	99	1437
AF21-18	CNS0020710	164	Bacillota	Clostridia	Peptostreptococcales	Peptostreptococcaceae	Peptacetobacter	Peptacetobacter sp900539645	Genus	Cultured represented (Other source)	Bacillota	Clostridia	Clostridiales	Peptostreptococcaceae	Peptoclostridium	[Clostridium] hiranonis	99.72	94	1489
AF21-1AC	CNS0020109	165	Bacillota	Negativicutes	Selenomonadales	Selenomonadaceae	Mitsuokella	Mitsuokella sp003458855	Genus	Not represented	Bacillota	Negativicutes	Selenomonadales	Veillonellaceae	Mitsuokella	Mitsuokella jalaludinii	100	98	1551
AF21-20LB	CNS0020893	7	Bacillota	Clostridia	Lachnospirales	Lachnospiraceae	Clostridium_Q	Clostridium_Q fessum	Species	Cultured represented (Human gut)	Bacillota	Clostridia	Clostridiales	Lachnospiraceae	Lachnoclostridium	[Clostridium] symbiosum	95.97	100	1241
AF21-21	CNS0370185	163	Bacillota	Clostridia	Lachnospirales	Lachnospiraceae	UBA9414	UBA9414 sp003458885	Family	Not represented	Bacillota	Clostridia	Clostridiales	Lachnospiraceae	[Ruminococcus] torques group	Ruminococcus lactaris	95.54	100	1519
AF21-22	CNS0370186	165	Bacillota	Negativicutes	Selenomonadales	Selenomonadaceae	Mitsuokella	Mitsuokella sp003458855	Genus	Not represented	Bacillota	Negativicutes	Selenomonadales	Veillonellaceae	Mitsuokella	Mitsuokella jalaludinii	100	98	1531
AF21-24	CNS0019972	97	Bacillota	Clostridia	Lachnospirales	Lachnospiraceae	Blautia_A	Blautia_A obeum	Species	Cultured represented (Human gut)	Bacillota	Clostridia	Clostridiales	Lachnospiraceae	Blautia	Blautia obeum	99.87	99	1517
AF21-25	CNS0020783	74	Bacillota	Clostridia	Lachnospirales	Lachnospiraceae	Dorea	Dorea formicigenerans	Species	Cultured represented (Human gut)	Bacillota	Clostridia	Clostridiales	Lachnospiraceae	Dorea	Dorea formicigenerans	99.8	100	1519
AF21-27	CNS0020599	14	Actinomycetota	Actinomycetia	Actinomycetales	Bifidobacteriaceae	Bifidobacterium	Bifidobacterium adolescentis	Species	Cultured represented (Human gut)	Actinobacteria	Actinobacteria	Bifidobacteriales	Bifidobacteriaceae	Bifidobacterium	Bifidobacterium adolescentis	99.01	100	1515
AF21-3	CNS0020146	84	Bacillota	Clostridia	Lachnospirales	Lachnospiraceae	Blautia_A	Blautia_A sp003471165	Genus	Not represented	Bacillota	Clostridia	Clostridiales	Lachnospiraceae	Blautia	Blautia luti	98.39	100	1245
AF21-31	CNS0020777	166	Bacillota	Clostridia	Lachnospirales	Lachnospiraceae	Roseburia	Roseburia inulinivorans	Species	Not represented	Bacillota	Clostridia	Clostridiales	Lachnospiraceae	Roseburia	Roseburia inulinivorans	99.57	98	1428
AF21-41	CNS0020412	106	Bacteroidota	Bacteroidia	Bacteroidales	Marinifilaceae	Butyricimonas	Butyricimonas paravirosa	Species	Not represented	Bacteroidetes	Bacteroidia	Bacteroidales	Marinifilaceae	Butyricimonas	Butyricimonas paravirosa	99.22	97	1464
AF21-43	CNS0020498	58	Bacteroidota	Bacteroidia	Bacteroidales	Tannerellaceae	Parabacteroides	Parabacteroides distasonis	Species	Cultured represented (Human gut)	Bacteroidetes	Bacteroidia	Bacteroidales	Tannerellaceae	Parabacteroides	Parabacteroides distasonis	99.05	98	1503
AF21-45	CNS0020573	21	Bacteroidota	Bacteroidia	Bacteroidales	Bacteroidaceae	Phocaeicola	Phocaeicola vulgatus	Species	Cultured represented (Human gut)	Bacteroidetes	Bacteroidia	Bacteroidales	Bacteroidaceae	Bacteroides	Bacteroides vulgatus	99.93	99	1516
AF21-51	CNS0020044	115	Actinomycetota	Coriobacteriia	Coriobacteriales	Atopobiaceae	Tractidigestivibacter	Tractidigestivibacter sp000752675	Genus	Not represented	Actinobacteria	Coriobacteriia	Coriobacteriales	Atopobiaceae	Olsenella	Olsenella scatoligenes	99.66	98	1503
AF21-53	CNS0020212	27	Bacteroidota	Bacteroidia	Bacteroidales	Bacteroidaceae	Bacteroides	Bacteroides uniformis	Species	Cultured represented (Human gut)	Bacteroidetes	Bacteroidia	Bacteroidales	Bacteroidaceae	Bacteroides	Bacteroides uniformis	99.87	99	1515
AF21-5AC	CNS0370187	5	Bacteroidota	Bacteroidia	Bacteroidales	Bacteroidaceae	Bacteroides	Bacteroides stercoris	Species	Cultured represented (Human gut)	Bacteroidetes	Bacteroidia	Bacteroidales	Bacteroidaceae	Bacteroides	Bacteroides stercoris	99.6	100	1514
AF21-6	CNS0370188	39	Bacillota	Bacilli	Lactobacillales	Enterococcaceae	Enterococcus_B	Enterococcus_B lactis	Species	Cultured represented (Human gut)	Bacillota	Bacilli	Lactobacillales	Enterococcaceae	Enterococcus	Enterococcus faecium	99.742	100	1553
AF21-8	CNS0370189	162	Actinomycetota	Coriobacteriia	Coriobacteriales	Coriobacteriaceae	Collinsella	Collinsella tanakaei	Species	Not represented	Actinobacteria	Coriobacteriia	Coriobacteriales	Coriobacteriaceae	Collinsella	Collinsella tanakaei	99.933	100	1496
AF21-8LB	CNS0020854	141	Bacillota	Bacilli	Erysipelotrichales	Coprobacillaceae	Faecalibacillus	Faecalibacillus faecis	Species	Cultured represented (Human gut)	Bacillota	Erysipelotrichia	Erysipelotrichales	Erysipelotrichaceae	Erysipelatoclostridium	[Clostridium] saccharogumia	93.18	99	1513
AF22-1	CNS0020386	62	Bacteroidota	Bacteroidia	Bacteroidales	Bacteroidaceae	Prevotella	Prevotella sp015074785	Genus	Cultured represented (Human gut)	16S rRNA genes not predicted
AF22-10	CNS0020825	7	Bacillota	Clostridia	Lachnospirales	Lachnospiraceae	Clostridium_Q	Clostridium_Q fessum	Species	Cultured represented (Human gut)	Bacillota	Clostridia	Clostridiales	Lachnospiraceae	Lachnoclostridium	[Clostridium] symbiosum	95.88	100	1431
AF22-10AC	CNS0020263	66	Bacillota	Bacilli	Erysipelotrichales	Erysipelotrichaceae	Holdemanella	Holdemanella biformis	Species	Cultured represented (Human gut)	Bacillota	Erysipelotrichia	Erysipelotrichales	Erysipelotrichaceae	Holdemanella	Holdemanella biformis	99.87	100	1527
AF22-12AC	CNS0020053	167	Bacillota	Clostridia	Lachnospirales	Lachnospiraceae	Roseburia	Roseburia hominis	Species	Cultured represented (Human gut)	Bacillota	Clostridia	Clostridiales	Lachnospiraceae	Roseburia	Roseburia hominis	99.93	100	1520
AF22-2	CNS0370190	27	Bacteroidota	Bacteroidia	Bacteroidales	Bacteroidaceae	Bacteroides	Bacteroides uniformis	Species	Cultured represented (Human gut)	16S rRNA genes not predicted
AF22-21	CNS0020005	168	Bacillota	Clostridia	Lachnospirales	Lachnospiraceae	Coprococcus	Coprococcus eutactus	Species	Cultured represented (Human gut)	Bacillota	Clostridia	Clostridiales	Lachnospiraceae	Coprococcus	Coprococcus eutactus	99.53	99	1506
AF22-28AC	CNS0020488	41	Bacillota	Clostridia	Oscillospirales	Butyricicoccaceae	Agathobaculum	Agathobaculum butyriciproducens	Species	Cultured represented (Human gut)	Bacillota	Clostridia	Clostridiales	Ruminococcaceae	Butyricicoccus	Butyricicoccus pullicaecorum	97.41	100	1156
AF22-2LB	CNS0020431	3	Bacillota	Clostridia	Lachnospirales	Lachnospiraceae	RUG115	RUG115 sp900066395	Family	Not represented	Bacillota	Clostridia	Clostridiales	Lachnospiraceae	Roseburia	Roseburia faecis	95.54	100	1522
AF22-2-r	CNS0370191	27	Bacteroidota	Bacteroidia	Bacteroidales	Bacteroidaceae	Bacteroides	Bacteroides uniformis	Species	Cultured represented (Human gut)	Bacteroidetes	Bacteroidia	Bacteroidales	Bacteroidaceae	Bacteroides	Bacteroides uniformis	99.8	99	1515
AF22-3AC	CNS0020631	59	Bacteroidota	Bacteroidia	Bacteroidales	Bacteroidaceae	Bacteroides	Bacteroides cellulosilyticus	Species	Cultured represented (Human gut)	Bacteroidetes	Bacteroidia	Bacteroidales	Bacteroidaceae	Bacteroides	Bacteroides cellulosilyticus	99.93	100	1511
AF22-4AC	CNS0370192	114	Bacillota	Clostridia	Lachnospirales	Lachnospiraceae	Coprococcus	Coprococcus sp000154245	Genus	Cultured represented (Human gut)	Bacillota	Clostridia	Clostridiales	Lachnospiraceae	Coprococcus	Coprococcus eutactus	96.4	99	1507
AF22-4LB	CNS0370193	169	Bacillota	Bacilli	Erysipelotrichales	Coprobacillaceae	Catenibacterium	Catenibacterium mitsuokai	Species	Cultured represented (Human gut)	Bacillota	Erysipelotrichia	Erysipelotrichales	Erysipelotrichaceae	Catenibacterium	Catenibacterium mitsuokai	99.66	98	1518
AF22-5LB	CNS0020092	49	Bacillota	Clostridia	Lachnospirales	Lachnospiraceae	Oliverpabstia	Oliverpabstia intestinalis	Species	Cultured represented (Human gut)	Bacillota	Clostridia	Clostridiales	Lachnospiraceae	Robinsoniella	Robinsoniella peoriensis	93.7	100	1522
AF22-6AC	CNS0020603	170	Bacillota	Clostridia	Lachnospirales	Lachnospiraceae	Waltera	Waltera intestinalis	Species	Cultured represented (Human gut)	Bacillota	Clostridia	Clostridiales	Lachnospiraceae	Lachnospiraceae NK4A136 group		99.8	91	1610
AF22-8	CNS0370194	99	Bacteroidota	Bacteroidia	Bacteroidales	Bacteroidaceae	Bacteroides	Bacteroides intestinalis_A	Species	Cultured represented (Human gut)	Bacteroidetes	Bacteroidia	Bacteroidales	Bacteroidaceae	Bacteroides	Bacteroides cellulosilyticus	99.01	100	1511
AF22-8AC	CNS0020757	3	Bacillota	Clostridia	Lachnospirales	Lachnospiraceae	RUG115	RUG115 sp900066395	Family	Not represented	Bacillota	Clostridia	Clostridiales	Lachnospiraceae	Roseburia	Roseburia faecis	95.54	100	1522
AF22-8LB	CNS0020679	171	Bacillota	Bacilli	Erysipelotrichales	Erysipelotrichaceae	Holdemanella	Holdemanella sp003458715	Genus	Not represented	Bacillota	Erysipelotrichia	Erysipelotrichales	Erysipelotrichaceae	Holdemanella	Holdemanella biformis	99.28	100	1529
AF22-9	CNS0020285	172	Bacillota	Clostridia	Lachnospirales	Lachnospiraceae	Lachnospira	Lachnospira sp003537285	Genus	Cultured represented (Human gut)	Bacillota	Clostridia	Clostridiales	Lachnospiraceae	Eubacterium	[Eubacterium] eligens	99.61	100	1518
AF23-2	CNS0020256	120	Actinomycetota	Coriobacteriia	Coriobacteriales	Coriobacteriaceae	Collinsella	Collinsella sp003459245	Genus	Cultured represented (Human gut)	Actinobacteria	Coriobacteriia	Coriobacteriales	Coriobacteriaceae	Collinsella	Collinsella aerofaciens	99.53	99	1494
AF23-3LB	CNS0020754	120	Actinomycetota	Coriobacteriia	Coriobacteriales	Coriobacteriaceae	Collinsella	Collinsella sp003459245	Genus	Cultured represented (Human gut)	Actinobacteria	Coriobacteriia	Coriobacteriales	Coriobacteriaceae	Collinsella	Collinsella aerofaciens	99.53	99	1494
AF23-4AC	CNS0020120	173	Actinomycetota	Coriobacteriia	Coriobacteriales	Coriobacteriaceae	Collinsella	Collinsella sp003462685	Genus	Not represented	Actinobacteria	Coriobacteriia	Coriobacteriales	Coriobacteriaceae	Collinsella	Collinsella aerofaciens	99.53	99	1494
AF23-6	CNS0020515	173	Actinomycetota	Coriobacteriia	Coriobacteriales	Coriobacteriaceae	Collinsella	Collinsella sp003462685	Genus	Not represented	Actinobacteria	Coriobacteriia	Coriobacteriales	Coriobacteriaceae	Collinsella	Collinsella aerofaciens	99.53	99	1494
AF23-6LB	CNS0020130	112	Bacillota	Clostridia	Lachnospirales	Lachnospiraceae	Coprococcus	Coprococcus sp900066115	Genus	Cultured represented (Human gut)	Bacillota	Clostridia	Clostridiales	Lachnospiraceae	Coprococcus	Coprococcus eutactus	96.33	99	1507
AF23-8	CNS0020870	118	Bacillota	Clostridia	Lachnospirales	Lachnospiraceae	CAG-127	CAG-127 sp900319515	Family	Cultured represented (Human gut)	Bacillota	Clostridia	Clostridiales	Lachnospiraceae	[Eubacterium] ruminantium group	Eubacterium ruminantium	94.71	100	1509
AF23-9AC	CNS0020690	65	Bacillota	Bacilli	Lactobacillales	Streptococcaceae	Streptococcus	Streptococcus salivarius	Species	Cultured represented (Human gut)	Bacillota	Bacilli	Lactobacillales	Streptococcaceae	Streptococcus	Streptococcus salivarius	100	100	1536
AF24-10LB	CNS0020699	97	Bacillota	Clostridia	Lachnospirales	Lachnospiraceae	Blautia_A	Blautia_A obeum	Species	Cultured represented (Human gut)	Bacillota	Clostridia	Clostridiales	Lachnospiraceae	Blautia	Blautia obeum	99.93	99	1518
AF24-12	CNS0020534	62	Bacteroidota	Bacteroidia	Bacteroidales	Bacteroidaceae	Prevotella	Prevotella sp015074785	Genus	Cultured represented (Human gut)	Bacteroidetes	Bacteroidia	Bacteroidales	Prevotellaceae	Prevotella	Prevotella copri	98.68	99	1520
AF24-13	CNS0019922	94	Bacillota	Clostridia	Lachnospirales	Lachnospiraceae	Enterocloster	Enterocloster bolteae	Species	Cultured represented (Human gut)	Bacillota	Clostridia	Clostridiales	Lachnospiraceae	Lachnoclostridium	[Clostridium] bolteae	99.93	99	1552
AF24-15AC	CNS0370195	174	Bacteroidota	Bacteroidia	Bacteroidales	Bacteroidaceae	Phocaeicola	Phocaeicola plebeius_A	Species	Not represented	Bacteroidetes	Bacteroidia	Bacteroidales	Bacteroidaceae	Bacteroides	Bacteroides plebeius	99.13	98	1516
AF24-16	CNS0020086	78	Bacillota	Clostridia	Lachnospirales	Lachnospiraceae	Mediterraneibacter	Mediterraneibacter faecis	Species	Cultured represented (Human gut)	Bacillota	Clostridia	Clostridiales	Lachnospiraceae	[Ruminococcus] gnavus group	[Ruminococcus] gnavus	100	99	991
AF24-16AC	CNS0020549	174	Bacteroidota	Bacteroidia	Bacteroidales	Bacteroidaceae	Phocaeicola	Phocaeicola plebeius_A	Species	Not represented	Bacteroidetes	Bacteroidia	Bacteroidales	Bacteroidaceae	Bacteroides	Bacteroides plebeius	99.13	98	1516
AF24-17	CNS0020369	46	Bacillota	Clostridia	Lachnospirales	Lachnospiraceae	Agathobacter	Agathobacter rectalis	Species	Cultured represented (Human gut)	Bacillota	Clostridia	Clostridiales	Lachnospiraceae	Agathobacter	[Eubacterium] rectale	99.87	100	1521
AF24-19	CNS0020598	175	Bacillota	Bacilli	Bacillales_B	Bacillaceae_C	Weizmannia	Weizmannia coagulans	Species	Not represented	Bacillota	Bacilli	Bacillales	Bacillaceae	Bacillus	Bacillus coagulans	99.81	100	1542
AF24-19AC	CNS0020482	41	Bacillota	Clostridia	Oscillospirales	Butyricicoccaceae	Agathobaculum	Agathobaculum butyriciproducens	Species	Cultured represented (Human gut)	Bacillota	Clostridia	Clostridiales	Ruminococcaceae	Butyricicoccus	Butyricicoccus desmolans	96.67	99	1206
AF24-19LB	CNS0020480	20	Bacteroidota	Bacteroidia	Bacteroidales	Bacteroidaceae	Bacteroides	Bacteroides thetaiotaomicron	Species	Cultured represented (Human gut)	Bacteroidetes	Bacteroidia	Bacteroidales	Bacteroidaceae	Bacteroides	Bacteroides thetaiotaomicron	99.41	100	1517
AF24-1LB	CNS0020465	4	Bacillota	Bacilli	Erysipelotrichales	Coprobacillaceae	Faecalibacillus	Faecalibacillus intestinalis	Species	Cultured represented (Human gut)	Bacillota	Erysipelotrichia	Erysipelotrichales	Erysipelotrichaceae	Erysipelatoclostridium	[Clostridium] cocleatum	92.97	100	1513
AF24-2	CNS0020772	9	Bacteroidota	Bacteroidia	Bacteroidales	Bacteroidaceae	Phocaeicola	Phocaeicola coprocola	Species	Cultured represented (Human gut)	Bacteroidetes	Bacteroidia	Bacteroidales	Bacteroidaceae	Bacteroides	Bacteroides coprocola	99.47	100	1516
AF24-20AC	CNS0020069	174	Bacteroidota	Bacteroidia	Bacteroidales	Bacteroidaceae	Phocaeicola	Phocaeicola plebeius_A	Species	Not represented	Bacteroidetes	Bacteroidia	Bacteroidales	Bacteroidaceae	Bacteroides	Bacteroides plebeius	99.13	98	1516
AF24-21	CNS0020694	175	Bacillota	Bacilli	Bacillales_B	Bacillaceae_C	Weizmannia	Weizmannia coagulans	Species	Not represented	Bacillota	Bacilli	Bacillales	Bacillaceae	Bacillus	Bacillus coagulans	99.94	100	1542
AF24-23LB	CNS0020760	80	Bacillota	Clostridia	Lachnospirales	Lachnospiraceae	Ruminococcus_B	Ruminococcus_B gnavus	Species	Cultured represented (Human gut)	Bacillota	Clostridia	Clostridiales	Lachnospiraceae	[Ruminococcus] gnavus group	[Ruminococcus] gnavus	99.93	100	1519
AF24-27AC	CNS0370196	62	Bacteroidota	Bacteroidia	Bacteroidales	Bacteroidaceae	Prevotella	Prevotella sp015074785	Genus	Cultured represented (Human gut)	Bacteroidetes	Bacteroidia	Bacteroidales	Prevotellaceae	Prevotella	Prevotella copri	99.14	99	1520
AF24-28AC	CNS0370197	77	Bacillota	Negativicutes	Selenomonadales	Selenomonadaceae	Megamonas	Megamonas funiformis	Species	Cultured represented (Human gut)	Bacillota	Negativicutes	Selenomonadales	Veillonellaceae	Megamonas	Megamonas	99.48	99	1542
AF24-28LB	CNS0020516	24	Bacteroidota	Bacteroidia	Bacteroidales	Bacteroidaceae	Bacteroides	Bacteroides ovatus	Species	Cultured represented (Human gut)	Bacteroidetes	Bacteroidia	Bacteroidales	Bacteroidaceae	Bacteroides	Bacteroides ovatus	99.21	100	1517
AF24-29	CNS0019906	176	Bacillota	Bacilli	Erysipelotrichales	Erysipelotrichaceae	Holdemania	Holdemania filiformis	Species	Not represented	Bacillota	Erysipelotrichia	Erysipelotrichales	Erysipelotrichaceae	Holdemania	Holdemania filiformis	98.86	98	1526
AF24-29LB	CNS0020765	156	Bacteroidota	Bacteroidia	Bacteroidales	Bacteroidaceae	Bacteroides	Bacteroides caccae	Species	Cultured represented (Human gut)	Bacteroidetes	Bacteroidia	Bacteroidales	Bacteroidaceae	Bacteroides	Bacteroides caccae	100	100	1517
AF24-2LB	CNS0020401	7	Bacillota	Clostridia	Lachnospirales	Lachnospiraceae	Clostridium_Q	Clostridium_Q fessum	Species	Cultured represented (Human gut)	Bacillota	Clostridia	Clostridiales	Lachnospiraceae	Lachnoclostridium	[Clostridium] symbiosum	96.13	99	1569
AF24-32LB	CNS0020021	84	Bacillota	Clostridia	Lachnospirales	Lachnospiraceae	Blautia_A	Blautia_A sp003471165	Genus	Not represented	Bacillota	Clostridia	Clostridiales	Lachnospiraceae	Blautia	Blautia wexlerae	98.1	95	1157
AF24-4	CNS0020752	166	Bacillota	Clostridia	Lachnospirales	Lachnospiraceae	Roseburia	Roseburia inulinivorans	Species	Not represented	Bacillota	Clostridia	Clostridiales	Lachnospiraceae	Roseburia	Roseburia inulinivorans	100	97	1591
AF24-4LB	CNS0370198	177	Bacillota	Clostridia	Lachnospirales	Lachnospiraceae	Clostridium_AP	Clostridium_AP sp000509125	Genus	Cultured represented (Human gut)	Bacillota	Clostridia	Clostridiales	Lachnospiraceae	Lachnoclostridium	[Clostridium] scindens	99.74	100	1525
AF24-6AC	CNS0020726	65	Bacillota	Bacilli	Lactobacillales	Streptococcaceae	Streptococcus	Streptococcus salivarius	Species	Cultured represented (Human gut)	Bacillota	Bacilli	Lactobacillales	Streptococcaceae	Streptococcus	Streptococcus equinus	100	100	1536
AF24-7LB	CNS0020692	178	Bacillota	Clostridia	Lachnospirales	Lachnospiraceae	CAG-317	CAG-317 sp000433215	Family	Cultured represented (Human gut)	Bacillota	Clostridia	Clostridiales	Lachnospiraceae	Dorea	Dorea longicatena	100	98	1519
AF24-9LB	CNS0020249	46	Bacillota	Clostridia	Lachnospirales	Lachnospiraceae	Agathobacter	Agathobacter rectalis	Species	Cultured represented (Human gut)	Bacillota	Clostridia	Clostridiales	Lachnospiraceae	Agathobacter	[Eubacterium] rectale	99.74	100	1521
AF25-11	CNS0020310	74	Bacillota	Clostridia	Lachnospirales	Lachnospiraceae	Dorea	Dorea formicigenerans	Species	Cultured represented (Human gut)	Bacillota	Clostridia	Clostridiales	Lachnospiraceae	Dorea	Dorea formicigenerans	99.86	99	1566
AF25-12LB	CNS0020617	49	Bacillota	Clostridia	Lachnospirales	Lachnospiraceae	Oliverpabstia	Oliverpabstia intestinalis	Species	Cultured represented (Human gut)	Bacillota	Clostridia	Clostridiales	Lachnospiraceae	Robinsoniella	Robinsoniella peoriensis	93.67	100	1449
AF25-13	CNS0019998	78	Bacillota	Clostridia	Lachnospirales	Lachnospiraceae	Mediterraneibacter	Mediterraneibacter faecis	Species	Cultured represented (Human gut)	Bacillota	Clostridia	Clostridiales	Lachnospiraceae	[Ruminococcus] torques group	[Ruminococcus] torques	99.47	99	1521
AF25-13AC	CNS0019916	179	Bacillota	Clostridia	Lachnospirales	Lachnospiraceae	KLE1615	KLE1615 sp900066985	Family	Not represented	16S rRNA genes not predicted
AF25-13LB	CNS0020222	3	Bacillota	Clostridia	Lachnospirales	Lachnospiraceae	RUG115	RUG115 sp900066395	Family	Not represented	Bacillota	Clostridia	Clostridiales	Lachnospiraceae	Roseburia	Roseburia faecis	94.68	100	1538
AF25-14LB	CNS0370199	30	Bacteroidota	Bacteroidia	Bacteroidales	Bacteroidaceae	Phocaeicola	Phocaeicola massiliensis	Species	Cultured represented (Human gut)	Bacteroidetes	Bacteroidia	Bacteroidales	Bacteroidaceae	Bacteroides	Bacteroides massiliensis	99.74	100	1518
AF25-15	CNS0019928	46	Bacillota	Clostridia	Lachnospirales	Lachnospiraceae	Agathobacter	Agathobacter rectalis	Species	Cultured represented (Human gut)	Bacillota	Clostridia	Clostridiales	Lachnospiraceae	Agathobacter	[Eubacterium] rectale	100	100	1429
AF25-15LB	CNS0019910	3	Bacillota	Clostridia	Lachnospirales	Lachnospiraceae	RUG115	RUG115 sp900066395	Family	Not represented	Bacillota	Clostridia	Clostridiales	Lachnospiraceae	Roseburia	Roseburia faecis	95.61	100	1523
AF25-17	CNS0020349	78	Bacillota	Clostridia	Lachnospirales	Lachnospiraceae	Mediterraneibacter	Mediterraneibacter faecis	Species	Cultured represented (Human gut)	Bacillota	Clostridia	Clostridiales	Lachnospiraceae	[Ruminococcus] torques group	[Ruminococcus] torques	99.92	100	1249
AF25-17LB	CNS0020633	27	Bacteroidota	Bacteroidia	Bacteroidales	Bacteroidaceae	Bacteroides	Bacteroides uniformis	Species	Cultured represented (Human gut)	Bacteroidetes	Bacteroidia	Bacteroidales	Bacteroidaceae	Bacteroides	Bacteroides uniformis	99.93	98	1515
AF25-18	CNS0019946	96	Bacteroidota	Bacteroidia	Bacteroidales	Bacteroidaceae	Phocaeicola	Phocaeicola dorei	Species	Cultured represented (Human gut)	Bacteroidetes	Bacteroidia	Bacteroidales	Bacteroidaceae	Bacteroides	Bacteroides dorei	100	100	1520
AF25-18LB	CNS0020337	3	Bacillota	Clostridia	Lachnospirales	Lachnospiraceae	RUG115	RUG115 sp900066395	Family	Not represented	Bacillota	Clostridia	Clostridiales	Lachnospiraceae	Roseburia	Roseburia faecis	95.38	99	1556
AF25-19	CNS0020791	128	Bacillota	Clostridia	Oscillospirales	Ruminococcaceae	Ruminococcus_D	Ruminococcus_D bicirculans	Species	Cultured represented (Human gut)	Bacillota	Clostridia	Clostridiales	Ruminococcaceae	Ruminococcus	Ruminococcus bicirculans	99.86	100	1397
AF25-1LB	CNS0020365	174	Bacteroidota	Bacteroidia	Bacteroidales	Bacteroidaceae	Phocaeicola	Phocaeicola plebeius_A	Species	Not represented	16S rRNA genes not predicted
AF25-2	CNS0370201	96	Bacteroidota	Bacteroidia	Bacteroidales	Bacteroidaceae	Phocaeicola	Phocaeicola dorei	Species	Cultured represented (Human gut)	Bacteroidetes	Bacteroidia	Bacteroidales	Bacteroidaceae	Bacteroides	Bacteroides dorei	99.93	100	1520
AF25-21	CNS0020441	97	Bacillota	Clostridia	Lachnospirales	Lachnospiraceae	Blautia_A	Blautia_A obeum	Species	Cultured represented (Human gut)	Bacillota	Clostridia	Clostridiales	Lachnospiraceae	Blautia	Blautia obeum	99.21	99	1518
AF25-23LB	CNS0019932	105	Bacillota	Clostridia	Lachnospirales	Lachnospiraceae	Blautia_A	Blautia_A wexlerae	Species	Cultured represented (Human gut)	Bacillota	Clostridia	Clostridiales	Lachnospiraceae	Blautia	Blautia obeum	99.59	100	964
AF25-24	CNS0370200	180	Bacillota	Clostridia	Lachnospirales	Lachnospiraceae	Coprococcus_A	Coprococcus_A catus	Species	Not represented	Bacillota	Clostridia	Clostridiales	Lachnospiraceae	Coprococcus	Coprococcus catus	97.26	99	1511
AF25-25	CNS0020751	79	Bacillota	Clostridia	Clostridiales	Clostridiaceae	Clostridium	Clostridium butyricum	Species	Cultured represented (Human gut)	Bacillota	Clostridia	Clostridiales	Clostridiaceae	Clostridium	Clostridium butyricum	100	100	1501
AF25-25LB	CNS0020642	3	Bacillota	Clostridia	Lachnospirales	Lachnospiraceae	RUG115	RUG115 sp900066395	Family	Not represented	Bacillota	Clostridia	Clostridiales	Lachnospiraceae	Roseburia	Roseburia faecis	95.54	100	1523
AF25-28AC	CNS0020031	105	Bacillota	Clostridia	Lachnospirales	Lachnospiraceae	Blautia_A	Blautia_A wexlerae	Species	Cultured represented (Human gut)	Bacillota	Clostridia	Clostridiales	Lachnospiraceae	Blautia	Blautia luti	99.28	98	1026
AF25-2LB	CNS0020761	181	Actinomycetota	Coriobacteriia	Coriobacteriales	Coriobacteriaceae	Collinsella	Collinsella sp003458415	Genus	Cultured represented (Human gut)	Actinobacteria	Coriobacteriia	Coriobacteriales	Coriobacteriaceae	Collinsella	Collinsella aerofaciens	99.93	99	1494
AF25-30AC	CNS0020355	5	Bacteroidota	Bacteroidia	Bacteroidales	Bacteroidaceae	Bacteroides	Bacteroides stercoris	Species	Cultured represented (Human gut)	Bacteroidetes	Bacteroidia	Bacteroidales	Bacteroidaceae	Bacteroides	Bacteroides stercoris	99.14	100	1515
AF25-30LB	CNS0020565	21	Bacteroidota	Bacteroidia	Bacteroidales	Bacteroidaceae	Phocaeicola	Phocaeicola vulgatus	Species	Cultured represented (Human gut)	Bacteroidetes	Bacteroidia	Bacteroidales	Bacteroidaceae	Bacteroides	Bacteroides vulgatus	99.87	99	1516
AF25-36AC	CNS0020035	58	Bacteroidota	Bacteroidia	Bacteroidales	Tannerellaceae	Parabacteroides	Parabacteroides distasonis	Species	Cultured represented (Human gut)	Bacteroidetes	Bacteroidia	Bacteroidales	Tannerellaceae	Parabacteroides	Parabacteroides distasonis	99.14	99	1513
AF25-38AC	CNS0020002	27	Bacteroidota	Bacteroidia	Bacteroidales	Bacteroidaceae	Bacteroides	Bacteroides uniformis	Species	Cultured represented (Human gut)	Bacteroidetes	Bacteroidia	Bacteroidales	Bacteroidaceae	Bacteroides	Bacteroides uniformis	99.93	99	1515
AF25-3LB	CNS0020494	78	Bacillota	Clostridia	Lachnospirales	Lachnospiraceae	Mediterraneibacter	Mediterraneibacter faecis	Species	Cultured represented (Human gut)	Bacillota	Clostridia	Clostridiales	Lachnospiraceae	[Ruminococcus] torques group	[Ruminococcus] torques	99.92	100	1249
AF25-5LB	CNS0020487	27	Bacteroidota	Bacteroidia	Bacteroidales	Bacteroidaceae	Bacteroides	Bacteroides uniformis	Species	Cultured represented (Human gut)	Bacteroidetes	Bacteroidia	Bacteroidales	Bacteroidaceae	Bacteroides	Bacteroides uniformis	99.93	98	1515
AF25-6	CNS0020003	5	Bacteroidota	Bacteroidia	Bacteroidales	Bacteroidaceae	Bacteroides	Bacteroides stercoris	Species	Cultured represented (Human gut)	Bacteroidetes	Bacteroidia	Bacteroidales	Bacteroidaceae	Bacteroides	Bacteroides stercoris	99.14	100	1515
AF25-7LB	CNS0019939	113	Bacillota	Clostridia	Oscillospirales	Acutalibacteraceae	Ruminococcus_E	Ruminococcus_E bromii_B	Species	Not represented	Bacillota	Clostridia	Clostridiales	Ruminococcaceae	Ruminococcus	Ruminococcus bromii	99.72	96	1518
AF26-1	CNS0020340	8	Actinomycetota	Actinomycetia	Actinomycetales	Bifidobacteriaceae	Bifidobacterium	Bifidobacterium pseudocatenulatum	Species	Cultured represented (Human gut)	Actinobacteria	Actinobacteria	Bifidobacteriales	Bifidobacteriaceae	Bifidobacterium	Bifidobacterium pseudocatenulatum	100	100	1516
AF26-10	CNS0020545	15	Actinomycetota	Actinomycetia	Actinomycetales	Bifidobacteriaceae	Bifidobacterium	Bifidobacterium longum	Species	Cultured represented (Human gut)	Actinobacteria	Actinobacteria	Bifidobacteriales	Bifidobacteriaceae	Bifidobacterium	Bifidobacterium longum subsp. longum	100	100	1514
AF26-10BH	CNS0020834	27	Bacteroidota	Bacteroidia	Bacteroidales	Bacteroidaceae	Bacteroides	Bacteroides uniformis	Species	Cultured represented (Human gut)	Bacteroidetes	Bacteroidia	Bacteroidales	Bacteroidaceae	Bacteroides	Bacteroides uniformis	99.93	99	1515
AF26-2	CNS0020170	101	Bacillota	Clostridia	Lachnospirales	Lachnospiraceae	Fusicatenibacter	Fusicatenibacter saccharivorans	Species	Not represented	Bacillota	Clostridia	Clostridiales	Lachnospiraceae	Fusicatenibacter	Fusicatenibacter saccharivorans	99.86	100	1423
AF26-20AA	CNS0019948	24	Bacteroidota	Bacteroidia	Bacteroidales	Bacteroidaceae	Bacteroides	Bacteroides ovatus	Species	Cultured represented (Human gut)	Bacteroidetes	Bacteroidia	Bacteroidales	Bacteroidaceae	Bacteroides	Bacteroides ovatus	99.28	100	1517
AF26-20BH	CNS0019925	5	Bacteroidota	Bacteroidia	Bacteroidales	Bacteroidaceae	Bacteroides	Bacteroides stercoris	Species	Cultured represented (Human gut)	Bacteroidetes	Bacteroidia	Bacteroidales	Bacteroidaceae	Bacteroides	Bacteroides stercoris	99.74	100	1515
AF26-22BH	CNS0020208	157	Bacteroidota	Bacteroidia	Bacteroidales	Tannerellaceae	Parabacteroides	Parabacteroides merdae	Species	Cultured represented (Human gut)	Bacteroidetes	Bacteroidia	Bacteroidales	Tannerellaceae	Parabacteroides	Parabacteroides merdae	100	100	1519
AF26-25AA	CNS0020176	128	Bacillota	Clostridia	Oscillospirales	Ruminococcaceae	Ruminococcus_D	Ruminococcus_D bicirculans	Species	Cultured represented (Human gut)	Bacillota	Clostridia	Clostridiales	Ruminococcaceae	Ruminococcus	Ruminococcus bicirculans	99.73	100	1500
AF26-3BH	CNS0020780	21	Bacteroidota	Bacteroidia	Bacteroidales	Bacteroidaceae	Phocaeicola	Phocaeicola vulgatus	Species	Cultured represented (Human gut)	Bacteroidetes	Bacteroidia	Bacteroidales	Bacteroidaceae	Bacteroides	Bacteroides vulgatus	100	98	1569
AF26-4BH	CNS0020847	182	Bacillota	Clostridia	Lachnospirales	Lachnospiraceae	Eisenbergiella	Eisenbergiella porci	Species	Not represented	Bacillota	Clostridia	Clostridiales	Lachnospiraceae	Eisenbergiella	Eisenbergiella massiliensis	99.67	98	1520
AF26-6	CNS0020445	109	Bacteroidota	Bacteroidia	Bacteroidales	Bacteroidaceae	Bacteroides	Bacteroides fragilis	Species	Cultured represented (Human gut)	Bacteroidetes	Bacteroidia	Bacteroidales	Bacteroidaceae	Bacteroides	Bacteroides fragilis	99.93	100	1517
AF26-7BH	CNS0020050	183	Bacteroidota	Bacteroidia	Bacteroidales	Bacteroidaceae	Bacteroides	Bacteroides intestinigallinarum	Species	Cultured represented (Human gut)	Bacteroidetes	Bacteroidia	Bacteroidales	Bacteroidaceae	Bacteroides	Bacteroides ovatus	98.68	100	1285
AF26-9	CNS0370202	184	Bacillota	Clostridia	Oscillospirales	Ruminococcaceae	Faecalibacterium	Faecalibacterium prausnitzii_E	Species	Not represented	Bacillota	Clostridia	Clostridiales	Ruminococcaceae	Faecalibacterium	Faecalibacterium prausnitzii	98.79	98	1427
AF27-1	CNS0020811	174	Bacteroidota	Bacteroidia	Bacteroidales	Bacteroidaceae	Phocaeicola	Phocaeicola plebeius_A	Species	Not represented	Bacteroidetes	Bacteroidia	Bacteroidales	Bacteroidaceae	Bacteroides	Bacteroides plebeius	99.43	98	1425
AF27-10	CNS0020289	109	Bacteroidota	Bacteroidia	Bacteroidales	Bacteroidaceae	Bacteroides	Bacteroides fragilis	Species	Cultured represented (Human gut)	Bacteroidetes	Bacteroidia	Bacteroidales	Bacteroidaceae	Bacteroides	Bacteroides fragilis	99.87	100	1517
AF27-10BH	CNS0019913	27	Bacteroidota	Bacteroidia	Bacteroidales	Bacteroidaceae	Bacteroides	Bacteroides uniformis	Species	Cultured represented (Human gut)	Bacteroidetes	Bacteroidia	Bacteroidales	Bacteroidaceae	Bacteroides	Bacteroides uniformis	100	99	1515
AF27-11AA	CNS0020683	78	Bacillota	Clostridia	Lachnospirales	Lachnospiraceae	Mediterraneibacter	Mediterraneibacter faecis	Species	Cultured represented (Human gut)	Bacillota	Clostridia	Clostridiales	Lachnospiraceae	[Ruminococcus] torques group	[Ruminococcus] torques	99.87	100	1519
AF27-11BH	CNS0020392	68	Bacillota	Clostridia	Oscillospirales	Ruminococcaceae	Faecalibacterium	Faecalibacterium prausnitzii_D	Species	Not represented	Bacillota	Clostridia	Clostridiales	Ruminococcaceae	Faecalibacterium	Faecalibacterium prausnitzii	99.59	98	1499
AF27-12	CNS0019964	77	Bacillota	Negativicutes	Selenomonadales	Selenomonadaceae	Megamonas	Megamonas funiformis	Species	Cultured represented (Human gut)	Bacillota	Negativicutes	Selenomonadales	Veillonellaceae	Megamonas	Megamonas	99.54	99	1542
AF27-12AA	CNS0020121	78	Bacillota	Clostridia	Lachnospirales	Lachnospiraceae	Mediterraneibacter	Mediterraneibacter faecis	Species	Cultured represented (Human gut)	Bacillota	Clostridia	Clostridiales	Lachnospiraceae	[Ruminococcus] torques group	[Ruminococcus] torques	99.87	100	1519
AF27-14	CNS0020574	58	Bacteroidota	Bacteroidia	Bacteroidales	Tannerellaceae	Parabacteroides	Parabacteroides distasonis	Species	Cultured represented (Human gut)	Bacteroidetes	Bacteroidia	Bacteroidales	Tannerellaceae	Parabacteroides	Parabacteroides distasonis	99.4	99	1513
AF27-16BH	CNS0020282	24	Bacteroidota	Bacteroidia	Bacteroidales	Bacteroidaceae	Bacteroides	Bacteroides ovatus	Species	Cultured represented (Human gut)	Bacteroidetes	Bacteroidia	Bacteroidales	Bacteroidaceae	Bacteroides	Bacteroides ovatus	100	99	1428
AF27-18BH	CNS0020810	96	Bacteroidota	Bacteroidia	Bacteroidales	Bacteroidaceae	Phocaeicola	Phocaeicola dorei	Species	Cultured represented (Human gut)	Bacteroidetes	Bacteroidia	Bacteroidales	Bacteroidaceae	Bacteroides	Bacteroides dorei	100	100	1520
AF27-1AAA	CNS0370203	15	Actinomycetota	Actinomycetia	Actinomycetales	Bifidobacteriaceae	Bifidobacterium	Bifidobacterium longum	Species	Cultured represented (Human gut)	Actinobacteria	Actinobacteria	Bifidobacteriales	Bifidobacteriaceae	Bifidobacterium	Bifidobacterium longum subsp. longum	100	100	1514
AF27-1BH	CNS0020667	15	Actinomycetota	Actinomycetia	Actinomycetales	Bifidobacteriaceae	Bifidobacterium	Bifidobacterium longum	Species	Cultured represented (Human gut)	Actinobacteria	Actinobacteria	Bifidobacteriales	Bifidobacteriaceae	Bifidobacterium	Bifidobacterium longum subsp. longum	100	100	1514
AF27-24BH	CNS0020798	4	Bacillota	Bacilli	Erysipelotrichales	Coprobacillaceae	Faecalibacillus	Faecalibacillus intestinalis	Species	Cultured represented (Human gut)	Bacillota	Erysipelotrichia	Erysipelotrichales	Erysipelotrichaceae	Erysipelatoclostridium	[Clostridium] cocleatum	92.97	100	1513
AF27-2AA	CNS0020269	185	Bacillota	Clostridia	Lachnospirales	Lachnospiraceae	Ventrimonas	Ventrimonas sp003478505	Genus	Not represented	Bacillota	Clostridia	Clostridiales	Lachnospiraceae	Lachnoclostridium	[Clostridium] saccharolyticum	95.29	99	1428
AF27-3	CNS0020682	78	Bacillota	Clostridia	Lachnospirales	Lachnospiraceae	Mediterraneibacter	Mediterraneibacter faecis	Species	Cultured represented (Human gut)	Bacillota	Clostridia	Clostridiales	Lachnospiraceae	[Ruminococcus] torques group	[Ruminococcus] torques	99.93	99	1519
AF27-30	CNS0020265	174	Bacteroidota	Bacteroidia	Bacteroidales	Bacteroidaceae	Phocaeicola	Phocaeicola plebeius_A	Species	Not represented	Bacteroidetes	Bacteroidia	Bacteroidales	Bacteroidaceae	Bacteroides	Bacteroides plebeius	99.19	98	1516
AF27-33	CNS0020302	183	Bacteroidota	Bacteroidia	Bacteroidales	Bacteroidaceae	Bacteroides	Bacteroides intestinigallinarum	Species	Cultured represented (Human gut)	Bacteroidetes	Bacteroidia	Bacteroidales	Bacteroidaceae	Bacteroides	Bacteroides ovatus	98.22	100	1513
AF27-4BH	CNS0020727	80	Bacillota	Clostridia	Lachnospirales	Lachnospiraceae	Ruminococcus_B	Ruminococcus_B gnavus	Species	Cultured represented (Human gut)	Bacillota	Clostridia	Clostridiales	Lachnospiraceae	[Ruminococcus] gnavus group	[Ruminococcus] gnavus	99.93	100	1519
AF27-5AA	CNS0020363	7	Bacillota	Clostridia	Lachnospirales	Lachnospiraceae	Clostridium_Q	Clostridium_Q fessum	Species	Cultured represented (Human gut)	Bacillota	Clostridia	Clostridiales	Lachnospiraceae	Lachnoclostridium	[Clostridium] symbiosum	96.18	100	1519
AF27-8	CNS0020013	149	Bacillota	Clostridia	Lachnospirales	Lachnospiraceae	Faecalimonas	Faecalimonas umbilicata	Species	Not represented	Bacillota	Clostridia	Clostridiales	Lachnospiraceae	[Ruminococcus] gnavus group	[Ruminococcus] gnavus	95.61	100	1519
AF27-9	CNS0020179	94	Bacillota	Clostridia	Lachnospirales	Lachnospiraceae	Enterocloster	Enterocloster bolteae	Species	Cultured represented (Human gut)	Bacillota	Clostridia	Clostridiales	Lachnospiraceae	Lachnoclostridium	[Clostridium] bolteae	100	99	1573
AF28-10A	CNS0370204	44	Actinomycetota	Actinomycetia	Actinomycetales	Bifidobacteriaceae	Bifidobacterium	Bifidobacterium bifidum	Species	Cultured represented (Human gut)	Actinobacteria	Actinobacteria	Bifidobacteriales	Bifidobacteriaceae	Bifidobacterium	Bifidobacterium bifidum	100	100	1516
AF28-11	CNS0020065	27	Bacteroidota	Bacteroidia	Bacteroidales	Bacteroidaceae	Bacteroides	Bacteroides uniformis	Species	Cultured represented (Human gut)	Bacteroidetes	Bacteroidia	Bacteroidales	Bacteroidaceae	Bacteroides	Bacteroides uniformis	99.93	98	1515
AF28-12	CNS0020087	10	Bacillota	Clostridia	Lachnospirales	Lachnospiraceae	Copromonas	Copromonas sp900066535	Genus	Not represented	Bacillota	Clostridia	Clostridiales	Lachnospiraceae	Agathobacter		98.23	87	1351
AF28-13	CNS0020266	26	Bacillota	Bacilli	Erysipelotrichales	Coprobacillaceae	Erysipelatoclostridium	Erysipelatoclostridium ramosum	Species	Cultured represented (Human gut)	Bacillota	Erysipelotrichia	Erysipelotrichales	Erysipelotrichaceae	Erysipelatoclostridium	Erysipelatoclostridium ramosum	100	100	1515
AF28-13AC	CNS0020524	184	Bacillota	Clostridia	Oscillospirales	Ruminococcaceae	Faecalibacterium	Faecalibacterium prausnitzii_E	Species	Not represented	Bacillota	Clostridia	Clostridiales	Ruminococcaceae	Faecalibacterium	Faecalibacterium prausnitzii	98.51	98	1499
AF28-14ACA	CNS0370205	44	Actinomycetota	Actinomycetia	Actinomycetales	Bifidobacteriaceae	Bifidobacterium	Bifidobacterium bifidum	Species	Cultured represented (Human gut)	Actinobacteria	Actinobacteria	Bifidobacteriales	Bifidobacteriaceae	Bifidobacterium	Bifidobacterium bifidum	100	100	1516
AF28-15	CNS0020577	166	Bacillota	Clostridia	Lachnospirales	Lachnospiraceae	Roseburia	Roseburia inulinivorans	Species	Not represented	Bacillota	Clostridia	Clostridiales	Lachnospiraceae	Roseburia	Roseburia inulinivorans	98.43	98	1435
AF28-2	CNS0020107	20	Bacteroidota	Bacteroidia	Bacteroidales	Bacteroidaceae	Bacteroides	Bacteroides thetaiotaomicron	Species	Cultured represented (Human gut)	Bacteroidetes	Bacteroidia	Bacteroidales	Bacteroidaceae	Bacteroides	Bacteroides thetaiotaomicron	99.74	100	1517
AF28-24B	CNS0019927	26	Bacillota	Bacilli	Erysipelotrichales	Coprobacillaceae	Erysipelatoclostridium	Erysipelatoclostridium ramosum	Species	Cultured represented (Human gut)	Bacillota	Erysipelotrichia	Erysipelotrichales	Erysipelotrichaceae	Erysipelatoclostridium	Erysipelatoclostridium ramosum	100	100	1515
AF28-26	CNS0020804	139	Bacillota	Clostridia	Oscillospirales	Acutalibacteraceae	Clostridium_A	Clostridium_A leptum	Species	Cultured represented (Human gut)	Bacillota	Clostridia	Clostridiales	Ruminococcaceae	Ruminiclostridium	[Clostridium] leptum	99.53	98	1537
AF28-32	CNS0370206	122	Bacteroidota	Bacteroidia	Bacteroidales	Bacteroidaceae	Paraprevotella	Paraprevotella clara	Species	Not represented	Bacteroidetes	Bacteroidia	Bacteroidales	Prevotellaceae	Paraprevotella	Paraprevotella clara	98.98	97	1519
AF28-4AC	CNS0020324	14	Actinomycetota	Actinomycetia	Actinomycetales	Bifidobacteriaceae	Bifidobacterium	Bifidobacterium adolescentis	Species	Cultured represented (Human gut)	Actinobacteria	Actinobacteria	Bifidobacteriales	Bifidobacteriaceae	Bifidobacterium	Bifidobacterium adolescentis	99.72	100	1430
AF28-5AC	CNS0020293	181	Actinomycetota	Coriobacteriia	Coriobacteriales	Coriobacteriaceae	Collinsella	Collinsella sp003458415	Genus	Cultured represented (Human gut)	Actinobacteria	Coriobacteriia	Coriobacteriales	Coriobacteriaceae	Collinsella	Collinsella aerofaciens	99.93	99	1416
AF28-7	CNS0020030	21	Bacteroidota	Bacteroidia	Bacteroidales	Bacteroidaceae	Phocaeicola	Phocaeicola vulgatus	Species	Cultured represented (Human gut)	Bacteroidetes	Bacteroidia	Bacteroidales	Bacteroidaceae	Bacteroides	Bacteroides vulgatus	99.54	100	1516
AF29-11	CNS0019897	27	Bacteroidota	Bacteroidia	Bacteroidales	Bacteroidaceae	Bacteroides	Bacteroides uniformis	Species	Cultured represented (Human gut)	Bacteroidetes	Bacteroidia	Bacteroidales	Bacteroidaceae	Bacteroides	Bacteroides uniformis	99.8	100	1515
AF29-11BH	CNS0020357	60	Bacillota	Clostridia	Oscillospirales	Ruminococcaceae	Faecalibacterium	Faecalibacterium prausnitzii	Species	Not represented	Bacillota	Clostridia	Clostridiales	Ruminococcaceae	Faecalibacterium	Faecalibacterium prausnitzii	98.8	100	1499
AF29-12	CNS0020171	24	Bacteroidota	Bacteroidia	Bacteroidales	Bacteroidaceae	Bacteroides	Bacteroides ovatus	Species	Cultured represented (Human gut)	Bacteroidetes	Bacteroidia	Bacteroidales	Bacteroidaceae	Bacteroides	Bacteroides ovatus	99.75	90	1427
AF29-13	CNS0020394	21	Bacteroidota	Bacteroidia	Bacteroidales	Bacteroidaceae	Phocaeicola	Phocaeicola vulgatus	Species	Cultured represented (Human gut)	Bacteroidetes	Bacteroidia	Bacteroidales	Bacteroidaceae	Bacteroides	Bacteroides vulgatus	99.67	100	1516
AF29-16	CNS0020368	65	Bacillota	Bacilli	Lactobacillales	Streptococcaceae	Streptococcus	Streptococcus salivarius	Species	Cultured represented (Human gut)	Bacillota	Bacilli	Lactobacillales	Streptococcaceae	Streptococcus	Streptococcus salivarius	100	100	1536
AF29-16BH	CNS0020306	146	Bacillota	Clostridia	Lachnospirales	Lachnospiraceae	Choladocola	Choladocola sp003480725	Genus	Not represented	Bacillota	Clostridia	Clostridiales	Lachnospiraceae	[Ruminococcus] torques group	Ruminococcus lactaris	93.57	100	1519
AF29-17	CNS0020185	59	Bacteroidota	Bacteroidia	Bacteroidales	Bacteroidaceae	Bacteroides	Bacteroides cellulosilyticus	Species	Cultured represented (Human gut)	Bacteroidetes	Bacteroidia	Bacteroidales	Bacteroidaceae	Bacteroides	Bacteroides cellulosilyticus	99.87	100	1511
AF29-19	CNS0020582	62	Bacteroidota	Bacteroidia	Bacteroidales	Bacteroidaceae	Prevotella	Prevotella sp015074785	Genus	Cultured represented (Human gut)	Bacteroidetes	Bacteroidia	Bacteroidales	Prevotellaceae	Prevotella	Prevotella copri	99.14	99	1520
AF29-2	CNS0020196	77	Bacillota	Negativicutes	Selenomonadales	Selenomonadaceae	Megamonas	Megamonas funiformis	Species	Cultured represented (Human gut)	Bacillota	Negativicutes	Selenomonadales	Veillonellaceae	Megamonas	Megamonas	99.74	99	1543
AF29-2BH	CNS0020228	97	Bacillota	Clostridia	Lachnospirales	Lachnospiraceae	Blautia_A	Blautia_A obeum	Species	Cultured represented (Human gut)	Bacillota	Clostridia	Clostridiales	Lachnospiraceae	Blautia	Blautia obeum	100	99	1518
AF29-3ACA	CNS0370207	15	Actinomycetota	Actinomycetia	Actinomycetales	Bifidobacteriaceae	Bifidobacterium	Bifidobacterium longum	Species	Cultured represented (Human gut)	Actinobacteria	Actinobacteria	Bifidobacteriales	Bifidobacteriaceae	Bifidobacterium	Bifidobacterium longum subsp. longum	100	100	1514
AF29-3BH	CNS0020778	4	Bacillota	Bacilli	Erysipelotrichales	Coprobacillaceae	Faecalibacillus	Faecalibacillus intestinalis	Species	Cultured represented (Human gut)	Bacillota	Erysipelotrichia	Erysipelotrichales	Erysipelotrichaceae	Erysipelatoclostridium	[Clostridium] cocleatum	92.97	100	1513
AF29-4	CNS0019968	186	Bacillota	Clostridia	Lachnospirales	Lachnospiraceae	Enterocloster	Enterocloster citroniae	Species	Cultured represented (Human gut)	Bacillota	Clostridia	Clostridiales	Lachnospiraceae	Lachnoclostridium	[Clostridium] citroniae	99.74	100	1520
AF29-7AC	CNS0020686	187	Actinomycetota	Coriobacteriia	Coriobacteriales	Coriobacteriaceae	Collinsella	Collinsella sp003436275	Genus	Cultured represented (Human gut)	Actinobacteria	Coriobacteriia	Coriobacteriales	Coriobacteriaceae	Collinsella	Collinsella aerofaciens	99.93	99	1557
AF29-7BH-C	CNS0370208	60	Bacillota	Clostridia	Oscillospirales	Ruminococcaceae	Faecalibacterium	Faecalibacterium prausnitzii	Species	Not represented	Bacillota	Clostridia	Clostridiales	Ruminococcaceae	Faecalibacterium	Faecalibacterium prausnitzii	98.53	100	1499
AF29-8BH	CNS0020415	7	Bacillota	Clostridia	Lachnospirales	Lachnospiraceae	Clostridium_Q	Clostridium_Q fessum	Species	Cultured represented (Human gut)	Bacillota	Clostridia	Clostridiales	Lachnospiraceae	Lachnoclostridium	[Clostridium] symbiosum	95.88	100	1335
AF30-1	CNS0370211	2	Bacillota	Bacilli	Lactobacillales	Streptococcaceae	Lactococcus	Lactococcus petauri	Species	Not represented	Bacillota	Bacilli	Lactobacillales	Streptococcaceae	Lactococcus	Lactococcus garvieae subsp. garvieae	100	100	1537
AF30-11	CNS0020276	15	Actinomycetota	Actinomycetia	Actinomycetales	Bifidobacteriaceae	Bifidobacterium	Bifidobacterium longum	Species	Cultured represented (Human gut)	Actinobacteria	Actinobacteria	Bifidobacteriales	Bifidobacteriaceae	Bifidobacterium	Bifidobacterium longum subsp. longum	100	100	1514
AF30-12	CNS0020180	15	Actinomycetota	Actinomycetia	Actinomycetales	Bifidobacteriaceae	Bifidobacterium	Bifidobacterium longum	Species	Cultured represented (Human gut)	Actinobacteria	Actinobacteria	Bifidobacteriales	Bifidobacteriaceae	Bifidobacterium	Bifidobacterium longum subsp. longum	100	100	1514
AF30-12BH	CNS0020567	88	Bacillota	Bacilli	Lactobacillales	Streptococcaceae	Streptococcus	Streptococcus parasanguinis_E	Species	Not represented	Bacillota	Bacilli	Lactobacillales	Streptococcaceae	Streptococcus	Streptococcus parasanguinis	99.67	100	1536
AF30-13ACA	CNS0370209	8	Actinomycetota	Actinomycetia	Actinomycetales	Bifidobacteriaceae	Bifidobacterium	Bifidobacterium pseudocatenulatum	Species	Cultured represented (Human gut)	Actinobacteria	Actinobacteria	Bifidobacteriales	Bifidobacteriaceae	Bifidobacterium	Bifidobacterium pseudocatenulatum	100	100	1516
AF30-1A	CNS0370210	2	Bacillota	Bacilli	Lactobacillales	Streptococcaceae	Lactococcus	Lactococcus petauri	Species	Not represented	Bacillota	Bacilli	Lactobacillales	Streptococcaceae	Lactococcus	Lactococcus garvieae subsp. garvieae	100	100	1537
AF30-3	CNS0020211	188	Bacillota	Clostridia	Clostridiales	Clostridiaceae	Clostridium_P	Clostridium_P perfringens	Species	Cultured represented (Human gut)	Bacillota	Clostridia	Clostridiales	Clostridiaceae	Clostridium	Clostridium perfringens	100	100	1501
AF30-7	CNS0370212	2	Bacillota	Bacilli	Lactobacillales	Streptococcaceae	Lactococcus	Lactococcus petauri	Species	Not represented	Bacillota	Bacilli	Lactobacillales	Streptococcaceae	Lactococcus	Lactococcus garvieae subsp. garvieae	100	100	1537
AF30-8	CNS0370213	2	Bacillota	Bacilli	Lactobacillales	Streptococcaceae	Lactococcus	Lactococcus petauri	Species	Not represented	Bacillota	Bacilli	Lactobacillales	Streptococcaceae	Lactococcus	Lactococcus garvieae subsp. garvieae	100	100	1537
AF31-1	CNS0019905	94	Bacillota	Clostridia	Lachnospirales	Lachnospiraceae	Enterocloster	Enterocloster bolteae	Species	Cultured represented (Human gut)	Bacillota	Clostridia	Clostridiales	Lachnospiraceae	Lachnoclostridium	[Clostridium] bolteae	99.93	99	1594
AF31-10AC	CNS0370214	189	Bacillota	Clostridia	Oscillospirales	Ruminococcaceae	Faecalibacterium	Faecalibacterium prausnitzii_G	Species	Not represented	Bacillota	Clostridia	Clostridiales	Ruminococcaceae	Faecalibacterium	Faecalibacterium prausnitzii	98.31	98	1499
AF31-11	CNS0020583	147	Actinomycetota	Coriobacteriia	Coriobacteriales	Coriobacteriaceae	Collinsella	Collinsella sp003466125	Genus	Not represented	Actinobacteria	Coriobacteriia	Coriobacteriales	Coriobacteriaceae	Collinsella	Collinsella aerofaciens	98.92	99	1493
AF31-11AC	CNS0370215	147	Actinomycetota	Coriobacteriia	Coriobacteriales	Coriobacteriaceae	Collinsella	Collinsella sp003466125	Genus	Not represented	Actinobacteria	Coriobacteriia	Coriobacteriales	Coriobacteriaceae	Collinsella	Collinsella aerofaciens	99.5	99	1415
AF31-11BH	CNS0020301	1	Pseudomonadota	Gammaproteobacteria	Enterobacterales	Enterobacteriaceae	Escherichia	Escherichia coli	Species	Cultured represented (Human gut)	Pseudomonadota	Gammaproteobacteria	Enterobacteriales	Enterobacteriaceae	Escherichia-Shigella	Escherichia coli	100	100	1530
AF31-13BH	CNS0020278	74	Bacillota	Clostridia	Lachnospirales	Lachnospiraceae	Dorea	Dorea formicigenerans	Species	Cultured represented (Human gut)	Bacillota	Clostridia	Clostridiales	Lachnospiraceae	Dorea	Dorea formicigenerans	100	99	1570
AF31-14AC	CNS0020542	60	Bacillota	Clostridia	Oscillospirales	Ruminococcaceae	Faecalibacterium	Faecalibacterium prausnitzii	Species	Not represented	Bacillota	Clostridia	Clostridiales	Ruminococcaceae	Faecalibacterium	Faecalibacterium prausnitzii	99.46	97	1850
AF31-14BH	CNS0019966	78	Bacillota	Clostridia	Lachnospirales	Lachnospiraceae	Mediterraneibacter	Mediterraneibacter faecis	Species	Cultured represented (Human gut)	Bacillota	Clostridia	Clostridiales	Lachnospiraceae	[Ruminococcus] torques group	[Ruminococcus] torques	99.54	99	1521
AF31-16BH	CNS0020517	84	Bacillota	Clostridia	Lachnospirales	Lachnospiraceae	Blautia_A	Blautia_A sp003471165	Genus	Not represented	Bacillota	Clostridia	Clostridiales	Lachnospiraceae	Blautia	Blautia wexlerae	97.41	100	1429
AF31-17	CNS0020619	157	Bacteroidota	Bacteroidia	Bacteroidales	Tannerellaceae	Parabacteroides	Parabacteroides merdae	Species	Cultured represented (Human gut)	Bacteroidetes	Bacteroidia	Bacteroidales	Tannerellaceae	Parabacteroides	Parabacteroides merdae	100	100	1519
AF31-17AC	CNS0019907	190	Bacillota	Clostridia	Lachnospirales	Lachnospiraceae	Anaerobutyricum	Anaerobutyricum hallii	Species	Not represented	Bacillota	Clostridia	Clostridiales	Lachnospiraceae	[Eubacterium] hallii group	[Eubacterium] hallii	99.4	99	1518
AF31-1BH	CNS0020127	4	Bacillota	Bacilli	Erysipelotrichales	Coprobacillaceae	Faecalibacillus	Faecalibacillus intestinalis	Species	Cultured represented (Human gut)	Bacillota	Erysipelotrichia	Erysipelotrichales	Erysipelotrichaceae	Erysipelatoclostridium	[Clostridium] cocleatum	92.97	100	1513
AF31-20ACA	CNS0370216	15	Actinomycetota	Actinomycetia	Actinomycetales	Bifidobacteriaceae	Bifidobacterium	Bifidobacterium longum	Species	Cultured represented (Human gut)	Actinobacteria	Actinobacteria	Bifidobacteriales	Bifidobacteriaceae	Bifidobacterium	Bifidobacterium longum subsp. longum	99.934	100	1514
AF31-21AC	CNS0019915	191	Bacillota	Clostridia	Lachnospirales	Lachnospiraceae	Roseburia	Roseburia intestinalis	Species	Not represented	Bacillota	Clostridia	Clostridiales	Lachnospiraceae	Roseburia	Roseburia intestinalis	99.8	100	1521
AF31-23	CNS0020708	150	Bacteroidota	Bacteroidia	Bacteroidales	Bacteroidaceae	Bacteroides	Bacteroides intestinalis	Species	Cultured represented (Human gut)	Bacteroidetes	Bacteroidia	Bacteroidales	Bacteroidaceae	Bacteroides	Bacteroides intestinalis	99.87	100	1511
AF31-27BH	CNS0020040	192	Bacillota	Bacilli	Erysipelotrichales	Erysipelotrichaceae	Dielma	Dielma fastidiosa	Species	Cultured represented (Human gut)	Bacillota	Erysipelotrichia	Erysipelotrichales	Erysipelotrichaceae	Dielma	Dielma fastidiosa	99.67	99	1522
AF31-28B-AC	CNS0019938	174	Bacteroidota	Bacteroidia	Bacteroidales	Bacteroidaceae	Phocaeicola	Phocaeicola plebeius_A	Species	Not represented	Bacteroidetes	Bacteroidia	Bacteroidales	Bacteroidaceae	Bacteroides	Bacteroides plebeius	99.45	98	1310
AF31-29AC	CNS0020601	156	Bacteroidota	Bacteroidia	Bacteroidales	Bacteroidaceae	Bacteroides	Bacteroides caccae	Species	Cultured represented (Human gut)	Bacteroidetes	Bacteroidia	Bacteroidales	Bacteroidaceae	Bacteroides	Bacteroides caccae	99.87	100	1517
AF31-3	CNS0020644	21	Bacteroidota	Bacteroidia	Bacteroidales	Bacteroidaceae	Phocaeicola	Phocaeicola vulgatus	Species	Cultured represented (Human gut)	Bacteroidetes	Bacteroidia	Bacteroidales	Bacteroidaceae	Bacteroides	Bacteroides vulgatus	99.93	99	1516
AF31-3BH	CNS0020274	146	Bacillota	Clostridia	Lachnospirales	Lachnospiraceae	Choladocola	Choladocola sp003480725	Genus	Not represented	Bacillota	Clostridia	Clostridiales	Lachnospiraceae	[Ruminococcus] torques group	Dorea longicatena	94.29	99	1568
AF31-8	CNS0370217	150	Bacteroidota	Bacteroidia	Bacteroidales	Bacteroidaceae	Bacteroides	Bacteroides intestinalis	Species	Cultured represented (Human gut)	Bacteroidetes	Bacteroidia	Bacteroidales	Bacteroidaceae	Bacteroides	Bacteroides intestinalis	99.87	100	1511
AF31-8BH	CNS0019902	193	Bacillota	Clostridia	Lachnospirales	Lachnospiraceae	Blautia_A	Blautia_A sp900066145	Genus	Cultured represented (Human gut)	Bacillota	Clostridia	Clostridiales	Lachnospiraceae	Blautia	Blautia luti	96.08	100	1425
AF32-10	CNS0020156	109	Bacteroidota	Bacteroidia	Bacteroidales	Bacteroidaceae	Bacteroides	Bacteroides fragilis	Species	Cultured represented (Human gut)	Bacteroidetes	Bacteroidia	Bacteroidales	Bacteroidaceae	Bacteroides	Bacteroides fragilis	100	100	1517
AF32-12BH	CNS0020551	194	Bacillota	Clostridia	Lachnospirales	Lachnospiraceae	Ventrimonas	Ventrimonas sp003481825	Genus	Not represented	Bacillota	Clostridia	Clostridiales	Lachnospiraceae	Hungatella	Hungatella hathewayi	95.4	99	1288
AF32-13BHA	CNS0370218	14	Actinomycetota	Actinomycetia	Actinomycetales	Bifidobacteriaceae	Bifidobacterium	Bifidobacterium adolescentis	Species	Cultured represented (Human gut)	Actinobacteria	Actinobacteria	Bifidobacteriales	Bifidobacteriaceae	Bifidobacterium	Bifidobacterium adolescentis	99.01	100	1514
AF32-14A	CNS0370219	195	Bacillota	Bacilli	Lactobacillales	Lactobacillaceae	Ligilactobacillus	Ligilactobacillus ruminis	Species	Cultured represented (Human gut)	Bacillota	Bacilli	Lactobacillales	Lactobacillaceae	Lactobacillus	Lactobacillus ruminis	100	100	1551
AF32-15BH	CNS0019985	21	Bacteroidota	Bacteroidia	Bacteroidales	Bacteroidaceae	Phocaeicola	Phocaeicola vulgatus	Species	Cultured represented (Human gut)	Bacteroidetes	Bacteroidia	Bacteroidales	Bacteroidaceae	Bacteroides	Bacteroides vulgatus	99.6	100	1516
AF32-17	CNS0020563	27	Bacteroidota	Bacteroidia	Bacteroidales	Bacteroidaceae	Bacteroides	Bacteroides uniformis	Species	Cultured represented (Human gut)	Bacteroidetes	Bacteroidia	Bacteroidales	Bacteroidaceae	Bacteroides	Bacteroides uniformis	99.87	99	1515
AF32-2AC	CNS0019960	78	Bacillota	Clostridia	Lachnospirales	Lachnospiraceae	Mediterraneibacter	Mediterraneibacter faecis	Species	Cultured represented (Human gut)	Bacillota	Clostridia	Clostridiales	Lachnospiraceae	[Ruminococcus] torques group	[Ruminococcus] torques	99.6	99	1521
AF32-4BH	CNS0020134	101	Bacillota	Clostridia	Lachnospirales	Lachnospiraceae	Fusicatenibacter	Fusicatenibacter saccharivorans	Species	Not represented	Bacillota	Clostridia	Clostridiales	Lachnospiraceae	Fusicatenibacter	Fusicatenibacter saccharivorans	99.8	99	1569
AF32-7AC	CNS0020242	7	Bacillota	Clostridia	Lachnospirales	Lachnospiraceae	Clostridium_Q	Clostridium_Q fessum	Species	Cultured represented (Human gut)	Bacillota	Clostridia	Clostridiales	Lachnospiraceae	Lachnoclostridium	[Clostridium] symbiosum	96.12	100	1519
AF32-8AC	CNS0020080	189	Bacillota	Clostridia	Oscillospirales	Ruminococcaceae	Faecalibacterium	Faecalibacterium prausnitzii_G	Species	Not represented	Bacillota	Clostridia	Clostridiales	Ruminococcaceae	Faecalibacterium	Faecalibacterium prausnitzii	98.31	98	1499
AF32-8BH	CNS0020525	24	Bacteroidota	Bacteroidia	Bacteroidales	Bacteroidaceae	Bacteroides	Bacteroides ovatus	Species	Cultured represented (Human gut)	Bacteroidetes	Bacteroidia	Bacteroidales	Bacteroidaceae	Bacteroides	Bacteroides ovatus	99.93	100	1517
AF32-9BH	CNS0370220	60	Bacillota	Clostridia	Oscillospirales	Ruminococcaceae	Faecalibacterium	Faecalibacterium prausnitzii	Species	Not represented	Bacillota	Clostridia	Clostridiales	Ruminococcaceae	Faecalibacterium	Faecalibacterium prausnitzii	98.67	100	1499
AF33-11	CNS0019947	152	Bacillota	Clostridia	Lachnospirales	Lachnospiraceae	Hungatella	Hungatella effluvii	Species	Cultured represented (Human gut)	Bacillota	Clostridia	Clostridiales	Lachnospiraceae	Hungatella	Hungatella hathewayi	99.6	99	1520
AF33-11BH	CNS0020181	105	Bacillota	Clostridia	Lachnospirales	Lachnospiraceae	Blautia_A	Blautia_A wexlerae	Species	Cultured represented (Human gut)	Bacillota	Clostridia	Clostridiales	Lachnospiraceae	Blautia	Blautia obeum	99.56	98	1401
AF33-12	CNS0020464	80	Bacillota	Clostridia	Lachnospirales	Lachnospiraceae	Ruminococcus_B	Ruminococcus_B gnavus	Species	Cultured represented (Human gut)	Bacillota	Clostridia	Clostridiales	Lachnospiraceae	[Ruminococcus] gnavus group	[Ruminococcus] gnavus	99.92	100	1236
AF33-15AC	CNS0020300	140	Bacteroidota	Bacteroidia	Bacteroidales	Bacteroidaceae	Bacteroides	Bacteroides eggerthii	Species	Cultured represented (Human gut)	Bacteroidetes	Bacteroidia	Bacteroidales	Bacteroidaceae	Bacteroides	Bacteroides eggerthii	99.8	100	1515
AF33-16	CNS0020658	196	Actinomycetota	Coriobacteriia	Coriobacteriales	Coriobacteriaceae	Collinsella		Genus	Cultured represented (Other source)	Actinobacteria	Coriobacteriia	Coriobacteriales	Coriobacteriaceae	Collinsella	Collinsella aerofaciens	99.8	99	1494
AF33-1AC	CNS0020742	197	Bacillota	Bacilli	Erysipelotrichales	Coprobacillaceae	Faecalibacillus	Faecalibacillus sp003480255	Genus	Not represented	Bacillota	Erysipelotrichia	Erysipelotrichales	Erysipelotrichaceae	Erysipelatoclostridium	[Clostridium] saccharogumia	93.18	99	1513
AF33-22	CNS0020558	165	Bacillota	Negativicutes	Selenomonadales	Selenomonadaceae	Mitsuokella	Mitsuokella sp003458855	Genus	Not represented	Bacillota	Negativicutes	Selenomonadales	Veillonellaceae	Mitsuokella	Mitsuokella jalaludinii	100	98	1551
AF33-23	CNS0020576	27	Bacteroidota	Bacteroidia	Bacteroidales	Bacteroidaceae	Bacteroides	Bacteroides uniformis	Species	Cultured represented (Human gut)	Bacteroidetes	Bacteroidia	Bacteroidales	Bacteroidaceae	Bacteroides	Bacteroides uniformis	99.87	99	1515
AF33-28	CNS0020566	198	Bacillota	Clostridia	Lachnospirales	Lachnospiraceae	AF33-28	AF33-28 sp003477885	Family	Not represented	Bacillota	Clostridia	Clostridiales	Lachnospiraceae	Anaerobium	Anaerobium acetethylicum	94.43	99	1450
AF33-30	CNS0020474	109	Bacteroidota	Bacteroidia	Bacteroidales	Bacteroidaceae	Bacteroides	Bacteroides fragilis	Species	Cultured represented (Human gut)	16S rRNA genes not predicted
AF33-31	CNS0020776	58	Bacteroidota	Bacteroidia	Bacteroidales	Tannerellaceae	Parabacteroides	Parabacteroides distasonis	Species	Cultured represented (Human gut)	Bacteroidetes	Bacteroidia	Bacteroidales	Tannerellaceae	Parabacteroides	Parabacteroides distasonis	99.14	99	1513
AF33-34	CNS0020105	157	Bacteroidota	Bacteroidia	Bacteroidales	Tannerellaceae	Parabacteroides	Parabacteroides merdae	Species	Cultured represented (Human gut)	Bacteroidetes	Bacteroidia	Bacteroidales	Tannerellaceae	Parabacteroides	Parabacteroides merdae	99.8	100	1519
AF34-10	CNS0020417	101	Bacillota	Clostridia	Lachnospirales	Lachnospiraceae	Fusicatenibacter	Fusicatenibacter saccharivorans	Species	Not represented	Bacillota	Clostridia	Clostridiales	Lachnospiraceae	Fusicatenibacter	Fusicatenibacter saccharivorans	100	100	1336
AF34-10ACA	CNS0370221	15	Actinomycetota	Actinomycetia	Actinomycetales	Bifidobacteriaceae	Bifidobacterium	Bifidobacterium longum	Species	Cultured represented (Human gut)	Actinobacteria	Actinobacteria	Bifidobacteriales	Bifidobacteriaceae	Bifidobacterium	Bifidobacterium longum subsp. longum	100	100	1319
AF34-10BH	CNS0020384	199	Bacillota	Clostridia	Lachnospirales	Lachnospiraceae	Acetatifactor	Acetatifactor sp900066565	Genus	Not represented	Bacillota	Clostridia	Clostridiales	Lachnospiraceae	Agathobacter	Eubacterium ramulus	91.82	99	1557
AF34-11AC	CNS0370222	200	Bacillota	Clostridia	Oscillospirales	Butyricicoccaceae	Agathobaculum	Agathobaculum sp003481705	Genus	Cultured represented (Human gut)	Bacillota	Clostridia	Clostridiales	Ruminococcaceae	Butyricicoccus	Butyricicoccus pullicaecorum	95.46	100	1517
AF34-12	CNS0020418	128	Bacillota	Clostridia	Oscillospirales	Ruminococcaceae	Ruminococcus_D	Ruminococcus_D bicirculans	Species	Cultured represented (Human gut)	Bacillota	Clostridia	Clostridiales	Ruminococcaceae	Ruminococcus	Ruminococcus bicirculans	99.67	100	1500
AF34-13	CNS0020724	201	Bacillota	Clostridia	Lachnospirales	Lachnospiraceae	Butyribacter	Butyribacter intestini	Species	Not represented	Bacillota	Clostridia	Clostridiales	Lachnospiraceae	Roseburia	Roseburia faecis	92.69	100	1522
AF34-14AC	CNS0370223	202	Bacillota	Clostridia	Oscillospirales	Oscillospiraceae	An92	An92 sp900199495	Family	Cultured represented (Human gut)	Bacillota	Clostridia	Clostridiales	Ruminococcaceae	Flavonifractor	Flavonifractor plautii	97.89	100	1520
AF34-15	CNS0020830	21	Bacteroidota	Bacteroidia	Bacteroidales	Bacteroidaceae	Phocaeicola	Phocaeicola vulgatus	Species	Cultured represented (Human gut)	Bacteroidetes	Bacteroidia	Bacteroidales	Bacteroidaceae	Bacteroides	Bacteroides vulgatus	99.74	100	1516
AF34-16	CNS0020161	3	Bacillota	Clostridia	Lachnospirales	Lachnospiraceae	RUG115	RUG115 sp900066395	Family	Not represented	Bacillota	Clostridia	Clostridiales	Lachnospiraceae	Roseburia	Roseburia faecis	95.75	99	1571
AF34-1BH	CNS0020522	141	Bacillota	Bacilli	Erysipelotrichales	Coprobacillaceae	Faecalibacillus	Faecalibacillus faecis	Species	Cultured represented (Human gut)	Bacillota	Erysipelotrichia	Erysipelotrichales	Erysipelotrichaceae	Erysipelatoclostridium	[Clostridium] cocleatum	93.03	100	1513
AF34-2BH	CNS0370224	84	Bacillota	Clostridia	Lachnospirales	Lachnospiraceae	Blautia_A	Blautia_A sp003471165	Genus	Not represented	Bacillota	Clostridia	Clostridiales	Lachnospiraceae	Blautia	Blautia luti	98.12	98	1519
AF34-31BH	CNS0020663	27	Bacteroidota	Bacteroidia	Bacteroidales	Bacteroidaceae	Bacteroides	Bacteroides uniformis	Species	Cultured represented (Human gut)	Bacteroidetes	Bacteroidia	Bacteroidales	Bacteroidaceae	Bacteroides	Bacteroides uniformis	100	99	1515
AF34-33	CNS0020533	104	Bacteroidota	Bacteroidia	Bacteroidales	Marinifilaceae	Butyricimonas	Butyricimonas virosa	Species	Cultured represented (Human gut)	Bacteroidetes	Bacteroidia	Bacteroidales	Marinifilaceae	Butyricimonas	Butyricimonas virosa	99.81	99	1035
AF34-35BH	CNS0020675	203	Bacillota	Clostridia	Lachnospirales	Lachnospiraceae	Eubacterium_G	Eubacterium_G sp000435815	Genus	Not represented	Bacillota	Clostridia	Clostridiales	Lachnospiraceae	[Eubacterium] ventriosum group	Eubacterium ventriosum	97.38	91	1589
AF34-4A	CNS0370225	8	Actinomycetota	Actinomycetia	Actinomycetales	Bifidobacteriaceae	Bifidobacterium	Bifidobacterium pseudocatenulatum	Species	Cultured represented (Human gut)	Actinobacteria	Actinobacteria	Bifidobacteriales	Bifidobacteriaceae	Bifidobacterium	Bifidobacterium pseudocatenulatum	99.472	100	1516
AF34-4BH	CNS0020367	80	Bacillota	Clostridia	Lachnospirales	Lachnospiraceae	Ruminococcus_B	Ruminococcus_B gnavus	Species	Cultured represented (Human gut)	Bacillota	Clostridia	Clostridiales	Lachnospiraceae	[Ruminococcus] gnavus group	[Ruminococcus] gnavus	99.87	100	1519
AF34-5BH	CNS0370226	204	Actinomycetota	Coriobacteriia	Coriobacteriales	Coriobacteriaceae	Collinsella	Collinsella intestinalis	Species	Cultured represented (Human gut)	Actinobacteria	Coriobacteriia	Coriobacteriales	Coriobacteriaceae	Collinsella	Collinsella intestinalis	99.73	100	1493
AF34-9AC	CNS0020314	15	Actinomycetota	Actinomycetia	Actinomycetales	Bifidobacteriaceae	Bifidobacterium	Bifidobacterium longum	Species	Cultured represented (Human gut)	Actinobacteria	Actinobacteria	Bifidobacteriales	Bifidobacteriaceae	Bifidobacterium	Bifidobacterium longum subsp. longum	100	100	1319
AF35-10BH	CNS0370227	181	Actinomycetota	Coriobacteriia	Coriobacteriales	Coriobacteriaceae	Collinsella	Collinsella sp003458415	Genus	Cultured represented (Human gut)	Actinobacteria	Coriobacteriia	Coriobacteriales	Coriobacteriaceae	Collinsella	Collinsella aerofaciens	99.53	99	1494
AF35-11AC	CNS0019989	21	Bacteroidota	Bacteroidia	Bacteroidales	Bacteroidaceae	Phocaeicola	Phocaeicola vulgatus	Species	Cultured represented (Human gut)	Bacteroidetes	Bacteroidia	Bacteroidales	Bacteroidaceae	Bacteroides	Bacteroides vulgatus	99.6	100	1516
AF35-13AC	CNS0020672	15	Actinomycetota	Actinomycetia	Actinomycetales	Bifidobacteriaceae	Bifidobacterium	Bifidobacterium longum	Species	Cultured represented (Human gut)	Actinobacteria	Actinobacteria	Bifidobacteriales	Bifidobacteriaceae	Bifidobacterium	Bifidobacterium longum	100	99	1567
AF35-14AC	CNS0019959	97	Bacillota	Clostridia	Lachnospirales	Lachnospiraceae	Blautia_A	Blautia_A obeum	Species	Cultured represented (Human gut)	Bacillota	Clostridia	Clostridiales	Lachnospiraceae	Blautia	Blautia obeum	99.49	99	1581
AF35-14BH	CNS0020805	5	Bacteroidota	Bacteroidia	Bacteroidales	Bacteroidaceae	Bacteroides	Bacteroides stercoris	Species	Cultured represented (Human gut)	Bacteroidetes	Bacteroidia	Bacteroidales	Bacteroidaceae	Bacteroides	Bacteroides stercoris	99.6	100	1515
AF35-15	CNS0020612	7	Bacillota	Clostridia	Lachnospirales	Lachnospiraceae	Clostridium_Q	Clostridium_Q fessum	Species	Cultured represented (Human gut)	Bacillota	Clostridia	Clostridiales	Lachnospiraceae	Lachnoclostridium	[Clostridium] symbiosum	96.13	99	1578
AF35-15AC	CNS0019914	21	Bacteroidota	Bacteroidia	Bacteroidales	Bacteroidaceae	Phocaeicola	Phocaeicola vulgatus	Species	Cultured represented (Human gut)	Bacteroidetes	Bacteroidia	Bacteroidales	Bacteroidaceae	Bacteroides	Bacteroides vulgatus	99.6	100	1516
AF35-18	CNS0370228	24	Bacteroidota	Bacteroidia	Bacteroidales	Bacteroidaceae	Bacteroides	Bacteroides ovatus	Species	Cultured represented (Human gut)	Bacteroidetes	Bacteroidia	Bacteroidales	Bacteroidaceae	Bacteroides	Bacteroides ovatus	99.74	100	1517
AF35-20	CNS0020362	5	Bacteroidota	Bacteroidia	Bacteroidales	Bacteroidaceae	Bacteroides	Bacteroides stercoris	Species	Cultured represented (Human gut)	Bacteroidetes	Bacteroidia	Bacteroidales	Bacteroidaceae	Bacteroides	Bacteroides stercoris	99.6	100	1515
AF35-21	CNS0019952	45	Bacillota	Clostridia	Lachnospirales	Lachnospiraceae	Lachnospira	Lachnospira eligens_A	Species	Cultured represented (Human gut)	Bacillota	Clostridia	Clostridiales	Lachnospiraceae	Eubacterium	[Eubacterium] eligens	99.9	92	1633
AF35-22	CNS0020292	27	Bacteroidota	Bacteroidia	Bacteroidales	Bacteroidaceae	Bacteroides	Bacteroides uniformis	Species	Cultured represented (Human gut)	Bacteroidetes	Bacteroidia	Bacteroidales	Bacteroidaceae	Bacteroides	Bacteroides uniformis	99.93	99	1515
AF35-2A	CNS0370229	14	Actinomycetota	Actinomycetia	Actinomycetales	Bifidobacteriaceae	Bifidobacterium	Bifidobacterium adolescentis	Species	Cultured represented (Human gut)	Actinobacteria	Actinobacteria	Bifidobacteriales	Bifidobacteriaceae	Bifidobacterium	Bifidobacterium adolescentis	99.652	95	1515
AF35-4AC	CNS0020229	157	Bacteroidota	Bacteroidia	Bacteroidales	Tannerellaceae	Parabacteroides	Parabacteroides merdae	Species	Cultured represented (Human gut)	Bacteroidetes	Bacteroidia	Bacteroidales	Tannerellaceae	Parabacteroides	Parabacteroides merdae	99.87	100	1519
AF35-5AC	CNS0020596	41	Bacillota	Clostridia	Oscillospirales	Butyricicoccaceae	Agathobaculum	Agathobaculum butyriciproducens	Species	Cultured represented (Human gut)	Bacillota	Clostridia	Clostridiales	Ruminococcaceae	Butyricicoccus	Butyricicoccus pullicaecorum	96.12	100	1519
AF35-6BH	CNS0020872	205	Bacillota	Bacilli	Erysipelotrichales	Erysipelotrichaceae	Amedibacillus	Amedibacillus dolichus	Species	Not represented	Bacillota	Erysipelotrichia	Erysipelotrichales	Erysipelotrichaceae	Faecalitalea	[Eubacterium] dolichum	99.87	97	1527
AF35-6-C	CNS0370230	184	Bacillota	Clostridia	Oscillospirales	Ruminococcaceae	Faecalibacterium	Faecalibacterium prausnitzii_E	Species	Not represented	Bacillota	Clostridia	Clostridiales	Ruminococcaceae	Faecalibacterium	Faecalibacterium prausnitzii	99.28	98	1412
AF35-8	CNS0020244	4	Bacillota	Bacilli	Erysipelotrichales	Coprobacillaceae	Faecalibacillus	Faecalibacillus intestinalis	Species	Cultured represented (Human gut)	Bacillota	Erysipelotrichia	Erysipelotrichales	Erysipelotrichaceae	Erysipelatoclostridium	[Clostridium] cocleatum	92.97	100	1513
AF35-8ACA	CNS0370231	8	Actinomycetota	Actinomycetia	Actinomycetales	Bifidobacteriaceae	Bifidobacterium	Bifidobacterium pseudocatenulatum	Species	Cultured represented (Human gut)	Actinobacteria	Actinobacteria	Bifidobacteriales	Bifidobacteriaceae	Bifidobacterium	Bifidobacterium pseudocatenulatum	100	100	1516
AF35-9AC	CNS0370232	181	Actinomycetota	Coriobacteriia	Coriobacteriales	Coriobacteriaceae	Collinsella	Collinsella sp003458415	Genus	Cultured represented (Human gut)	Actinobacteria	Coriobacteriia	Coriobacteriales	Coriobacteriaceae	Collinsella	Collinsella aerofaciens	99.86	99	1416
AF36-1	CNS0020187	15	Actinomycetota	Actinomycetia	Actinomycetales	Bifidobacteriaceae	Bifidobacterium	Bifidobacterium longum	Species	Cultured represented (Human gut)	Actinobacteria	Actinobacteria	Bifidobacteriales	Bifidobacteriaceae	Bifidobacterium	Bifidobacterium longum subsp. longum	100	100	1514
AF36-10	CNS0020696	10	Bacillota	Clostridia	Lachnospirales	Lachnospiraceae	Copromonas	Copromonas sp900066535	Genus	Not represented	Bacillota	Clostridia	Clostridiales	Lachnospiraceae	Fusicatenibacter	Fusicatenibacter saccharivorans	93.55	100	1234
AF36-10AT	CNS0020463	191	Bacillota	Clostridia	Lachnospirales	Lachnospiraceae	Roseburia	Roseburia intestinalis	Species	Not represented	Bacillota	Clostridia	Clostridiales	Lachnospiraceae	Roseburia	Roseburia intestinalis	100	100	1521
AF36-10BH	CNS0020678	4	Bacillota	Bacilli	Erysipelotrichales	Coprobacillaceae	Faecalibacillus	Faecalibacillus intestinalis	Species	Cultured represented (Human gut)	Bacillota	Erysipelotrichia	Erysipelotrichales	Erysipelotrichaceae	Erysipelatoclostridium	[Clostridium] cocleatum	92.91	100	1513
AF36-11AT	CNS0020645	206	Bacillota	Clostridia	Oscillospirales	Ruminococcaceae	Faecalibacterium	Faecalibacterium prausnitzii_C	Species	Cultured represented (Human gut)	Bacillota	Clostridia	Clostridiales	Ruminococcaceae	Faecalibacterium	Faecalibacterium prausnitzii	98.91	98	1499
AF36-11BH	CNS0020807	27	Bacteroidota	Bacteroidia	Bacteroidales	Bacteroidaceae	Bacteroides	Bacteroides uniformis	Species	Cultured represented (Human gut)	Bacteroidetes	Bacteroidia	Bacteroidales	Bacteroidaceae	Bacteroides	Bacteroides uniformis	99.93	99	1515
AF36-12AT	CNS0019997	8	Actinomycetota	Actinomycetia	Actinomycetales	Bifidobacteriaceae	Bifidobacterium	Bifidobacterium pseudocatenulatum	Species	Cultured represented (Human gut)	Actinobacteria	Actinobacteria	Bifidobacteriales	Bifidobacteriaceae	Bifidobacterium	Bifidobacterium pseudocatenulatum	100	92	1626
AF36-14BH	CNS0020720	21	Bacteroidota	Bacteroidia	Bacteroidales	Bacteroidaceae	Phocaeicola	Phocaeicola vulgatus	Species	Cultured represented (Human gut)	Bacteroidetes	Bacteroidia	Bacteroidales	Bacteroidaceae	Bacteroides	Bacteroides vulgatus	99.67	100	1516
AF36-15	CNS0370233	21	Bacteroidota	Bacteroidia	Bacteroidales	Bacteroidaceae	Phocaeicola	Phocaeicola vulgatus	Species	Cultured represented (Human gut)	Bacteroidetes	Bacteroidia	Bacteroidales	Bacteroidaceae	Bacteroides	Bacteroides vulgatus	99.93	99	1516
AF36-15AT	CNS0020058	207	Bacillota	Clostridia	Lachnospirales	Lachnospiraceae	Lachnoclostridium_B	Lachnoclostridium_B sp900066555	Genus	Not represented	Bacillota	Clostridia	Clostridiales	Lachnospiraceae	[Ruminococcus] torques group	Ruminococcus lactaris	96.71	100	1519
AF36-15BH	CNS0020725	90	Bacillota	Negativicutes	Veillonellales	Veillonellaceae	Veillonella	Veillonella atypica	Species	Cultured represented (Human gut)	Bacillota	Negativicutes	Selenomonadales	Veillonellaceae	Veillonella	Veillonella atypica	99.93	100	1535
AF36-16BH	CNS0020243	150	Bacteroidota	Bacteroidia	Bacteroidales	Bacteroidaceae	Bacteroides	Bacteroides intestinalis	Species	Cultured represented (Human gut)	Bacteroidetes	Bacteroidia	Bacteroidales	Bacteroidaceae	Bacteroides	Bacteroides intestinalis	99.47	100	1511
AF36-18BH	CNS0020638	199	Bacillota	Clostridia	Lachnospirales	Lachnospiraceae	Acetatifactor	Acetatifactor sp900066565	Genus	Not represented	Bacillota	Clostridia	Clostridiales	Lachnospiraceae	Agathobacter	Eubacterium ramulus	92.83	95	1552
AF36-19BH	CNS0019936	123	Bacillota	Clostridia	Lachnospirales	Lachnospiraceae	Eisenbergiella	Eisenbergiella sp900066775	Genus	Not represented	Bacillota	Clostridia	Clostridiales	Lachnospiraceae	Eisenbergiella	Eisenbergiella tayi	93.97	100	1519
AF36-1AT	CNS0370234	1	Pseudomonadota	Gammaproteobacteria	Enterobacterales	Enterobacteriaceae	Escherichia	Escherichia coli	Species	Cultured represented (Human gut)	Pseudomonadota	Gammaproteobacteria	Enterobacteriales	Enterobacteriaceae	Escherichia-Shigella	Escherichia coli	100	99	1530
AF36-1BH	CNS0020126	74	Bacillota	Clostridia	Lachnospirales	Lachnospiraceae	Dorea	Dorea formicigenerans	Species	Cultured represented (Human gut)	Bacillota	Clostridia	Clostridiales	Lachnospiraceae	Dorea	Dorea formicigenerans	99.8	100	1519
AF36-2	CNS0020880	108	Bacteroidota	Bacteroidia	Bacteroidales	Marinifilaceae	Odoribacter	Odoribacter splanchnicus	Species	Cultured represented (Human gut)	Bacteroidetes	Bacteroidia	Bacteroidales	Marinifilaceae	Odoribacter	Odoribacter splanchnicus	99.74	100	1512
AF36-20BH	CNS0020408	33	Bacillota	Negativicutes	Veillonellales	Veillonellaceae	Veillonella	Veillonella parvula_A	Species	Cultured represented (Human gut)	Bacillota	Negativicutes	Selenomonadales	Veillonellaceae	Veillonella	Veillonella parvula	99.8	100	1715
AF36-21BH	CNS0370235	208	Bacillota	Bacilli	Lactobacillales	Streptococcaceae	Streptococcus	Streptococcus mutans	Species	Cultured represented (Human gut)	Bacillota	Bacilli	Lactobacillales	Streptococcaceae	Streptococcus	Streptococcus mutans	100	100	1545
AF36-2BH	CNS0020259	46	Bacillota	Clostridia	Lachnospirales	Lachnospiraceae	Agathobacter	Agathobacter rectalis	Species	Cultured represented (Human gut)	Bacillota	Clostridia	Clostridiales	Lachnospiraceae	Agathobacter	[Eubacterium] rectale	99.84	99	1601
AF36-3	CNS0020319	58	Bacteroidota	Bacteroidia	Bacteroidales	Tannerellaceae	Parabacteroides	Parabacteroides distasonis	Species	Cultured represented (Human gut)	Bacteroidetes	Bacteroidia	Bacteroidales	Tannerellaceae	Parabacteroides	Parabacteroides distasonis	99.8	98	1513
AF36-3AT	CNS0020459	209	Actinomycetota	Coriobacteriia	Coriobacteriales	Coriobacteriaceae	Collinsella	Collinsella aerofaciens_O	Species	Cultured represented (Human gut)	Actinobacteria	Coriobacteriia	Coriobacteriales	Coriobacteriaceae	Collinsella	Collinsella aerofaciens	99.46	99	1494
AF36-3BH	CNS0020628	210	Bacillota	Clostridia	UBA1381	UBA1381	CAG-41	CAG-41 sp900066215	Class	Not represented	Bacillota	Clostridia	Clostridiales	Ruminococcaceae	Ruminiclostridium	[Clostridium] straminisolvens	88.26	99	1522
AF36-4	CNS0020842	211	Bacillota	Clostridia	Lachnospirales	Lachnospiraceae	Eubacterium_F	Eubacterium_F sp003491505	Genus	Not represented	Bacillota	Clostridia	Clostridiales	Lachnospiraceae	[Eubacterium] xylanophilum group	Eubacterium xylanophilum	93.63	97	1535
AF36-5BH	CNS0020352	203	Bacillota	Clostridia	Lachnospirales	Lachnospiraceae	Eubacterium_G	Eubacterium_G sp000435815	Genus	Not represented	Bacillota	Clostridia	Clostridiales	Lachnospiraceae	[Eubacterium] ventriosum group	Eubacterium ventriosum	96.03	97	1536
AF36-6	CNS0370236	7	Bacillota	Clostridia	Lachnospirales	Lachnospiraceae	Clostridium_Q	Clostridium_Q fessum	Species	Cultured represented (Human gut)	Bacillota	Clostridia	Clostridiales	Lachnospiraceae	Lachnoclostridium	[Clostridium] symbiosum	96.13	100	1423
AF36-7BH	CNS0020657	45	Bacillota	Clostridia	Lachnospirales	Lachnospiraceae	Lachnospira	Lachnospira eligens_A	Species	Cultured represented (Human gut)	Bacillota	Clostridia	Clostridiales	Lachnospiraceae	Eubacterium	[Eubacterium] eligens	99.72	100	1422
AF37-1	CNS0020153	48	Bacillota	Clostridia	Lachnospirales	Lachnospiraceae	Sellimonas	Sellimonas intestinalis	Species	Cultured represented (Human gut)	Bacillota	Clostridia	Clostridiales	Lachnospiraceae	Sellimonas	Drancourtella massiliensis	99.74	99	1520
AF37-11	CNS0019924	50	Pseudomonadota	Gammaproteobacteria	Enterobacterales	Enterobacteriaceae	Klebsiella	Klebsiella pneumoniae	Species	Cultured represented (Human gut)	Pseudomonadota	Gammaproteobacteria	Enterobacteriales	Enterobacteriaceae	Klebsiella	Klebsiella pneumoniae	100	100	1528
AF37-11AC	CNS0020717	5	Bacteroidota	Bacteroidia	Bacteroidales	Bacteroidaceae	Bacteroides	Bacteroides stercoris	Species	Cultured represented (Human gut)	Bacteroidetes	Bacteroidia	Bacteroidales	Bacteroidaceae	Bacteroides	Bacteroides stercoris	99.67	100	1515
AF37-12	CNS0020758	20	Bacteroidota	Bacteroidia	Bacteroidales	Bacteroidaceae	Bacteroides	Bacteroides thetaiotaomicron	Species	Cultured represented (Human gut)	Bacteroidetes	Bacteroidia	Bacteroidales	Bacteroidaceae	Bacteroides	Bacteroides thetaiotaomicron	99.67	99	1517
AF37-13	CNS0370237	61	Bacillota	Clostridia	Oscillospirales	Oscillospiraceae	ER4	ER4 sp000765235	Family	Not represented	Bacillota	Clostridia	Clostridiales	Ruminococcaceae	Oscillibacter	[Clostridium] leptum	94.12	98	1515
AF37-16AC	CNS0020315	27	Bacteroidota	Bacteroidia	Bacteroidales	Bacteroidaceae	Bacteroides	Bacteroides uniformis	Species	Cultured represented (Human gut)	Bacteroidetes	Bacteroidia	Bacteroidales	Bacteroidaceae	Bacteroides	Bacteroides uniformis	99.93	99	1515
AF37-17	CNS0019958	21	Bacteroidota	Bacteroidia	Bacteroidales	Bacteroidaceae	Phocaeicola	Phocaeicola vulgatus	Species	Cultured represented (Human gut)	Bacteroidetes	Bacteroidia	Bacteroidales	Bacteroidaceae	Bacteroides	Bacteroides vulgatus	99.67	100	1516
AF37-2	CNS0020860	4	Bacillota	Bacilli	Erysipelotrichales	Coprobacillaceae	Faecalibacillus	Faecalibacillus intestinalis	Species	Cultured represented (Human gut)	Bacillota	Erysipelotrichia	Erysipelotrichales	Erysipelotrichaceae	Erysipelatoclostridium	[Clostridium] cocleatum	92.97	100	1513
AF37-20	CNS0020064	128	Bacillota	Clostridia	Oscillospirales	Ruminococcaceae	Ruminococcus_D	Ruminococcus_D bicirculans	Species	Cultured represented (Human gut)	Bacillota	Clostridia	Clostridiales	Ruminococcaceae	Ruminococcus	Ruminococcus bicirculans	100	90	1636
AF37-2AT	CNS0020455	48	Bacillota	Clostridia	Lachnospirales	Lachnospiraceae	Sellimonas	Sellimonas intestinalis	Species	Cultured represented (Human gut)	Bacillota	Clostridia	Clostridiales	Lachnospiraceae	Sellimonas	Drancourtella massiliensis	99.74	99	1520
AF37-3AC	CNS0020479	113	Bacillota	Clostridia	Oscillospirales	Acutalibacteraceae	Ruminococcus_E	Ruminococcus_E bromii_B	Species	Not represented	Bacillota	Clostridia	Clostridiales	Ruminococcaceae	Ruminococcus	Ruminococcus bromii	99.72	96	1518
AF37-4	CNS0019896	212	Bacillota	Clostridia	Lachnospirales	Lachnospiraceae	Eubacterium_G	Eubacterium_G ventriosum	Species	Cultured represented (Human gut)	Bacillota	Clostridia	Clostridiales	Lachnospiraceae	[Eubacterium] ventriosum group	Eubacterium ventriosum	98.85	97	1522
AF37-5	CNS0020578	211	Bacillota	Clostridia	Lachnospirales	Lachnospiraceae	Eubacterium_F	Eubacterium_F sp003491505	Genus	Not represented	Bacillota	Clostridia	Clostridiales	Lachnospiraceae	[Eubacterium] xylanophilum group	Eubacterium xylanophilum	93.76	97	1535
AF37-5AT	CNS0020592	161	Bacillota	Clostridia	Lachnospirales	Lachnospiraceae	Copromonas	Copromonas sp900066785	Genus	Not represented	Bacillota	Clostridia	Clostridiales	Lachnospiraceae	[Ruminococcus] gnavus group	[Ruminococcus] gnavus	92.52	100	1518
AF37-6AC	CNS0020627	97	Bacillota	Clostridia	Lachnospirales	Lachnospiraceae	Blautia_A	Blautia_A obeum	Species	Cultured represented (Human gut)	Bacillota	Clostridia	Clostridiales	Lachnospiraceae	Blautia	Blautia obeum	99.43	99	1585
AF37-6AT	CNS0020664	84	Bacillota	Clostridia	Lachnospirales	Lachnospiraceae	Blautia_A	Blautia_A sp003471165	Genus	Not represented	Bacillota	Clostridia	Clostridiales	Lachnospiraceae	Blautia	Blautia wexlerae	98.82	94	1039
AF37-7	CNS0020543	7	Bacillota	Clostridia	Lachnospirales	Lachnospiraceae	Clostridium_Q	Clostridium_Q fessum	Species	Cultured represented (Human gut)	Bacillota	Clostridia	Clostridiales	Lachnospiraceae	Lachnoclostridium	[Clostridium] symbiosum	95.92	100	1397
AF37-9	CNS0020308	213	Actinomycetota	Coriobacteriia	Coriobacteriales	Coriobacteriaceae	Collinsella	Collinsella sp905215065	Genus	Cultured represented (Other source)	Actinobacteria	Coriobacteriia	Coriobacteriales	Coriobacteriaceae	Collinsella	Collinsella aerofaciens	99.93	99	1416
AF38-1	CNS0020846	124	Bacillota	Clostridia	Lachnospirales	Lachnospiraceae	Coprococcus	Coprococcus eutactus_A	Species	Not represented	Bacillota	Clostridia	Clostridiales	Lachnospiraceae	Coprococcus	Coprococcus eutactus	99.73	99	1506
AF38-11	CNS0020157	62	Bacteroidota	Bacteroidia	Bacteroidales	Bacteroidaceae	Prevotella	Prevotella sp015074785	Genus	Cultured represented (Human gut)	Bacteroidetes	Bacteroidia	Bacteroidales	Prevotellaceae	Prevotella	Prevotella copri	99.52	99	1374
AF38-13	CNS0370238	214	Bacillota	Bacilli	Erysipelotrichales	Coprobacillaceae	Catenibacterium	Catenibacterium sp000437715	Genus	Cultured represented (Human gut)	Bacillota	Erysipelotrichia	Erysipelotrichales	Erysipelotrichaceae	Catenibacterium	Catenibacterium mitsuokai	99.06	98	1517
AF38-2	CNS0020296	13	Bacteroidota	Bacteroidia	Bacteroidales	Bacteroidaceae	Bacteroides	Bacteroides xylanisolvens	Species	Cultured represented (Human gut)	Bacteroidetes	Bacteroidia	Bacteroidales	Bacteroidaceae	Bacteroides	Bacteroides ovatus	99.62	88	1635
AF38-24	CNS0020190	46	Bacillota	Clostridia	Lachnospirales	Lachnospiraceae	Agathobacter	Agathobacter rectalis	Species	Cultured represented (Human gut)	Bacillota	Clostridia	Clostridiales	Lachnospiraceae	Agathobacter	[Eubacterium] rectale	99.8	100	1521
AF38-3AC	CNS0020206	147	Actinomycetota	Coriobacteriia	Coriobacteriales	Coriobacteriaceae	Collinsella	Collinsella sp003466125	Genus	Not represented	Actinobacteria	Coriobacteriia	Coriobacteriales	Coriobacteriaceae	Collinsella	Collinsella aerofaciens	99.46	99	1495
AF38-4	CNS0020312	157	Bacteroidota	Bacteroidia	Bacteroidales	Tannerellaceae	Parabacteroides	Parabacteroides merdae	Species	Cultured represented (Human gut)	Bacteroidetes	Bacteroidia	Bacteroidales	Tannerellaceae	Parabacteroides	Parabacteroides merdae	100	100	1519
AF39-1	CNS0020286	21	Bacteroidota	Bacteroidia	Bacteroidales	Bacteroidaceae	Phocaeicola	Phocaeicola vulgatus	Species	Cultured represented (Human gut)	Bacteroidetes	Bacteroidia	Bacteroidales	Bacteroidaceae	Bacteroides	Bacteroides vulgatus	100	99	1516
AF39-10	CNS0020816	81	Bacillota	Bacilli	Bacillales	Bacillaceae	Bacillus	Bacillus licheniformis	Species	Cultured represented (Human gut)	Bacillota	Bacilli	Bacillales	Bacillaceae	Bacillus	Bacillus licheniformis	99.93	100	1538
AF39-10AC	CNS0020200	58	Bacteroidota	Bacteroidia	Bacteroidales	Tannerellaceae	Parabacteroides	Parabacteroides distasonis	Species	Cultured represented (Human gut)	Bacteroidetes	Bacteroidia	Bacteroidales	Tannerellaceae	Parabacteroides	Parabacteroides distasonis	99.63	96	1614
AF39-10AT	CNS0020478	96	Bacteroidota	Bacteroidia	Bacteroidales	Bacteroidaceae	Phocaeicola	Phocaeicola dorei	Species	Cultured represented (Human gut)	Bacteroidetes	Bacteroidia	Bacteroidales	Bacteroidaceae	Bacteroides	Bacteroides dorei	100	100	1520
AF39-11	CNS0020615	215	Bacteroidota	Bacteroidia	Bacteroidales	Bacteroidaceae	Phocaeicola	Phocaeicola plebeius	Species	Cultured represented (Human gut)	Bacteroidetes	Bacteroidia	Bacteroidales	Bacteroidaceae	Bacteroides	Bacteroides plebeius	98.96	98	1479
AF39-11AC	CNS0019988	99	Bacteroidota	Bacteroidia	Bacteroidales	Bacteroidaceae	Bacteroides	Bacteroides sp900556215	Genus	Cultured represented (Human gut)	Bacteroidetes	Bacteroidia	Bacteroidales	Bacteroidaceae	Bacteroides	Bacteroides cellulosilyticus	98.87	100	1511
AF39-11AT	CNS0020047	216	Actinomycetota	Coriobacteriia	Coriobacteriales	Coriobacteriaceae	Collinsella	Collinsella sp003439125	Genus	Cultured represented (Human gut)	Actinobacteria	Coriobacteriia	Coriobacteriales	Coriobacteriaceae	Collinsella	Collinsella aerofaciens	99.73	99	1494
AF39-14AC	CNS0020769	46	Bacillota	Clostridia	Lachnospirales	Lachnospiraceae	Agathobacter	Agathobacter rectalis	Species	Cultured represented (Human gut)	Bacillota	Clostridia	Clostridiales	Lachnospiraceae	Agathobacter	[Eubacterium] rectale	99.93	100	1521
AF39-14AT	CNS0370239	20	Bacteroidota	Bacteroidia	Bacteroidales	Bacteroidaceae	Bacteroides	Bacteroides thetaiotaomicron	Species	Cultured represented (Human gut)	Bacteroidetes	Bacteroidia	Bacteroidales	Bacteroidaceae	Bacteroides	Bacteroides thetaiotaomicron	99.6	99	1517
AF39-16AC	CNS0020555	27	Bacteroidota	Bacteroidia	Bacteroidales	Bacteroidaceae	Bacteroides	Bacteroides uniformis	Species	Cultured represented (Human gut)	Bacteroidetes	Bacteroidia	Bacteroidales	Bacteroidaceae	Bacteroides	Bacteroides uniformis	99.8	99	1515
AF39-1ATA	CNS0370240	14	Actinomycetota	Actinomycetia	Actinomycetales	Bifidobacteriaceae	Bifidobacterium	Bifidobacterium adolescentis	Species	Cultured represented (Human gut)	Actinobacteria	Actinobacteria	Bifidobacteriales	Bifidobacteriaceae	Bifidobacterium	Bifidobacterium adolescentis	99.275	100	1518
AF39-4	CNS0020225	97	Bacillota	Clostridia	Lachnospirales	Lachnospiraceae	Blautia_A	Blautia_A obeum	Species	Cultured represented (Human gut)	Bacillota	Clostridia	Clostridiales	Lachnospiraceae	Blautia	Blautia obeum	100	99	1342
AF39-5AC	CNS0019918	215	Bacteroidota	Bacteroidia	Bacteroidales	Bacteroidaceae	Phocaeicola	Phocaeicola plebeius	Species	Cultured represented (Human gut)	Bacteroidetes	Bacteroidia	Bacteroidales	Bacteroidaceae	Bacteroides	Bacteroides plebeius	98.98	98	1408
AF39-6AC	CNS0020626	13	Bacteroidota	Bacteroidia	Bacteroidales	Bacteroidaceae	Bacteroides	Bacteroides xylanisolvens	Species	Cultured represented (Human gut)	Bacteroidetes	Bacteroidia	Bacteroidales	Bacteroidaceae	Bacteroides	Bacteroides xylanisolvens	99.93	99	1517
AF39-8AT	CNS0019900	21	Bacteroidota	Bacteroidia	Bacteroidales	Bacteroidaceae	Phocaeicola	Phocaeicola vulgatus	Species	Cultured represented (Human gut)	Bacteroidetes	Bacteroidia	Bacteroidales	Bacteroidaceae	Bacteroides	Bacteroides vulgatus	99.93	99	1516
AF41-14	CNS0370241	61	Bacillota	Clostridia	Oscillospirales	Oscillospiraceae	ER4	ER4 sp000765235	Family	Not represented	Bacillota	Clostridia	Clostridiales	Ruminococcaceae	Ruminococcaceae	Marseillibacter massiliensis	94.87	42	2402
AF41-15	CNS0370242	61	Bacillota	Clostridia	Oscillospirales	Oscillospiraceae	ER4	ER4 sp000765235	Family	Not represented	Bacillota	Clostridia	Clostridiales	Oscillospiraceae	Marseillibacter	Marseillibacter massiliensis	94.86	100	1009
AF41-18	CNS0020448	45	Bacillota	Clostridia	Lachnospirales	Lachnospiraceae	Lachnospira	Lachnospira eligens_A	Species	Cultured represented (Human gut)	Bacillota	Clostridia	Clostridiales	Lachnospiraceae	Eubacterium	[Eubacterium] eligens	99.69	100	1300
AF41-2BH	CNS0370243	147	Actinomycetota	Coriobacteriia	Coriobacteriales	Coriobacteriaceae	Collinsella	Collinsella sp003466125	Genus	Not represented	Actinobacteria	Coriobacteriia	Coriobacteriales	Coriobacteriaceae	Collinsella	Collinsella aerofaciens	99.71	99	1053
AF41-3MH	CNS0020311	8	Actinomycetota	Actinomycetia	Actinomycetales	Bifidobacteriaceae	Bifidobacterium	Bifidobacterium pseudocatenulatum	Species	Cultured represented (Human gut)	Actinobacteria	Actinobacteria	Bifidobacteriales	Bifidobacteriaceae	Bifidobacterium	Bifidobacterium pseudocatenulatum	99.8	100	1514
AF41-6	CNS0020822	5	Bacteroidota	Bacteroidia	Bacteroidales	Bacteroidaceae	Bacteroides	Bacteroides stercoris	Species	Cultured represented (Human gut)	16S rRNA genes not predicted
AF41-7	CNS0020186	21	Bacteroidota	Bacteroidia	Bacteroidales	Bacteroidaceae	Phocaeicola	Phocaeicola vulgatus	Species	Cultured represented (Human gut)	Bacteroidetes	Bacteroidia	Bacteroidales	Bacteroidaceae	Bacteroides	Bacteroides vulgatus	99.55	100	894
AF41-8MH	CNS0020262	21	Bacteroidota	Bacteroidia	Bacteroidales	Bacteroidaceae	Phocaeicola	Phocaeicola vulgatus	Species	Cultured represented (Human gut)	16S rRNA genes not predicted
AF41-9	CNS0020395	217	Bacillota	Clostridia	Lachnospirales	Lachnospiraceae	Blautia_A	Blautia_A sp003477525	Genus	Not represented	Bacillota	Clostridia	Clostridiales	Lachnospiraceae	Blautia	Blautia wexlerae	98.37	97	1137
AF42-10	CNS0020216	113	Bacillota	Clostridia	Oscillospirales	Acutalibacteraceae	Ruminococcus_E	Ruminococcus_E bromii_B	Species	Not represented	Bacillota	Clostridia	Clostridiales	Ruminococcaceae	Ruminococcus	Ruminococcus bromii	99.72	96	1518
AF42-11	CNS0020532	27	Bacteroidota	Bacteroidia	Bacteroidales	Bacteroidaceae	Bacteroides	Bacteroides uniformis	Species	Cultured represented (Human gut)	Bacteroidetes	Bacteroidia	Bacteroidales	Bacteroidaceae	Bacteroides	Bacteroides uniformis	99.87	98	1514
AF42-11BH	CNS0370244	216	Actinomycetota	Coriobacteriia	Coriobacteriales	Coriobacteriaceae	Collinsella	Collinsella sp003439125	Genus	Cultured represented (Human gut)	Actinobacteria	Coriobacteriia	Coriobacteriales	Coriobacteriaceae	Collinsella	Collinsella aerofaciens	99.6	99	1493
AF42-15	CNS0020279	88	Bacillota	Bacilli	Lactobacillales	Streptococcaceae	Streptococcus	Streptococcus parasanguinis_E	Species	Not represented	Bacillota	Bacilli	Lactobacillales	Streptococcaceae	Streptococcus	Streptococcus parasanguinis	99.87	100	1536
AF42-16	CNS0020740	218	Bacillota	Negativicutes	Veillonellales	Veillonellaceae	Veillonella	Veillonella nakazawae	Species	Not represented	Bacillota	Negativicutes	Selenomonadales	Veillonellaceae	Veillonella	Veillonella dispar	99.68	100	1550
AF42-1BH-r	CNS0370245	141	Bacillota	Bacilli	Erysipelotrichales	Coprobacillaceae	Faecalibacillus	Faecalibacillus faecis	Species	Cultured represented (Human gut)	Bacillota	Erysipelotrichia	Erysipelotrichales	Erysipelotrichaceae	Erysipelatoclostridium	[Clostridium] cocleatum	93.03	100	1513
AF42-20	CNS0370246	219	Bacillota	Bacilli	Erysipelotrichales	Erysipelotrichaceae	Holdemanella	Holdemanella sp003436425	Genus	Not represented	Bacillota	Erysipelotrichia	Erysipelotrichales	Erysipelotrichaceae	Holdemanella	Holdemanella biformis	99.28	100	1528
AF42-21	CNS0020641	74	Bacillota	Clostridia	Lachnospirales	Lachnospiraceae	Dorea	Dorea formicigenerans	Species	Cultured represented (Human gut)	Bacillota	Clostridia	Clostridiales	Lachnospiraceae	Dorea	Dorea formicigenerans	99.91	100	1117
AF42-23	CNS0020389	24	Bacteroidota	Bacteroidia	Bacteroidales	Bacteroidaceae	Bacteroides	Bacteroides ovatus	Species	Cultured represented (Human gut)	Bacteroidetes	Bacteroidia	Bacteroidales	Bacteroidaceae	Bacteroides	Bacteroides ovatus	99.67	100	1517
AF42-3	CNS0020702	58	Bacteroidota	Bacteroidia	Bacteroidales	Tannerellaceae	Parabacteroides	Parabacteroides distasonis	Species	Cultured represented (Human gut)	Bacteroidetes	Bacteroidia	Bacteroidales	Tannerellaceae	Parabacteroides	Parabacteroides distasonis	99.14	99	1513
AF42-3BH	CNS0020792	45	Bacillota	Clostridia	Lachnospirales	Lachnospiraceae	Lachnospira	Lachnospira eligens_A	Species	Cultured represented (Human gut)	Bacillota	Clostridia	Clostridiales	Lachnospiraceae	Eubacterium	[Eubacterium] eligens	99.61	100	1518
AF42-6	CNS0020072	146	Bacillota	Clostridia	Lachnospirales	Lachnospiraceae	Choladocola	Choladocola sp003480725	Genus	Not represented	Bacillota	Clostridia	Clostridiales	Lachnospiraceae	[Ruminococcus] torques group	Ruminococcus lactaris	93.57	100	1519
AF42-8	CNS0020698	3	Bacillota	Clostridia	Lachnospirales	Lachnospiraceae	RUG115	RUG115 sp900066395	Family	Not represented	Bacillota	Clostridia	Clostridiales	Lachnospiraceae	Roseburia	Roseburia faecis	95.48	100	1523
AF42-9	CNS0020655	220	Bacteroidota	Bacteroidia	Bacteroidales	Bacteroidaceae	Prevotella	Prevotella stercorea	Species	Not represented	Bacteroidetes	Bacteroidia	Bacteroidales	Prevotellaceae	Prevotella	Prevotella stercorea	99.72	98	1443
AF42-9BH	CNS0020611	84	Bacillota	Clostridia	Lachnospirales	Lachnospiraceae	Blautia_A	Blautia_A sp003471165	Genus	Not represented	Bacillota	Clostridia	Clostridiales	Lachnospiraceae	Blautia	Blautia luti	98.07	100	1245
AF43-10	CNS0020103	118	Bacillota	Clostridia	Lachnospirales	Lachnospiraceae	CAG-127	CAG-127 sp900319515	Family	Cultured represented (Human gut)	Bacillota	Clostridia	Clostridiales	Lachnospiraceae	[Eubacterium] ruminantium group	Eubacterium ruminantium	94.64	100	1508
AF43-11	CNS0020843	113	Bacillota	Clostridia	Oscillospirales	Acutalibacteraceae	Ruminococcus_E	Ruminococcus_E bromii_B	Species	Not represented	Bacillota	Clostridia	Clostridiales	Ruminococcaceae	Ruminococcus	Ruminococcus bromii	99.72	96	1518
AF43-2	CNS0020140	62	Bacteroidota	Bacteroidia	Bacteroidales	Bacteroidaceae	Prevotella	Prevotella sp015074785	Genus	Cultured represented (Human gut)	Bacteroidetes	Bacteroidia	Bacteroidales	Prevotellaceae	Prevotella	Prevotella copri	98.93	100	1312
AF44-6	CNS0370247	29	Bacteroidota	Bacteroidia	Bacteroidales	Bacteroidaceae	Bacteroides	Bacteroides zhangwenhongi	Species	Cultured represented (Human gut)	Bacteroidetes	Bacteroidia	Bacteroidales	Bacteroidaceae	Bacteroides	Bacteroides finegoldii	99.27	100	1517
AF45-1	CNS0370251	221	Actinomycetota	Coriobacteriia	Coriobacteriales	Coriobacteriaceae	Collinsella	Collinsella sp003469205	Genus	Without cultured represented (MAG)	Actinobacteria	Coriobacteriia	Coriobacteriales	Coriobacteriaceae	Collinsella	Collinsella aerofaciens	99.34	100	916
AF45-10	CNS0020887	44	Actinomycetota	Actinomycetia	Actinomycetales	Bifidobacteriaceae	Bifidobacterium	Bifidobacterium bifidum	Species	Cultured represented (Human gut)	Actinobacteria	Actinobacteria	Bifidobacteriales	Bifidobacteriaceae	Bifidobacterium	Bifidobacterium bifidum	99.87	100	1514
AF45-10BH	CNS0020321	8	Actinomycetota	Actinomycetia	Actinomycetales	Bifidobacteriaceae	Bifidobacterium	Bifidobacterium pseudocatenulatum	Species	Cultured represented (Human gut)	Actinobacteria	Actinobacteria	Bifidobacteriales	Bifidobacteriaceae	Bifidobacterium	Bifidobacterium pseudocatenulatum	99.87	100	1515
AF45-12	CNS0370248	62	Bacteroidota	Bacteroidia	Bacteroidales	Bacteroidaceae	Prevotella	Prevotella copri	Species	Cultured represented (Human gut)	Bacteroidetes	Bacteroidia	Bacteroidales	Prevotellaceae	Prevotella	Prevotella copri	98.81	99	1519
AF45-13BH	CNS0020457	45	Bacillota	Clostridia	Lachnospirales	Lachnospiraceae	Lachnospira	Lachnospira eligens_A	Species	Cultured represented (Human gut)	Bacillota	Clostridia	Clostridiales	Lachnospiraceae	Eubacterium	[Eubacterium] eligens	99.8	100	1518
AF45-14BH	CNS0020639	190	Bacillota	Clostridia	Lachnospirales	Lachnospiraceae	Anaerobutyricum	Anaerobutyricum hallii	Species	Not represented	Bacillota	Clostridia	Clostridiales	Lachnospiraceae	Eubacterium	[Eubacterium] hallii	100	100	839
AF45-15BH	CNS0370249	222	Bacillota	Bacilli	Erysipelotrichales	Erysipelotrichaceae	Holdemanella	Holdemanella porci	Species	Cultured represented (Human gut)	Bacillota	Erysipelotrichia	Erysipelotrichales	Erysipelotrichaceae	Holdemanella	Holdemanella biformis	98.3	100	821
AF45-16	CNS0370250	15	Actinomycetota	Actinomycetia	Actinomycetales	Bifidobacteriaceae	Bifidobacterium	Bifidobacterium longum	Species	Cultured represented (Human gut)	Actinobacteria	Actinobacteria	Bifidobacteriales	Bifidobacteriaceae	Bifidobacterium	Bifidobacterium longum subsp. longum	99.93	100	1513
AF45-16BH	CNS0020723	20	Bacteroidota	Bacteroidia	Bacteroidales	Bacteroidaceae	Bacteroides	Bacteroides thetaiotaomicron	Species	Cultured represented (Human gut)	Bacteroidetes	Bacteroidia	Bacteroidales	Bacteroidaceae	Bacteroides	Bacteroides thetaiotaomicron	99.54	100	1517
AF45-17	CNS0020688	180	Bacillota	Clostridia	Lachnospirales	Lachnospiraceae	Coprococcus_A	Coprococcus_A catus	Species	Not represented	Bacillota	Clostridia	Clostridiales	Lachnospiraceae	Coprococcus	Coprococcus catus	97.86	99	1506
AF45-17BH	CNS0020764	24	Bacteroidota	Bacteroidia	Bacteroidales	Bacteroidaceae	Bacteroides	Bacteroides ovatus	Species	Cultured represented (Human gut)	Bacteroidetes	Bacteroidia	Bacteroidales	Bacteroidaceae	Bacteroides	Bacteroides ovatus	99.87	100	1517
AF45-19	CNS0020320	14	Actinomycetota	Actinomycetia	Actinomycetales	Bifidobacteriaceae	Bifidobacterium	Bifidobacterium adolescentis	Species	Cultured represented (Human gut)	Actinobacteria	Actinobacteria	Bifidobacteriales	Bifidobacteriaceae	Bifidobacterium	Bifidobacterium adolescentis	99.89	100	927
AF45-21	CNS0370252	221	Actinomycetota	Coriobacteriia	Coriobacteriales	Coriobacteriaceae	Collinsella	Collinsella sp003469205	Genus	Without cultured represented (MAG)	Actinobacteria	Coriobacteriia	Coriobacteriales	Coriobacteriaceae	Collinsella	Collinsella aerofaciens	99.64	95	1487
AF45-4BH	CNS0020500	133	Bacillota	Clostridia	Lachnospirales	Lachnospiraceae	Blautia_A	Blautia_A sp900120195	Genus	Not represented	Bacillota	Clostridia	Clostridiales	Lachnospiraceae	Blautia	Blautia	99.93	99	1450
AF46-10NS	CNS0020177	223	Bacillota	Clostridia	Lachnospirales	Lachnospiraceae	Blautia_A	Blautia_A sp003474435	Genus	Not represented	Bacillota	Clostridia	Clostridiales	Lachnospiraceae	Blautia	Blautia massiliensis	98.31	100	1241
AF46-11NS	CNS0019917	13	Bacteroidota	Bacteroidia	Bacteroidales	Bacteroidaceae	Bacteroides	Bacteroides xylanisolvens	Species	Cultured represented (Human gut)	Bacteroidetes	Bacteroidia	Bacteroidales	Bacteroidaceae	Bacteroides	Bacteroides xylanisolvens	99.67	99	1517
AF46-12NS	CNS0020342	199	Bacillota	Clostridia	Lachnospirales	Lachnospiraceae	Acetatifactor	Acetatifactor sp900066565	Genus	Not represented	Bacillota	Clostridia	Clostridiales	Lachnospiraceae	Agathobacter	Eubacterium ramulus	91.74	99	1506
AF46-14NS	CNS0019935	21	Bacteroidota	Bacteroidia	Bacteroidales	Bacteroidaceae	Phocaeicola	Phocaeicola vulgatus	Species	Cultured represented (Human gut)	16S rRNA genes not predicted
AF46-2GN	CNS0020446	109	Bacteroidota	Bacteroidia	Bacteroidales	Bacteroidaceae	Bacteroides	Bacteroides fragilis	Species	Cultured represented (Human gut)	Bacteroidetes	Bacteroidia	Bacteroidales	Bacteroidaceae	Bacteroides	Bacteroides fragilis	99.82	92	1624
AF46-2NS	CNS0020622	62	Bacteroidota	Bacteroidia	Bacteroidales	Bacteroidaceae	Prevotella	Prevotella sp015074785	Genus	Cultured represented (Human gut)	16S rRNA genes not predicted
AF46-5GN	CNS0020006	156	Bacteroidota	Bacteroidia	Bacteroidales	Bacteroidaceae	Bacteroides	Bacteroides caccae	Species	Cultured represented (Human gut)	Bacteroidetes	Bacteroidia	Bacteroidales	Bacteroidaceae	Bacteroides	Bacteroides caccae	99.93	100	1516
AF46-9NS	CNS0020587	199	Bacillota	Clostridia	Lachnospirales	Lachnospiraceae	Acetatifactor	Acetatifactor sp900066565	Genus	Not represented	Bacillota	Clostridia	Clostridiales	Lachnospiraceae	Agathobacter	Eubacterium ramulus	91.82	99	1506
AF47-10A	CNS0370253	8	Actinomycetota	Actinomycetia	Actinomycetales	Bifidobacteriaceae	Bifidobacterium	Bifidobacterium pseudocatenulatum	Species	Cultured represented (Human gut)	Actinobacteria	Actinobacteria	Bifidobacteriales	Bifidobacteriaceae	Bifidobacterium	Bifidobacterium pseudocatenulatum	100	100	981
AF47-9A	CNS0370254	15	Actinomycetota	Actinomycetia	Actinomycetales	Bifidobacteriaceae	Bifidobacterium	Bifidobacterium longum	Species	Cultured represented (Human gut)	Actinobacteria	Actinobacteria	Bifidobacteriales	Bifidobacteriaceae	Bifidobacterium	Bifidobacterium longum subsp. longum	100	100	1514
AF48-12	CNS0020027	132	Bacteroidota	Bacteroidia	Bacteroidales	Rikenellaceae	Alistipes_A	Alistipes_A pullistercoris	Species	Cultured represented (Human gut)	Bacteroidetes	Bacteroidia	Bacteroidales	Rikenellaceae	Alistipes	Alistipes indistinctus	96.51	98	1516
AF48-14	CNS0020523	134	Bacteroidota	Bacteroidia	Bacteroidales	Tannerellaceae	Parabacteroides	Parabacteroides acidifaciens	Species	Cultured represented (Human gut)	Bacteroidetes	Bacteroidia	Bacteroidales	Tannerellaceae	Parabacteroides	Parabacteroides johnsonii	96.91	100	1517
AF48-16	CNS0020178	224	Bacillota	Bacilli	Lactobacillales	Enterococcaceae	Enterococcus_D	Enterococcus_D casseliflavus	Species	Cultured represented (Human gut)	Bacillota	Bacilli	Lactobacillales	Enterococcaceae	Enterococcus	Enterococcus casseliflavus	100	100	1032
AF49-32	CNS0370255	4	Bacillota	Bacilli	Erysipelotrichales	Coprobacillaceae	Faecalibacillus	Faecalibacillus intestinalis	Species	Cultured represented (Human gut)	Bacillota	Erysipelotrichia	Erysipelotrichales	Erysipelotrichaceae	Erysipelatoclostridium	[Clostridium] saccharogumia	93.23	99	1449
AF49-36	CNS0370256	225	Actinomycetota	Coriobacteriia	Coriobacteriales	Coriobacteriaceae	Collinsella	Collinsella sp900540845	Genus	Without cultured represented (MAG)	Actinobacteria	Coriobacteriia	Coriobacteriales	Coriobacteriaceae	Collinsella	Collinsella intestinalis	98.53	100	1495
AF50-3	CNS0020713	7	Bacillota	Clostridia	Lachnospirales	Lachnospiraceae	Clostridium_Q	Clostridium_Q fessum	Species	Cultured represented (Human gut)	Bacillota	Clostridia	Clostridiales	Lachnospiraceae	Lachnoclostridium	[Clostridium] symbiosum	95.88	94	1415
AF50-8-r	CNS0370257	75	Bacillota	Clostridia	Lachnospirales	Lachnospiraceae	Copromonas	Copromonas sp900066055	Genus	Not represented	Bacillota	Clostridia	Clostridiales	Lachnospiraceae	Lachnoclostridium	[Clostridium] bolteae	93.26	100	1519
AF51-06b1	CNS0370258	14	Actinomycetota	Actinomycetia	Actinomycetales	Bifidobacteriaceae	Bifidobacterium	Bifidobacterium adolescentis	Species	Cultured represented (Human gut)	Actinobacteria	Actinobacteria	Bifidobacteriales	Bifidobacteriaceae	Bifidobacterium	Bifidobacterium adolescentis	99.27	100	1515
AF51-11b1	CNS0370259	125	Bacillota	Clostridia	Lachnospirales	Lachnospiraceae	Bariatricus	Bariatricus comes	Species	Cultured represented (Human gut)	Bacillota	Clostridia	Clostridiales	Lachnospiraceae	Coprococcus	Coprococcus comes	99.14	100	1519
AF51-26b1	CNS0370260	226	Bacillota	Clostridia	Lachnospirales	Lachnospiraceae	Limivivens	Limivivens sp900543575	Genus	Without cultured represented (MAG)	Bacillota	Clostridia	Clostridiales	Ruminococcaceae	Ruminococcus	Ruminococcus lactaris	94.86	100	1246
AF51-2b10A	CNS0370261	71	Bacillota	Bacilli	Lactobacillales	Lactobacillaceae	Lacticaseibacillus	Lacticaseibacillus paracasei	Species	Cultured represented (Human gut)	Bacillota	Bacilli	Lactobacillales	Lactobacillaceae	Lactobacillus	Lactobacillus casei	100	100	1558
AF51-2-b9A	CNS0370262	227	Bacteroidota	Bacteroidia	Bacteroidales	Bacteroidaceae	Prevotella	Prevotella denticola	Species	Cultured represented (Other source)	Bacteroidetes	Bacteroidia	Bacteroidales	Prevotellaceae	Prevotella	Prevotella denticola	99.47	99	1519
AF51-3-b8A	CNS0370263	75	Bacillota	Clostridia	Lachnospirales	Lachnospiraceae	Copromonas	Copromonas sp900066055	Genus	Not represented	Bacillota	Clostridia	Clostridiales	Lachnospiraceae	Lachnoclostridium	[Clostridium] clostridioforme	93.63	100	1519
AF51-5-b11A	CNS0370264	8	Actinomycetota	Actinomycetia	Actinomycetales	Bifidobacteriaceae	Bifidobacterium	Bifidobacterium pseudocatenulatum	Species	Cultured represented (Human gut)	Actinobacteria	Actinobacteria	Bifidobacteriales	Bifidobacteriaceae	Bifidobacterium	Bifidobacterium pseudocatenulatum	100	100	1516
AF51-6-b8A	CNS0370265	228	Bacillota	Clostridia	Lachnospirales	Lachnospiraceae	Shuttleworthia		Genus	Not represented	Bacillota	Clostridia	Clostridiales	Lachnospiraceae	Shuttleworthia	Shuttleworthia satelles	99.02	100	1523
AF51-7-b10A	CNS0370266	161	Bacillota	Clostridia	Lachnospirales	Lachnospiraceae	Copromonas	Copromonas sp900066785	Genus	Not represented	Bacillota	Clostridia	Clostridiales	Lachnospiraceae	Lachnoclostridium	[Clostridium] clostridioforme	93.16	99	1579
AF51-9b6A	CNS0370267	229	Bacillota	Bacilli	Lactobacillales	Lactobacillaceae	Lactobacillus	Lactobacillus johnsonii	Species	Cultured represented (Human gut)	Bacillota	Bacilli	Lactobacillales	Lactobacillaceae	Lactobacillus	Lactobacillus johnsonii	100	100	1561
AF52-09b2	CNS0370268	15	Actinomycetota	Actinomycetia	Actinomycetales	Bifidobacteriaceae	Bifidobacterium	Bifidobacterium longum	Species	Cultured represented (Human gut)	Actinobacteria	Actinobacteria	Bifidobacteriales	Bifidobacteriaceae	Bifidobacterium	Bifidobacterium longum subsp. longum	100	100	1514
AF52-12b2	CNS0370269	112	Bacillota	Clostridia	Lachnospirales	Lachnospiraceae	Coprococcus	Coprococcus sp900066115	Genus	Cultured represented (Human gut)	Bacillota	Clostridia	Clostridiales	Lachnospiraceae	Coprococcus	Coprococcus eutactus	96.47	99	1507
AF52-21	CNS0370270	230	Bacillota	Clostridia	Oscillospirales	Ruminococcaceae	Faecalibacterium	Faecalibacterium sp900758465	Genus	Without cultured represented (MAG)	Bacillota	Clostridia	Clostridiales	Ruminococcaceae	Faecalibacterium	Faecalibacterium prausnitzii	98.78	98	1499
AF53-10pH4A	CNS0370271	8	Actinomycetota	Actinomycetia	Actinomycetales	Bifidobacteriaceae	Bifidobacterium	Bifidobacterium pseudocatenulatum	Species	Cultured represented (Human gut)	Actinobacteria	Actinobacteria	Bifidobacteriales	Bifidobacteriaceae	Bifidobacterium	Bifidobacterium pseudocatenulatum	100	100	1516
AF53-10pH9A	CNS0370272	139	Bacillota	Clostridia	Oscillospirales	Acutalibacteraceae	Clostridium_A	Clostridium_A leptum	Species	Cultured represented (Human gut)	Bacillota	Clostridia	Clostridiales	Ruminococcaceae	Ruminiclostridium	[Clostridium] leptum	99.07	98	1538
AF53-12MH-2A	CNS0370273	231	Bacillota	Clostridia	Lachnospirales	Lachnospiraceae	Eisenbergiella	Eisenbergiella tayi	Species	Cultured represented (Human gut)	Bacillota	Clostridia	Clostridiales	Lachnospiraceae	Eisenbergiella	Eisenbergiella tayi	99.93	99	1565
AF53-19pH10A	CNS0370274	232	Bacteroidota	Bacteroidia	Bacteroidales	Rikenellaceae	Alistipes	Alistipes communis	Species	Cultured represented (Human gut)	Bacteroidetes	Bacteroidia	Bacteroidales	Rikenellaceae	Alistipes	Alistipes obesi	99.54	99	1530
AF53-20pH10A	CNS0370275	106	Bacteroidota	Bacteroidia	Bacteroidales	Marinifilaceae	Butyricimonas	Butyricimonas paravirosa	Species	Not represented	Bacteroidetes	Bacteroidia	Bacteroidales	Marinifilaceae	Butyricimonas	Butyricimonas paravirosa	97.91	98	1513
AF53-2pH5A	CNS0370276	233	Actinomycetota	Actinomycetia	Actinomycetales	Bifidobacteriaceae	Bifidobacterium	Bifidobacterium animalis	Species	Cultured represented (Human gut)	Actinobacteria	Actinobacteria	Bifidobacteriales	Bifidobacteriaceae	Bifidobacterium	Bifidobacterium animalis subsp. lactis	100	100	1526
AF54-10pH4A	CNS0370277	8	Actinomycetota	Actinomycetia	Actinomycetales	Bifidobacteriaceae	Bifidobacterium	Bifidobacterium pseudocatenulatum	Species	Cultured represented (Human gut)	Actinobacteria	Actinobacteria	Bifidobacteriales	Bifidobacteriaceae	Bifidobacterium	Bifidobacterium pseudocatenulatum	100	100	1516
AF54-13pH4A	CNS0370278	234	Actinomycetota	Actinomycetia	Actinomycetales	Bifidobacteriaceae	Bifidobacterium	Bifidobacterium dentium	Species	Cultured represented (Human gut)	Actinobacteria	Actinobacteria	Bifidobacteriales	Bifidobacteriaceae	Bifidobacterium	Bifidobacterium dentium	99.605	100	1518
AF54-16pH4A	CNS0370279	8	Actinomycetota	Actinomycetia	Actinomycetales	Bifidobacteriaceae	Bifidobacterium	Bifidobacterium pseudocatenulatum	Species	Cultured represented (Human gut)	Actinobacteria	Actinobacteria	Bifidobacteriales	Bifidobacteriaceae	Bifidobacterium	Bifidobacterium pseudocatenulatum	100	100	1516
AF54-16pH8A	CNS0370280	29	Bacteroidota	Bacteroidia	Bacteroidales	Bacteroidaceae	Bacteroides	Bacteroides finegoldii	Species	Cultured represented (Human gut)	Bacteroidetes	Bacteroidia	Bacteroidales	Bacteroidaceae	Bacteroides	Bacteroides finegoldii	99.39	98	1517
AF54-19pH10A	CNS0370281	99	Bacteroidota	Bacteroidia	Bacteroidales	Bacteroidaceae	Bacteroides	Bacteroides sp900556215	Genus	Cultured represented (Human gut)	Bacteroidetes	Bacteroidia	Bacteroidales	Bacteroidaceae	Bacteroides	Bacteroides cellulosilyticus	98.81	100	1511
AF54-1pH4A	CNS0370282	235	Bacillota	Bacilli	Lactobacillales	Lactobacillaceae	Lactobacillus	Lactobacillus crispatus	Species	Cultured represented (Human gut)	Bacillota	Bacilli	Lactobacillales	Lactobacillaceae	Lactobacillus	Lactobacillus crispatus	100	100	1552
AF54-25A	CNS0370283	66	Bacillota	Bacilli	Erysipelotrichales	Erysipelotrichaceae	Holdemanella	Holdemanella biformis	Species	Cultured represented (Human gut)	Bacillota	Erysipelotrichia	Erysipelotrichales	Erysipelotrichaceae	Holdemanella	Holdemanella biformis	99.93	100	1528
AF54-25pH10A	CNS0370284	236	Bacteroidota	Bacteroidia	Bacteroidales	Muribaculaceae	UBA7173	UBA7173 sp001701135	Family	Without cultured represented (MAG)	Bacteroidetes	Bacteroidia	Bacteroidales	Muribaculaceae	Muribaculum		90.95	92	1529
AF54-29pH10A	CNS0370285	237	Bacillota	Clostridia	Peptostreptococcales	Anaerovoracaceae	CAG-238	CAG-238 sp900754805	Family	Without cultured represented (MAG)	Bacillota	Clostridia	Clostridiales	Clostridiales Family XIII. Incertae Sedis	Emergencia	Emergencia timonensis	91.73	98	1504
AF54-2pH5A	CNS0370286	238	Bacillota	Bacilli	Lactobacillales	Lactobacillaceae	Limosilactobacillus	Limosilactobacillus vaginalis	Species	Cultured represented (Human gut)	Bacillota	Bacilli	Lactobacillales	Lactobacillaceae	Lactobacillus	Lactobacillus vaginalis	99.35	98	1563
AF54-32pH5A	CNS0370287	239	Bacillota	Bacilli	Lactobacillales	Streptococcaceae	Streptococcus		Genus	Not represented	Bacillota	Bacilli	Lactobacillales	Streptococcaceae	Streptococcus	Streptococcus oralis subsp. dentisani	99.67	100	1535
AF54-44A	CNS0370288	19	Bacillota	Bacilli	Lactobacillales	Enterococcaceae	Enterococcus_A	Enterococcus_A avium	Species	Cultured represented (Human gut)	Bacillota	Bacilli	Lactobacillales	Enterococcaceae	Enterococcus	Enterococcus avium	99.94	100	1547
AF54-6pH10A	CNS0370289	3	Bacillota	Clostridia	Lachnospirales	Lachnospiraceae	RUG115	RUG115 sp900066395	Family	Not represented	Bacillota	Clostridia	Clostridiales	Lachnospiraceae	Roseburia	Roseburia faecis	95.57	99	1570
AF54-6pH5A	CNS0370290	240	Bacillota	Negativicutes	Veillonellales	Megasphaeraceae	Caecibacter	Caecibacter sp003467125	Genus	Not represented	Bacillota	Negativicutes	Selenomonadales	Veillonellaceae	Anaeroglobus	Colibacter massiliensis	92.74	99	1555
AF54-9pH8A	CNS0370291	222	Bacillota	Bacilli	Erysipelotrichales	Erysipelotrichaceae	Holdemanella	Holdemanella sp900556915	Genus	Cultured represented (Human gut)	Bacillota	Erysipelotrichia	Erysipelotrichales	Erysipelotrichaceae	Holdemanella	Holdemanella biformis	98.69	100	1529
AF55-12MHA	CNS0370292	241	Fusobacteriota	Fusobacteriia	Fusobacteriales	Fusobacteriaceae	Fusobacterium	Fusobacterium polymorphum	Species	Cultured represented (Human gut)	Fusobacteria	Fusobacteriia	Fusobacteriales	Fusobacteriaceae	Fusobacterium	Fusobacterium nucleatum subsp. polymorphum	99.53	100	1494
AF55-24LNA	CNS0370293	10	Bacillota	Clostridia	Lachnospirales	Lachnospiraceae	Copromonas	Copromonas sp900066535	Genus	Not represented	Bacillota	Clostridia	Clostridiales	Lachnospiraceae	Lachnoclostridium	[Clostridium] clostridioforme	93.53	99	1569
AF55-34	CNS0370295	177	Bacillota	Clostridia	Lachnospirales	Lachnospiraceae	Clostridium_AP	Clostridium_AP sp000509125	Genus	Cultured represented (Human gut)	Bacillota	Clostridia	Clostridiales	Lachnospiraceae	Lachnoclostridium	[Clostridium] scindens	99.67	100	1509
AF55-34A	CNS0370294	177	Bacillota	Clostridia	Lachnospirales	Lachnospiraceae	Clostridium_AP	Clostridium_AP sp000509125	Genus	Cultured represented (Human gut)	Bacillota	Clostridia	Clostridiales	Lachnospiraceae	Lachnoclostridium	[Clostridium] scindens	99.67	100	1525
AF55-9A	CNS0370296	24	Bacteroidota	Bacteroidia	Bacteroidales	Bacteroidaceae	Bacteroides	Bacteroides ovatus	Species	Cultured represented (Human gut)	Bacteroidetes	Bacteroidia	Bacteroidales	Bacteroidaceae	Bacteroides	Bacteroides ovatus	100	99	1428
AF56-10A	CNS0370297	15	Actinomycetota	Actinomycetia	Actinomycetales	Bifidobacteriaceae	Bifidobacterium	Bifidobacterium longum	Species	Cultured represented (Human gut)	Actinobacteria	Actinobacteria	Bifidobacteriales	Bifidobacteriaceae	Bifidobacterium	Bifidobacterium longum subsp. longum	99.934	100	1514
AF56-14A	CNS0370298	15	Actinomycetota	Actinomycetia	Actinomycetales	Bifidobacteriaceae	Bifidobacterium	Bifidobacterium longum	Species	Cultured represented (Human gut)	Actinobacteria	Actinobacteria	Bifidobacteriales	Bifidobacteriaceae	Bifidobacterium	Bifidobacterium longum subsp. longum	99.934	100	1514
AF56-24A	CNS0370299	27	Bacteroidota	Bacteroidia	Bacteroidales	Bacteroidaceae	Bacteroides	Bacteroides uniformis	Species	Cultured represented (Human gut)	Bacteroidetes	Bacteroidia	Bacteroidales	Bacteroidaceae	Bacteroides	Bacteroides uniformis	99.87	99	1515
AF56-5MHA	CNS0370300	77	Bacillota	Negativicutes	Selenomonadales	Selenomonadaceae	Megamonas	Megamonas funiformis	Species	Cultured represented (Human gut)	Bacillota	Negativicutes	Selenomonadales	Veillonellaceae	Megamonas	Megamonas	99.8	99	1542
AF56-9A	CNS0370301	24	Bacteroidota	Bacteroidia	Bacteroidales	Bacteroidaceae	Bacteroides	Bacteroides ovatus	Species	Cultured represented (Human gut)	Bacteroidetes	Bacteroidia	Bacteroidales	Bacteroidaceae	Bacteroides	Bacteroides ovatus	99.8	100	1517
AF57-07b16A	CNS0370302	242	Pseudomonadota	Gammaproteobacteria	Enterobacterales	Enterobacteriaceae	Kluyvera	Kluyvera ascorbata	Species	Cultured represented (Other source)	Pseudomonadota	Gammaproteobacteria	Enterobacteriales	Enterobacteriaceae	Kluyvera	Kluyvera ascorbata	99.29	99	1123
AF57-10ACA	CNS0370303	174	Bacteroidota	Bacteroidia	Bacteroidales	Bacteroidaceae	Phocaeicola	Phocaeicola plebeius_A	Species	Not represented	Bacteroidetes	Bacteroidia	Bacteroidales	Bacteroidaceae	Bacteroides	Bacteroides plebeius	99.46	98	1516
AF57-11-b12A	CNS0370304	24	Bacteroidota	Bacteroidia	Bacteroidales	Bacteroidaceae	Bacteroides	Bacteroides ovatus	Species	Cultured represented (Human gut)	Bacteroidetes	Bacteroidia	Bacteroidales	Bacteroidaceae	Bacteroides	Bacteroides ovatus	99.74	100	1517
AF57-19A	CNS0370305	58	Bacteroidota	Bacteroidia	Bacteroidales	Tannerellaceae	Parabacteroides	Parabacteroides distasonis	Species	Cultured represented (Human gut)	Bacteroidetes	Bacteroidia	Bacteroidales	Tannerellaceae	Parabacteroides	Parabacteroides distasonis	99.49	99	1379
AF57-1LNA	CNS0370306	243	Bacillota	Bacilli	Lactobacillales	Enterococcaceae	Enterococcus_B	Enterococcus_B thailandicus	Species	Cultured represented (Human gut)	Bacillota	Bacilli	Lactobacillales	Enterococcaceae	Enterococcus	Enterococcus durans	99.354	100	1549
AF57-2ACA	CNS0370307	77	Bacillota	Negativicutes	Selenomonadales	Selenomonadaceae	Megamonas	Megamonas funiformis	Species	Cultured represented (Human gut)	Bacillota	Negativicutes	Selenomonadales	Veillonellaceae	Megamonas	Megamonas	99.15	99	1542
AF57-4A	CNS0370309	244	Synergistota	Synergistia	Synergistales	Synergistaceae	Cloacibacillus	Cloacibacillus porcorum	Species	Cultured represented (Other source)	Synergistetes	Synergistia	Synergistales	Synergistaceae	Cloacibacillus	Cloacibacillus porcorum	99.7	99	1532
AF57-4ACA	CNS0370308	245	Bacillota	Clostridia	Lachnospirales	Lachnospiraceae	Enterocloster	Enterocloster sp000431375	Genus	Not represented	Bacillota	Clostridia	Clostridiales	Lachnospiraceae	Lachnoclostridium	[Clostridium] bolteae	95.3	99	1547
AF58-07pH5A	CNS0370310	1	Pseudomonadota	Gammaproteobacteria	Enterobacterales	Enterobacteriaceae	Escherichia	Escherichia coli	Species	Cultured represented (Human gut)	Pseudomonadota	Gammaproteobacteria	Enterobacteriales	Enterobacteriaceae	Escherichia-Shigella	Escherichia coli	100	100	1530
AF58-11pH5A	CNS0370311	115	Actinomycetota	Coriobacteriia	Coriobacteriales	Atopobiaceae	Tractidigestivibacter	Tractidigestivibacter sp000752675	Genus	Not represented	Actinobacteria	Coriobacteriia	Coriobacteriales	Atopobiaceae	Olsenella	Olsenella scatoligenes	99.66	98	1503
AF58-12pH5A	CNS0370312	246	Bacillota	Negativicutes	Veillonellales	Megasphaeraceae	Caecibacter	Caecibacter hominis	Species	Cultured represented (Human gut)	Bacillota	Negativicutes	Selenomonadales	Veillonellaceae	Anaeroglobus	Colibacter massiliensis	92.22	99	1556
AF58-16A	CNS0370313	247	Bacillota	Clostridia	Oscillospirales	Ruminococcaceae	Gemmiger	Gemmiger formicilis	Species	Cultured represented (Human gut)	Bacillota	Clostridia	Clostridiales	Ruminococcaceae	Subdoligranulum	Gemmiger formicilis	98.73	94	1502
AF58-1A	CNS0370314	248	Bacillota	Clostridia	Lachnospirales	Lachnospiraceae	UBA3402	UBA3402 sp003478355	Family	Not represented	Bacillota	Clostridia	Clostridiales	Lachnospiraceae	Fusicatenibacter	Fusicatenibacter saccharivorans	95.17	99	1292
AF58-20A	CNS0370315	7	Bacillota	Clostridia	Lachnospirales	Lachnospiraceae	Clostridium_Q	Clostridium_Q fessum	Species	Cultured represented (Human gut)	Bacillota	Clostridia	Clostridiales	Lachnospiraceae	Lachnoclostridium	[Clostridium] symbiosum	96.13	99	1396
AF58-2A	CNS0370316	249	Bacillota	Clostridia	Lachnospirales	Lachnospiraceae	Blautia_A	Blautia_A obeum_B	Species	Cultured represented (Human gut)	Bacillota	Clostridia	Clostridiales	Lachnospiraceae	Blautia	Blautia	99.57	99	1549
AF58-3b12A	CNS0370317	15	Actinomycetota	Actinomycetia	Actinomycetales	Bifidobacteriaceae	Bifidobacterium	Bifidobacterium longum	Species	Cultured represented (Human gut)	Actinobacteria	Actinobacteria	Bifidobacteriales	Bifidobacteriaceae	Bifidobacterium	Bifidobacterium longum subsp. longum	100	100	1514
AF58-5ACA	CNS0370318	10	Bacillota	Clostridia	Lachnospirales	Lachnospiraceae	Copromonas	Copromonas sp900066535	Genus	Not represented	Bacillota	Clostridia	Clostridiales	Lachnospiraceae	Blautia	[Ruminococcus] gnavus	92.86	100	1519
AF58-6pH5A	CNS0370319	115	Actinomycetota	Coriobacteriia	Coriobacteriales	Atopobiaceae	Tractidigestivibacter	Tractidigestivibacter sp000752675	Genus	Not represented	Actinobacteria	Coriobacteriia	Coriobacteriales	Atopobiaceae	Olsenella	Olsenella scatoligenes	99.92	97	1536
AF58-8b12A	CNS0370320	49	Bacillota	Clostridia	Lachnospirales	Lachnospiraceae	Oliverpabstia	Oliverpabstia intestinalis	Species	Cultured represented (Human gut)	Bacillota	Clostridia	Clostridiales	Lachnospiraceae	Blautia	[Ruminococcus] gnavus	93.88	99	1522
AF58-9ACA	CNS0370321	250	Bacillota	Clostridia	Lachnospirales	Lachnospiraceae	Roseburia	Roseburia sp003470905	Genus	Cultured represented (Human gut)	Bacillota	Clostridia	Clostridiales	Lachnospiraceae	Roseburia	Roseburia intestinalis	98.78	100	1312
AF59-11pH5	CNS0370322	72	Bacillota	Bacilli	Lactobacillales	Lactobacillaceae	Ligilactobacillus	Ligilactobacillus salivarius	Species	Cultured represented (Human gut)	Bacillota	Bacilli	Lactobacillales	Lactobacillaceae	Lactobacillus	Lactobacillus salivarius	99.935	100	1550
AF59-17pH5T	CNS0370323	91	Bacillota	Bacilli	Lactobacillales	Lactobacillaceae	Lactobacillus	Lactobacillus gasseri	Species	Cultured represented (Human gut)	Bacillota	Bacilli	Lactobacillales	Lactobacillaceae	Lactobacillus	Lactobacillus gasseri	99.936	100	1561
AF59-23pH9A	CNS0370324	77	Bacillota	Negativicutes	Selenomonadales	Selenomonadaceae	Megamonas	Megamonas funiformis	Species	Cultured represented (Human gut)	Bacillota	Negativicutes	Selenomonadales	Veillonellaceae	Megamonas	Megamonas funiformis	99.29	100	1542
AF60-20pH9A	CNS0370325	249	Bacillota	Clostridia	Lachnospirales	Lachnospiraceae	Blautia_A	Blautia_A obeum_B	Species	Cultured represented (Human gut)	Bacillota	Clostridia	Clostridiales	Lachnospiraceae	Blautia	Blautia	99.58	99	1421
AF60-3b12A	CNS0370326	24	Bacteroidota	Bacteroidia	Bacteroidales	Bacteroidaceae	Bacteroides	Bacteroides ovatus	Species	Cultured represented (Human gut)	Bacteroidetes	Bacteroidia	Bacteroidales	Bacteroidaceae	Bacteroides	Bacteroides ovatus	99.93	100	1517
AF60-5pH5	CNS0370327	91	Bacillota	Bacilli	Lactobacillales	Lactobacillaceae	Lactobacillus	Lactobacillus gasseri	Species	Cultured represented (Human gut)	Bacillota	Bacilli	Lactobacillales	Lactobacillaceae	Lactobacillus	Lactobacillus gasseri	99.872	100	1561
AF61-10pH5	CNS0370328	72	Bacillota	Bacilli	Lactobacillales	Lactobacillaceae	Ligilactobacillus	Ligilactobacillus salivarius	Species	Cultured represented (Human gut)	Bacillota	Bacilli	Lactobacillales	Lactobacillaceae	Lactobacillus	Lactobacillus salivarius	100	100	1550
AF61-11pH5A	CNS0370329	251	Bacillota	Bacilli	Lactobacillales	Lactobacillaceae	Lactobacillus	Lactobacillus delbrueckii_B	Species	Not represented	Bacillota	Bacilli	Lactobacillales	Lactobacillaceae	Lactobacillus	Lactobacillus delbrueckii subsp. lactis	99.36	100	1550
AF61-16pH5TA	CNS0370330	251	Bacillota	Bacilli	Lactobacillales	Lactobacillaceae	Lactobacillus	Lactobacillus delbrueckii_B	Species	Not represented	Bacillota	Bacilli	Lactobacillales	Lactobacillaceae	Lactobacillus	Lactobacillus delbrueckii subsp. lactis	99.48	100	1550
AF61-17pH5T	CNS0370331	252	Bacillota	Bacilli	Lactobacillales	Lactobacillaceae	Lactobacillus	Lactobacillus paragasseri	Species	Cultured represented (Human gut)	Bacillota	Bacilli	Lactobacillales	Lactobacillaceae	Lactobacillus	Lactobacillus gasseri	99.872	100	1561
AF61-20pH5TA	CNS0370332	253	Bacillota	Bacilli	Lactobacillales	Lactobacillaceae	Limosilactobacillus	Limosilactobacillus portuensis	Species	Cultured represented (Human gut)	Bacillota	Bacilli	Lactobacillales	Lactobacillaceae	Lactobacillus	Lactobacillus vaginalis	99.09	98	1563
AF61-21pH10TA	CNS0370333	130	Bacillota	Clostridia	Lachnospirales	Lachnospiraceae	Blautia_A	Blautia_A massiliensis	Species	Cultured represented (Human gut)	Bacillota	Clostridia	Clostridiales	Lachnospiraceae	Blautia	Blautia massiliensis	98.74	99	1518
AF61-5pH5A	CNS0370334	70	Bacillota	Bacilli	Lactobacillales	Lactobacillaceae	Limosilactobacillus	Limosilactobacillus fermentum	Species	Cultured represented (Human gut)	Bacillota	Bacilli	Lactobacillales	Lactobacillaceae	Lactobacillus	Lactobacillus fermentum	100	100	1564
AF62-2pH9TA	CNS0370335	254	Bacillota	Clostridia	Clostridiales	Clostridiaceae	Clostridium_G	Clostridium_G cochlearium	Species	Cultured represented (Human gut)	Bacillota	Clostridia	Clostridiales	Clostridiaceae	Clostridium	Clostridium cochlearium	99.87	100	1501
AF62-4-b13A	CNS0370336	58	Bacteroidota	Bacteroidia	Bacteroidales	Tannerellaceae	Parabacteroides	Parabacteroides distasonis	Species	Cultured represented (Human gut)	Bacteroidetes	Bacteroidia	Bacteroidales	Tannerellaceae	Parabacteroides	Parabacteroides distasonis	99.6	98	1513
AF63-12pH10TA	CNS0370337	255	Bacillota	Negativicutes	Selenomonadales	Selenomonadaceae	Mitsuokella	Mitsuokella jalaludinii	Species	Cultured represented (Human gut)	Bacillota	Negativicutes	Selenomonadales	Veillonellaceae	Mitsuokella	Mitsuokella jalaludinii	99.73	99	1460
AF63-12pH5T	CNS0370338	70	Bacillota	Bacilli	Lactobacillales	Lactobacillaceae	Limosilactobacillus	Limosilactobacillus fermentum	Species	Cultured represented (Human gut)	Bacillota	Bacilli	Lactobacillales	Lactobacillaceae	Lactobacillus	Lactobacillus fermentum	100	100	1564
AF63-21pH9TA	CNS0370339	50	Pseudomonadota	Gammaproteobacteria	Enterobacterales	Enterobacteriaceae	Klebsiella	Klebsiella pneumoniae	Species	Cultured represented (Human gut)	Pseudomonadota	Gammaproteobacteria	Enterobacteriales	Enterobacteriaceae	Klebsiella	Klebsiella pneumoniae	99.87	100	1528
AF63-7pH9-A	CNS0370340	112	Bacillota	Clostridia	Lachnospirales	Lachnospiraceae	Coprococcus	Coprococcus sp900066115	Genus	Cultured represented (Human gut)	Bacillota	Clostridia	Clostridiales	Lachnospiraceae	Coprococcus	Coprococcus eutactus	96.47	99	1507
AF64-12pH9TA	CNS0370341	256	Bacillota	Bacilli	Erysipelotrichales	Erysipelotrichaceae	Faecalitalea	Faecalitalea cylindroides	Species	Cultured represented (Human gut)	Bacillota	Erysipelotrichia	Erysipelotrichales	Erysipelotrichaceae	Faecalitalea	Faecalitalea cylindroides	99.74	100	1531
AF64-2-b12A	CNS0370342	49	Bacillota	Clostridia	Lachnospirales	Lachnospiraceae	Oliverpabstia	Oliverpabstia intestinalis	Species	Cultured represented (Human gut)	Bacillota	Clostridia	Clostridiales	Lachnospiraceae	Robinsoniella	Robinsoniella peoriensis	94.04	100	1424
AF64-2pH9A	CNS0370343	50	Pseudomonadota	Gammaproteobacteria	Enterobacterales	Enterobacteriaceae	Klebsiella	Klebsiella pneumoniae	Species	Cultured represented (Human gut)	Pseudomonadota	Gammaproteobacteria	Enterobacteriales	Enterobacteriaceae	Klebsiella	Klebsiella pneumoniae	100	100	1528
AF64-5pH9A	CNS0370344	257	Pseudomonadota	Gammaproteobacteria	Enterobacterales	Enterobacteriaceae	Citrobacter	Citrobacter gillenii	Species	Cultured represented (Human gut)	Pseudomonadota	Gammaproteobacteria	Enterobacteriales	Enterobacteriaceae	Citrobacter	Citrobacter freundii	99.41	100	1530
AF64-6-b13A	CNS0370345	258	Pseudomonadota	Gammaproteobacteria	Enterobacterales	Enterobacteriaceae	Enterobacter	Enterobacter ludwigii	Species	Cultured represented (Human gut)	Pseudomonadota	Gammaproteobacteria	Enterobacteriales	Enterobacteriaceae	Enterobacter	Enterobacter cloacae	100	100	1064
AF64-6pH5T	CNS0370346	70	Bacillota	Bacilli	Lactobacillales	Lactobacillaceae	Limosilactobacillus	Limosilactobacillus fermentum	Species	Cultured represented (Human gut)	Bacillota	Bacilli	Lactobacillales	Lactobacillaceae	Lactobacillus	Lactobacillus fermentum	100	100	1564
AF64-9pH9TA	CNS0370347	251	Bacillota	Bacilli	Lactobacillales	Lactobacillaceae	Lactobacillus		Genus	Not represented	Bacillota	Bacilli	Lactobacillales	Lactobacillaceae	Lactobacillus	Lactobacillus delbrueckii subsp. bulgaricus	99.324	96	1542
AF65-3pH9A	CNS0370348	183	Bacteroidota	Bacteroidia	Bacteroidales	Bacteroidaceae	Bacteroides	Bacteroides intestinigallinarum	Species	Cultured represented (Human gut)	Bacteroidetes	Bacteroidia	Bacteroidales	Bacteroidaceae	Bacteroides	Bacteroides ovatus	99.48	100	1336
AF66-15pH9A	CNS0370349	259	Bacillota	Clostridia	Lachnospirales	Lachnospiraceae	Enterocloster	Enterocloster sp001517625	Genus	Cultured represented (Human gut)	Bacillota	Clostridia	Clostridiales	Lachnospiraceae	Lachnoclostridium	[Clostridium] clostridioforme	96.57	100	1309
AF66-18pH10TA	CNS0370350	10	Bacillota	Clostridia	Lachnospirales	Lachnospiraceae	Copromonas	Copromonas sp900066535	Genus	Not represented	Bacillota	Clostridia	Clostridiales	Lachnospiraceae	Lachnoclostridium	[Clostridium] clostridioforme	93.63	100	1519
AF66-2pH10A	CNS0370351	71	Bacillota	Bacilli	Lactobacillales	Lactobacillaceae	Lacticaseibacillus	Lacticaseibacillus paracasei	Species	Cultured represented (Human gut)	Bacillota	Bacilli	Lactobacillales	Lactobacillaceae	Lactobacillus	Lactobacillus casei	100	100	1558
AF67-01pH9A	CNS0370352	4	Bacillota	Bacilli	Erysipelotrichales	Coprobacillaceae	Faecalibacillus	Faecalibacillus intestinalis	Species	Cultured represented (Human gut)	Bacillota	Erysipelotrichia	Erysipelotrichales	Erysipelotrichaceae	Erysipelatoclostridium	[Clostridium] cocleatum	92.97	100	1513
AF67-02pH5A	CNS0370353	71	Bacillota	Bacilli	Lactobacillales	Lactobacillaceae	Lacticaseibacillus	Lacticaseibacillus paracasei	Species	Cultured represented (Human gut)	Bacillota	Bacilli	Lactobacillales	Lactobacillaceae	Lactobacillus	Lactobacillus casei	100	100	1558
AF67-03PH9	CNS0370354	46	Bacillota	Clostridia	Lachnospirales	Lachnospiraceae	Agathobacter	Agathobacter rectalis	Species	Cultured represented (Human gut)	Bacillota	Clostridia	Clostridiales	Lachnospiraceae	Agathobacter	[Eubacterium] rectale	99.93	100	1521
AF67-04-b16A	CNS0370355	260	Bacillota	Negativicutes	Acidaminococcales	Acidaminococcaceae	Acidaminococcus	Acidaminococcus provencensis	Species	Not represented	Bacillota	Negativicutes	Selenomonadales	Acidaminococcaceae	Acidaminococcus	Acidaminococcus massiliensis	96.67	97	1568
AF67-09pH10A	CNS0370356	150	Bacteroidota	Bacteroidia	Bacteroidales	Bacteroidaceae	Bacteroides	Bacteroides sp900557355	Genus	Cultured represented (Human gut)	Bacteroidetes	Bacteroidia	Bacteroidales	Bacteroidaceae	Bacteroides	Bacteroides intestinalis	99.01	100	1511
AF67-12-b12A	CNS0370357	261	Bacteroidota	Bacteroidia	Bacteroidales	Marinifilaceae	Butyricimonas	Butyricimonas synergistica	Species	Cultured represented (Human gut)	Bacteroidetes	Bacteroidia	Bacteroidales	Marinifilaceae	Butyricimonas	Butyricimonas synergistica	100	98	1511
AF67-21pH9TA	CNS0370358	201	Bacillota	Clostridia	Lachnospirales	Lachnospiraceae	Butyribacter	Butyribacter intestini	Species	Not represented	Bacillota	Clostridia	Clostridiales	Lachnospiraceae	Roseburia	Roseburia faecis	92.69	100	1522
AF67-28pH10TA	CNS0370359	262	Bacillota	Bacilli	Erysipelotrichales	Coprobacillaceae	Longibaculum	Longibaculum muris	Species	Cultured represented (Human gut)	Bacillota	Erysipelotrichia	Erysipelotrichales	Erysipelotrichaceae	Candidatus Stoquefichus	Candidatus Stoquefichus	100	100	1513
AF67-8-b12A	CNS0370360	246	Bacillota	Negativicutes	Veillonellales	Megasphaeraceae	Caecibacter	Caecibacter hominis	Species	Cultured represented (Human gut)	Bacillota	Negativicutes	Selenomonadales	Veillonellaceae	Anaeroglobus	Colibacter massiliensis	92.22	99	1556
AF68-02b2A	CNS0370361	263	Bacillota	Clostridia	Oscillospirales	Ruminococcaceae	Ruminococcus_C	Ruminococcus_C sp000980705	Genus	Without cultured represented (MAG)	Bacillota	Clostridia	Clostridiales	Ruminococcaceae	Ruminococcus	Ruminococcus callidus	98.8	100	1499
AF69-03-b15A	CNS0370362	264	Bacteroidota	Bacteroidia	Bacteroidales	Tannerellaceae	Parabacteroides	Parabacteroides johnsonii	Species	Cultured represented (Human gut)	Bacteroidetes	Bacteroidia	Bacteroidales	Tannerellaceae	Parabacteroides	Parabacteroides johnsonii	99.74	100	1519
AF69-04-b15A	CNS0370363	142	Bacillota	Clostridia	Oscillospirales	Oscillospiraceae	Flavonifractor	Flavonifractor plautii	Species	Cultured represented (Human gut)	Bacillota	Clostridia	Clostridiales	Ruminococcaceae	Flavonifractor	Flavonifractor plautii	99.74	100	1520
AF69-05-b16A	CNS0370364	104	Bacteroidota	Bacteroidia	Bacteroidales	Marinifilaceae	Butyricimonas	Butyricimonas virosa	Species	Cultured represented (Human gut)	Bacteroidetes	Bacteroidia	Bacteroidales	Marinifilaceae	Butyricimonas	Butyricimonas virosa	99.71	99	1035
AF70-11b3TA	CNS0370365	265	Bacillota	Clostridia	Oscillospirales	Acutalibacteraceae	Ruminococcus_E	Ruminococcus_E sp003526955	Genus	Cultured represented (Human gut)	Bacillota	Clostridia	Clostridiales	Ruminococcaceae	Ruminococcus	Ruminococcus bromii	96.43	96	1520
AF71-03pH5A	CNS0370366	72	Bacillota	Bacilli	Lactobacillales	Lactobacillaceae	Ligilactobacillus	Ligilactobacillus salivarius	Species	Cultured represented (Human gut)	Bacillota	Bacilli	Lactobacillales	Lactobacillaceae	Lactobacillus	Lactobacillus salivarius	100	100	1550
AF71-07b2A	CNS0370367	266	Bacteroidota	Bacteroidia	Bacteroidales	Bacteroidaceae	Bacteroides	Bacteroides bouchesdurhonensis	Species	Cultured represented (Human gut)	Bacteroidetes	Bacteroidia	Bacteroidales	Bacteroidaceae	Bacteroides	Bacteroides faecichinchillae	96.63	100	1511
AF71-07pH5	CNS0370368	235	Bacillota	Bacilli	Lactobacillales	Lactobacillaceae	Lactobacillus	Lactobacillus crispatus	Species	Cultured represented (Human gut)	Bacillota	Bacilli	Lactobacillales	Lactobacillaceae	Lactobacillus	Lactobacillus crispatus	100	100	1552
AF71-12b3TA	CNS0370369	267	Pseudomonadota	Gammaproteobacteria	Enterobacterales	Enterobacteriaceae	Citrobacter	Citrobacter sp005281345	Genus	Not represented	Pseudomonadota	Gammaproteobacteria	Enterobacteriales	Enterobacteriaceae	Citrobacter	Citrobacter freundii	99.74	100	1530
AF73-03CM05A	CNS0370370	99	Bacteroidota	Bacteroidia	Bacteroidales	Bacteroidaceae	Bacteroides	Bacteroides intestinalis_A	Species	Cultured represented (Human gut)	Bacteroidetes	Bacteroidia	Bacteroidales	Bacteroidaceae	Bacteroides	Bacteroides cellulosilyticus	98.87	100	1511
AF73-05CM02	CNS0370371	268	Bacillota	Clostridia	Christensenellales	Christensenellaceae	Christensenella	Christensenella intestinihominis	Species	Cultured represented (Human gut)	Bacillota	Clostridia	Clostridiales	Christensenellaceae	Christensenella	Christensenella minuta	98.82	100	1524
AF73-07pH9A	CNS0370372	269	Bacillota	Clostridia	Eubacteriales	Eubacteriaceae	Eubacterium	Eubacterium limosum	Species	Cultured represented (Other source)	Bacillota	Clostridia	Clostridiales	Eubacteriaceae	Eubacterium	Eubacterium limosum	99.93	100	1511
AF73-11pH9TA	CNS0370373	182	Bacillota	Clostridia	Lachnospirales	Lachnospiraceae	Eisenbergiella	Eisenbergiella porci	Species	Not represented	Bacillota	Clostridia	Clostridiales	Lachnospiraceae	Eisenbergiella	Eisenbergiella massiliensis	99.71	98	1560
AF74-03b3A	CNS0370374	106	Bacteroidota	Bacteroidia	Bacteroidales	Marinifilaceae	Butyricimonas	Butyricimonas paravirosa	Species	Not represented	Bacteroidetes	Bacteroidia	Bacteroidales	Marinifilaceae	Butyricimonas	Butyricimonas paravirosa	99.38	98	1315
AF75-02b14	CNS0370375	42	Bacillota	Bacilli	Lactobacillales	Lactobacillaceae	Lactobacillus	Lactobacillus acidophilus	Species	Cultured represented (Human gut)	Bacillota	Bacilli	Lactobacillales	Lactobacillaceae	Lactobacillus	Lactobacillus acidophilus	100	100	1552
AF75-06pH9A	CNS0370376	270	Bacteroidota	Bacteroidia	Bacteroidales	Bacteroidaceae	Phocaeicola	Phocaeicola sp900542985	Genus	Without cultured represented (MAG)	Bacteroidetes	Bacteroidia	Bacteroidales	Bacteroidaceae	Bacteroides	Bacteroides plebeius	95.9	98	1515
AF75-07pH9A	CNS0370377	271	Bacillota	Clostridia	Lachnospirales	Lachnospiraceae	Agathobacter	Agathobacter sp900543445	Genus	Without cultured represented (MAG)	Bacillota	Clostridia	Clostridiales	Lachnospiraceae	Roseburia	Roseburia faecis	98.4	99	1313
AF75-08pH9A	CNS0370378	3	Bacillota	Clostridia	Lachnospirales	Lachnospiraceae	RUG115	RUG115 sp900066395	Family	Not represented	Bacillota	Clostridia	Clostridiales	Lachnospiraceae	Roseburia	Roseburia faecis	95.48	100	1523
AF76-02pH3TA	CNS0370379	272	Synergistota	Synergistia	Synergistales	Synergistaceae	Cloacibacillus	Cloacibacillus evryensis	Species	Cultured represented (Human gut)	Synergistetes	Synergistia	Synergistales	Synergistaceae	Cloacibacillus	Cloacibacillus evryensis	99.4	99	1504
AF76-10pH9T	CNS0370380	273	Bacillota	Clostridia	Lachnospirales	Lachnospiraceae	Blautia_A	Blautia_A sp900066335	Genus	Not represented	Bacillota	Clostridia	Clostridiales	Lachnospiraceae	Blautia	Blautia glucerasea	95.19	100	977
AF77-01CM03A	CNS0370381	274	Bacillota	Bacilli	Lactobacillales	Streptococcaceae	Streptococcus		Genus	Not represented	Bacillota	Bacilli	Lactobacillales	Streptococcaceae	Streptococcus	Streptococcus infantis	99.8	99	1537
AF77-07pH10T	CNS0370382	14	Actinomycetota	Actinomycetia	Actinomycetales	Bifidobacteriaceae	Bifidobacterium	Bifidobacterium adolescentis	Species	Cultured represented (Human gut)	Actinobacteria	Actinobacteria	Bifidobacteriales	Bifidobacteriaceae	Bifidobacterium	Bifidobacterium adolescentis	99.84	97	1265
AF79-12b3TA	CNS0370383	127	Bacteroidota	Bacteroidia	Bacteroidales	Bacteroidaceae	OM05-12	OM05-12 sp003438995	Family	Not represented	Bacteroidetes	Bacteroidia	Bacteroidales	Bacteroidaceae	Bacteroides	Bacteroides cellulosilyticus	93.73	100	1515
AF80-05A	CNS0370384	240	Bacillota	Negativicutes	Veillonellales	Megasphaeraceae	Caecibacter	Caecibacter sp003467125	Genus	Not represented	Bacillota	Negativicutes	Selenomonadales	Veillonellaceae	Anaeroglobus	Colibacter massiliensis	92.8	99	1555
AF80-08CM05A	CNS0370385	275	Bacillota	Clostridia	Peptostreptococcales	Anaerovoracaceae	Baileyella	Baileyella intestinalis	Species	Without cultured represented (MAG)	Bacillota	Clostridia	Clostridiales	Family XIII	Mogibacterium	Mobilibacterium massiliense	98.99	98	1505
AF80-09CM05A	CNS0370386	240	Bacillota	Negativicutes	Veillonellales	Megasphaeraceae	Caecibacter	Caecibacter sp003467125	Genus	Not represented	Bacillota	Negativicutes	Selenomonadales	Veillonellaceae	Anaeroglobus	Colibacter massiliensis	92.8	99	1555
AF80-14pH9TA	CNS0370387	276	Bacillota	Negativicutes	Acidaminococcales	Acidaminococcaceae	Acidaminococcus	Acidaminococcus massiliensis	Species	Cultured represented (Human gut)	Bacillota	Negativicutes	Selenomonadales	Acidaminococcaceae	Acidaminococcus	Acidaminococcus massiliensis	99.87	99	1545
AF81-08TA	CNS0370388	201	Bacillota	Clostridia	Lachnospirales	Lachnospiraceae	Butyribacter	Butyribacter intestini	Species	Not represented	Bacillota	Clostridia	Clostridiales	Lachnospiraceae	Roseburia	Roseburia faecis	92.69	100	1522
AF82-03b14	CNS0370389	229	Bacillota	Bacilli	Lactobacillales	Lactobacillaceae	Lactobacillus	Lactobacillus johnsonii	Species	Cultured represented (Human gut)	Bacillota	Bacilli	Lactobacillales	Lactobacillaceae	Lactobacillus	Lactobacillus johnsonii	100	100	1561
AF82-04b13A	CNS0370390	277	Pseudomonadota	Gammaproteobacteria	Enterobacterales	Enterobacteriaceae	Enterobacter	Enterobacter cloacae	Species	Cultured represented (Human gut)	Pseudomonadota	Gammaproteobacteria	Enterobacteriales	Enterobacteriaceae	Enterobacter	Enterobacter cloacae subsp. cloacae	100	100	1528
AF83-02pH10A	CNS0370391	278	Bacillota	Bacilli	Paenibacillales	Paenibacillaceae	Paenibacillus_A	Paenibacillus_A sp000159955	Genus	Not represented	Bacillota	Bacilli	Bacillales	Paenibacillaceae	Paenibacillus	Paenibacillus barengoltzii	99.06	99	1297
AF83-07b13A	CNS0370392	132	Bacteroidota	Bacteroidia	Bacteroidales	Rikenellaceae	Alistipes_A	Alistipes_A pullistercoris	Species	Cultured represented (Human gut)	Bacteroidetes	Bacteroidia	Bacteroidales	Rikenellaceae	Alistipes	Alistipes indistinctus	96.51	98	1517
AF84-09A	CNS0370393	279	Bacteroidota	Bacteroidia	Bacteroidales	Tannerellaceae	Parabacteroides	Parabacteroides bouchesdurhonensis	Species	Not represented	Bacteroidetes	Bacteroidia	Bacteroidales	Tannerellaceae	Parabacteroides	Parabacteroides merdae	95.92	100	1515
AF84-09pH9TA	CNS0370394	97	Bacillota	Clostridia	Lachnospirales	Lachnospiraceae	Blautia_A	Blautia_A obeum	Species	Cultured represented (Human gut)	Bacillota	Clostridia	Clostridiales	Lachnospiraceae	Blautia	Blautia obeum	99.34	99	1518
AF85-04A	CNS0370395	35	Bacteroidota	Bacteroidia	Bacteroidales	Coprobacteraceae	Coprobacter	Coprobacter fastidiosus	Species	Cultured represented (Human gut)	Bacteroidetes	Bacteroidia	Bacteroidales	Barnesiellaceae	Coprobacter	Tannerella	99.41	100	1517
AF86-03b2A	CNS0370396	41	Bacillota	Clostridia	Oscillospirales	Butyricicoccaceae	Agathobaculum	Agathobaculum butyriciproducens	Species	Cultured represented (Human gut)	Bacillota	Clostridia	Clostridiales	Ruminococcaceae	Butyricicoccus	Butyricicoccus pullicaecorum	96.73	98	1314
AF87-08pH10A	CNS0370397	8	Actinomycetota	Actinomycetia	Actinomycetales	Bifidobacteriaceae	Bifidobacterium	Bifidobacterium pseudocatenulatum	Species	Cultured represented (Human gut)	Actinobacteria	Actinobacteria	Bifidobacteriales	Bifidobacteriaceae	Bifidobacterium	Bifidobacterium pseudocatenulatum	100	100	1516
AF87-14TA	CNS0370398	151	Bacillota	Clostridia	Lachnospirales	Lachnospiraceae	Blautia_A	Blautia_A sp000436615	Genus	Not represented	Bacillota	Clostridia	Clostridiales	Lachnospiraceae	Blautia	Blautia obeum	96.47	100	1475
AF88-01pH10A	CNS0370399	3	Bacillota	Clostridia	Lachnospirales	Lachnospiraceae	RUG115	RUG115 sp900066395	Family	Not represented	Bacillota	Clostridia	Clostridiales	Lachnospiraceae	Lachnobacterium	Lachnobacterium bovis	92.72	99	1546
AF88-14pH9A	CNS0370400	202	Bacillota	Clostridia	Oscillospirales	Oscillospiraceae	An92	An92 sp900199495	Family	Cultured represented (Human gut)	Bacillota	Clostridia	Clostridiales	Ruminococcaceae	Flavonifractor	Flavonifractor plautii	97.76	100	1520
AF88-17pH9A	CNS0370401	145	Bacillota	Bacilli	Erysipelotrichales	Erysipelotrichaceae	Longicatena	Longicatena caecimuris	Species	Cultured represented (Human gut)	Bacillota	Erysipelotrichia	Erysipelotrichales	Erysipelotrichaceae	Faecalitalea	Faecalitalea cylindroides	98.65	97	1526
AF90-09M1A	CNS0370402	280	Bacillota	Clostridia	Oscillospirales	Butyricicoccaceae	Agathobaculum	Agathobaculum sp900544475	Genus	Without cultured represented (MAG)	Bacillota	Clostridia	Clostridiales	Ruminococcaceae	Butyricicoccus	Butyricicoccus pullicaecorum	95.46	100	1517
AF90-26SAA	CNS0370403	281	Bacillota	Bacilli	Paenibacillales	Paenibacillaceae	Paenibacillus_A		Genus	Not represented	Bacillota	Bacilli	Bacillales	Paenibacillaceae	Paenibacillus	Paenibacillus timonensis	99.29	99	1136
AF90S-01pH9BA	CNS0370404	146	Bacillota	Clostridia	Lachnospirales	Lachnospiraceae	Choladocola	Choladocola sp003480725	Genus	Not represented	Bacillota	Clostridia	Clostridiales	Lachnospiraceae	Lachnoclostridium	[Clostridium] saccharolyticum	94.25	100	1420
AF90S-19M2BA	CNS0370405	10	Bacillota	Clostridia	Lachnospirales	Lachnospiraceae	Copromonas	Copromonas sp900066535	Genus	Not represented	Bacillota	Clostridia	Clostridiales	Lachnospiraceae	Lachnoclostridium	[Clostridium] asparagiforme	93.57	100	1519
AF91-01CMCA	CNS0370406	282	Bacillota	Bacilli	Lactobacillales	Lactobacillaceae	Lacticaseibacillus	Lacticaseibacillus sp900540605	Genus	Without cultured represented (MAG)	Bacillota	Bacilli	Lactobacillales	Lactobacillaceae	Lactobacillus	Lactobacillus camelliae	99.54	100	1314
AF91-01pH10A	CNS0370407	195	Bacillota	Bacilli	Lactobacillales	Lactobacillaceae	Ligilactobacillus	Ligilactobacillus ruminis	Species	Cultured represented (Human gut)	Bacillota	Bacilli	Lactobacillales	Lactobacillaceae	Lactobacillus	Lactobacillus ruminis	100	100	1551
AF91-02b2A	CNS0370408	14	Actinomycetota	Actinomycetia	Actinomycetales	Bifidobacteriaceae	Bifidobacterium	Bifidobacterium adolescentis	Species	Cultured represented (Human gut)	Actinobacteria	Actinobacteria	Bifidobacteriales	Bifidobacteriaceae	Bifidobacterium	Bifidobacterium adolescentis	99.67	100	1514
AF91-02IFCA	CNS0370409	15	Actinomycetota	Actinomycetia	Actinomycetales	Bifidobacteriaceae	Bifidobacterium	Bifidobacterium longum	Species	Cultured represented (Human gut)	Actinobacteria	Actinobacteria	Bifidobacteriales	Bifidobacteriaceae	Bifidobacterium	Bifidobacterium longum subsp. longum	100	100	1514
AF91-04b2A	CNS0370410	85	Bacillota	Bacilli	Lactobacillales	Enterococcaceae	Enterococcus	Enterococcus faecalis	Species	Cultured represented (Human gut)	Bacillota	Bacilli	Lactobacillales	Enterococcaceae	Enterococcus	Enterococcus faecalis	100	100	1549
AF91-04IFC-1A	CNS0370411	283	Bacillota	Bacilli	Lactobacillales	Lactobacillaceae	Lactiplantibacillus	Lactiplantibacillus plantarum	Species	Cultured represented (Human gut)	Bacillota	Bacilli	Lactobacillales	Lactobacillaceae	Lactobacillus	Lactobacillus plantarum subsp. plantarum	100	100	1555
AF91-04IFCA	CNS0370412	284	Bacillota	Bacilli	Lactobacillales	Lactobacillaceae	Ligilactobacillus	Ligilactobacillus acidipiscis	Species	Not represented	Bacillota	Bacilli	Lactobacillales	Lactobacillaceae	Lactobacillus	Lactobacillus acidipiscis	99.794	100	1454
AF91-08b2A	CNS0370413	14	Actinomycetota	Actinomycetia	Actinomycetales	Bifidobacteriaceae	Bifidobacterium	Bifidobacterium adolescentis	Species	Cultured represented (Human gut)	Actinobacteria	Actinobacteria	Bifidobacteriales	Bifidobacteriaceae	Bifidobacterium	Bifidobacterium adolescentis	99.67	100	1514
AF91-08IFCA	CNS0370414	115	Actinomycetota	Coriobacteriia	Coriobacteriales	Atopobiaceae	Tractidigestivibacter	Tractidigestivibacter sp000752675	Genus	Not represented	Actinobacteria	Coriobacteriia	Coriobacteriales	Atopobiaceae	Olsenella	Olsenella scatoligenes	98.52	98	1520
AF91-09b3A	CNS0370415	75	Bacillota	Clostridia	Lachnospirales	Lachnospiraceae	Copromonas	Copromonas sp900066055	Genus	Not represented	Bacillota	Clostridia	Clostridiales	Lachnospiraceae	Lachnoclostridium	[Clostridium] bolteae	93.33	100	1519
AF91-12A	CNS0370416	15	Actinomycetota	Actinomycetia	Actinomycetales	Bifidobacteriaceae	Bifidobacterium	Bifidobacterium longum	Species	Cultured represented (Human gut)	Actinobacteria	Actinobacteria	Bifidobacteriales	Bifidobacteriaceae	Bifidobacterium	Bifidobacterium longum subsp. longum	99.472	100	1514
AF92-02A	CNS0370417	14	Actinomycetota	Actinomycetia	Actinomycetales	Bifidobacteriaceae	Bifidobacterium	Bifidobacterium adolescentis	Species	Cultured represented (Human gut)	Actinobacteria	Actinobacteria	Bifidobacteriales	Bifidobacteriaceae	Bifidobacterium	Bifidobacterium adolescentis	99.01	100	1514
AF92-02b2A	CNS0370418	2	Bacillota	Bacilli	Lactobacillales	Streptococcaceae	Lactococcus	Lactococcus petauri	Species	Not represented	Bacillota	Bacilli	Lactobacillales	Streptococcaceae	Lactococcus	Lactococcus garvieae subsp. garvieae	100	100	1537
AF92-02GAA	CNS0370419	63	Bacillota	Bacilli	Lactobacillales	Lactobacillaceae	Levilactobacillus	Levilactobacillus brevis	Species	Cultured represented (Human gut)	Bacillota	Bacilli	Lactobacillales	Lactobacillaceae	Lactobacillus	Lactobacillus brevis	100	100	1554
AF92-05GAEA	CNS0370420	15	Actinomycetota	Actinomycetia	Actinomycetales	Bifidobacteriaceae	Bifidobacterium	Bifidobacterium longum	Species	Cultured represented (Human gut)	Actinobacteria	Actinobacteria	Bifidobacteriales	Bifidobacteriaceae	Bifidobacterium	Bifidobacterium longum subsp. longum	100	100	1514
AF92-12TA	CNS0370421	10	Bacillota	Clostridia	Lachnospirales	Lachnospiraceae	Copromonas	Copromonas sp900066535	Genus	Not represented	Bacillota	Clostridia	Clostridiales	Lachnospiraceae	Blautia	[Ruminococcus] gnavus	92.7	99	1519
AF93-03b3A	CNS0370422	8	Actinomycetota	Actinomycetia	Actinomycetales	Bifidobacteriaceae	Bifidobacterium	Bifidobacterium pseudocatenulatum	Species	Cultured represented (Human gut)	Actinobacteria	Actinobacteria	Bifidobacteriales	Bifidobacteriaceae	Bifidobacterium	Bifidobacterium pseudocatenulatum	99.86	100	1425
AF94-01DM3A	CNS0370423	285	Actinomycetota	Coriobacteriia	Coriobacteriales	Coriobacteriaceae	Collinsella	Collinsella stercoripullorum	Species	Without cultured represented (MAG)	Actinobacteria	Coriobacteriia	Coriobacteriales	Coriobacteriaceae	Collinsella	Collinsella ihuae	97.72	99	1495
AF94-01pH10A	CNS0370424	286	Bacillota	Clostridia	Lachnospirales	Lachnospiraceae	Blautia	Blautia sp900541955	Genus	Without cultured represented (MAG)	Bacillota	Clostridia	Clostridiales	Lachnospiraceae	Blautia	Blautia hansenii	97.54	100	1344
AF94-03DA	CNS0370425	41	Bacillota	Clostridia	Oscillospirales	Butyricicoccaceae	Agathobaculum	Agathobaculum butyriciproducens	Species	Cultured represented (Human gut)	Bacillota	Clostridia	Clostridiales	Ruminococcaceae	Butyricicoccus	Butyricicoccus pullicaecorum	96.05	100	1519
AF94-12M2BA	CNS0370426	287	Bacillota	Bacilli	Staphylococcales	Staphylococcaceae	Staphylococcus	Staphylococcus capitis	Species	Cultured represented (Human gut)	Bacillota	Bacilli	Bacillales	Staphylococcaceae	Staphylococcus	Staphylococcus aureus	100	99	1539
AF94-15DT-1A	CNS0370427	15	Actinomycetota	Actinomycetia	Actinomycetales	Bifidobacteriaceae	Bifidobacterium	Bifidobacterium longum	Species	Cultured represented (Human gut)	Actinobacteria	Actinobacteria	Bifidobacteriales	Bifidobacteriaceae	Bifidobacterium	Bifidobacterium longum subsp. longum	100	100	1514
AF94-18M2BA	CNS0370428	288	Bacillota	Bacilli	Lactobacillales	Streptococcaceae	Streptococcus	Streptococcus infantarius	Species	Cultured represented (Human gut)	Bacillota	Bacilli	Lactobacillales	Streptococcaceae	Streptococcus	Streptococcus infantarius subsp. infantarius	100	100	1537
AF94-35M2BA	CNS0370429	149	Bacillota	Clostridia	Lachnospirales	Lachnospiraceae	Faecalimonas	Faecalimonas umbilicata	Species	Not represented	Bacillota	Clostridia	Clostridiales	Lachnospiraceae	Blautia	[Ruminococcus] gnavus	95.49	100	1524
AF94-39M2A	CNS0370430	289	Bacillota	Clostridia	Lachnospirales	Lachnospiraceae	Clostridium_Q	Clostridium_Q sp000435655	Genus	Without cultured represented (MAG)	Bacillota	Clostridia	Clostridiales	Lachnospiraceae	Lachnoclostridium	[Clostridium] saccharolyticum	94.8	100	1519
AF94-39M2BA	CNS0370431	149	Bacillota	Clostridia	Lachnospirales	Lachnospiraceae	Faecalimonas	Faecalimonas umbilicata	Species	Not represented	Bacillota	Clostridia	Clostridiales	Lachnospiraceae	Blautia	[Ruminococcus] torques	95.61	100	1519
AF95-06DT-1A	CNS0370432	290	Bacillota	Bacilli	Lactobacillales	Lactobacillaceae	Limosilactobacillus	Limosilactobacillus mucosae	Species	Cultured represented (Human gut)	Bacillota	Bacilli	Lactobacillales	Lactobacillaceae	Lactobacillus	Lactobacillus mucosae	100	100	1565
AF96-01D-1A	CNS0370433	8	Actinomycetota	Actinomycetia	Actinomycetales	Bifidobacteriaceae	Bifidobacterium	Bifidobacterium pseudocatenulatum	Species	Cultured represented (Human gut)	Actinobacteria	Actinobacteria	Bifidobacteriales	Bifidobacteriaceae	Bifidobacterium	Bifidobacterium pseudocatenulatum	99.538	100	1516
AF96-01DA	CNS0370434	8	Actinomycetota	Actinomycetia	Actinomycetales	Bifidobacteriaceae	Bifidobacterium	Bifidobacterium pseudocatenulatum	Species	Cultured represented (Human gut)	Actinobacteria	Actinobacteria	Bifidobacteriales	Bifidobacteriaceae	Bifidobacterium	Bifidobacterium pseudocatenulatum	99.538	100	1516
AF96-08pH9A	CNS0370435	10	Bacillota	Clostridia	Lachnospirales	Lachnospiraceae	Copromonas	Copromonas sp900066535	Genus	Not represented	Bacillota	Clostridia	Clostridiales	Lachnospiraceae	Blautia	[Ruminococcus] gnavus	92.59	98	1520
AF96-09pH9TA	CNS0370436	10	Bacillota	Clostridia	Lachnospirales	Lachnospiraceae	Copromonas	Copromonas sp900066535	Genus	Not represented	Bacillota	Clostridia	Clostridiales	Lachnospiraceae	Lachnoclostridium	[Clostridium] clostridioforme	93.07	100	1636
AF96-10M2bTA	CNS0370437	14	Actinomycetota	Actinomycetia	Actinomycetales	Bifidobacteriaceae	Bifidobacterium	Bifidobacterium adolescentis	Species	Cultured represented (Human gut)	Actinobacteria	Actinobacteria	Bifidobacteriales	Bifidobacteriaceae	Bifidobacterium	Bifidobacterium adolescentis	99.694	100	1306
AF96-13pH10TA	CNS0370438	4	Bacillota	Bacilli	Erysipelotrichales	Coprobacillaceae	Faecalibacillus	Faecalibacillus intestinalis	Species	Cultured represented (Human gut)	Bacillota	Erysipelotrichia	Erysipelotrichales	Erysipelotrichaceae	Erysipelatoclostridium	[Clostridium] cocleatum	92.97	100	1513
AF96-14M2BTA	CNS0370439	161	Bacillota	Clostridia	Lachnospirales	Lachnospiraceae	Copromonas	Copromonas sp900066785	Genus	Not represented	Bacillota	Clostridia	Clostridiales	Lachnospiraceae	Blautia	[Ruminococcus] gnavus	92.72	100	1518
AF96-34DTA	CNS0370440	7	Bacillota	Clostridia	Lachnospirales	Lachnospiraceae	Clostridium_Q	Clostridium_Q fessum	Species	Cultured represented (Human gut)	Bacillota	Clostridia	Clostridiales	Lachnospiraceae	Lachnoclostridium	[Clostridium] symbiosum	96.05	100	1519
AF96-43M2TA	CNS0370441	14	Actinomycetota	Actinomycetia	Actinomycetales	Bifidobacteriaceae	Bifidobacterium	Bifidobacterium adolescentis	Species	Cultured represented (Human gut)	Actinobacteria	Actinobacteria	Bifidobacteriales	Bifidobacteriaceae	Bifidobacterium	Bifidobacterium adolescentis	99.694	100	1306
AF97-02pH9	CNS0370442	8	Actinomycetota	Actinomycetia	Actinomycetales	Bifidobacteriaceae	Bifidobacterium	Bifidobacterium pseudocatenulatum	Species	Cultured represented (Human gut)	Actinobacteria	Actinobacteria	Bifidobacteriales	Bifidobacteriaceae	Bifidobacterium	Bifidobacterium pseudocatenulatum	100	100	981
AF97-07pH10A	CNS0370443	280	Bacillota	Clostridia	Oscillospirales	Butyricicoccaceae	Agathobaculum	Agathobaculum sp900544475	Genus	Without cultured represented (MAG)	Bacillota	Clostridia	Clostridiales	Ruminococcaceae	Butyricicoccus	Butyricicoccus pullicaecorum	96.93	100	1041
AF97-08DTA	CNS0370444	10	Bacillota	Clostridia	Lachnospirales	Lachnospiraceae	Copromonas	Copromonas sp900066535	Genus	Not represented	Bacillota	Clostridia	Clostridiales	Lachnospiraceae	Blautia	[Ruminococcus] gnavus	94.06	99	1349
AF97-11M2TA	CNS0370445	146	Bacillota	Clostridia	Lachnospirales	Lachnospiraceae	Choladocola	Choladocola sp003480725	Genus	Not represented	Bacillota	Clostridia	Clostridiales	Lachnospiraceae	Agathobacter		96.72	98	1024
AF98-09	CNS0370446	97	Bacillota	Clostridia	Lachnospirales	Lachnospiraceae	Blautia_A	Blautia_A obeum	Species	Cultured represented (Human gut)	Bacillota	Clostridia	Clostridiales	Lachnospiraceae	Blautia	Blautia obeum	99.8	100	983
AF98-16	CNS0370447	66	Bacillota	Bacilli	Erysipelotrichales	Erysipelotrichaceae	Holdemanella	Holdemanella biformis	Species	Cultured represented (Human gut)	Bacillota	Erysipelotrichia	Erysipelotrichales	Erysipelotrichaceae	Holdemanella	Holdemanella biformis	99.935	100	1528
AF98-17	CNS0370448	130	Bacillota	Clostridia	Lachnospirales	Lachnospiraceae	Blautia_A	Blautia_A massiliensis	Species	Cultured represented (Human gut)	Bacillota	Clostridia	Clostridiales	Lachnospiraceae	Blautia	Blautia massiliensis	98.97	100	1036
AF98-23	CNS0370449	291	Actinomycetota	Actinomycetia	Propionibacteriales	Propionibacteriaceae	Cutibacterium	Cutibacterium acnes	Species	Cultured represented (Human gut)	Actinobacteria	Actinobacteria	Propionibacteriales	Propionibacteriaceae	Cutibacterium	Cutibacterium acnes	100	100	1513
AF98-24	CNS0370450	105	Bacillota	Clostridia	Lachnospirales	Lachnospiraceae	Blautia_A	Blautia_A wexlerae	Species	Cultured represented (Human gut)	Bacillota	Clostridia	Clostridiales	Lachnospiraceae	Blautia	Blautia obeum	99.69	98	1369
AF98-27	CNS0370451	292	Bacteroidota	Bacteroidia	Bacteroidales	Bacteroidaceae	Prevotella	Prevotella copri_A	Species	Not represented	Bacteroidetes	Bacteroidia	Bacteroidales	Prevotellaceae	Prevotella	Prevotella copri	98.71	99	1317
AF98-31	CNS0370452	222	Bacillota	Bacilli	Erysipelotrichales	Erysipelotrichaceae	Holdemanella	Holdemanella sp900556915	Genus	Cultured represented (Human gut)	Bacillota	Erysipelotrichia	Erysipelotrichales	Erysipelotrichaceae	Holdemanella	Holdemanella biformis	98.95	100	1529
AF98-34	CNS0370453	150	Bacteroidota	Bacteroidia	Bacteroidales	Bacteroidaceae	Bacteroides	Bacteroides intestinalis	Species	Cultured represented (Human gut)	Bacteroidetes	Bacteroidia	Bacteroidales	Bacteroidaceae	Bacteroides	Bacteroides intestinalis	100	100	1511
AF98-36	CNS0370454	133	Bacillota	Clostridia	Lachnospirales	Lachnospiraceae	Blautia_A	Blautia_A sp900120195	Genus	Not represented	Bacillota	Clostridia	Clostridiales	Lachnospiraceae	Blautia	Blautia	99.868	99	1518
AF98-44	CNS0370455	14	Actinomycetota	Actinomycetia	Actinomycetales	Bifidobacteriaceae	Bifidobacterium	Bifidobacterium adolescentis	Species	Cultured represented (Human gut)	Actinobacteria	Actinobacteria	Bifidobacteriales	Bifidobacteriaceae	Bifidobacterium	Bifidobacterium adolescentis	98.94	100	1514
AF98-46	CNS0370456	8	Actinomycetota	Actinomycetia	Actinomycetales	Bifidobacteriaceae	Bifidobacterium	Bifidobacterium pseudocatenulatum	Species	Cultured represented (Human gut)	Actinobacteria	Actinobacteria	Bifidobacteriales	Bifidobacteriaceae	Bifidobacterium	Bifidobacterium pseudocatenulatum	100	100	983
AF98-49	CNS0370457	138	Bacillota	Clostridia	Lachnospirales	Lachnospiraceae	Dorea_A	Dorea_A longicatena_B	Species	Not represented	Bacillota	Clostridia	Clostridiales	Lachnospiraceae	Dorea	Dorea longicatena	99.34	99	1520
AF98-51	CNS0370458	84	Bacillota	Clostridia	Lachnospirales	Lachnospiraceae	Blautia_A	Blautia_A sp003471165	Genus	Not represented	Bacillota	Clostridia	Clostridiales	Lachnospiraceae	Blautia	Blautia luti	97.86	100	1074
AF98-54	CNS0370459	140	Bacteroidota	Bacteroidia	Bacteroidales	Bacteroidaceae	Bacteroides	Bacteroides eggerthii	Species	Cultured represented (Human gut)	Bacteroidetes	Bacteroidia	Bacteroidales	Bacteroidaceae	Bacteroides	Bacteroides eggerthii	99.868	100	1515
AF98-55	CNS0370460	77	Bacillota	Negativicutes	Selenomonadales	Selenomonadaceae	Megamonas	Megamonas funiformis	Species	Cultured represented (Human gut)	Bacillota	Negativicutes	Selenomonadales	Veillonellaceae	Megamonas	Megamonas funiformis	97.925	100	1060
AF99-08	CNS0370461	130	Bacillota	Clostridia	Lachnospirales	Lachnospiraceae	Blautia_A	Blautia_A massiliensis	Species	Cultured represented (Human gut)	Bacillota	Clostridia	Clostridiales	Lachnospiraceae	Blautia	Blautia massiliensis	99.23	100	914
AF99-11	CNS0370462	293	Bacillota	Clostridia	Lachnospirales	Lachnospiraceae	Eubacterium_I	Eubacterium_I ramulus_A	Species	Not represented	Bacillota	Clostridia	Clostridiales	Lachnospiraceae	Agathobacter	Eubacterium ramulus	98.55	99	1521
AF99-31	CNS0370463	74	Bacillota	Clostridia	Lachnospirales	Lachnospiraceae	Dorea	Dorea formicigenerans	Species	Cultured represented (Human gut)	Bacillota	Clostridia	Clostridiales	Lachnospiraceae	Dorea	Dorea formicigenerans	99.868	100	1519
AF99-32	CNS0370464	124	Bacillota	Clostridia	Lachnospirales	Lachnospiraceae	Coprococcus	Coprococcus eutactus_A	Species	Not represented	Bacillota	Clostridia	Clostridiales	Lachnospiraceae	Coprococcus	Coprococcus eutactus	99.733	99	1506
AF99-42	CNS0370465	249	Bacillota	Clostridia	Lachnospirales	Lachnospiraceae	Blautia_A	Blautia_A obeum_B	Species	Cultured represented (Human gut)	Bacillota	Clostridia	Clostridiales	Lachnospiraceae	Blautia	Blautia	99.735	99	1518
AF99-45	CNS0370466	125	Bacillota	Clostridia	Lachnospirales	Lachnospiraceae	Bariatricus	Bariatricus comes	Species	Cultured represented (Human gut)	Bacillota	Clostridia	Clostridiales	Lachnospiraceae	Coprococcus	Coprococcus comes	99.508	100	1424
AF99-57	CNS0370467	15	Actinomycetota	Actinomycetia	Actinomycetales	Bifidobacteriaceae	Bifidobacterium	Bifidobacterium longum	Species	Cultured represented (Human gut)	Actinobacteria	Actinobacteria	Bifidobacteriales	Bifidobacteriaceae	Bifidobacterium	Bifidobacterium longum subsp. longum	100	100	1514
AFF13-10A	CNS0370468	87	Actinomycetota	Actinomycetia	Actinomycetales	Bifidobacteriaceae	Bifidobacterium	Bifidobacterium globosum	Species	Cultured represented (Human gut)	Actinobacteria	Actinobacteria	Bifidobacteriales	Bifidobacteriaceae	Bifidobacterium	Bifidobacterium pseudolongum	99.935	100	1528
AFF13-13A	CNS0370469	294	Actinomycetota	Actinomycetia	Actinomycetales	Bifidobacteriaceae	Bifidobacterium	Bifidobacterium breve	Species	Cultured represented (Human gut)	Actinobacteria	Actinobacteria	Bifidobacteriales	Bifidobacteriaceae	Bifidobacterium	Bifidobacterium breve	99.41	100	1519
AFF13-17A	CNS0370470	145	Bacillota	Bacilli	Erysipelotrichales	Erysipelotrichaceae	Longicatena	Longicatena caecimuris	Species	Cultured represented (Human gut)	Bacillota	Erysipelotrichia	Erysipelotrichales	Erysipelotrichaceae	Faecalitalea	Faecalitalea cylindroides	98.65	97	1526
AFF13-24A	CNS0370471	295	Bacillota	Clostridia	Lachnospirales	Lachnospiraceae	Enterocloster	Enterocloster clostridioformis	Species	Cultured represented (Human gut)	Bacillota	Clostridia	Clostridiales	Lachnospiraceae	Lachnoclostridium	[Clostridium] clostridioforme	99.67	100	1520
AFF13-5A	CNS0370472	246	Bacillota	Negativicutes	Veillonellales	Megasphaeraceae	Caecibacter	Caecibacter hominis	Species	Cultured represented (Human gut)	Bacillota	Negativicutes	Selenomonadales	Veillonellaceae	Anaeroglobus	Colibacter massiliensis	92.28	99	1556
AFF13-7A	CNS0370473	189	Bacillota	Clostridia	Oscillospirales	Ruminococcaceae	Faecalibacterium	Faecalibacterium prausnitzii_G	Species	Not represented	Bacillota	Clostridia	Clostridiales	Ruminococcaceae	Faecalibacterium	Faecalibacterium prausnitzii	98.51	98	1499
AM01-30	CNS0020008	296	Bacillota	Clostridia	Oscillospirales	Ruminococcaceae	Harryflintia	Harryflintia acetispora	Species	Cultured represented (Human gut)	Bacillota	Clostridia	Clostridiales	Ruminococcaceae	Harryflintia	Provencibacterium massiliense	99.87	99	1502
AM02-11W	CNS0370474	156	Bacteroidota	Bacteroidia	Bacteroidales	Bacteroidaceae	Bacteroides	Bacteroides caccae	Species	Cultured represented (Human gut)	Bacteroidetes	Bacteroidia	Bacteroidales	Bacteroidaceae	Bacteroides	Bacteroides caccae	99.736	100	1517
AM02-17W	CNS0370475	59	Bacteroidota	Bacteroidia	Bacteroidales	Bacteroidaceae	Bacteroides	Bacteroides cellulosilyticus	Species	Cultured represented (Human gut)	Bacteroidetes	Bacteroidia	Bacteroidales	Bacteroidaceae	Bacteroides	Bacteroides cellulosilyticus	99.934	100	1511
AM02-29W	CNS0370476	21	Bacteroidota	Bacteroidia	Bacteroidales	Bacteroidaceae	Phocaeicola	Phocaeicola vulgatus	Species	Cultured represented (Human gut)	Bacteroidetes	Bacteroidia	Bacteroidales	Bacteroidaceae	Bacteroides	Bacteroides vulgatus	100	99	1516
AM02-4W	CNS0370477	51	Bacillota	Bacilli	Lactobacillales	Streptococcaceae	Streptococcus	Streptococcus koreensis	Species	Not represented	Bacillota	Bacilli	Lactobacillales	Streptococcaceae	Streptococcus	Streptococcus parasanguinis	98.89	100	1537
AM02-6W	CNS0370478	150	Bacteroidota	Bacteroidia	Bacteroidales	Bacteroidaceae	Bacteroides	Bacteroides intestinalis	Species	Cultured represented (Human gut)	Bacteroidetes	Bacteroidia	Bacteroidales	Bacteroidaceae	Bacteroides	Bacteroides intestinalis	99.934	100	1511
AM03-12X	CNS0370479	352	Bacillota	Bacilli	Lactobacillales	Streptococcaceae	Streptococcus	Streptococcus parasanguinis_C	Species	Not represented	Bacillota	Bacilli	Lactobacillales	Streptococcaceae	Streptococcus	Streptococcus parasanguinis	99.934	99	1534
AM03-15X	CNS0370480	65	Bacillota	Bacilli	Lactobacillales	Streptococcaceae	Streptococcus	Streptococcus salivarius	Species	Cultured represented (Human gut)	Bacillota	Bacilli	Lactobacillales	Streptococcaceae	Streptococcus	Streptococcus equinus	100	100	1536
AM03-31X	CNS0370481	58	Bacteroidota	Bacteroidia	Bacteroidales	Tannerellaceae	Parabacteroides	Parabacteroides distasonis	Species	Cultured represented (Human gut)	Bacteroidetes	Bacteroidia	Bacteroidales	Tannerellaceae	Parabacteroides	Parabacteroides distasonis	99.37	100	1428
AM03-4X	CNS0370482	51	Bacillota	Bacilli	Lactobacillales	Streptococcaceae	Streptococcus	Streptococcus koreensis	Species	Not represented	Bacillota	Bacilli	Lactobacillales	Streptococcaceae	Streptococcus	Streptococcus parasanguinis	98.96	100	1537
AM04-33	CNS0020016	115	Actinomycetota	Coriobacteriia	Coriobacteriales	Atopobiaceae	Tractidigestivibacter	Tractidigestivibacter sp000752675	Genus	Not represented	Actinobacteria	Coriobacteriia	Coriobacteriales	Atopobiaceae	Olsenella	Olsenella scatoligenes	99.66	98	1503
AM04S-03	CNS0370483	113	Bacillota	Clostridia	Oscillospirales	Acutalibacteraceae	Ruminococcus_E	Ruminococcus_E bromii_B	Species	Not represented	Bacillota	Clostridia	Clostridiales	Ruminococcaceae	Ruminococcus	Ruminococcus bromii	99.59	96	1518
AM04S-05	CNS0370484	21	Bacteroidota	Bacteroidia	Bacteroidales	Bacteroidaceae	Phocaeicola	Phocaeicola vulgatus	Species	Cultured represented (Human gut)	Bacteroidetes	Bacteroidia	Bacteroidales	Bacteroidaceae	Bacteroides	Bacteroides vulgatus	99.74	100	1516
AM04S-08	CNS0370485	120	Actinomycetota	Coriobacteriia	Coriobacteriales	Coriobacteriaceae	Collinsella	Collinsella sp003459245	Genus	Cultured represented (Human gut)	Actinobacteria	Coriobacteriia	Coriobacteriales	Coriobacteriaceae	Collinsella	Collinsella aerofaciens	99.93	99	1494
AM04S-10	CNS0370488	21	Bacteroidota	Bacteroidia	Bacteroidales	Bacteroidaceae	Phocaeicola	Phocaeicola vulgatus	Species	Cultured represented (Human gut)	Bacteroidetes	Bacteroidia	Bacteroidales	Bacteroidaceae	Bacteroides	Bacteroides vulgatus	99.93	99	1516
AM04S-104	CNS0370486	312	Bacillota	Clostridia	Lachnospirales	Lachnospiraceae	Blautia_A	Blautia_A faecis	Species	Cultured represented (Human gut)	Bacillota	Clostridia	Clostridiales	Lachnospiraceae	Blautia	Blautia faecis	99.67	92	1311
AM04S-109	CNS0370487	58	Bacteroidota	Bacteroidia	Bacteroidales	Tannerellaceae	Parabacteroides	Parabacteroides distasonis	Species	Cultured represented (Human gut)	Bacteroidetes	Bacteroidia	Bacteroidales	Tannerellaceae	Parabacteroides	Parabacteroides distasonis	99.54	99	1513
AM04S-15	CNS0370489	265	Bacillota	Clostridia	Oscillospirales	Acutalibacteraceae	Ruminococcus_E	Ruminococcus_E sp003526955	Genus	Cultured represented (Human gut)	Bacillota	Clostridia	Clostridiales	Ruminococcaceae	Ruminococcus	Ruminococcus bromii	97.48	96	1369
AM04S-16	CNS0370490	265	Bacillota	Clostridia	Oscillospirales	Acutalibacteraceae	Ruminococcus_E	Ruminococcus_E sp003526955	Genus	Cultured represented (Human gut)	Bacillota	Clostridia	Clostridiales	Ruminococcaceae	Ruminococcus	Ruminococcus bromii	97.48	91	1442
AM04S-29	CNS0370491	120	Actinomycetota	Coriobacteriia	Coriobacteriales	Coriobacteriaceae	Collinsella	Collinsella sp003459245	Genus	Cultured represented (Human gut)	Actinobacteria	Coriobacteriia	Coriobacteriales	Coriobacteriaceae	Collinsella	Collinsella aerofaciens	99.93	99	1494
AM04S-30	CNS0370492	14	Actinomycetota	Actinomycetia	Actinomycetales	Bifidobacteriaceae	Bifidobacterium	Bifidobacterium adolescentis	Species	Cultured represented (Human gut)	Actinobacteria	Actinobacteria	Bifidobacteriales	Bifidobacteriaceae	Bifidobacterium	Bifidobacterium adolescentis	99.54	100	1517
AM04S-32	CNS0370493	15	Actinomycetota	Actinomycetia	Actinomycetales	Bifidobacteriaceae	Bifidobacterium	Bifidobacterium longum	Species	Cultured represented (Human gut)	Actinobacteria	Actinobacteria	Bifidobacteriales	Bifidobacteriaceae	Bifidobacterium	Bifidobacterium longum subsp. longum	100	100	1514
AM04S-33	CNS0370494	429	Bacillota	Bacilli	Lactobacillales	Lactobacillaceae	Leuconostoc	Leuconostoc mesenteroides	Species	Cultured represented (Human gut)	Bacillota	Bacilli	Lactobacillales	Leuconostocaceae	Leuconostoc	Leuconostoc mesenteroides	100	100	1539
AM04S-34	CNS0370495	15	Actinomycetota	Actinomycetia	Actinomycetales	Bifidobacteriaceae	Bifidobacterium	Bifidobacterium longum	Species	Cultured represented (Human gut)	Actinobacteria	Actinobacteria	Bifidobacteriales	Bifidobacteriaceae	Bifidobacterium	Bifidobacterium longum subsp. longum	100	100	1514
AM04S-36	CNS0370496	8	Actinomycetota	Actinomycetia	Actinomycetales	Bifidobacteriaceae	Bifidobacterium	Bifidobacterium pseudocatenulatum	Species	Cultured represented (Human gut)	Actinobacteria	Actinobacteria	Bifidobacteriales	Bifidobacteriaceae	Bifidobacterium	Bifidobacterium pseudocatenulatum	99.87	100	1515
AM04S-37	CNS0370497	8	Actinomycetota	Actinomycetia	Actinomycetales	Bifidobacteriaceae	Bifidobacterium	Bifidobacterium pseudocatenulatum	Species	Cultured represented (Human gut)	Actinobacteria	Actinobacteria	Bifidobacteriales	Bifidobacteriaceae	Bifidobacterium	Bifidobacterium pseudocatenulatum	100	100	1516
AM04S-38	CNS0370498	120	Actinomycetota	Coriobacteriia	Coriobacteriales	Coriobacteriaceae	Collinsella	Collinsella sp003459245	Genus	Cultured represented (Human gut)	Actinobacteria	Coriobacteriia	Coriobacteriales	Coriobacteriaceae	Collinsella	Collinsella aerofaciens	99.93	99	1494
AM04S-40	CNS0370499	1	Pseudomonadota	Gammaproteobacteria	Enterobacterales	Enterobacteriaceae	Escherichia	Escherichia coli	Species	Cultured represented (Human gut)	Pseudomonadota	Gammaproteobacteria	Enterobacteriales	Enterobacteriaceae	Escherichia-Shigella	Escherichia coli	99.93	100	1421
AM04S-41	CNS0370500	355	Bacillota	Bacilli	Bacillales	Bacillaceae_G	Bacillus_A	Bacillus_A paranthracis	Species	Cultured represented (Human gut)	Bacillota	Bacilli	Bacillales	Bacillaceae	Bacillus	Bacillus cereus	99.81	100	1540
AM04S-42	CNS0370501	355	Bacillota	Bacilli	Bacillales	Bacillaceae_G	Bacillus_A	Bacillus_A paranthracis	Species	Cultured represented (Human gut)	Bacillota	Bacilli	Bacillales	Bacillaceae	Bacillus	Bacillus cereus	99.81	100	1540
AM04S-44	CNS0370502	233	Actinomycetota	Actinomycetia	Actinomycetales	Bifidobacteriaceae	Bifidobacterium	Bifidobacterium animalis	Species	Cultured represented (Human gut)	Actinobacteria	Actinobacteria	Bifidobacteriales	Bifidobacteriaceae	Bifidobacterium	Bifidobacterium animalis subsp. lactis	100	100	1526
AM04S-46	CNS0370503	233	Actinomycetota	Actinomycetia	Actinomycetales	Bifidobacteriaceae	Bifidobacterium	Bifidobacterium animalis	Species	Cultured represented (Human gut)	Actinobacteria	Actinobacteria	Bifidobacteriales	Bifidobacteriaceae	Bifidobacterium	Bifidobacterium animalis subsp. lactis	100	100	1526
AM04S-49	CNS0370504	21	Bacteroidota	Bacteroidia	Bacteroidales	Bacteroidaceae	Phocaeicola	Phocaeicola vulgatus	Species	Cultured represented (Human gut)	Bacteroidetes	Bacteroidia	Bacteroidales	Bacteroidaceae	Bacteroides	Bacteroides vulgatus	99.93	99	1516
AM04S-50	CNS0370505	21	Bacteroidota	Bacteroidia	Bacteroidales	Bacteroidaceae	Phocaeicola	Phocaeicola vulgatus	Species	Cultured represented (Human gut)	Bacteroidetes	Bacteroidia	Bacteroidales	Bacteroidaceae	Bacteroides	Bacteroides vulgatus	99.74	100	1516
AM04S-51	CNS0370506	265	Bacillota	Clostridia	Oscillospirales	Acutalibacteraceae	Ruminococcus_E	Ruminococcus_E sp003526955	Genus	Cultured represented (Human gut)	Bacillota	Clostridia	Clostridiales	Ruminococcaceae	Ruminococcus	Ruminococcus bromii	95.89	96	1526
AM04S-55	CNS0370507	14	Actinomycetota	Actinomycetia	Actinomycetales	Bifidobacteriaceae	Bifidobacterium	Bifidobacterium adolescentis	Species	Cultured represented (Human gut)	Actinobacteria	Actinobacteria	Bifidobacteriales	Bifidobacteriaceae	Bifidobacterium	Bifidobacterium adolescentis	99.54	100	1517
AM04S-56	CNS0370508	233	Actinomycetota	Actinomycetia	Actinomycetales	Bifidobacteriaceae	Bifidobacterium	Bifidobacterium animalis	Species	Cultured represented (Human gut)	Actinobacteria	Actinobacteria	Bifidobacteriales	Bifidobacteriaceae	Bifidobacterium	Bifidobacterium animalis subsp. lactis	100	100	1526
AM04S-57	CNS0370509	233	Actinomycetota	Actinomycetia	Actinomycetales	Bifidobacteriaceae	Bifidobacterium	Bifidobacterium animalis	Species	Cultured represented (Human gut)	Actinobacteria	Actinobacteria	Bifidobacteriales	Bifidobacteriaceae	Bifidobacterium	Bifidobacterium animalis subsp. lactis	100	100	1526
AM04S-64	CNS0370510	380	Bacillota	Bacilli	Bacillales	Bacillaceae	Bacillus	Bacillus velezensis	Species	Not represented	Bacillota	Bacilli	Bacillales	Bacillaceae	Bacillus	Bacillus amyloliquefaciens	100	100	1498
AM04S-70	CNS0370511	42	Bacillota	Bacilli	Lactobacillales	Lactobacillaceae	Lactobacillus	Lactobacillus acidophilus	Species	Cultured represented (Human gut)	Bacillota	Bacilli	Lactobacillales	Lactobacillaceae	Lactobacillus	Lactobacillus acidophilus	100	100	1552
AM04S-98	CNS0370512	8	Actinomycetota	Actinomycetia	Actinomycetales	Bifidobacteriaceae	Bifidobacterium	Bifidobacterium pseudocatenulatum	Species	Cultured represented (Human gut)	Actinobacteria	Actinobacteria	Bifidobacteriales	Bifidobacteriaceae	Bifidobacterium	Bifidobacterium pseudocatenulatum	99.87	100	1515
AM04S-99	CNS0370513	15	Actinomycetota	Actinomycetia	Actinomycetales	Bifidobacteriaceae	Bifidobacterium	Bifidobacterium longum	Species	Cultured represented (Human gut)	Actinobacteria	Actinobacteria	Bifidobacteriales	Bifidobacteriaceae	Bifidobacterium	Bifidobacterium longum subsp. longum	100	100	1514
AM05-1	CNS0020877	41	Bacillota	Clostridia	Oscillospirales	Butyricicoccaceae	Agathobaculum	Agathobaculum butyriciproducens	Species	Cultured represented (Human gut)	Bacillota	Clostridia	Clostridiales	Ruminococcaceae	Butyricicoccus	Butyricicoccus pullicaecorum	95.8	100	1519
AM05-11	CNS0020585	260	Bacillota	Negativicutes	Acidaminococcales	Acidaminococcaceae	Acidaminococcus	Acidaminococcus provencensis	Species	Not represented	Bacillota	Negativicutes	Selenomonadales	Acidaminococcaceae	Acidaminococcus	Acidaminococcus timonensis	96.94	99	1544
AM05-17	CNS0020871	115	Actinomycetota	Coriobacteriia	Coriobacteriales	Atopobiaceae	Tractidigestivibacter	Tractidigestivibacter sp000752675	Genus	Not represented	Actinobacteria	Coriobacteriia	Coriobacteriales	Atopobiaceae	Olsenella	Olsenella scatoligenes	99.66	98	1503
AM05-22	CNS0370514	297	Bacillota	Clostridia	Lachnospirales	Lachnospiraceae	Clostridium_AP	Clostridium_AP scindens	Species	Cultured represented (Human gut)	Bacillota	Clostridia	Clostridiales	Lachnospiraceae	Lachnoclostridium	[Clostridium] scindens	99.934	100	1523
AM05-23	CNS0020828	298	Bacillota	Clostridia	Eubacteriales	Eubacteriaceae	Eubacterium	Eubacterium maltosivorans	Species	Cultured represented (Human gut)	Bacillota	Clostridia	Clostridiales	Eubacteriaceae	Eubacterium	Eubacterium limosum	99.8	100	1511
AM05-7	CNS0020202	115	Actinomycetota	Coriobacteriia	Coriobacteriales	Atopobiaceae	Tractidigestivibacter	Tractidigestivibacter sp000752675	Genus	Not represented	Actinobacteria	Coriobacteriia	Coriobacteriales	Atopobiaceae	Olsenella	Olsenella scatoligenes	99.66	98	1503
AM07-1	CNS0370517	145	Bacillota	Bacilli	Erysipelotrichales	Erysipelotrichaceae	Longicatena	Longicatena caecimuris	Species	Cultured represented (Human gut)	Bacillota	Erysipelotrichia	Erysipelotrichales	Erysipelotrichaceae	Faecalitalea	Faecalitalea cylindroides	98.71	97	1526
AM07-11	CNS0370515	14	Actinomycetota	Actinomycetia	Actinomycetales	Bifidobacteriaceae	Bifidobacterium	Bifidobacterium adolescentis	Species	Cultured represented (Human gut)	Actinobacteria	Actinobacteria	Bifidobacteriales	Bifidobacteriaceae	Bifidobacterium	Bifidobacterium adolescentis	99.01	100	1512
AM07-12	CNS0020676	145	Bacillota	Bacilli	Erysipelotrichales	Erysipelotrichaceae	Longicatena	Longicatena caecimuris	Species	Cultured represented (Human gut)	Bacillota	Erysipelotrichia	Erysipelotrichales	Erysipelotrichaceae	Faecalitalea	Faecalitalea cylindroides	98.71	97	1526
AM07-14	CNS0370516	27	Bacteroidota	Bacteroidia	Bacteroidales	Bacteroidaceae	Bacteroides	Bacteroides uniformis	Species	Cultured represented (Human gut)	Bacteroidetes	Bacteroidia	Bacteroidales	Bacteroidaceae	Bacteroides	Bacteroides uniformis	99.802	99	1515
AM07-15	CNS0020800	299	Bacillota	Clostridia	Oscillospirales	Butyricicoccaceae	Pseudobutyricicoccus	Pseudobutyricicoccus sp003477405	Genus	Not represented	Bacillota	Clostridia	Clostridiales	Ruminococcaceae	Intestinimonas	Intestinimonas butyriciproducens	92.14	100	1521
AM07-16	CNS0020210	279	Bacteroidota	Bacteroidia	Bacteroidales	Tannerellaceae	Parabacteroides	Parabacteroides bouchesdurhonensis	Species	Not represented	Bacteroidetes	Bacteroidia	Bacteroidales	Tannerellaceae	Parabacteroides	Parabacteroides merdae	95.6	100	1515
AM07-18	CNS0020354	27	Bacteroidota	Bacteroidia	Bacteroidales	Bacteroidaceae	Bacteroides	Bacteroides uniformis	Species	Cultured represented (Human gut)	Bacteroidetes	Bacteroidia	Bacteroidales	Bacteroidaceae	Bacteroides	Bacteroides uniformis	99.8	99	1515
AM07-19	CNS0020857	94	Bacillota	Clostridia	Lachnospirales	Lachnospiraceae	Enterocloster	Enterocloster bolteae	Species	Cultured represented (Human gut)	Bacillota	Clostridia	Clostridiales	Lachnospiraceae	Lachnoclostridium	[Clostridium] clostridioforme	99.87	100	1520
AM07-21	CNS0020865	84	Bacillota	Clostridia	Lachnospirales	Lachnospiraceae	Blautia_A	Blautia_A sp003471165	Genus	Not represented	Bacillota	Clostridia	Clostridiales	Lachnospiraceae	Blautia	Blautia luti	97.92	98	1518
AM07-22C	CNS0370518	51	Bacillota	Bacilli	Lactobacillales	Streptococcaceae	Streptococcus	Streptococcus koreensis	Species	Not represented	Bacillota	Bacilli	Lactobacillales	Streptococcaceae	Streptococcus	Streptococcus australis	99.54	100	1537
AM07-23	CNS0370519	145	Bacillota	Bacilli	Erysipelotrichales	Erysipelotrichaceae	Longicatena	Longicatena caecimuris	Species	Cultured represented (Human gut)	Bacillota	Erysipelotrichia	Erysipelotrichales	Erysipelotrichaceae	Faecalitalea	Faecalitalea cylindroides	98.71	97	1526
AM07-24	CNS0019921	300	Bacillota	Clostridia	Peptostreptococcales	Anaerovoracaceae	Emergencia	Emergencia timonensis	Species	Cultured represented (Human gut)	Bacillota	Clostridia	Clostridiales	Clostridiales Family XIII. Incertae Sedis	Emergencia	Emergencia timonensis	99.8	99	1505
AM07-26-1	CNS0370520	145	Bacillota	Bacilli	Erysipelotrichales	Erysipelotrichaceae	Longicatena	Longicatena caecimuris	Species	Cultured represented (Human gut)	Bacillota	Erysipelotrichia	Erysipelotrichales	Erysipelotrichaceae	Faecalitalea	Faecalitalea cylindroides	98.71	97	1526
AM07-30	CNS0370521	297	Bacillota	Clostridia	Lachnospirales	Lachnospiraceae	Clostridium_AP	Clostridium_AP scindens	Species	Cultured represented (Human gut)	Bacillota	Clostridia	Clostridiales	Lachnospiraceae	Lachnoclostridium	[Clostridium] scindens	99.93	100	1523
AM07-34	CNS0370522	152	Bacillota	Clostridia	Lachnospirales	Lachnospiraceae	Hungatella	Hungatella effluvii	Species	Cultured represented (Human gut)	Bacillota	Clostridia	Clostridiales	Lachnospiraceae	Hungatella	Hungatella hathewayi	99.929	98	1489
AM07-35-1	CNS0020131	145	Bacillota	Bacilli	Erysipelotrichales	Erysipelotrichaceae	Longicatena	Longicatena caecimuris	Species	Cultured represented (Human gut)	Bacillota	Erysipelotrichia	Erysipelotrichales	Erysipelotrichaceae	Faecalitalea	Faecalitalea cylindroides	98.71	97	1526
AM07-39	CNS0370523	96	Bacteroidota	Bacteroidia	Bacteroidales	Bacteroidaceae	Phocaeicola	Phocaeicola dorei	Species	Cultured represented (Human gut)	Bacteroidetes	Bacteroidia	Bacteroidales	Bacteroidaceae	Bacteroides	Bacteroides dorei	100	100	1520
AM07-40	CNS0370524	96	Bacteroidota	Bacteroidia	Bacteroidales	Bacteroidaceae	Phocaeicola	Phocaeicola dorei	Species	Cultured represented (Human gut)	Bacteroidetes	Bacteroidia	Bacteroidales	Bacteroidaceae	Bacteroides	Bacteroides dorei	100	100	1520
AM07-8	CNS0370525	44	Actinomycetota	Actinomycetia	Actinomycetales	Bifidobacteriaceae	Bifidobacterium	Bifidobacterium bifidum	Species	Cultured represented (Human gut)	Actinobacteria	Actinobacteria	Bifidobacteriales	Bifidobacteriaceae	Bifidobacterium	Bifidobacterium bifidum	100	100	1517
AM08-16	CNS0370526	162	Actinomycetota	Coriobacteriia	Coriobacteriales	Coriobacteriaceae	Collinsella	Collinsella tanakaei	Species	Not represented	Actinobacteria	Coriobacteriia	Coriobacteriales	Coriobacteriaceae	Collinsella	Collinsella tanakaei	99.466	100	1498
AM08-2	CNS0019981	8	Actinomycetota	Actinomycetia	Actinomycetales	Bifidobacteriaceae	Bifidobacterium	Bifidobacterium pseudocatenulatum	Species	Cultured represented (Human gut)	Actinobacteria	Actinobacteria	Bifidobacteriales	Bifidobacteriaceae	Bifidobacterium	Bifidobacterium pseudocatenulatum	100	100	1516
AM08-20	CNS0370527	14	Actinomycetota	Actinomycetia	Actinomycetales	Bifidobacteriaceae	Bifidobacterium	Bifidobacterium adolescentis	Species	Cultured represented (Human gut)	Actinobacteria	Actinobacteria	Bifidobacteriales	Bifidobacteriaceae	Bifidobacterium	Bifidobacterium adolescentis	99.14	100	1514
AM08-21	CNS0370528	152	Bacillota	Clostridia	Lachnospirales	Lachnospiraceae	Hungatella	Hungatella effluvii	Species	Cultured represented (Human gut)	Bacillota	Clostridia	Clostridiales	Lachnospiraceae	Hungatella	Hungatella hathewayi	99.929	98	1489
AM08-22	CNS0370529	14	Actinomycetota	Actinomycetia	Actinomycetales	Bifidobacteriaceae	Bifidobacterium	Bifidobacterium adolescentis	Species	Cultured represented (Human gut)	Actinobacteria	Actinobacteria	Bifidobacteriales	Bifidobacteriaceae	Bifidobacterium	Bifidobacterium adolescentis	99.08	100	1513
AM08-25	CNS0020142	8	Actinomycetota	Actinomycetia	Actinomycetales	Bifidobacteriaceae	Bifidobacterium	Bifidobacterium pseudocatenulatum	Species	Cultured represented (Human gut)	Actinobacteria	Actinobacteria	Bifidobacteriales	Bifidobacteriaceae	Bifidobacterium	Bifidobacterium pseudocatenulatum	99.54	100	1516
AM08-3	CNS0370530	301	Bacillota	Bacilli	Erysipelotrichales	Erysipelotrichaceae	Clostridium_AQ	Clostridium_AQ sp003481775	Genus	Not represented	Bacillota	Erysipelotrichia	Erysipelotrichales	Erysipelotrichaceae	Erysipelatoclostridium	[Clostridium] innocuum	99.28	100	1528
AM08-5	CNS0370531	290	Bacillota	Bacilli	Lactobacillales	Lactobacillaceae	Limosilactobacillus	Limosilactobacillus mucosae	Species	Cultured represented (Human gut)	Bacillota	Bacilli	Lactobacillales	Lactobacillaceae	Lactobacillus	Lactobacillus mucosae	100	100	1565
AM08-6	CNS0020402	302	Bacteroidota	Bacteroidia	Bacteroidales	Tannerellaceae	Parabacteroides	Parabacteroides sp003473295	Genus	Not represented	Bacteroidetes	Bacteroidia	Bacteroidales	Tannerellaceae	Parabacteroides	Parabacteroides merdae	96.04	100	1517
AM09-11	CNS0020559	27	Bacteroidota	Bacteroidia	Bacteroidales	Bacteroidaceae	Bacteroides	Bacteroides uniformis	Species	Cultured represented (Human gut)	Bacteroidetes	Bacteroidia	Bacteroidales	Bacteroidaceae	Bacteroides	Bacteroides uniformis	99.87	99	1515
AM09-1-1	CNS0370532	44	Actinomycetota	Actinomycetia	Actinomycetales	Bifidobacteriaceae	Bifidobacterium	Bifidobacterium bifidum	Species	Cultured represented (Human gut)	Actinobacteria	Actinobacteria	Bifidobacteriales	Bifidobacteriaceae	Bifidobacterium	Bifidobacterium bifidum	100	100	1516
AM09-18	CNS0019911	21	Bacteroidota	Bacteroidia	Bacteroidales	Bacteroidaceae	Phocaeicola	Phocaeicola vulgatus	Species	Cultured represented (Human gut)	Bacteroidetes	Bacteroidia	Bacteroidales	Bacteroidaceae	Bacteroides	Bacteroides vulgatus	99.8	100	1516
AM09-18-1	CNS0020322	78	Bacillota	Clostridia	Lachnospirales	Lachnospiraceae	Mediterraneibacter	Mediterraneibacter faecis	Species	Cultured represented (Human gut)	Bacillota	Clostridia	Clostridiales	Lachnospiraceae	[Ruminococcus] torques group	[Ruminococcus] torques	99.6	99	1521
AM09-19	CNS0020141	35	Bacteroidota	Bacteroidia	Bacteroidales	Coprobacteraceae	Coprobacter	Coprobacter fastidiosus	Species	Cultured represented (Human gut)	Bacteroidetes	Bacteroidia	Bacteroidales	Barnesiellaceae	Coprobacter	Tannerella	98.95	100	1517
AM09-20-2	CNS0370533	303	Bacillota	Clostridia	Lachnospirales	Lachnospiraceae	Mediterraneibacter	Mediterraneibacter lactaris	Species	Not represented	Bacillota	Clostridia	Clostridiales	Lachnospiraceae	[Ruminococcus] torques group	Ruminococcus lactaris	100	68	2102
AM09-21	CNS0020715	20	Bacteroidota	Bacteroidia	Bacteroidales	Bacteroidaceae	Bacteroides	Bacteroides thetaiotaomicron	Species	Cultured represented (Human gut)	Bacteroidetes	Bacteroidia	Bacteroidales	Bacteroidaceae	Bacteroides	Bacteroides thetaiotaomicron	99.74	100	1517
AM09-26	CNS0020526	4	Bacillota	Bacilli	Erysipelotrichales	Coprobacillaceae	Faecalibacillus	Faecalibacillus intestinalis	Species	Cultured represented (Human gut)	Bacillota	Erysipelotrichia	Erysipelotrichales	Erysipelotrichaceae	Erysipelatoclostridium	[Clostridium] cocleatum	92.97	100	1513
AM09-31	CNS0370534	186	Bacillota	Clostridia	Lachnospirales	Lachnospiraceae	Enterocloster	Enterocloster citroniae	Species	Cultured represented (Human gut)	Bacillota	Clostridia	Clostridiales	Lachnospiraceae	Lachnoclostridium	[Clostridium] citroniae	99.737	100	1520
AM09-36	CNS0020226	174	Bacteroidota	Bacteroidia	Bacteroidales	Bacteroidaceae	Phocaeicola	Phocaeicola plebeius_A	Species	Not represented	Bacteroidetes	Bacteroidia	Bacteroidales	Bacteroidaceae	Bacteroides	Bacteroides plebeius	99.19	98	1516
AM09-38	CNS0370535	30	Bacteroidota	Bacteroidia	Bacteroidales	Bacteroidaceae	Phocaeicola	Phocaeicola massiliensis	Species	Cultured represented (Human gut)	Bacteroidetes	Bacteroidia	Bacteroidales	Bacteroidaceae	Bacteroides	Bacteroides massiliensis	99.802	100	1518
AM09-40	CNS0020374	72	Bacillota	Bacilli	Lactobacillales	Lactobacillaceae	Ligilactobacillus	Ligilactobacillus salivarius	Species	Cultured represented (Human gut)	Bacillota	Bacilli	Lactobacillales	Lactobacillaceae	Lactobacillus	Lactobacillus reuteri	99.87	100	1550
AM09-41	CNS0020874	304	Actinomycetota	Coriobacteriia	Coriobacteriales	Coriobacteriaceae	Collinsella	Collinsella sp003469205	Genus	Cultured represented (Human gut)	Actinobacteria	Coriobacteriia	Coriobacteriales	Coriobacteriaceae	Collinsella	Collinsella aerofaciens	99.93	99	1416
AM09-45	CNS0020861	37	Bacillota	Bacilli	Erysipelotrichales	Erysipelotrichaceae	NSJ-61	NSJ-61 sp003433845	Family	Cultured represented (Human gut)	Bacillota	Erysipelotrichia	Erysipelotrichales	Erysipelotrichaceae	Faecalitalea	[Eubacterium] dolichum	95.38	97	1528
AM09-5	CNS0370536	305	Bacillota	Bacilli	Staphylococcales	Staphylococcaceae	Staphylococcus	Staphylococcus epidermidis	Species	Cultured represented (Human gut)	Bacillota	Bacilli	Bacillales	Staphylococcaceae	Staphylococcus	Staphylococcus epidermidis	100	100	1539
AM09-50	CNS0020568	37	Bacillota	Bacilli	Erysipelotrichales	Erysipelotrichaceae	NSJ-61	NSJ-61 sp003433845	Family	Cultured represented (Human gut)	Bacillota	Erysipelotrichia	Erysipelotrichales	Erysipelotrichaceae	Faecalitalea	[Eubacterium] dolichum	95.38	97	1528
AM09-51	CNS0020609	306	Bacillota	Clostridia	Oscillospirales	Acutalibacteraceae	Pseudoruminococcus_A	Pseudoruminococcus_A massiliensis	Species	Cultured represented (Human gut)	Bacillota	Clostridia	Clostridiales	Ruminococcaceae	Angelakisella	Angelakisella massiliensis	90.54	99	1505
AM09-6	CNS0370537	307	Actinomycetota	Actinomycetia	Propionibacteriales	Propionibacteriaceae	Cutibacterium	Cutibacterium avidum	Species	Cultured represented (Human gut)	Actinobacteria	Actinobacteria	Propionibacteriales	Propionibacteriaceae	Cutibacterium	Cutibacterium avidum	99.735	100	1510
AM09-9	CNS0020763	303	Bacillota	Clostridia	Lachnospirales	Lachnospiraceae	Mediterraneibacter	Mediterraneibacter lactaris	Species	Not represented	Bacillota	Clostridia	Clostridiales	Lachnospiraceae	[Ruminococcus] torques group	Ruminococcus lactaris	99.8	100	1519
AM100_104_10A	CNS0370538	308	Actinomycetota	Coriobacteriia	Coriobacteriales	Coriobacteriaceae	Collinsella	Collinsella sp900541695	Genus	Without cultured represented (MAG)	Actinobacteria	Coriobacteriia	Coriobacteriales	Coriobacteriaceae	Collinsella	Collinsella aerofaciens	99.33	99	1494
AM100_104_2A	CNS0370539	197	Bacillota	Bacilli	Erysipelotrichales	Coprobacillaceae	Faecalibacillus	Faecalibacillus sp003480255	Genus	Not represented	Bacillota	Erysipelotrichia	Erysipelotrichales	Erysipelotrichaceae	Erysipelatoclostridium	[Clostridium] saccharogumia	93.18	99	1513
AM100_104_38A	CNS0370540	308	Actinomycetota	Coriobacteriia	Coriobacteriales	Coriobacteriaceae	Collinsella	Collinsella sp900541695	Genus	Without cultured represented (MAG)	Actinobacteria	Coriobacteriia	Coriobacteriales	Coriobacteriaceae	Collinsella	Collinsella aerofaciens	99.33	99	1494
AM100_104_47A	CNS0370541	62	Bacteroidota	Bacteroidia	Bacteroidales	Bacteroidaceae	Prevotella	Prevotella sp015074785	Genus	Cultured represented (Human gut)	Bacteroidetes	Bacteroidia	Bacteroidales	Prevotellaceae	Prevotella	Prevotella copri	98.88	100	1520
AM100_104_8A	CNS0370542	20	Bacteroidota	Bacteroidia	Bacteroidales	Bacteroidaceae	Bacteroides	Bacteroides thetaiotaomicron	Species	Cultured represented (Human gut)	Bacteroidetes	Bacteroidia	Bacteroidales	Bacteroidaceae	Bacteroides	Bacteroides thetaiotaomicron	99.67	99	1517
AM100_B1_11A	CNS0370543	247	Bacillota	Clostridia	Oscillospirales	Ruminococcaceae	Gemmiger	Gemmiger formicilis	Species	Cultured represented (Human gut)	Bacillota	Clostridia	Clostridiales	Ruminococcaceae	Subdoligranulum	Gemmiger formicilis	99.37	94	1502
AM100_B1_15A	CNS0370544	222	Bacillota	Bacilli	Erysipelotrichales	Erysipelotrichaceae	Holdemanella	Holdemanella porci	Species	Cultured represented (Human gut)	Bacillota	Erysipelotrichia	Erysipelotrichales	Erysipelotrichaceae	Holdemanella	Holdemanella biformis	97.91	100	1510
AM100_B1_18_1A	CNS0370545	180	Bacillota	Clostridia	Lachnospirales	Lachnospiraceae	Coprococcus_A	Coprococcus_A catus	Species	Not represented	Bacillota	Clostridia	Clostridiales	Lachnospiraceae	Coprococcus	Coprococcus catus	98.03	100	1372
AM100_B1_18_2A	CNS0370546	309	Bacillota	Bacilli	Lactobacillales	Enterococcaceae	Enterococcus_B	Enterococcus_B faecium	Species	Cultured represented (Human gut)	Bacillota	Bacilli	Lactobacillales	Enterococcaceae	Enterococcus	Enterococcus faecium	99.742	100	1553
AM100_B1_2A	CNS0370548	105	Bacillota	Clostridia	Lachnospirales	Lachnospiraceae	Blautia_A	Blautia_A wexlerae	Species	Cultured represented (Human gut)	Bacillota	Clostridia	Clostridiales	Lachnospiraceae	Blautia	Blautia wexlerae	99.77	100	868
AM100_B1_30A	CNS0370549	133	Bacillota	Clostridia	Lachnospirales	Lachnospiraceae	Blautia_A	Blautia_A sp900120195	Genus	Not represented	Bacillota	Clostridia	Clostridiales	Lachnospiraceae	Blautia	Blautia	99.057	62	2217
AM100_B1_31A	CNS0370550	78	Bacillota	Clostridia	Lachnospirales	Lachnospiraceae	Mediterraneibacter	Mediterraneibacter faecis	Species	Cultured represented (Human gut)	Bacillota	Clostridia	Clostridiales	Lachnospiraceae	[Ruminococcus] torques group	[Ruminococcus] torques	100	99	1490
AM100_B1_35	CNS0370552	74	Bacillota	Clostridia	Lachnospirales	Lachnospiraceae	Dorea	Dorea formicigenerans	Species	Cultured represented (Human gut)	Bacillota	Clostridia	Clostridiales	Lachnospiraceae	Dorea	Dorea formicigenerans	99.868	100	1519
AM100_B1_35A	CNS0370551	74	Bacillota	Clostridia	Lachnospirales	Lachnospiraceae	Dorea	Dorea formicigenerans	Species	Cultured represented (Human gut)	Bacillota	Clostridia	Clostridiales	Lachnospiraceae	Dorea	Dorea formicigenerans	99.803	100	1519
AM100_B1_67A	CNS0370555	15	Actinomycetota	Actinomycetia	Actinomycetales	Bifidobacteriaceae	Bifidobacterium	Bifidobacterium longum	Species	Cultured represented (Human gut)	Actinobacteria	Actinobacteria	Bifidobacteriales	Bifidobacteriaceae	Bifidobacterium	Bifidobacterium longum subsp. longum	100	100	1514
AM100_B11A	CNS0370547	310	Bacillota	Clostridia	Lachnospirales	Lachnospiraceae	Anaerostipes	Anaerostipes hadrus	Species	Cultured represented (Human gut)	Bacillota	Clostridia	Clostridiales	Lachnospiraceae	Anaerostipes	Anaerostipes hadrus	99.8	100	1517
AM100_B13A	CNS0370553	311	Bacillota	Clostridia	Lachnospirales	Lachnospiraceae	UMGS1375	UMGS1375 sp900066615	Family	Cultured represented (Human gut)	Bacillota	Clostridia	Clostridiales	Lachnospiraceae	[Ruminococcus] torques group	Ruminococcus lactaris	96.2	100	1521
AM100_B15A	CNS0370554	77	Bacillota	Negativicutes	Selenomonadales	Selenomonadaceae	Megamonas	Megamonas funiformis	Species	Cultured represented (Human gut)	Bacillota	Negativicutes	Selenomonadales	Veillonellaceae	Megamonas	Megamonas	98.306	99	1519
AM100_B16A	CNS0370556	60	Bacillota	Clostridia	Oscillospirales	Ruminococcaceae	Faecalibacterium	Faecalibacterium prausnitzii	Species	Not represented	Bacillota	Clostridia	Clostridiales	Ruminococcaceae	Faecalibacterium	Faecalibacterium prausnitzii	98.51	98	1484
AM100_B18A	CNS0370557	105	Bacillota	Clostridia	Lachnospirales	Lachnospiraceae	Blautia_A	Blautia_A wexlerae	Species	Cultured represented (Human gut)	Bacillota	Clostridia	Clostridiales	Lachnospiraceae	Blautia	Blautia wexlerae	99.77	100	868
AM100_B19A	CNS0370558	125	Bacillota	Clostridia	Lachnospirales	Lachnospiraceae	Bariatricus	Bariatricus comes	Species	Cultured represented (Human gut)	Bacillota	Clostridia	Clostridiales	Lachnospiraceae	Coprococcus	Coprococcus comes	99.925	100	1326
AM100_B20A	CNS0370559	4	Bacillota	Bacilli	Erysipelotrichales	Coprobacillaceae	Faecalibacillus	Faecalibacillus intestinalis	Species	Cultured represented (Human gut)	Bacillota	Erysipelotrichia	Erysipelotrichales	Erysipelotrichaceae	Erysipelatoclostridium	[Clostridium] cocleatum	92.97	100	1513
AM100_B21A	CNS0370560	138	Bacillota	Clostridia	Lachnospirales	Lachnospiraceae	Dorea_A	Dorea_A longicatena_B	Species	Not represented	Bacillota	Clostridia	Clostridiales	Lachnospiraceae	Dorea	Dorea longicatena	99.769	99	1308
AM100_B23A	CNS0370561	152	Bacillota	Clostridia	Lachnospirales	Lachnospiraceae	Hungatella	Hungatella effluvii	Species	Cultured represented (Human gut)	Bacillota	Clostridia	Clostridiales	Lachnospiraceae	Hungatella	Hungatella hathewayi	99.929	98	1489
AM100_B24A	CNS0370562	49	Bacillota	Clostridia	Lachnospirales	Lachnospiraceae	Oliverpabstia	Oliverpabstia intestinalis	Species	Cultured represented (Human gut)	Bacillota	Clostridia	Clostridiales	Lachnospiraceae	Robinsoniella	Robinsoniella peoriensis	93.7	100	1522
AM100_B2A	CNS0370563	130	Bacillota	Clostridia	Lachnospirales	Lachnospiraceae	Blautia_A	Blautia_A massiliensis	Species	Cultured represented (Human gut)	Bacillota	Clostridia	Clostridiales	Lachnospiraceae	Blautia	Blautia massiliensis	99.504	99	1485
AM100_B31A	CNS0370564	308	Actinomycetota	Coriobacteriia	Coriobacteriales	Coriobacteriaceae	Collinsella	Collinsella sp900541695	Genus	Without cultured represented (MAG)	Actinobacteria	Coriobacteriia	Coriobacteriales	Coriobacteriaceae	Collinsella	Collinsella aerofaciens	99.33	99	1494
AM100_B33A	CNS0370565	78	Bacillota	Clostridia	Lachnospirales	Lachnospiraceae	Mediterraneibacter	Mediterraneibacter faecis	Species	Cultured represented (Human gut)	Bacillota	Clostridia	Clostridiales	Lachnospiraceae	[Ruminococcus] torques group	[Ruminococcus] torques	100	99	1519
AM100_B38A	CNS0370566	97	Bacillota	Clostridia	Lachnospirales	Lachnospiraceae	Blautia_A	Blautia_A obeum	Species	Cultured represented (Human gut)	Bacillota	Clostridia	Clostridiales	Lachnospiraceae	Blautia	Blautia obeum	98.81	99	1505
AM100_B8A	CNS0370567	15	Actinomycetota	Actinomycetia	Actinomycetales	Bifidobacteriaceae	Bifidobacterium	Bifidobacterium longum	Species	Cultured represented (Human gut)	Actinobacteria	Actinobacteria	Bifidobacteriales	Bifidobacteriaceae	Bifidobacterium	Bifidobacterium longum subsp. longum	99.934	100	1514
AM100_B9A	CNS0370568	10	Bacillota	Clostridia	Lachnospirales	Lachnospiraceae	Copromonas	Copromonas sp900066535	Genus	Not represented	Bacillota	Clostridia	Clostridiales	Lachnospiraceae	[Ruminococcus] gnavus group	[Ruminococcus] gnavus	92.92	100	1519
AM100_BB15A	CNS0370569	312	Bacillota	Clostridia	Lachnospirales	Lachnospiraceae	Blautia_A	Blautia_A faecis	Species	Cultured represented (Human gut)	Bacillota	Clostridia	Clostridiales	Lachnospiraceae	Blautia	Blautia faecis	99.26	41	2930
AM100_BB17A	CNS0370570	10	Bacillota	Clostridia	Lachnospirales	Lachnospiraceae	Copromonas	Copromonas sp900066535	Genus	Not represented	Bacillota	Clostridia	Clostridiales	Lachnospiraceae	Lachnoclostridium	[Clostridium] asparagiforme	93.12	100	1519
AM100_BB26A	CNS0370571	8	Actinomycetota	Actinomycetia	Actinomycetales	Bifidobacteriaceae	Bifidobacterium	Bifidobacterium pseudocatenulatum	Species	Cultured represented (Human gut)	Actinobacteria	Actinobacteria	Bifidobacteriales	Bifidobacteriaceae	Bifidobacterium	Bifidobacterium pseudocatenulatum	99.538	100	1516
AM100_BB28A	CNS0370572	4	Bacillota	Bacilli	Erysipelotrichales	Coprobacillaceae	Faecalibacillus	Faecalibacillus intestinalis	Species	Cultured represented (Human gut)	Bacillota	Erysipelotrichia	Erysipelotrichales	Erysipelotrichaceae	Erysipelatoclostridium	[Clostridium] cocleatum	92.97	100	1513
AM100_BB33A	CNS0370573	15	Actinomycetota	Actinomycetia	Actinomycetales	Bifidobacteriaceae	Bifidobacterium	Bifidobacterium longum	Species	Cultured represented (Human gut)	Actinobacteria	Actinobacteria	Bifidobacteriales	Bifidobacteriaceae	Bifidobacterium	Bifidobacterium longum subsp. longum	100	100	1514
AM100_BBHI_1	CNS0370575	27	Bacteroidota	Bacteroidia	Bacteroidales	Bacteroidaceae	Bacteroides	Bacteroides uniformis	Species	Cultured represented (Human gut)	Bacteroidetes	Bacteroidia	Bacteroidales	Bacteroidaceae	Bacteroides	Bacteroides uniformis	99.933	98	1515
AM100_BBHI_10	CNS0370574	308	Actinomycetota	Coriobacteriia	Coriobacteriales	Coriobacteriaceae	Collinsella	Collinsella sp900541695	Genus	Without cultured represented (MAG)	Actinobacteria	Coriobacteriia	Coriobacteriales	Coriobacteriaceae	Collinsella	Collinsella aerofaciens	99.33	99	1494
AM100_BBHI_6	CNS0370576	13	Bacteroidota	Bacteroidia	Bacteroidales	Bacteroidaceae	Bacteroides	Bacteroides xylanisolvens	Species	Cultured represented (Human gut)	Bacteroidetes	Bacteroidia	Bacteroidales	Bacteroidaceae	Bacteroides	Bacteroides xylanisolvens	99.867	99	1517
AM100_MBO_1A	CNS0370577	1	Pseudomonadota	Gammaproteobacteria	Enterobacterales	Enterobacteriaceae	Escherichia	Escherichia coli	Species	Cultured represented (Human gut)	Pseudomonadota	Gammaproteobacteria	Enterobacteriales	Enterobacteriaceae	Escherichia-Shigella	Escherichia coli	99.351	100	1540
AM100_MO_1A	CNS0370578	313	Bacillota	Bacilli	Bacillales	Bacillaceae_G	Bacillus_A	Bacillus_A cereus	Species	Cultured represented (Human gut)	Bacillota	Bacilli	Bacillales	Bacillaceae	Bacillus	Streptococcus pneumoniae	100	100	898
AM100_PB_1D_42	CNS0370597	24	Bacteroidota	Bacteroidia	Bacteroidales	Bacteroidaceae	Bacteroides	Bacteroides ovatus	Species	Cultured represented (Human gut)	Bacteroidetes	Bacteroidia	Bacteroidales	Bacteroidaceae	Bacteroides	Bacteroides ovatus	99.848	99	1456
AM100_PB_1D_42A	CNS0370596	24	Bacteroidota	Bacteroidia	Bacteroidales	Bacteroidaceae	Bacteroides	Bacteroides ovatus	Species	Cultured represented (Human gut)	Bacteroidetes	Bacteroidia	Bacteroidales	Bacteroidaceae	Bacteroides	Bacteroides ovatus	99.848	99	1456
AM100_PB_1D_44	CNS0370599	24	Bacteroidota	Bacteroidia	Bacteroidales	Bacteroidaceae	Bacteroides	Bacteroides ovatus	Species	Cultured represented (Human gut)	Bacteroidetes	Bacteroidia	Bacteroidales	Bacteroidaceae	Bacteroides	Bacteroides ovatus	99.802	100	1517
AM100_PB_1D_44A	CNS0370598	24	Bacteroidota	Bacteroidia	Bacteroidales	Bacteroidaceae	Bacteroides	Bacteroides ovatus	Species	Cultured represented (Human gut)	Bacteroidetes	Bacteroidia	Bacteroidales	Bacteroidaceae	Bacteroides	Bacteroides ovatus	99.011	99	1456
AM100_PB_1D_46	CNS0370601	8	Actinomycetota	Actinomycetia	Actinomycetales	Bifidobacteriaceae	Bifidobacterium	Bifidobacterium pseudocatenulatum	Species	Cultured represented (Human gut)	Actinobacteria	Actinobacteria	Bifidobacteriales	Bifidobacteriaceae	Bifidobacterium	Bifidobacterium pseudocatenulatum	98.879	100	1499
AM100_PB_1D_46A	CNS0370600	8	Actinomycetota	Actinomycetia	Actinomycetales	Bifidobacteriaceae	Bifidobacterium	Bifidobacterium pseudocatenulatum	Species	Cultured represented (Human gut)	Actinobacteria	Actinobacteria	Bifidobacteriales	Bifidobacteriaceae	Bifidobacterium	Bifidobacterium pseudocatenulatum	99.538	100	1516
AM100_PB_TSB_19	CNS0370627	174	Bacteroidota	Bacteroidia	Bacteroidales	Bacteroidaceae	Phocaeicola	Phocaeicola plebeius_A	Species	Not represented	Bacteroidetes	Bacteroidia	Bacteroidales	Bacteroidaceae	Bacteroides	Bacteroides plebeius	99.84	98	1299
AM100_PB_TSB_25	CNS0370628	109	Bacteroidota	Bacteroidia	Bacteroidales	Bacteroidaceae	Bacteroides	Bacteroides fragilis	Species	Cultured represented (Human gut)	Bacteroidetes	Bacteroidia	Bacteroidales	Bacteroidaceae	Bacteroides	Bacteroides fragilis	99.868	100	1517
AM100_PB_TSB_27	CNS0370629	27	Bacteroidota	Bacteroidia	Bacteroidales	Bacteroidaceae	Bacteroides	Bacteroides uniformis	Species	Cultured represented (Human gut)	Bacteroidetes	Bacteroidia	Bacteroidales	Bacteroidaceae	Bacteroides	Bacteroides uniformis	99.933	98	1515
AM100_PB_TSB_3	CNS0370630	27	Bacteroidota	Bacteroidia	Bacteroidales	Bacteroidaceae	Bacteroides	Bacteroides uniformis	Species	Cultured represented (Human gut)	Bacteroidetes	Bacteroidia	Bacteroidales	Bacteroidaceae	Bacteroides	Bacteroides uniformis	99.933	98	1515
AM100_PB1_1D_10	CNS0370580	101	Bacillota	Clostridia	Lachnospirales	Lachnospiraceae	Fusicatenibacter	Fusicatenibacter saccharivorans	Species	Not represented	Bacillota	Clostridia	Clostridiales	Lachnospiraceae	Fusicatenibacter	Fusicatenibacter saccharivorans	99.579	100	1419
AM100_PB1_4D_21A	CNS0370586	176	Bacillota	Bacilli	Erysipelotrichales	Erysipelotrichaceae	Holdemania	Holdemania filiformis	Species	Not represented	Bacillota	Erysipelotrichia	Erysipelotrichales	Erysipelotrichaceae	Holdemania	Holdemania filiformis	99.78	66	2093
AM100_PB1_4D_35A	CNS0370587	14	Actinomycetota	Actinomycetia	Actinomycetales	Bifidobacteriaceae	Bifidobacterium	Bifidobacterium adolescentis	Species	Cultured represented (Human gut)	Actinobacteria	Actinobacteria	Bifidobacteriales	Bifidobacteriaceae	Bifidobacterium	Bifidobacterium adolescentis	99.01	100	1514
AM100_PB1_HT_1D_1	CNS0370607	314	Bacillota	Bacilli	Bacillales	Bacillaceae_G	Bacillus_A	Bacillus_A mobilis	Species	Not represented	Bacillota	Bacilli	Bacillales	Bacillaceae	Bacillus	Bacillus cereus	100	100	1540
AM100_PB1_HT_1D_1A	CNS0370606	314	Bacillota	Bacilli	Bacillales	Bacillaceae_G	Bacillus_A	Bacillus_A mobilis	Species	Not represented	Bacillota	Bacilli	Bacillales	Bacillaceae	Bacillus	Bacillus cereus	100	100	1540
AM100_PB1_HT_1D_2A	CNS0370608	315	Bacillota	Bacilli	Staphylococcales	Staphylococcaceae	Staphylococcus	Staphylococcus warneri	Species	Cultured represented (Human gut)	Bacillota	Bacilli	Bacillales	Staphylococcaceae	Staphylococcus	Staphylococcus warneri	100	100	1541
AM100_PB1_LT_1D_11A	CNS0370609	26	Bacillota	Bacilli	Erysipelotrichales	Coprobacillaceae	Erysipelatoclostridium	Erysipelatoclostridium ramosum	Species	Cultured represented (Human gut)	Bacillota	Erysipelotrichia	Erysipelotrichales	Erysipelotrichaceae	Erysipelatoclostridium	Erysipelatoclostridium ramosum	100	100	1515
AM100_PB1_LT_1D_14A	CNS0370610	283	Bacillota	Bacilli	Lactobacillales	Lactobacillaceae	Lactiplantibacillus	Lactiplantibacillus plantarum	Species	Cultured represented (Human gut)	Bacillota	Bacilli	Lactobacillales	Lactobacillaceae	Lactobacillus	Lactobacillus plantarum	100	100	1555
AM100_PB1_LT_1D_15A	CNS0370611	70	Bacillota	Bacilli	Lactobacillales	Lactobacillaceae	Limosilactobacillus	Limosilactobacillus fermentum	Species	Cultured represented (Human gut)	Bacillota	Bacilli	Lactobacillales	Lactobacillaceae	Lactobacillus	Lactobacillus fermentum	100	100	1564
AM100_PB1_LT_1D_16A	CNS0370612	188	Bacillota	Clostridia	Clostridiales	Clostridiaceae	Clostridium_P	Clostridium_P perfringens	Species	Cultured represented (Human gut)	Bacillota	Clostridia	Clostridiales	Clostridiaceae	Clostridium	Clostridium perfringens	100	100	1501
AM100_PB1_LT_1D_17A	CNS0370613	88	Bacillota	Bacilli	Lactobacillales	Streptococcaceae	Streptococcus	Streptococcus sp001813295	Genus	Not represented	Bacillota	Bacilli	Lactobacillales	Streptococcaceae	Streptococcus	Streptococcus parasanguinis	99.87	100	1536
AM100_PB1_LT_1D_20A	CNS0370614	21	Bacteroidota	Bacteroidia	Bacteroidales	Bacteroidaceae	Phocaeicola	Phocaeicola vulgatus	Species	Cultured represented (Human gut)	Bacteroidetes	Bacteroidia	Bacteroidales	Bacteroidaceae	Bacteroides	Bacteroides vulgatus	99.934	99	1516
AM100_PB1_LT_1D_21A	CNS0370615	16	Bacillota	Bacilli	Lactobacillales	Streptococcaceae	Lactococcus	Lactococcus lactis	Species	Cultured represented (Human gut)	Bacillota	Bacilli	Lactobacillales	Streptococcaceae	Lactococcus	Lactococcus lactis subsp. lactis	100	100	1535
AM100_PB1_LT_1D_24A	CNS0370616	15	Actinomycetota	Actinomycetia	Actinomycetales	Bifidobacteriaceae	Bifidobacterium	Bifidobacterium longum	Species	Cultured represented (Human gut)	Actinobacteria	Actinobacteria	Bifidobacteriales	Bifidobacteriaceae	Bifidobacterium	Bifidobacterium longum subsp. longum	100	100	1514
AM100_PB1_LT_1D_26A	CNS0370617	65	Bacillota	Bacilli	Lactobacillales	Streptococcaceae	Streptococcus	Streptococcus salivarius	Species	Cultured represented (Human gut)	Bacillota	Bacilli	Lactobacillales	Streptococcaceae	Streptococcus	Streptococcus salivarius	99.935	100	1536
AM100_PB1O_1D_10A	CNS0370618	1	Pseudomonadota	Gammaproteobacteria	Enterobacterales	Enterobacteriaceae	Escherichia	Escherichia coli	Species	Cultured represented (Human gut)	Pseudomonadota	Gammaproteobacteria	Enterobacteriales	Enterobacteriaceae	Escherichia-Shigella	Escherichia coli	99.609	100	1536
AM100_PB1O_1D_16A	CNS0370619	71	Bacillota	Bacilli	Lactobacillales	Lactobacillaceae	Lacticaseibacillus	Lacticaseibacillus paracasei	Species	Cultured represented (Human gut)	Bacillota	Bacilli	Lactobacillales	Lactobacillaceae	Lactobacillus	Lactobacillus casei	99.936	100	1558
AM100_PB1O_1D_1A	CNS0370620	65	Bacillota	Bacilli	Lactobacillales	Streptococcaceae	Streptococcus	Streptococcus salivarius	Species	Cultured represented (Human gut)	Bacillota	Bacilli	Lactobacillales	Streptococcaceae	Streptococcus	Streptococcus equinus	100	100	1536
AM100_PB1O_1D_2A	CNS0370621	283	Bacillota	Bacilli	Lactobacillales	Lactobacillaceae	Lactiplantibacillus	Lactiplantibacillus plantarum	Species	Cultured represented (Human gut)	Bacillota	Bacilli	Lactobacillales	Lactobacillaceae	Lactobacillus	Lactobacillus plantarum	100	100	1344
AM100_PB1O_LT_1D_2A	CNS0370622	2	Bacillota	Bacilli	Lactobacillales	Streptococcaceae	Lactococcus	Lactococcus petauri	Species	Not represented	Bacillota	Bacilli	Lactobacillales	Streptococcaceae	Lactococcus	Lactococcus garvieae subsp. garvieae	100	100	1537
AM100_PBBO_1D_13A	CNS0370623	2	Bacillota	Bacilli	Lactobacillales	Streptococcaceae	Lactococcus	Lactococcus petauri	Species	Not represented	Bacillota	Bacilli	Lactobacillales	Streptococcaceae	Lactococcus	Lactococcus garvieae subsp. garvieae	100	100	1537
AM100_PBO_1D_8	CNS0370625	85	Bacillota	Bacilli	Lactobacillales	Enterococcaceae	Enterococcus	Enterococcus faecalis	Species	Cultured represented (Human gut)	Bacillota	Bacilli	Lactobacillales	Enterococcaceae	Enterococcus	Enterococcus faecalis	100	100	1549
AM100_PBO_1D_8A	CNS0370624	85	Bacillota	Bacilli	Lactobacillales	Enterococcaceae	Enterococcus	Enterococcus faecalis	Species	Cultured represented (Human gut)	Bacillota	Bacilli	Lactobacillales	Enterococcaceae	Enterococcus	Enterococcus faecalis	100	100	1549
AM100_PBTO_1D_1A	CNS0370626	1	Pseudomonadota	Gammaproteobacteria	Enterobacterales	Enterobacteriaceae	Escherichia	Escherichia coli	Species	Cultured represented (Human gut)	Pseudomonadota	Gammaproteobacteria	Enterobacteriales	Enterobacteriaceae	Escherichia-Shigella	Escherichia coli	99.609	100	1536
AM100_PM_1D_4A	CNS0370631	39	Bacillota	Bacilli	Lactobacillales	Enterococcaceae	Enterococcus_B	Enterococcus_B lactis	Species	Cultured represented (Human gut)	Bacillota	Bacilli	Lactobacillales	Enterococcaceae	Enterococcus	Enterococcus faecium	99.678	100	1553
AM100_PM_1D_5A	CNS0370632	316	Pseudomonadota	Gammaproteobacteria	Enterobacterales	Enterobacteriaceae	Citrobacter	Citrobacter freundii	Species	Cultured represented (Human gut)	Pseudomonadota	Gammaproteobacteria	Enterobacteriales	Enterobacteriaceae	Enterobacter	Enterobacter cloacae	99.073	100	971
AM100_PMB_1D_3A	CNS0370633	317	Bacillota	Bacilli	Lactobacillales	Enterococcaceae	Enterococcus_D	Enterococcus_D sp002850555	Genus	Cultured represented (Human gut)	Bacillota	Bacilli	Lactobacillales	Enterococcaceae	Enterococcus	Enterococcus flavescens	100	100	1547
AM100_PMBO_1D_21A	CNS0370634	50	Pseudomonadota	Gammaproteobacteria	Enterobacterales	Enterobacteriaceae	Klebsiella	Klebsiella pneumoniae	Species	Cultured represented (Human gut)	Pseudomonadota	Gammaproteobacteria	Enterobacteriales	Enterobacteriaceae	Klebsiella	Klebsiella pneumoniae	100	100	1528
AM100_PMO_1D_13A	CNS0370635	54	Bacillota	Bacilli	Lactobacillales	Streptococcaceae	Streptococcus	Streptococcus anginosus	Species	Cultured represented (Human gut)	Bacillota	Bacilli	Lactobacillales	Streptococcaceae	Streptococcus	Streptococcus anginosus subsp. anginosus	99.935	100	1544
AM100_PMO_1D_9A	CNS0370636	50	Pseudomonadota	Gammaproteobacteria	Enterobacterales	Enterobacteriaceae	Klebsiella	Klebsiella pneumoniae	Species	Cultured represented (Human gut)	Pseudomonadota	Gammaproteobacteria	Enterobacteriales	Enterobacteriaceae	Klebsiella	Klebsiella pneumoniae	100	100	1528
AM100_PPH10_1D_1	CNS0370637	1	Pseudomonadota	Gammaproteobacteria	Enterobacterales	Enterobacteriaceae	Escherichia	Escherichia coli	Species	Cultured represented (Human gut)	Pseudomonadota	Gammaproteobacteria	Enterobacteriales	Enterobacteriaceae	Escherichia-Shigella	Escherichia coli	99.544	100	1536
AM100_PTO_1D_15A	CNS0370638	314	Bacillota	Bacilli	Bacillales	Bacillaceae_G	Bacillus_A	Bacillus_A mobilis	Species	Not represented	Bacillota	Bacilli	Bacillales	Bacillaceae	Bacillus	Bacillus cereus	99.18	100	1468
AM100-PB1-1D-10A	CNS0370579	101	Bacillota	Clostridia	Lachnospirales	Lachnospiraceae	Fusicatenibacter	Fusicatenibacter saccharivorans	Species	Not represented	Bacillota	Clostridia	Clostridiales	Lachnospiraceae	Fusicatenibacter	Fusicatenibacter saccharivorans	99.579	99	1488
AM100-PB1-1D-25A	CNS0370581	8	Actinomycetota	Actinomycetia	Actinomycetales	Bifidobacteriaceae	Bifidobacterium	Bifidobacterium pseudocatenulatum	Species	Cultured represented (Human gut)	Actinobacteria	Actinobacteria	Bifidobacteriales	Bifidobacteriaceae	Bifidobacterium	Bifidobacterium pseudocatenulatum	98.879	100	1499
AM100-PB1-1D-29A	CNS0370582	105	Bacillota	Clostridia	Lachnospirales	Lachnospiraceae	Blautia_A	Blautia_A wexlerae	Species	Cultured represented (Human gut)	Bacillota	Clostridia	Clostridiales	Lachnospiraceae	Blautia	Blautia wexlerae	98.55	100	967
AM100-PB1-1D-5A	CNS0370583	8	Actinomycetota	Actinomycetia	Actinomycetales	Bifidobacteriaceae	Bifidobacterium	Bifidobacterium pseudocatenulatum	Species	Cultured represented (Human gut)	Actinobacteria	Actinobacteria	Bifidobacteriales	Bifidobacteriaceae	Bifidobacterium	Bifidobacterium pseudocatenulatum	99.538	100	1516
AM100-PB1-1D-6A	CNS0370584	308	Actinomycetota	Coriobacteriia	Coriobacteriales	Coriobacteriaceae	Collinsella	Collinsella sp900541695	Genus	Without cultured represented (MAG)	Actinobacteria	Coriobacteriia	Coriobacteriales	Coriobacteriaceae	Collinsella	Collinsella aerofaciens	99.33	1488	1494
AM100-PB1-1D-7A	CNS0370585	14	Actinomycetota	Actinomycetia	Actinomycetales	Bifidobacteriaceae	Bifidobacterium	Bifidobacterium adolescentis	Species	Cultured represented (Human gut)	Actinobacteria	Actinobacteria	Bifidobacteriales	Bifidobacteriaceae	Bifidobacterium	Bifidobacterium adolescentis	99.01	1517	1514
AM100-PB-1D-13A	CNS0370588	20	Bacteroidota	Bacteroidia	Bacteroidales	Bacteroidaceae	Bacteroides	Bacteroides thetaiotaomicron	Species	Cultured represented (Human gut)	Bacteroidetes	Bacteroidia	Bacteroidales	Bacteroidaceae	Bacteroides	Bacteroides thetaiotaomicron	99.67	99	1517
AM100-PB-1D-14A	CNS0370589	24	Bacteroidota	Bacteroidia	Bacteroidales	Bacteroidaceae	Bacteroides	Bacteroides ovatus	Species	Cultured represented (Human gut)	Bacteroidetes	Bacteroidia	Bacteroidales	Bacteroidaceae	Bacteroides	Bacteroides ovatus	99.772	99	1456
AM100-PB-1D-15A	CNS0370590	85	Bacillota	Bacilli	Lactobacillales	Enterococcaceae	Enterococcus	Enterococcus faecalis	Species	Cultured represented (Human gut)	Bacillota	Bacilli	Lactobacillales	Enterococcaceae	Enterococcus	Enterococcus faecalis	100	100	1549
AM100-PB-1D-18A	CNS0370591	7	Bacillota	Clostridia	Lachnospirales	Lachnospiraceae	Clostridium_Q	Clostridium_Q fessum	Species	Cultured represented (Human gut)	Bacillota	Clostridia	Clostridiales	Lachnospiraceae	Lachnoclostridium	[Clostridium] symbiosum	95.82	1459	2258
AM100-PB-1D-21A	CNS0370592	318	Bacteroidota	Bacteroidia	Bacteroidales	Bacteroidaceae	Bacteroides	Bacteroides nordii	Species	Cultured represented (Human gut)	Bacteroidetes	Bacteroidia	Bacteroidales	Bacteroidaceae	Bacteroides	Bacteroides nordii	99.735	100	1511
AM100-PB-1D-25A	CNS0370593	58	Bacteroidota	Bacteroidia	Bacteroidales	Tannerellaceae	Parabacteroides	Parabacteroides distasonis	Species	Cultured represented (Human gut)	Bacteroidetes	Bacteroidia	Bacteroidales	Tannerellaceae	Parabacteroides	Parabacteroides distasonis	97.965	99	1459
AM100-PB-1D-32A	CNS0370594	156	Bacteroidota	Bacteroidia	Bacteroidales	Bacteroidaceae	Bacteroides	Bacteroides caccae	Species	Cultured represented (Human gut)	Bacteroidetes	Bacteroidia	Bacteroidales	Bacteroidaceae	Bacteroides	Bacteroides caccae	99.868	100	1517
AM100-PB-1D-34A	CNS0370595	178	Bacillota	Clostridia	Lachnospirales	Lachnospiraceae	CAG-317	CAG-317 sp000433215	Family	Cultured represented (Human gut)	Bacillota	Clostridia	Clostridiales	Lachnospiraceae	Dorea	Dorea longicatena	100	98	1519
AM100-PB-1D-5A	CNS0370602	157	Bacteroidota	Bacteroidia	Bacteroidales	Tannerellaceae	Parabacteroides	Parabacteroides merdae	Species	Cultured represented (Human gut)	Bacteroidetes	Bacteroidia	Bacteroidales	Tannerellaceae	Parabacteroides	Parabacteroides merdae	99.868	100	1519
AM100-PB-1D-6A	CNS0370603	1	Pseudomonadota	Gammaproteobacteria	Enterobacterales	Enterobacteriaceae	Escherichia	Escherichia coli	Species	Cultured represented (Human gut)	Pseudomonadota	Gammaproteobacteria	Enterobacteriales	Enterobacteriaceae	Escherichia-Shigella	Escherichia coli	99.935	100	1530
AM100-PB-1D-7A	CNS0370604	85	Bacillota	Bacilli	Lactobacillales	Enterococcaceae	Enterococcus	Enterococcus faecalis	Species	Cultured represented (Human gut)	Bacillota	Bacilli	Lactobacillales	Enterococcaceae	Enterococcus	Enterococcus faecalis	100	100	1549
AM100-PB-1D-9A	CNS0370605	5	Bacteroidota	Bacteroidia	Bacteroidales	Bacteroidaceae	Bacteroides	Bacteroides stercoris	Species	Cultured represented (Human gut)	Bacteroidetes	Bacteroidia	Bacteroidales	Bacteroidaceae	Bacteroides	Bacteroides stercoris	97.82	1515	1492
AM10-11	CNS0020333	147	Actinomycetota	Coriobacteriia	Coriobacteriales	Coriobacteriaceae	Collinsella	Collinsella sp003466125	Genus	Not represented	Actinobacteria	Coriobacteriia	Coriobacteriales	Coriobacteriaceae	Collinsella	Collinsella aerofaciens	99.46	99	1495
AM10-13A	CNS0370639	21	Bacteroidota	Bacteroidia	Bacteroidales	Bacteroidaceae	Phocaeicola	Phocaeicola vulgatus	Species	Cultured represented (Human gut)	Bacteroidetes	Bacteroidia	Bacteroidales	Bacteroidaceae	Bacteroides	Bacteroides vulgatus	99.736	100	1516
AM10-15B	CNS0020779	15	Actinomycetota	Actinomycetia	Actinomycetales	Bifidobacteriaceae	Bifidobacterium	Bifidobacterium longum	Species	Cultured represented (Human gut)	Actinobacteria	Actinobacteria	Bifidobacteriales	Bifidobacteriaceae	Bifidobacterium	Bifidobacterium longum subsp. longum	100	100	1514
AM10-16A	CNS0370640	8	Actinomycetota	Actinomycetia	Actinomycetales	Bifidobacteriaceae	Bifidobacterium	Bifidobacterium pseudocatenulatum	Species	Cultured represented (Human gut)	Actinobacteria	Actinobacteria	Bifidobacteriales	Bifidobacteriaceae	Bifidobacterium	Bifidobacterium pseudocatenulatum	100	100	1516
AM10-18	CNS0370641	145	Bacillota	Bacilli	Erysipelotrichales	Erysipelotrichaceae	Longicatena	Longicatena caecimuris	Species	Cultured represented (Human gut)	Bacillota	Erysipelotrichia	Erysipelotrichales	Erysipelotrichaceae	Faecalitalea	Faecalitalea cylindroides	98.71	97	1526
AM10-1A	CNS0370642	80	Bacillota	Clostridia	Lachnospirales	Lachnospiraceae	Ruminococcus_B	Ruminococcus_B gnavus	Species	Cultured represented (Human gut)	Bacillota	Clostridia	Clostridiales	Lachnospiraceae	[Ruminococcus] gnavus group	[Ruminococcus] gnavus	99.93	100	1519
AM10-2	CNS0020151	8	Actinomycetota	Actinomycetia	Actinomycetales	Bifidobacteriaceae	Bifidobacterium	Bifidobacterium pseudocatenulatum	Species	Cultured represented (Human gut)	Actinobacteria	Actinobacteria	Bifidobacteriales	Bifidobacteriaceae	Bifidobacterium	Bifidobacterium pseudocatenulatum	100	100	1516
AM10-20	CNS0020371	37	Bacillota	Bacilli	Erysipelotrichales	Erysipelotrichaceae	NSJ-61	NSJ-61 sp003433845	Family	Cultured represented (Human gut)	Bacillota	Erysipelotrichia	Erysipelotrichales	Erysipelotrichaceae	Faecalitalea	[Eubacterium] dolichum	95.38	97	1528
AM102-01	CNS0370643	2	Bacillota	Bacilli	Lactobacillales	Streptococcaceae	Lactococcus	Lactococcus petauri	Species	Not represented	Bacillota	Bacilli	Lactobacillales	Streptococcaceae	Lactococcus	Lactococcus garvieae	100	99	1470
AM102-03	CNS0370644	2	Bacillota	Bacilli	Lactobacillales	Streptococcaceae	Lactococcus	Lactococcus petauri	Species	Not represented	Bacillota	Bacilli	Lactobacillales	Streptococcaceae	Lactococcus	Lactococcus garvieae subsp. garvieae	100	100	1537
AM102-08	CNS0370645	2	Bacillota	Bacilli	Lactobacillales	Streptococcaceae	Lactococcus	Lactococcus petauri	Species	Not represented	Bacillota	Bacilli	Lactobacillales	Streptococcaceae	Lactococcus	Lactococcus garvieae subsp. garvieae	100	100	1537
AM102-100	CNS0370646	2	Bacillota	Bacilli	Lactobacillales	Streptococcaceae	Lactococcus	Lactococcus petauri	Species	Not represented	Bacillota	Bacilli	Lactobacillales	Streptococcaceae	Lactococcus	Lactococcus garvieae subsp. garvieae	98.44	100	1513
AM102-102	CNS0370647	420	Actinomycetota	Actinomycetia	Actinomycetales	Micrococcaceae	Rothia	Rothia kristinae	Species	Not represented	Actinobacteria	Actinobacteria	Micrococcales	Micrococcaceae	Kocuria	Kocuria kristinae	99.93	100	1519
AM102-103	CNS0370648	2	Bacillota	Bacilli	Lactobacillales	Streptococcaceae	Lactococcus	Lactococcus petauri	Species	Not represented	Bacillota	Bacilli	Lactobacillales	Streptococcaceae	Lactococcus	Lactococcus garvieae subsp. garvieae	100	100	1537
AM102-105	CNS0370649	243	Bacillota	Bacilli	Lactobacillales	Enterococcaceae	Enterococcus_B	Enterococcus_B thailandicus	Species	Cultured represented (Human gut)	Bacillota	Bacilli	Lactobacillales	Enterococcaceae	Enterococcus	Enterococcus durans	99.77	100	1317
AM102-109	CNS0370650	42	Bacillota	Bacilli	Lactobacillales	Lactobacillaceae	Lactobacillus	Lactobacillus acidophilus	Species	Cultured represented (Human gut)	Bacillota	Bacilli	Lactobacillales	Lactobacillaceae	Lactobacillus	Lactobacillus acidophilus	100	100	1552
AM102-110	CNS0370651	42	Bacillota	Bacilli	Lactobacillales	Lactobacillaceae	Lactobacillus	Lactobacillus acidophilus	Species	Cultured represented (Human gut)	Bacillota	Bacilli	Lactobacillales	Lactobacillaceae	Lactobacillus	Lactobacillus acidophilus	100	100	1552
AM102-111	CNS0370652	8	Actinomycetota	Actinomycetia	Actinomycetales	Bifidobacteriaceae	Bifidobacterium	Bifidobacterium pseudocatenulatum	Species	Cultured represented (Human gut)	Actinobacteria	Actinobacteria	Bifidobacteriales	Bifidobacteriaceae	Bifidobacterium	Bifidobacterium pseudocatenulatum	99.91	94	1232
AM102-112	CNS0370653	42	Bacillota	Bacilli	Lactobacillales	Lactobacillaceae	Lactobacillus	Lactobacillus acidophilus	Species	Cultured represented (Human gut)	Bacillota	Bacilli	Lactobacillales	Lactobacillaceae	Lactobacillus	Lactobacillus acidophilus	100	100	1552
AM102-116	CNS0370654	8	Actinomycetota	Actinomycetia	Actinomycetales	Bifidobacteriaceae	Bifidobacterium	Bifidobacterium pseudocatenulatum	Species	Cultured represented (Human gut)	Actinobacteria	Actinobacteria	Bifidobacteriales	Bifidobacteriaceae	Bifidobacterium	Bifidobacterium pseudocatenulatum	99.54	100	1516
AM102-12	CNS0370655	85	Bacillota	Bacilli	Lactobacillales	Enterococcaceae	Enterococcus	Enterococcus faecalis	Species	Cultured represented (Human gut)	Bacillota	Bacilli	Lactobacillales	Enterococcaceae	Enterococcus	Enterococcus faecalis	100	100	1549
AM102-15	CNS0370656	243	Bacillota	Bacilli	Lactobacillales	Enterococcaceae	Enterococcus_B	Enterococcus_B thailandicus	Species	Cultured represented (Human gut)	Bacillota	Bacilli	Lactobacillales	Enterococcaceae	Enterococcus	Enterococcus durans	99.35	100	1549
AM102-18	CNS0370657	2	Bacillota	Bacilli	Lactobacillales	Streptococcaceae	Lactococcus	Lactococcus petauri	Species	Not represented	Bacillota	Bacilli	Lactobacillales	Streptococcaceae	Lactococcus	Lactococcus garvieae subsp. garvieae	100	100	1537
AM102-19	CNS0370658	224	Bacillota	Bacilli	Lactobacillales	Enterococcaceae	Enterococcus_D	Enterococcus_D casseliflavus	Species	Cultured represented (Human gut)	Bacillota	Bacilli	Lactobacillales	Enterococcaceae	Enterococcus	Enterococcus flavescens	100	100	1547
AM10-21B	CNS0020661	319	Bacteroidota	Bacteroidia	Bacteroidales	Bacteroidaceae	Bacteroides	Bacteroides sp003545565	Genus	Not represented	Bacteroidetes	Bacteroidia	Bacteroidales	Bacteroidaceae	Bacteroides	Bacteroides clarus	97.29	100	1515
AM102-31	CNS0370659	2	Bacillota	Bacilli	Lactobacillales	Streptococcaceae	Lactococcus	Lactococcus petauri	Species	Not represented	Bacillota	Bacilli	Lactobacillales	Streptococcaceae	Lactococcus	Lactococcus garvieae	100	99	1476
AM102-32	CNS0370660	85	Bacillota	Bacilli	Lactobacillales	Enterococcaceae	Enterococcus	Enterococcus faecalis	Species	Cultured represented (Human gut)	Bacillota	Bacilli	Lactobacillales	Enterococcaceae	Enterococcus	Enterococcus faecalis	97.18	98	1523
AM102-37	CNS0370661	233	Actinomycetota	Actinomycetia	Actinomycetales	Bifidobacteriaceae	Bifidobacterium	Bifidobacterium animalis	Species	Cultured represented (Human gut)	Actinobacteria	Actinobacteria	Bifidobacteriales	Bifidobacteriaceae	Bifidobacterium	Bifidobacterium animalis subsp. lactis	100	100	1526
AM10-24	CNS0020205	8	Actinomycetota	Actinomycetia	Actinomycetales	Bifidobacteriaceae	Bifidobacterium	Bifidobacterium pseudocatenulatum	Species	Cultured represented (Human gut)	Actinobacteria	Actinobacteria	Bifidobacteriales	Bifidobacteriaceae	Bifidobacterium	Bifidobacterium pseudocatenulatum	100	100	1516
AM102-42	CNS0370662	2	Bacillota	Bacilli	Lactobacillales	Streptococcaceae	Lactococcus	Lactococcus petauri	Species	Not represented	Bacillota	Bacilli	Lactobacillales	Streptococcaceae	Lactococcus	Lactococcus garvieae subsp. garvieae	100	100	1537
AM102-46	CNS0370663	15	Actinomycetota	Actinomycetia	Actinomycetales	Bifidobacteriaceae	Bifidobacterium	Bifidobacterium longum	Species	Cultured represented (Human gut)	Actinobacteria	Actinobacteria	Bifidobacteriales	Bifidobacteriaceae	Bifidobacterium	Bifidobacterium longum subsp. longum	99.46	98	1515
AM102-50	CNS0370664	243	Bacillota	Bacilli	Lactobacillales	Enterococcaceae	Enterococcus_B	Enterococcus_B thailandicus	Species	Cultured represented (Human gut)	Bacillota	Bacilli	Lactobacillales	Enterococcaceae	Enterococcus	Enterococcus durans	99.35	100	1549
AM102-53	CNS0370665	2	Bacillota	Bacilli	Lactobacillales	Streptococcaceae	Lactococcus	Lactococcus petauri	Species	Not represented	Bacillota	Bacilli	Lactobacillales	Streptococcaceae	Lactococcus	Lactococcus garvieae subsp. garvieae	100	100	1537
AM102-56	CNS0370666	233	Actinomycetota	Actinomycetia	Actinomycetales	Bifidobacteriaceae	Bifidobacterium	Bifidobacterium animalis	Species	Cultured represented (Human gut)	Actinobacteria	Actinobacteria	Bifidobacteriales	Bifidobacteriaceae	Bifidobacterium	Bifidobacterium animalis subsp. lactis	100	100	1526
AM10-26	CNS0020744	147	Actinomycetota	Coriobacteriia	Coriobacteriales	Coriobacteriaceae	Collinsella	Collinsella sp003466125	Genus	Not represented	Actinobacteria	Coriobacteriia	Coriobacteriales	Coriobacteriaceae	Collinsella	Collinsella aerofaciens	99.46	99	1495
AM102-62	CNS0370667	85	Bacillota	Bacilli	Lactobacillales	Enterococcaceae	Enterococcus	Enterococcus faecalis	Species	Cultured represented (Human gut)	Bacillota	Bacilli	Lactobacillales	Enterococcaceae	Enterococcus	Enterococcus faecalis	100	100	1549
AM10-27	CNS0020454	147	Actinomycetota	Coriobacteriia	Coriobacteriales	Coriobacteriaceae	Collinsella	Collinsella sp003466125	Genus	Not represented	Actinobacteria	Coriobacteriia	Coriobacteriales	Coriobacteriaceae	Collinsella	Collinsella aerofaciens	99.01	99	1423
AM102-70	CNS0370668	8	Actinomycetota	Actinomycetia	Actinomycetales	Bifidobacteriaceae	Bifidobacterium	Bifidobacterium pseudocatenulatum	Species	Cultured represented (Human gut)	Actinobacteria	Actinobacteria	Bifidobacteriales	Bifidobacteriaceae	Bifidobacterium	Bifidobacterium pseudocatenulatum	99.54	100	1516
AM102-72	CNS0370669	2	Bacillota	Bacilli	Lactobacillales	Streptococcaceae	Lactococcus	Lactococcus petauri	Species	Not represented	Bacillota	Bacilli	Lactobacillales	Streptococcaceae	Lactococcus	Lactococcus garvieae subsp. garvieae	100	100	1537
AM102-74	CNS0370670	147	Actinomycetota	Coriobacteriia	Coriobacteriales	Coriobacteriaceae	Collinsella	Collinsella sp003466125	Genus	Not represented	Actinobacteria	Coriobacteriia	Coriobacteriales	Coriobacteriaceae	Collinsella	Collinsella aerofaciens	98.99	99	1495
AM102-77	CNS0370671	42	Bacillota	Bacilli	Lactobacillales	Lactobacillaceae	Lactobacillus	Lactobacillus acidophilus	Species	Cultured represented (Human gut)	Bacillota	Bacilli	Lactobacillales	Lactobacillaceae	Lactobacillus	Lactobacillus acidophilus	100	100	1552
AM102-79	CNS0370672	85	Bacillota	Bacilli	Lactobacillales	Enterococcaceae	Enterococcus	Enterococcus faecalis	Species	Cultured represented (Human gut)	Bacillota	Bacilli	Lactobacillales	Enterococcaceae	Enterococcus	Enterococcus faecalis	99.94	100	1549
AM102-83	CNS0370673	42	Bacillota	Bacilli	Lactobacillales	Lactobacillaceae	Lactobacillus	Lactobacillus acidophilus	Species	Cultured represented (Human gut)	Bacillota	Bacilli	Lactobacillales	Lactobacillaceae	Lactobacillus	Lactobacillus acidophilus	100	100	1552
AM102-87	CNS0370674	2	Bacillota	Bacilli	Lactobacillales	Streptococcaceae	Lactococcus	Lactococcus petauri	Species	Not represented	Bacillota	Bacilli	Lactobacillales	Streptococcaceae	Lactococcus	Lactococcus garvieae	100	99	1506
AM102-90	CNS0370675	2	Bacillota	Bacilli	Lactobacillales	Streptococcaceae	Lactococcus	Lactococcus petauri	Species	Not represented	Bacillota	Bacilli	Lactobacillales	Streptococcaceae	Lactococcus	Lactococcus garvieae	100	100	1537
AM10-31	CNS0020643	178	Bacillota	Clostridia	Lachnospirales	Lachnospiraceae	CAG-317	CAG-317 sp000433215	Family	Cultured represented (Human gut)	Bacillota	Clostridia	Clostridiales	Lachnospiraceae	Dorea	Dorea longicatena	100	98	1519
AM10-32	CNS0020608	147	Actinomycetota	Coriobacteriia	Coriobacteriales	Coriobacteriaceae	Collinsella	Collinsella sp003466125	Genus	Not represented	Actinobacteria	Coriobacteriia	Coriobacteriales	Coriobacteriaceae	Collinsella	Collinsella aerofaciens	99.46	99	1495
AM10-38	CNS0020380	310	Bacillota	Clostridia	Lachnospirales	Lachnospiraceae	Anaerostipes	Anaerostipes hadrus	Species	Cultured represented (Human gut)	Bacillota	Clostridia	Clostridiales	Lachnospiraceae	Anaerostipes	Anaerostipes hadrus	100	99	1560
AM10-3A	CNS0370676	10	Bacillota	Clostridia	Lachnospirales	Lachnospiraceae	Copromonas	Copromonas sp900066535	Genus	Not represented	Bacillota	Clostridia	Clostridiales	Lachnospiraceae	Lachnoclostridium	[Clostridium] celerecrescens	93.88	60	2184
AM104-01	CNS0370677	169	Bacillota	Bacilli	Erysipelotrichales	Coprobacillaceae	Catenibacterium	Catenibacterium mitsuokai	Species	Cultured represented (Human gut)	Bacillota	Erysipelotrichia	Erysipelotrichales	Erysipelotrichaceae	Catenibacterium	Catenibacterium mitsuokai	99.7	98	1518
AM104-04	CNS0370678	169	Bacillota	Bacilli	Erysipelotrichales	Coprobacillaceae	Catenibacterium	Catenibacterium mitsuokai	Species	Cultured represented (Human gut)	Bacillota	Erysipelotrichia	Erysipelotrichales	Erysipelotrichaceae	Catenibacterium	Catenibacterium mitsuokai	99.53	98	1518
AM104-06	CNS0370679	370	Actinomycetota	Coriobacteriia	Coriobacteriales	Coriobacteriaceae	Collinsella	Collinsella sp003439125	Genus	Cultured represented (Other source)	Actinobacteria	Coriobacteriia	Coriobacteriales	Coriobacteriaceae	Collinsella	Collinsella aerofaciens	99.93	99	1494
AM104-09	CNS0370680	169	Bacillota	Bacilli	Erysipelotrichales	Coprobacillaceae	Catenibacterium	Catenibacterium mitsuokai	Species	Cultured represented (Human gut)	Bacillota	Erysipelotrichia	Erysipelotrichales	Erysipelotrichaceae	Catenibacterium	Catenibacterium mitsuokai	99.77	100	1279
AM104-10	CNS0370684	14	Actinomycetota	Actinomycetia	Actinomycetales	Bifidobacteriaceae	Bifidobacterium	Bifidobacterium adolescentis	Species	Cultured represented (Human gut)	Actinobacteria	Actinobacteria	Bifidobacteriales	Bifidobacteriaceae	Bifidobacterium	Bifidobacterium adolescentis	98.94	100	1514
AM104-101	CNS0370681	411	Bacillota	Bacilli	Lactobacillales	Enterococcaceae	Enterococcus_A	Enterococcus_A malodoratus	Species	Not represented	Bacillota	Bacilli	Lactobacillales	Enterococcaceae	Enterococcus	Enterococcus malodoratus	100	100	1547
AM104-102	CNS0370682	169	Bacillota	Bacilli	Erysipelotrichales	Coprobacillaceae	Catenibacterium	Catenibacterium mitsuokai	Species	Cultured represented (Human gut)	Bacillota	Erysipelotrichia	Erysipelotrichales	Erysipelotrichaceae	Catenibacterium	Catenibacterium mitsuokai	99	98	1529
AM104-109	CNS0370683	411	Bacillota	Bacilli	Lactobacillales	Enterococcaceae	Enterococcus_A	Enterococcus_A malodoratus	Species	Not represented	Bacillota	Bacilli	Lactobacillales	Enterococcaceae	Enterococcus	Enterococcus malodoratus	100	100	1547
AM104-17	CNS0370685	169	Bacillota	Bacilli	Erysipelotrichales	Coprobacillaceae	Catenibacterium	Catenibacterium mitsuokai	Species	Cultured represented (Human gut)	Bacillota	Erysipelotrichia	Erysipelotrichales	Erysipelotrichaceae	Catenibacterium	Catenibacterium mitsuokai	99	98	1529
AM104-19	CNS0370686	14	Actinomycetota	Actinomycetia	Actinomycetales	Bifidobacteriaceae	Bifidobacterium	Bifidobacterium adolescentis	Species	Cultured represented (Human gut)	Actinobacteria	Actinobacteria	Bifidobacteriales	Bifidobacteriaceae	Bifidobacterium	Bifidobacterium adolescentis	99.62	100	1306
AM104-23	CNS0370687	169	Bacillota	Bacilli	Erysipelotrichales	Coprobacillaceae	Catenibacterium	Catenibacterium mitsuokai	Species	Cultured represented (Human gut)	Bacillota	Erysipelotrichia	Erysipelotrichales	Erysipelotrichaceae	Catenibacterium	Catenibacterium mitsuokai	99.73	98	1518
AM104-26	CNS0370688	14	Actinomycetota	Actinomycetia	Actinomycetales	Bifidobacteriaceae	Bifidobacterium	Bifidobacterium adolescentis	Species	Cultured represented (Human gut)	Actinobacteria	Actinobacteria	Bifidobacteriales	Bifidobacteriaceae	Bifidobacterium	Bifidobacterium adolescentis	98.94	100	1514
AM104-27	CNS0370689	233	Actinomycetota	Actinomycetia	Actinomycetales	Bifidobacteriaceae	Bifidobacterium	Bifidobacterium animalis	Species	Cultured represented (Human gut)	Actinobacteria	Actinobacteria	Bifidobacteriales	Bifidobacteriaceae	Bifidobacterium	Bifidobacterium animalis subsp. lactis	100	100	1526
AM104-32	CNS0370690	19	Bacillota	Bacilli	Lactobacillales	Enterococcaceae	Enterococcus_A	Enterococcus_A avium	Species	Cultured represented (Human gut)	Bacillota	Bacilli	Lactobacillales	Enterococcaceae	Enterococcus	Enterococcus	99.94	100	1547
AM104-33	CNS0370691	233	Actinomycetota	Actinomycetia	Actinomycetales	Bifidobacteriaceae	Bifidobacterium	Bifidobacterium animalis	Species	Cultured represented (Human gut)	Actinobacteria	Actinobacteria	Bifidobacteriales	Bifidobacteriaceae	Bifidobacterium	Bifidobacterium animalis subsp. lactis	100	100	1526
AM104-36	CNS0370692	411	Bacillota	Bacilli	Lactobacillales	Enterococcaceae	Enterococcus_A	Enterococcus_A malodoratus	Species	Not represented	Bacillota	Bacilli	Lactobacillales	Enterococcaceae	Enterococcus	Enterococcus malodoratus	100	100	1547
AM104-40	CNS0370693	408	Actinomycetota	Actinomycetia	Actinomycetales	Microbacteriaceae	Microbacterium	Microbacterium maritypicum	Species	Not represented	16S rRNA genes not predicted
AM104-42	CNS0370694	409	Actinomycetota	Actinomycetia	Actinomycetales	Micrococcaceae	Kocuria	Kocuria marina_A	Species	Not represented	Actinobacteria	Actinobacteria	Micrococcales	Micrococcaceae	Kocuria	Kocuria marina	99.8	99	1521
AM104-50	CNS0370695	410	Bacillota	Bacilli	Lactobacillales	Vagococcaceae	Vagococcus	Vagococcus sp017316185	Genus	Not represented	Bacillota	Bacilli	Lactobacillales	Enterococcaceae	Vagococcus	Vagococcus fluvialis	99.67	99	1546
AM104-55	CNS0370696	410	Bacillota	Bacilli	Lactobacillales	Vagococcaceae	Vagococcus	Vagococcus sp017316185	Genus	Not represented	Bacillota	Bacilli	Lactobacillales	Enterococcaceae	Vagococcus	Vagococcus fluvialis	99.67	99	1546
AM104-56	CNS0370697	410	Bacillota	Bacilli	Lactobacillales	Vagococcaceae	Vagococcus	Vagococcus sp017316185	Genus	Not represented	Bacillota	Bacilli	Lactobacillales	Enterococcaceae	Vagococcus	Vagococcus fluvialis	99.67	99	1546
AM104-57	CNS0370698	424	Bacillota	Bacilli	Lactobacillales	Streptococcaceae	Streptococcus		Genus	Not represented	Bacillota	Bacilli	Lactobacillales	Streptococcaceae	Streptococcus	Streptococcus mitis	99.74	100	1535
AM104-58	CNS0370699	42	Bacillota	Bacilli	Lactobacillales	Lactobacillaceae	Lactobacillus	Lactobacillus acidophilus	Species	Cultured represented (Human gut)	Bacillota	Bacilli	Lactobacillales	Lactobacillaceae	Lactobacillus	Lactobacillus acidophilus	100	100	1552
AM104-59	CNS0370700	408	Actinomycetota	Actinomycetia	Actinomycetales	Microbacteriaceae	Microbacterium	Microbacterium maritypicum	Species	Not represented	Actinobacteria	Actinobacteria	Micrococcales	Microbacteriaceae	Microbacterium	Microbacterium oxydans	100	99	1512
AM104-60	CNS0370701	71	Bacillota	Bacilli	Lactobacillales	Lactobacillaceae	Lacticaseibacillus	Lacticaseibacillus paracasei	Species	Cultured represented (Human gut)	Bacillota	Bacilli	Lactobacillales	Lactobacillaceae	Lactobacillus	Lactobacillus casei	100	100	1558
AM104-61	CNS0370702	42	Bacillota	Bacilli	Lactobacillales	Lactobacillaceae	Lactobacillus	Lactobacillus acidophilus	Species	Cultured represented (Human gut)	Bacillota	Bacilli	Lactobacillales	Lactobacillaceae	Lactobacillus	Lactobacillus acidophilus	100	100	1552
AM104-62	CNS0370703	435	Bacillota	Bacilli	Lactobacillales	Streptococcaceae	Streptococcus	Streptococcus agalactiae	Species	Cultured represented (Human gut)	Bacillota	Bacilli	Lactobacillales	Streptococcaceae	Streptococcus	Streptococcus agalactiae	100	100	1537
AM104-64	CNS0370704	411	Bacillota	Bacilli	Lactobacillales	Enterococcaceae	Enterococcus_A	Enterococcus_A malodoratus	Species	Not represented	Bacillota	Bacilli	Lactobacillales	Enterococcaceae	Enterococcus	Enterococcus malodoratus	99.94	100	1547
AM104-66	CNS0370705	409	Actinomycetota	Actinomycetia	Actinomycetales	Micrococcaceae	Kocuria	Kocuria marina_A	Species	Not represented	Actinobacteria	Actinobacteria	Micrococcales	Micrococcaceae	Kocuria	Kocuria marina	99.8	99	1521
AM104-67	CNS0370706	440	Actinomycetota	Actinomycetia	Actinomycetales	Microbacteriaceae	Microbacterium	Microbacterium testaceum_E	Species	Not represented	Actinobacteria	Actinobacteria	Micrococcales	Microbacteriaceae	Microbacterium	Microbacterium testaceum	99.4	100	1510
AM104-68	CNS0370707	441	Actinomycetota	Actinomycetia	Mycobacteriales	Mycobacteriaceae	Gordonia	Gordonia jacobaea	Species	Not represented	Actinobacteria	Actinobacteria	Corynebacteriales	Nocardiaceae	Gordonia	Gordonia sputi	99.8	100	1510
AM104-69	CNS0370708	442	Pseudomonadota	Alphaproteobacteria	Rhizobiales	Rhizobiaceae	Rhizobium	Rhizobium sp017305935	Genus	Not represented	Pseudomonadota	Alphaproteobacteria	Rhizobiales	Rhizobiaceae	Agrobacterium	Agrobacterium albertimagni	97.43	100	1473
AM10-47	CNS0020104	320	Bacillota	Clostridia	Lachnospirales	Lachnospiraceae	Blautia	Blautia stercoris	Species	Cultured represented (Human gut)	Bacillota	Clostridia	Clostridiales	Lachnospiraceae	Blautia	Blautia stercoris	100	90	1520
AM104-70	CNS0370709	410	Bacillota	Bacilli	Lactobacillales	Vagococcaceae	Vagococcus	Vagococcus sp017316185	Genus	Not represented	Bacillota	Bacilli	Lactobacillales	Enterococcaceae	Vagococcus	Vagococcus fluvialis	99.67	99	1546
AM104-76	CNS0370710	410	Bacillota	Bacilli	Lactobacillales	Vagococcaceae	Vagococcus	Vagococcus sp017316185	Genus	Not represented	Bacillota	Bacilli	Lactobacillales	Enterococcaceae	Vagococcus	Vagococcus fluvialis	99.67	99	1546
AM10-48	CNS0020444	147	Actinomycetota	Coriobacteriia	Coriobacteriales	Coriobacteriaceae	Collinsella	Collinsella sp003466125	Genus	Not represented	Actinobacteria	Coriobacteriia	Coriobacteriales	Coriobacteriaceae	Collinsella	Collinsella aerofaciens	98.93	99	1496
AM104-81	CNS0370711	505	Actinomycetota	Actinomycetia	Actinomycetales	Dermabacteraceae	Brachybacterium	Brachybacterium paraconglomeratum	Species	Not represented	Actinobacteria	Actinobacteria	Micrococcales	Dermabacteraceae	Brachybacterium	Brachybacterium conglomeratum	99.27	100	1508
AM104-82	CNS0370712	506	Actinomycetota	Actinomycetia	Propionibacteriales	Propionibacteriaceae	Arachnia		Genus	Not represented	Actinobacteria	Actinobacteria	Propionibacteriales	Propionibacteriaceae	Tessaracoccus	Tessaracoccus flavus	98.41	100	1507
AM104-85	CNS0370713	509	Bacillota	Bacilli	Lactobacillales	Vagococcaceae	Vagococcus	Vagococcus fluvialis	Species	Not represented	Bacillota	Bacilli	Lactobacillales	Enterococcaceae	Vagococcus	Vagococcus fluvialis	99.87	99	1546
AM104-89	CNS0370714	350	Bacillota	Bacilli	Lactobacillales	Streptococcaceae	Streptococcus	Streptococcus anginosus_C	Species	Cultured represented (Human gut)	Bacillota	Bacilli	Lactobacillales	Streptococcaceae	Streptococcus	Streptococcus anginosus	99.81	100	1544
AM104-90	CNS0370715	409	Actinomycetota	Actinomycetia	Actinomycetales	Micrococcaceae	Kocuria	Kocuria marina_A	Species	Not represented	Actinobacteria	Actinobacteria	Micrococcales	Micrococcaceae	Kocuria	Kocuria marina	99.93	99	1520
AM104-91	CNS0370716	411	Bacillota	Bacilli	Lactobacillales	Enterococcaceae	Enterococcus_A	Enterococcus_A malodoratus	Species	Not represented	Bacillota	Bacilli	Lactobacillales	Enterococcaceae	Enterococcus	Enterococcus malodoratus	99.94	100	1547
AM104-93	CNS0370717	409	Actinomycetota	Actinomycetia	Actinomycetales	Micrococcaceae	Kocuria	Kocuria marina_A	Species	Not represented	Actinobacteria	Actinobacteria	Micrococcales	Micrococcaceae	Kocuria	Kocuria marina	99.8	99	1521
AM104-94	CNS0370718	305	Bacillota	Bacilli	Staphylococcales	Staphylococcaceae	Staphylococcus	Staphylococcus epidermidis	Species	Cultured represented (Human gut)	Bacillota	Bacilli	Bacillales	Staphylococcaceae	Staphylococcus	Staphylococcus epidermidis	100	100	1539
AM104-97	CNS0370719	409	Actinomycetota	Actinomycetia	Actinomycetales	Micrococcaceae	Kocuria	Kocuria marina_A	Species	Not represented	Actinobacteria	Actinobacteria	Micrococcales	Micrococcaceae	Kocuria	Kocuria marina	99.86	99	1437
AM104-98	CNS0370720	411	Bacillota	Bacilli	Lactobacillales	Enterococcaceae	Enterococcus_A	Enterococcus_A malodoratus	Species	Not represented	Bacillota	Bacilli	Lactobacillales	Enterococcaceae	Enterococcus	Enterococcus malodoratus	99.94	100	1547
AM104-99	CNS0370721	169	Bacillota	Bacilli	Erysipelotrichales	Coprobacillaceae	Catenibacterium	Catenibacterium mitsuokai	Species	Cultured represented (Human gut)	Bacillota	Erysipelotrichia	Erysipelotrichales	Erysipelotrichaceae	Catenibacterium	Catenibacterium mitsuokai	99.77	100	1279
AM10-54	CNS0020372	140	Bacteroidota	Bacteroidia	Bacteroidales	Bacteroidaceae	Bacteroides	Bacteroides eggerthii	Species	Cultured represented (Human gut)	Bacteroidetes	Bacteroidia	Bacteroidales	Bacteroidaceae	Bacteroides	Bacteroides eggerthii	99.8	100	1515
AM109-08	CNS0370722	50	Pseudomonadota	Gammaproteobacteria	Enterobacterales	Enterobacteriaceae	Klebsiella	Klebsiella pneumoniae	Species	Cultured represented (Human gut)	Pseudomonadota	Gammaproteobacteria	Enterobacteriales	Enterobacteriaceae	Klebsiella	Klebsiella pneumoniae	100	100	1528
AM109-09	CNS0370723	22	Bacillota	Bacilli	Lactobacillales	Streptococcaceae	Streptococcus	Streptococcus pasteurianus	Species	Cultured represented (Human gut)	Bacillota	Bacilli	Lactobacillales	Streptococcaceae	Streptococcus	Streptococcus equinus	100	100	1537
AM109-103	CNS0370724	331	Bacillota	Bacilli	Lactobacillales	Streptococcaceae	Lactococcus	Lactococcus garvieae	Species	Cultured represented (Human gut)	Bacillota	Bacilli	Lactobacillales	Streptococcaceae	Lactococcus	Lactococcus garvieae	100	100	1537
AM109-108	CNS0370725	50	Pseudomonadota	Gammaproteobacteria	Enterobacterales	Enterobacteriaceae	Klebsiella	Klebsiella pneumoniae	Species	Cultured represented (Human gut)	Pseudomonadota	Gammaproteobacteria	Enterobacteriales	Enterobacteriaceae	Klebsiella	Klebsiella pneumoniae	99.8	100	1510
AM109-109	CNS0370726	1	Pseudomonadota	Gammaproteobacteria	Enterobacterales	Enterobacteriaceae	Escherichia	Escherichia coli	Species	Cultured represented (Human gut)	Pseudomonadota	Gammaproteobacteria	Enterobacteriales	Enterobacteriaceae	Escherichia-Shigella	Escherichia coli	100	100	898
AM109-11	CNS0370727	50	Pseudomonadota	Gammaproteobacteria	Enterobacterales	Enterobacteriaceae	Klebsiella	Klebsiella pneumoniae	Species	Cultured represented (Human gut)	Pseudomonadota	Gammaproteobacteria	Enterobacteriales	Enterobacteriaceae	Klebsiella	Klebsiella pneumoniae	100	100	1528
AM109-19	CNS0370728	54	Bacillota	Bacilli	Lactobacillales	Streptococcaceae	Streptococcus	Streptococcus anginosus	Species	Cultured represented (Human gut)	Bacillota	Bacilli	Lactobacillales	Streptococcaceae	Streptococcus	Streptococcus anginosus subsp. anginosus	99.94	100	1544
AM109-21	CNS0370729	65	Bacillota	Bacilli	Lactobacillales	Streptococcaceae	Streptococcus	Streptococcus salivarius	Species	Cultured represented (Human gut)	Bacillota	Bacilli	Lactobacillales	Streptococcaceae	Streptococcus	Streptococcus equinus	99.22	100	1535
AM109-25	CNS0370730	5	Bacteroidota	Bacteroidia	Bacteroidales	Bacteroidaceae	Bacteroides	Bacteroides stercoris	Species	Cultured represented (Human gut)	Bacteroidetes	Bacteroidia	Bacteroidales	Bacteroidaceae	Bacteroides	Bacteroides stercoris	99.8	100	1515
AM109-26	CNS0370731	389	Bacillota	Clostridia	Lachnospirales	Anaerotignaceae	Anaerotignum	Anaerotignum sp001304995	Genus	Cultured represented (Human gut)	Bacillota	Clostridia	Clostridiales	Lachnospiraceae	Tyzzerella	[Clostridium] lactatifermentans	99.39	98	1510
AM109-29	CNS0370732	78	Bacillota	Clostridia	Lachnospirales	Lachnospiraceae	Mediterraneibacter	Mediterraneibacter faecis	Species	Cultured represented (Human gut)	Bacillota	Clostridia	Clostridiales	Lachnospiraceae	[Ruminococcus] torques group	[Ruminococcus] torques	97.41	99	896
AM109-30	CNS0370733	21	Bacteroidota	Bacteroidia	Bacteroidales	Bacteroidaceae	Phocaeicola	Phocaeicola vulgatus	Species	Cultured represented (Human gut)	Bacteroidetes	Bacteroidia	Bacteroidales	Bacteroidaceae	Bacteroides	Bacteroides vulgatus	99.85	100	1325
AM109-41	CNS0370734	17	Bacillota	Bacilli	Lactobacillales	Lactobacillaceae	Weissella	Weissella confusa	Species	Not represented	Bacillota	Bacilli	Lactobacillales	Leuconostocaceae	Weissella	Weissella cibaria	99.42	100	1565
AM109-43	CNS0370735	54	Bacillota	Bacilli	Lactobacillales	Streptococcaceae	Streptococcus	Streptococcus anginosus	Species	Cultured represented (Human gut)	Bacillota	Bacilli	Lactobacillales	Streptococcaceae	Streptococcus	Streptococcus anginosus	98.77	100	1544
AM109-45	CNS0370736	208	Bacillota	Bacilli	Lactobacillales	Streptococcaceae	Streptococcus	Streptococcus mutans	Species	Cultured represented (Human gut)	Bacillota	Bacilli	Lactobacillales	Streptococcaceae	Streptococcus	Streptococcus mutans	100	100	1545
AM109-52	CNS0370737	15	Actinomycetota	Actinomycetia	Actinomycetales	Bifidobacteriaceae	Bifidobacterium	Bifidobacterium longum	Species	Cultured represented (Human gut)	Actinobacteria	Actinobacteria	Bifidobacteriales	Bifidobacteriaceae	Bifidobacterium	Bifidobacterium longum subsp. longum	99.93	100	1514
AM109-54	CNS0370738	15	Actinomycetota	Actinomycetia	Actinomycetales	Bifidobacteriaceae	Bifidobacterium	Bifidobacterium longum	Species	Cultured represented (Human gut)	Actinobacteria	Actinobacteria	Bifidobacteriales	Bifidobacteriaceae	Bifidobacterium	Bifidobacterium longum subsp. longum	99.93	100	1514
AM109-55	CNS0370739	24	Bacteroidota	Bacteroidia	Bacteroidales	Bacteroidaceae	Bacteroides	Bacteroides ovatus	Species	Cultured represented (Human gut)	Bacteroidetes	Bacteroidia	Bacteroidales	Bacteroidaceae	Bacteroides	Bacteroides fragilis	98.93	99	1313
AM109-64	CNS0370740	84	Bacillota	Clostridia	Lachnospirales	Lachnospiraceae	Blautia_A	Blautia_A sp003471165	Genus	Not represented	Bacillota	Clostridia	Clostridiales	Lachnospiraceae	Blautia	Blautia obeum	98.49	99	1411
AM109-66	CNS0370741	2	Bacillota	Bacilli	Lactobacillales	Streptococcaceae	Lactococcus	Lactococcus petauri	Species	Not represented	Bacillota	Bacilli	Lactobacillales	Streptococcaceae	Lactococcus	Lactococcus garvieae subsp. garvieae	100	100	1537
AM109-69	CNS0370742	5	Bacteroidota	Bacteroidia	Bacteroidales	Bacteroidaceae	Bacteroides	Bacteroides stercoris	Species	Cultured represented (Human gut)	Bacteroidetes	Bacteroidia	Bacteroidales	Bacteroidaceae	Bacteroides	Bacteroides stercoris	99.74	100	1515
AM109-74	CNS0370743	25	Bacillota	Clostridia	Lachnospirales	Lachnospiraceae	Mediterraneibacter	Mediterraneibacter torques	Species	Cultured represented (Human gut)	Bacillota	Clostridia	Clostridiales	Lachnospiraceae	[Ruminococcus] torques group	[Ruminococcus] torques	99.93	99	1519
AM109-79	CNS0370744	350	Bacillota	Bacilli	Lactobacillales	Streptococcaceae	Streptococcus	Streptococcus anginosus_C	Species	Cultured represented (Human gut)	Bacillota	Bacilli	Lactobacillales	Streptococcaceae	Streptococcus	Streptococcus anginosus	99.81	100	1544
AM109-80	CNS0370745	427	Pseudomonadota	Gammaproteobacteria	Enterobacterales	Enterobacteriaceae	Escherichia	Escherichia fergusonii	Species	Cultured represented (Human gut)	Pseudomonadota	Gammaproteobacteria	Enterobacteriales	Enterobacteriaceae	Escherichia-Shigella	Escherichia coli	99.93	100	1530
AM109-83	CNS0370746	404	Pseudomonadota	Gammaproteobacteria	Enterobacterales	Enterobacteriaceae	Proteus	Proteus mirabilis	Species	Cultured represented (Human gut)	Pseudomonadota	Gammaproteobacteria	Enterobacteriales	Enterobacteriaceae	Proteus	Proteus mirabilis	100	100	1531
AM109-84	CNS0370747	50	Pseudomonadota	Gammaproteobacteria	Enterobacterales	Enterobacteriaceae	Klebsiella	Klebsiella pneumoniae	Species	Cultured represented (Human gut)	Pseudomonadota	Gammaproteobacteria	Enterobacteriales	Enterobacteriaceae	Klebsiella	Klebsiella pneumoniae	98.56	99	1443
AM109-85	CNS0370748	1	Pseudomonadota	Gammaproteobacteria	Enterobacterales	Enterobacteriaceae	Escherichia	Escherichia coli	Species	Cultured represented (Human gut)	Pseudomonadota	Gammaproteobacteria	Enterobacteriales	Enterobacteriaceae	Escherichia-Shigella	Escherichia coli	100	100	994
AM109-86	CNS0370749	1	Pseudomonadota	Gammaproteobacteria	Enterobacterales	Enterobacteriaceae	Escherichia	Escherichia coli	Species	Cultured represented (Human gut)	Pseudomonadota	Gammaproteobacteria	Enterobacteriales	Enterobacteriaceae	Escherichia-Shigella	Escherichia coli	100	100	994
AM109-87	CNS0370750	85	Bacillota	Bacilli	Lactobacillales	Enterococcaceae	Enterococcus	Enterococcus faecalis	Species	Cultured represented (Human gut)	Bacillota	Bacilli	Lactobacillales	Enterococcaceae	Enterococcus	Enterococcus faecalis	100	100	1549
AM109-88	CNS0370751	335	Pseudomonadota	Gammaproteobacteria	Enterobacterales	Enterobacteriaceae	Klebsiella	Klebsiella variicola	Species	Cultured represented (Human gut)	Pseudomonadota	Gammaproteobacteria	Enterobacteriales	Enterobacteriaceae	Klebsiella	Klebsiella variicola	100	100	1528
AM109-89	CNS0370752	404	Pseudomonadota	Gammaproteobacteria	Enterobacterales	Enterobacteriaceae	Proteus	Proteus mirabilis	Species	Cultured represented (Human gut)	Pseudomonadota	Gammaproteobacteria	Enterobacteriales	Enterobacteriaceae	Proteus	Proteus mirabilis	100	100	1531
AM109-91	CNS0370753	50	Pseudomonadota	Gammaproteobacteria	Enterobacterales	Enterobacteriaceae	Klebsiella	Klebsiella pneumoniae	Species	Cultured represented (Human gut)	Pseudomonadota	Gammaproteobacteria	Enterobacteriales	Enterobacteriaceae	Klebsiella	Klebsiella pneumoniae	100	100	981
AM109-94	CNS0370754	428	Actinomycetota	Coriobacteriia	Coriobacteriales	Coriobacteriaceae	Collinsella	Collinsella sp902362275	Genus	Cultured represented (Human gut)	Actinobacteria	Coriobacteriia	Coriobacteriales	Coriobacteriaceae	Collinsella	Collinsella aerofaciens	99.67	99	1454
AM109-95	CNS0370755	54	Bacillota	Bacilli	Lactobacillales	Streptococcaceae	Streptococcus	Streptococcus anginosus	Species	Cultured represented (Human gut)	Bacillota	Bacilli	Lactobacillales	Streptococcaceae	Streptococcus	Streptococcus anginosus	98.77	100	1544
AM109-96	CNS0370756	403	Bacillota	Bacilli	Lactobacillales	Streptococcaceae	Streptococcus	Streptococcus constellatus	Species	Cultured represented (Human gut)	Bacillota	Bacilli	Lactobacillales	Streptococcaceae	Streptococcus	Streptococcus constellatus subsp. constellatus	100	100	1544
AM10C-02pH9A	CNS0370757	321	Bacillota	Clostridia	Oscillospirales	Ruminococcaceae	Massilioclostridium	Massilioclostridium coli	Species	Cultured represented (Human gut)	Bacillota	Clostridia	Clostridiales	Ruminococcaceae	Ruminiclostridium	Massilioclostridium coli	99.93	99	1513
AM10C-15pH9TA	CNS0370758	7	Bacillota	Clostridia	Lachnospirales	Lachnospiraceae	Clostridium_Q	Clostridium_Q fessum	Species	Cultured represented (Human gut)	Bacillota	Clostridia	Clostridiales	Lachnospiraceae	Lachnoclostridium	[Clostridium] symbiosum	96.18	100	1519
AM110-01	CNS0370759	39	Bacillota	Bacilli	Lactobacillales	Enterococcaceae	Enterococcus_B	Enterococcus_B lactis	Species	Cultured represented (Human gut)	Bacillota	Bacilli	Lactobacillales	Enterococcaceae	Enterococcus	Enterococcus faecium	99.94	100	1549
AM110-02	CNS0370760	351	Bacillota	Bacilli	Lactobacillales	Lactobacillaceae	Weissella	Weissella cibaria	Species	Cultured represented (Human gut)	Bacillota	Bacilli	Lactobacillales	Leuconostocaceae	Weissella	Weissella cibaria	100	100	1565
AM110-03	CNS0370761	1	Pseudomonadota	Gammaproteobacteria	Enterobacterales	Enterobacteriaceae	Escherichia	Escherichia coli	Species	Cultured represented (Human gut)	Pseudomonadota	Gammaproteobacteria	Enterobacteriales	Enterobacteriaceae	Escherichia-Shigella	Shigella sonnei	99.85	94	1402
AM110-04	CNS0370762	17	Bacillota	Bacilli	Lactobacillales	Lactobacillaceae	Weissella	Weissella confusa	Species	Not represented	Bacillota	Bacilli	Lactobacillales	Leuconostocaceae	Weissella	Weissella cibaria	99.42	100	1565
AM110-08	CNS0370763	288	Bacillota	Bacilli	Lactobacillales	Streptococcaceae	Streptococcus	Streptococcus infantarius	Species	Cultured represented (Human gut)	Bacillota	Bacilli	Lactobacillales	Streptococcaceae	Streptococcus	Streptococcus equinus	100	100	1537
AM110-09	CNS0370764	288	Bacillota	Bacilli	Lactobacillales	Streptococcaceae	Streptococcus	Streptococcus infantarius	Species	Cultured represented (Human gut)	Bacillota	Bacilli	Lactobacillales	Streptococcaceae	Streptococcus	Streptococcus equinus	100	100	1537
AM110-103	CNS0370765	17	Bacillota	Bacilli	Lactobacillales	Lactobacillaceae	Weissella	Weissella confusa	Species	Not represented	Bacillota	Bacilli	Lactobacillales	Leuconostocaceae	Weissella	Weissella cibaria	99.42	100	1565
AM110-108	CNS0370766	17	Bacillota	Bacilli	Lactobacillales	Lactobacillaceae	Weissella	Weissella confusa	Species	Not represented	Bacillota	Bacilli	Lactobacillales	Leuconostocaceae	Weissella	Weissella cibaria	99.17	100	1570
AM110-109	CNS0370767	1	Pseudomonadota	Gammaproteobacteria	Enterobacterales	Enterobacteriaceae	Escherichia	Escherichia coli	Species	Cultured represented (Human gut)	Pseudomonadota	Gammaproteobacteria	Enterobacteriales	Enterobacteriaceae	Escherichia-Shigella	Escherichia coli	100	100	1530
AM110-110	CNS0370768	1	Pseudomonadota	Gammaproteobacteria	Enterobacterales	Enterobacteriaceae	Escherichia	Escherichia coli	Species	Cultured represented (Human gut)	Pseudomonadota	Gammaproteobacteria	Enterobacteriales	Enterobacteriaceae	Escherichia-Shigella	Escherichia coli	100	100	1530
AM110-113	CNS0370769	1	Pseudomonadota	Gammaproteobacteria	Enterobacterales	Enterobacteriaceae	Escherichia	Escherichia coli	Species	Cultured represented (Human gut)	Pseudomonadota	Gammaproteobacteria	Enterobacteriales	Enterobacteriaceae	Escherichia-Shigella	Escherichia coli	100	100	994
AM110-114	CNS0370770	288	Bacillota	Bacilli	Lactobacillales	Streptococcaceae	Streptococcus	Streptococcus infantarius	Species	Cultured represented (Human gut)	Bacillota	Bacilli	Lactobacillales	Streptococcaceae	Streptococcus	Streptococcus equinus	100	100	1537
AM110-120	CNS0370771	429	Bacillota	Bacilli	Lactobacillales	Lactobacillaceae	Leuconostoc	Leuconostoc mesenteroides	Species	Cultured represented (Human gut)	Bacillota	Bacilli	Lactobacillales	Leuconostocaceae	Leuconostoc	Leuconostoc mesenteroides	99.16	100	1526
AM110-121	CNS0370772	1	Pseudomonadota	Gammaproteobacteria	Enterobacterales	Enterobacteriaceae	Escherichia	Escherichia coli	Species	Cultured represented (Human gut)	Pseudomonadota	Gammaproteobacteria	Enterobacteriales	Enterobacteriaceae	Escherichia-Shigella	Escherichia coli	100	100	1530
AM110-128	CNS0370773	288	Bacillota	Bacilli	Lactobacillales	Streptococcaceae	Streptococcus	Streptococcus infantarius	Species	Cultured represented (Human gut)	Bacillota	Bacilli	Lactobacillales	Streptococcaceae	Streptococcus	Streptococcus equinus	100	100	1537
AM110-129	CNS0370774	405	Bacillota	Bacilli	Lactobacillales	Lactobacillaceae	Ligilactobacillus	Ligilactobacillus agilis	Species	Cultured represented (Human gut)	Bacillota	Bacilli	Lactobacillales	Lactobacillaceae	Lactobacillus	Lactobacillus agilis	100	100	1521
AM110-13	CNS0370777	405	Bacillota	Bacilli	Lactobacillales	Lactobacillaceae	Ligilactobacillus	Ligilactobacillus agilis	Species	Cultured represented (Human gut)	Bacillota	Bacilli	Lactobacillales	Lactobacillaceae	Lactobacillus	Lactobacillus agilis	100	99	1551
AM110-132	CNS0370775	288	Bacillota	Bacilli	Lactobacillales	Streptococcaceae	Streptococcus	Streptococcus infantarius	Species	Cultured represented (Human gut)	Bacillota	Bacilli	Lactobacillales	Streptococcaceae	Streptococcus	Streptococcus equinus	100	100	1537
AM110-133	CNS0370776	429	Bacillota	Bacilli	Lactobacillales	Lactobacillaceae	Leuconostoc	Leuconostoc mesenteroides	Species	Cultured represented (Human gut)	Bacillota	Bacilli	Lactobacillales	Leuconostocaceae	Leuconostoc	Leuconostoc mesenteroides	99.16	100	1526
AM110-140	CNS0370778	288	Bacillota	Bacilli	Lactobacillales	Streptococcaceae	Streptococcus	Streptococcus infantarius	Species	Cultured represented (Human gut)	Bacillota	Bacilli	Lactobacillales	Streptococcaceae	Streptococcus	Streptococcus equinus	100	100	1537
AM110-142	CNS0370779	17	Bacillota	Bacilli	Lactobacillales	Lactobacillaceae	Weissella	Weissella confusa	Species	Not represented	Bacillota	Bacilli	Lactobacillales	Leuconostocaceae	Weissella	Weissella confusa	99.93	91	1554
AM110-144	CNS0370780	288	Bacillota	Bacilli	Lactobacillales	Streptococcaceae	Streptococcus	Streptococcus infantarius	Species	Cultured represented (Human gut)	Bacillota	Bacilli	Lactobacillales	Streptococcaceae	Streptococcus	Streptococcus equinus	97.49	98	1510
AM110-147	CNS0370781	288	Bacillota	Bacilli	Lactobacillales	Streptococcaceae	Streptococcus	Streptococcus infantarius	Species	Cultured represented (Human gut)	Bacillota	Bacilli	Lactobacillales	Streptococcaceae	Streptococcus	Streptococcus equinus	99.22	100	1525
AM110-163	CNS0370782	430	Bacillota	Negativicutes	Veillonellales	Megasphaeraceae	Megasphaera	Megasphaera sp000417505	Genus	Cultured represented (Human gut)	Bacillota	Negativicutes	Selenomonadales	Veillonellaceae	Megasphaera	Megasphaera indica	99.51	100	1018
AM110-166	CNS0370783	288	Bacillota	Bacilli	Lactobacillales	Streptococcaceae	Streptococcus	Streptococcus infantarius	Species	Cultured represented (Human gut)	Bacillota	Bacilli	Lactobacillales	Streptococcaceae	Streptococcus	Streptococcus equinus	100	100	1537
AM110-168	CNS0370784	288	Bacillota	Bacilli	Lactobacillales	Streptococcaceae	Streptococcus	Streptococcus infantarius	Species	Cultured represented (Human gut)	Bacillota	Bacilli	Lactobacillales	Streptococcaceae	Streptococcus	Streptococcus equinus	99.93	100	1537
AM110-169	CNS0370785	288	Bacillota	Bacilli	Lactobacillales	Streptococcaceae	Streptococcus	Streptococcus infantarius	Species	Cultured represented (Human gut)	Bacillota	Bacilli	Lactobacillales	Streptococcaceae	Streptococcus	Streptococcus equinus	100	100	1537
AM110-171	CNS0370786	77	Bacillota	Negativicutes	Selenomonadales	Selenomonadaceae	Megamonas	Megamonas funiformis	Species	Cultured represented (Human gut)	16S rRNA genes not predicted
AM110-173	CNS0370787	288	Bacillota	Bacilli	Lactobacillales	Streptococcaceae	Streptococcus	Streptococcus infantarius	Species	Cultured represented (Human gut)	Bacillota	Bacilli	Lactobacillales	Streptococcaceae	Streptococcus	Streptococcus equinus	100	100	1472
AM110-183	CNS0370788	9	Bacteroidota	Bacteroidia	Bacteroidales	Bacteroidaceae	Phocaeicola	Phocaeicola coprocola	Species	Cultured represented (Human gut)	Bacteroidetes	Bacteroidia	Bacteroidales	Bacteroidaceae	Bacteroides	Bacteroides coprocola	99.74	100	1516
AM110-184	CNS0370789	65	Bacillota	Bacilli	Lactobacillales	Streptococcaceae	Streptococcus	Streptococcus salivarius	Species	Cultured represented (Human gut)	Bacillota	Bacilli	Lactobacillales	Streptococcaceae	Streptococcus	Streptococcus equinus	100	100	1536
AM110-189	CNS0370790	77	Bacillota	Negativicutes	Selenomonadales	Selenomonadaceae	Megamonas	Megamonas funiformis	Species	Cultured represented (Human gut)	Bacillota	Negativicutes	Selenomonadales	Veillonellaceae	Megamonas	Megamonas funiformis	97.34	100	1492
AM110-19	CNS0370791	288	Bacillota	Bacilli	Lactobacillales	Streptococcaceae	Streptococcus	Streptococcus infantarius	Species	Cultured represented (Human gut)	16S rRNA genes not predicted
AM110-24	CNS0370792	62	Bacteroidota	Bacteroidia	Bacteroidales	Bacteroidaceae	Prevotella	Prevotella sp015074785	Genus	Cultured represented (Human gut)	Bacteroidetes	Bacteroidia	Bacteroidales	Prevotellaceae	Prevotella	Prevotella copri	99.52	100	1248
AM110-26	CNS0370793	77	Bacillota	Negativicutes	Selenomonadales	Selenomonadaceae	Megamonas	Megamonas funiformis	Species	Cultured represented (Human gut)	Bacillota	Negativicutes	Selenomonadales	Veillonellaceae	Megamonas	Megamonas	97.43	100	989
AM110-27	CNS0370794	15	Actinomycetota	Actinomycetia	Actinomycetales	Bifidobacteriaceae	Bifidobacterium	Bifidobacterium longum	Species	Cultured represented (Human gut)	Actinobacteria	Actinobacteria	Bifidobacteriales	Bifidobacteriaceae	Bifidobacterium	Bifidobacterium longum subsp. longum	100	100	1514
AM110-33	CNS0370795	288	Bacillota	Bacilli	Lactobacillales	Streptococcaceae	Streptococcus	Streptococcus infantarius	Species	Cultured represented (Human gut)	Bacillota	Bacilli	Lactobacillales	Streptococcaceae	Streptococcus	Streptococcus equinus	100	100	1537
AM110-36	CNS0370796	323	Actinomycetota	Coriobacteriia	Coriobacteriales	Coriobacteriaceae	Collinsella	Collinsella sp002232035	Genus	Cultured represented (Human gut)	Actinobacteria	Coriobacteriia	Coriobacteriales	Coriobacteriaceae	Collinsella	Collinsella aerofaciens	99.73	99	1495
AM110-43	CNS0370797	405	Bacillota	Bacilli	Lactobacillales	Lactobacillaceae	Ligilactobacillus	Ligilactobacillus agilis	Species	Cultured represented (Human gut)	Bacillota	Bacilli	Lactobacillales	Lactobacillaceae	Lactobacillus	Lactobacillus agilis	100	99	1551
AM110-45	CNS0370798	405	Bacillota	Bacilli	Lactobacillales	Lactobacillaceae	Ligilactobacillus	Ligilactobacillus agilis	Species	Cultured represented (Human gut)	Bacillota	Bacilli	Lactobacillales	Lactobacillaceae	Lactobacillus	Lactobacillus agilis	99.68	99	1556
AM110-47	CNS0370799	288	Bacillota	Bacilli	Lactobacillales	Streptococcaceae	Streptococcus	Streptococcus infantarius	Species	Cultured represented (Human gut)	Bacillota	Bacilli	Lactobacillales	Streptococcaceae	Streptococcus	Streptococcus equinus	100	100	1537
AM110-49	CNS0370800	14	Actinomycetota	Actinomycetia	Actinomycetales	Bifidobacteriaceae	Bifidobacterium	Bifidobacterium adolescentis	Species	Cultured represented (Human gut)	Actinobacteria	Actinobacteria	Bifidobacteriales	Bifidobacteriaceae	Bifidobacterium	Bifidobacterium adolescentis	99.79	100	1430
AM110-53	CNS0370801	405	Bacillota	Bacilli	Lactobacillales	Lactobacillaceae	Ligilactobacillus	Ligilactobacillus agilis	Species	Cultured represented (Human gut)	Bacillota	Bacilli	Lactobacillales	Lactobacillaceae	Lactobacillus	Lactobacillus agilis	100	99	1551
AM110-55	CNS0370802	1	Pseudomonadota	Gammaproteobacteria	Enterobacterales	Enterobacteriaceae	Escherichia	Escherichia coli	Species	Cultured represented (Human gut)	Pseudomonadota	Gammaproteobacteria	Enterobacteriales	Enterobacteriaceae	Escherichia-Shigella	Escherichia coli	100	100	994
AM110-56	CNS0370803	17	Bacillota	Bacilli	Lactobacillales	Lactobacillaceae	Weissella	Weissella confusa	Species	Not represented	Bacillota	Bacilli	Lactobacillales	Leuconostocaceae	Weissella	Weissella confusa	99.93	90	1564
AM110-57	CNS0370804	1	Pseudomonadota	Gammaproteobacteria	Enterobacterales	Enterobacteriaceae	Escherichia	Escherichia coli	Species	Cultured represented (Human gut)	Pseudomonadota	Gammaproteobacteria	Enterobacteriales	Enterobacteriaceae	Escherichia-Shigella	Escherichia coli	100	100	1530
AM110-60	CNS0370805	288	Bacillota	Bacilli	Lactobacillales	Streptococcaceae	Streptococcus	Streptococcus infantarius	Species	Cultured represented (Human gut)	Bacillota	Bacilli	Lactobacillales	Streptococcaceae	Streptococcus	Streptococcus equinus	100	99	1485
AM110-61	CNS0370806	405	Bacillota	Bacilli	Lactobacillales	Lactobacillaceae	Ligilactobacillus	Ligilactobacillus agilis	Species	Cultured represented (Human gut)	Bacillota	Bacilli	Lactobacillales	Lactobacillaceae	Lactobacillus	Lactobacillus agilis	100	100	1466
AM110-64	CNS0370807	430	Bacillota	Negativicutes	Veillonellales	Megasphaeraceae	Megasphaera	Megasphaera sp000417505	Genus	Cultured represented (Human gut)	Bacillota	Negativicutes	Selenomonadales	Veillonellaceae	Megasphaera	Megasphaera indica	99.61	100	1018
AM110-65	CNS0370808	14	Actinomycetota	Actinomycetia	Actinomycetales	Bifidobacteriaceae	Bifidobacterium	Bifidobacterium adolescentis	Species	Cultured represented (Human gut)	Actinobacteria	Actinobacteria	Bifidobacteriales	Bifidobacteriaceae	Bifidobacterium	Bifidobacterium adolescentis	99.74	100	1514
AM110-66	CNS0370809	14	Actinomycetota	Actinomycetia	Actinomycetales	Bifidobacteriaceae	Bifidobacterium	Bifidobacterium adolescentis	Species	Cultured represented (Human gut)	Actinobacteria	Actinobacteria	Bifidobacteriales	Bifidobacteriaceae	Bifidobacterium	Bifidobacterium adolescentis	99.67	100	1515
AM110-68	CNS0370810	78	Bacillota	Clostridia	Lachnospirales	Lachnospiraceae	Mediterraneibacter	Mediterraneibacter faecis	Species	Cultured represented (Human gut)	Bacillota	Clostridia	Clostridiales	Lachnospiraceae	[Ruminococcus] torques group	[Ruminococcus] torques	99.79	100	1421
AM110-69	CNS0370811	216	Actinomycetota	Coriobacteriia	Coriobacteriales	Coriobacteriaceae	Collinsella	Collinsella sp003439125	Genus	Cultured represented (Human gut)	Actinobacteria	Coriobacteriia	Coriobacteriales	Coriobacteriaceae	Collinsella	Collinsella aerofaciens	99.71	99	1370
AM110-70	CNS0370812	15	Actinomycetota	Actinomycetia	Actinomycetales	Bifidobacteriaceae	Bifidobacterium	Bifidobacterium longum	Species	Cultured represented (Human gut)	Actinobacteria	Actinobacteria	Bifidobacteriales	Bifidobacteriaceae	Bifidobacterium	Bifidobacterium longum subsp. longum	100	100	1514
AM110-71	CNS0370813	14	Actinomycetota	Actinomycetia	Actinomycetales	Bifidobacteriaceae	Bifidobacterium	Bifidobacterium adolescentis	Species	Cultured represented (Human gut)	Actinobacteria	Actinobacteria	Bifidobacteriales	Bifidobacteriaceae	Bifidobacterium	Bifidobacterium adolescentis	99.67	100	1515
AM110-72	CNS0370814	216	Actinomycetota	Coriobacteriia	Coriobacteriales	Coriobacteriaceae	Collinsella	Collinsella sp003439125	Genus	Cultured represented (Human gut)	Actinobacteria	Coriobacteriia	Coriobacteriales	Coriobacteriaceae	Collinsella	Collinsella aerofaciens	99.46	99	1495
AM110-73	CNS0370815	309	Bacillota	Bacilli	Lactobacillales	Enterococcaceae	Enterococcus_B	Enterococcus_B faecium	Species	Cultured represented (Human gut)	Bacillota	Bacilli	Lactobacillales	Enterococcaceae	Enterococcus	Enterococcus faecium	97.82	100	1393
AM110-74	CNS0370816	15	Actinomycetota	Actinomycetia	Actinomycetales	Bifidobacteriaceae	Bifidobacterium	Bifidobacterium longum	Species	Cultured represented (Human gut)	Actinobacteria	Actinobacteria	Bifidobacteriales	Bifidobacteriaceae	Bifidobacterium	Bifidobacterium longum subsp. longum	100	100	1514
AM110-75	CNS0370817	430	Bacillota	Negativicutes	Veillonellales	Megasphaeraceae	Megasphaera	Megasphaera sp000417505	Genus	Cultured represented (Human gut)	Bacillota	Negativicutes	Selenomonadales	Veillonellaceae	Megasphaera	Megasphaera indica	99.51	100	1018
AM110-80	CNS0370818	288	Bacillota	Bacilli	Lactobacillales	Streptococcaceae	Streptococcus	Streptococcus infantarius	Species	Cultured represented (Human gut)	Bacillota	Bacilli	Lactobacillales	Streptococcaceae	Streptococcus	Streptococcus equinus	100	100	1537
AM110-82	CNS0370819	288	Bacillota	Bacilli	Lactobacillales	Streptococcaceae	Streptococcus	Streptococcus infantarius	Species	Cultured represented (Human gut)	Bacillota	Bacilli	Lactobacillales	Streptococcaceae	Streptococcus	Streptococcus equinus	99.28	100	1527
AM110-83	CNS0370820	216	Actinomycetota	Coriobacteriia	Coriobacteriales	Coriobacteriaceae	Collinsella	Collinsella sp003439125	Genus	Cultured represented (Human gut)	Actinobacteria	Coriobacteriia	Coriobacteriales	Coriobacteriaceae	Collinsella	Collinsella aerofaciens	99.46	99	1495
AM110-84	CNS0370821	216	Actinomycetota	Coriobacteriia	Coriobacteriales	Coriobacteriaceae	Collinsella	Collinsella sp003439125	Genus	Cultured represented (Human gut)	Actinobacteria	Coriobacteriia	Coriobacteriales	Coriobacteriaceae	Collinsella	Collinsella aerofaciens	99.06	99	1501
AM110-91	CNS0370822	28	Actinomycetota	Coriobacteriia	Coriobacteriales	Coriobacteriaceae	Collinsella	Collinsella sp900551205	Genus	Cultured represented (Human gut)	Actinobacteria	Coriobacteriia	Coriobacteriales	Coriobacteriaceae	Collinsella	Collinsella aerofaciens	99.46	99	1495
AM110-96	CNS0370823	77	Bacillota	Negativicutes	Selenomonadales	Selenomonadaceae	Megamonas	Megamonas funiformis	Species	Cultured represented (Human gut)	Bacillota	Negativicutes	Selenomonadales	Veillonellaceae	Megamonas	Megamonas funiformis	97.34	100	1492
AM110-97	CNS0370824	72	Bacillota	Bacilli	Lactobacillales	Lactobacillaceae	Ligilactobacillus	Ligilactobacillus salivarius	Species	Cultured represented (Human gut)	Bacillota	Bacilli	Lactobacillales	Lactobacillaceae	Lactobacillus	Lactobacillus salivarius	99.94	100	1550
AM110-98	CNS0370825	72	Bacillota	Bacilli	Lactobacillales	Lactobacillaceae	Ligilactobacillus	Ligilactobacillus salivarius	Species	Cultured represented (Human gut)	Bacillota	Bacilli	Lactobacillales	Lactobacillaceae	Lactobacillus	Lactobacillus salivarius	99.94	100	1550
AM110-99	CNS0370826	14	Actinomycetota	Actinomycetia	Actinomycetales	Bifidobacteriaceae	Bifidobacterium	Bifidobacterium adolescentis	Species	Cultured represented (Human gut)	Actinobacteria	Actinobacteria	Bifidobacteriales	Bifidobacteriaceae	Bifidobacterium	Bifidobacterium adolescentis	99.67	100	0
AM11-10	CNS0020163	8	Actinomycetota	Actinomycetia	Actinomycetales	Bifidobacteriaceae	Bifidobacterium	Bifidobacterium pseudocatenulatum	Species	Cultured represented (Human gut)	Actinobacteria	Actinobacteria	Bifidobacteriales	Bifidobacteriaceae	Bifidobacterium	Bifidobacterium pseudocatenulatum	100	100	1516
AM11-12B	CNS0370827	40	Bacillota	Clostridia	Lachnospirales	Lachnospiraceae	Dorea_A	Dorea_A longicatena	Species	Cultured represented (Human gut)	Bacillota	Clostridia	Clostridiales	Lachnospiraceae	Dorea	Dorea longicatena	100	99	1425
AM11-2	CNS0020668	15	Actinomycetota	Actinomycetia	Actinomycetales	Bifidobacteriaceae	Bifidobacterium	Bifidobacterium longum	Species	Cultured represented (Human gut)	Actinobacteria	Actinobacteria	Bifidobacteriales	Bifidobacteriaceae	Bifidobacterium	Bifidobacterium longum subsp. longum	100	100	1514
AM113-02	CNS0370828	1	Pseudomonadota	Gammaproteobacteria	Enterobacterales	Enterobacteriaceae	Escherichia	Escherichia coli	Species	Cultured represented (Human gut)	Pseudomonadota	Gammaproteobacteria	Enterobacteriales	Enterobacteriaceae	Escherichia-Shigella	Escherichia coli	100	93	973
AM113-03	CNS0370829	50	Pseudomonadota	Gammaproteobacteria	Enterobacterales	Enterobacteriaceae	Klebsiella	Klebsiella pneumoniae	Species	Cultured represented (Human gut)	Pseudomonadota	Gammaproteobacteria	Enterobacteriales	Enterobacteriaceae	Klebsiella	Klebsiella pneumoniae	99.8	100	1510
AM113-04	CNS0370830	16	Bacillota	Bacilli	Lactobacillales	Streptococcaceae	Lactococcus	Lactococcus lactis	Species	Cultured represented (Human gut)	Bacillota	Bacilli	Lactobacillales	Streptococcaceae	Lactococcus	Lactococcus lactis subsp. lactis	100	100	1535
AM113-06	CNS0370831	508	Pseudomonadota	Gammaproteobacteria	Enterobacterales	Enterobacteriaceae	Kosakonia	Kosakonia cowanii	Species	Cultured represented (Other source)	Pseudomonadota	Gammaproteobacteria	Enterobacteriales	Enterobacteriaceae	Kosakonia	Kosakonia cowanii	100	100	1001
AM113-08	CNS0370832	2	Bacillota	Bacilli	Lactobacillales	Streptococcaceae	Lactococcus	Lactococcus petauri	Species	Not represented	Bacillota	Bacilli	Lactobacillales	Streptococcaceae	Lactococcus	Lactococcus garvieae subsp. garvieae	100	100	1537
AM11-30B	CNS0370833	125	Bacillota	Clostridia	Lachnospirales	Lachnospiraceae	Bariatricus	Bariatricus comes	Species	Cultured represented (Human gut)	Bacillota	Clostridia	Clostridiales	Lachnospiraceae	Coprococcus	Coprococcus comes	99.789	100	1424
AM113-101	CNS0370834	1	Pseudomonadota	Gammaproteobacteria	Enterobacterales	Enterobacteriaceae	Escherichia	Escherichia coli	Species	Cultured represented (Human gut)	Pseudomonadota	Gammaproteobacteria	Enterobacteriales	Enterobacteriaceae	Escherichia-Shigella	Escherichia coli	100	100	994
AM113-102	CNS0370835	16	Bacillota	Bacilli	Lactobacillales	Streptococcaceae	Lactococcus	Lactococcus lactis	Species	Cultured represented (Human gut)	Bacillota	Bacilli	Lactobacillales	Streptococcaceae	Lactococcus	Lactococcus lactis subsp. lactis	100	100	1535
AM113-106	CNS0370836	224	Bacillota	Bacilli	Lactobacillales	Enterococcaceae	Enterococcus_D	Enterococcus_D casseliflavus	Species	Cultured represented (Human gut)	Bacillota	Bacilli	Lactobacillales	Enterococcaceae	Enterococcus	Enterococcus flavescens	99.74	100	1552
AM113-108	CNS0370837	335	Pseudomonadota	Gammaproteobacteria	Enterobacterales	Enterobacteriaceae	Klebsiella	Klebsiella variicola	Species	Cultured represented (Human gut)	Pseudomonadota	Gammaproteobacteria	Enterobacteriales	Enterobacteriaceae	Klebsiella	Klebsiella pneumoniae	99.6	100	1508
AM113-111	CNS0370838	423	Pseudomonadota	Gammaproteobacteria	Enterobacterales	Enterobacteriaceae	Enterobacter	Enterobacter bugandensis	Species	Cultured represented (Other source)	Pseudomonadota	Gammaproteobacteria	Enterobacteriales	Enterobacteriaceae	Enterobacter	Enterobacter cancerogenus	100	100	1528
AM113-115	CNS0370839	65	Bacillota	Bacilli	Lactobacillales	Streptococcaceae	Streptococcus	Streptococcus salivarius	Species	Cultured represented (Human gut)	Bacillota	Bacilli	Lactobacillales	Streptococcaceae	Streptococcus	Streptococcus equinus	100	100	1536
AM113-120	CNS0370840	434	Pseudomonadota	Gammaproteobacteria	Pseudomonadales	Moraxellaceae	Acinetobacter	Acinetobacter guillouiae	Species	Not represented	Pseudomonadota	Gammaproteobacteria	Pseudomonadales	Moraxellaceae	Acinetobacter	Acinetobacter guillouiae	100	100	1527
AM113-123	CNS0370841	14	Actinomycetota	Actinomycetia	Actinomycetales	Bifidobacteriaceae	Bifidobacterium	Bifidobacterium adolescentis	Species	Cultured represented (Human gut)	Actinobacteria	Actinobacteria	Bifidobacteriales	Bifidobacteriaceae	Bifidobacterium	Bifidobacterium adolescentis	99.54	100	1514
AM113-125	CNS0370842	16	Bacillota	Bacilli	Lactobacillales	Streptococcaceae	Lactococcus	Lactococcus lactis	Species	Cultured represented (Human gut)	Bacillota	Bacilli	Lactobacillales	Streptococcaceae	Lactococcus	Lactococcus lactis subsp. lactis	100	100	1535
AM113-129	CNS0370843	160	Actinomycetota	Coriobacteriia	Coriobacteriales	Coriobacteriaceae	Collinsella	Collinsella sp003459505	Genus	Cultured represented (Other source)	Actinobacteria	Coriobacteriia	Coriobacteriales	Coriobacteriaceae	Collinsella	Collinsella aerofaciens	99.73	99	1495
AM113-130	CNS0370844	368	Actinomycetota	Coriobacteriia	Coriobacteriales	Eggerthellaceae	Eggerthella	Eggerthella lenta	Species	Cultured represented (Human gut)	Actinobacteria	Coriobacteriia	Coriobacteriales	Eggerthellaceae	Eggerthella	Eggerthella lenta	99.6	100	1497
AM113-132	CNS0370845	85	Bacillota	Bacilli	Lactobacillales	Enterococcaceae	Enterococcus	Enterococcus faecalis	Species	Cultured represented (Human gut)	Bacillota	Bacilli	Lactobacillales	Enterococcaceae	Enterococcus	Enterococcus faecalis	99.94	100	1549
AM113-134	CNS0370846	8	Actinomycetota	Actinomycetia	Actinomycetales	Bifidobacteriaceae	Bifidobacterium	Bifidobacterium pseudocatenulatum	Species	Cultured represented (Human gut)	Actinobacteria	Actinobacteria	Bifidobacteriales	Bifidobacteriaceae	Bifidobacterium	Bifidobacterium pseudocatenulatum	100	100	1516
AM113-14	CNS0370852	16	Bacillota	Bacilli	Lactobacillales	Streptococcaceae	Lactococcus	Lactococcus lactis	Species	Cultured represented (Human gut)	Bacillota	Bacilli	Lactobacillales	Streptococcaceae	Lactococcus	Lactococcus lactis subsp. cremoris	97.65	100	1508
AM113-140	CNS0370847	8	Actinomycetota	Actinomycetia	Actinomycetales	Bifidobacteriaceae	Bifidobacterium	Bifidobacterium pseudocatenulatum	Species	Cultured represented (Human gut)	Actinobacteria	Actinobacteria	Bifidobacteriales	Bifidobacteriaceae	Bifidobacterium	Bifidobacterium pseudocatenulatum	100	100	1516
AM113-144	CNS0370848	15	Actinomycetota	Actinomycetia	Actinomycetales	Bifidobacteriaceae	Bifidobacterium	Bifidobacterium longum	Species	Cultured represented (Human gut)	Actinobacteria	Actinobacteria	Bifidobacteriales	Bifidobacteriaceae	Bifidobacterium	Bifidobacterium longum subsp. longum	100	100	1514
AM113-146	CNS0370849	8	Actinomycetota	Actinomycetia	Actinomycetales	Bifidobacteriaceae	Bifidobacterium	Bifidobacterium pseudocatenulatum	Species	Cultured represented (Human gut)	Actinobacteria	Actinobacteria	Bifidobacteriales	Bifidobacteriaceae	Bifidobacterium	Bifidobacterium pseudocatenulatum	100	100	1516
AM113-148	CNS0370850	85	Bacillota	Bacilli	Lactobacillales	Enterococcaceae	Enterococcus	Enterococcus faecalis	Species	Cultured represented (Human gut)	Bacillota	Bacilli	Lactobacillales	Enterococcaceae	Enterococcus	Enterococcus faecalis	100	100	1549
AM113-149	CNS0370851	8	Actinomycetota	Actinomycetia	Actinomycetales	Bifidobacteriaceae	Bifidobacterium	Bifidobacterium pseudocatenulatum	Species	Cultured represented (Human gut)	Actinobacteria	Actinobacteria	Bifidobacteriales	Bifidobacteriaceae	Bifidobacterium	Bifidobacterium pseudocatenulatum	100	100	1516
AM113-151	CNS0370853	8	Actinomycetota	Actinomycetia	Actinomycetales	Bifidobacteriaceae	Bifidobacterium	Bifidobacterium pseudocatenulatum	Species	Cultured represented (Human gut)	Actinobacteria	Actinobacteria	Bifidobacteriales	Bifidobacteriaceae	Bifidobacterium	Bifidobacterium pseudocatenulatum	100	100	1516
AM113-152	CNS0370854	85	Bacillota	Bacilli	Lactobacillales	Enterococcaceae	Enterococcus	Enterococcus faecalis	Species	Cultured represented (Human gut)	Bacillota	Bacilli	Lactobacillales	Enterococcaceae	Enterococcus	Enterococcus faecalis	100	100	1549
AM113-153	CNS0370855	2	Bacillota	Bacilli	Lactobacillales	Streptococcaceae	Lactococcus	Lactococcus petauri	Species	Not represented	Bacillota	Bacilli	Lactobacillales	Streptococcaceae	Lactococcus	Lactococcus garvieae subsp. garvieae	100	100	1537
AM113-155	CNS0370856	14	Actinomycetota	Actinomycetia	Actinomycetales	Bifidobacteriaceae	Bifidobacterium	Bifidobacterium adolescentis	Species	Cultured represented (Human gut)	Actinobacteria	Actinobacteria	Bifidobacteriales	Bifidobacteriaceae	Bifidobacterium	Bifidobacterium adolescentis	98.88	100	1514
AM113-156	CNS0370857	85	Bacillota	Bacilli	Lactobacillales	Enterococcaceae	Enterococcus	Enterococcus faecalis	Species	Cultured represented (Human gut)	Bacillota	Bacilli	Lactobacillales	Enterococcaceae	Enterococcus	Enterococcus faecalis	100	100	1549
AM113-159	CNS0370858	8	Actinomycetota	Actinomycetia	Actinomycetales	Bifidobacteriaceae	Bifidobacterium	Bifidobacterium pseudocatenulatum	Species	Cultured represented (Human gut)	Actinobacteria	Actinobacteria	Bifidobacteriales	Bifidobacteriaceae	Bifidobacterium	Bifidobacterium pseudocatenulatum	100	100	1429
AM113-163	CNS0370859	160	Actinomycetota	Coriobacteriia	Coriobacteriales	Coriobacteriaceae	Collinsella	Collinsella sp003459505	Genus	Cultured represented (Other source)	Actinobacteria	Coriobacteriia	Coriobacteriales	Coriobacteriaceae	Collinsella	Collinsella aerofaciens	99.73	99	1495
AM113-165	CNS0370860	15	Actinomycetota	Actinomycetia	Actinomycetales	Bifidobacteriaceae	Bifidobacterium	Bifidobacterium longum	Species	Cultured represented (Human gut)	Actinobacteria	Actinobacteria	Bifidobacteriales	Bifidobacteriaceae	Bifidobacterium	Bifidobacterium longum subsp. longum	100	100	1514
AM113-171	CNS0370861	1	Pseudomonadota	Gammaproteobacteria	Enterobacterales	Enterobacteriaceae	Escherichia	Escherichia coli	Species	Cultured represented (Human gut)	Pseudomonadota	Gammaproteobacteria	Enterobacteriales	Enterobacteriaceae	Escherichia-Shigella	Escherichia coli	100	100	1264
AM113-172	CNS0370862	15	Actinomycetota	Actinomycetia	Actinomycetales	Bifidobacteriaceae	Bifidobacterium	Bifidobacterium longum	Species	Cultured represented (Human gut)	Actinobacteria	Actinobacteria	Bifidobacteriales	Bifidobacteriaceae	Bifidobacterium	Bifidobacterium longum subsp. longum	100	100	1514
AM113-175	CNS0370863	8	Actinomycetota	Actinomycetia	Actinomycetales	Bifidobacteriaceae	Bifidobacterium	Bifidobacterium pseudocatenulatum	Species	Cultured represented (Human gut)	Actinobacteria	Actinobacteria	Bifidobacteriales	Bifidobacteriaceae	Bifidobacterium	Bifidobacterium pseudocatenulatum	100	100	1516
AM113-178	CNS0370864	1	Pseudomonadota	Gammaproteobacteria	Enterobacterales	Enterobacteriaceae	Escherichia	Escherichia coli	Species	Cultured represented (Human gut)	Pseudomonadota	Gammaproteobacteria	Enterobacteriales	Enterobacteriaceae	Escherichia-Shigella	Escherichia coli	99.67	100	1517
AM113-179	CNS0370865	8	Actinomycetota	Actinomycetia	Actinomycetales	Bifidobacteriaceae	Bifidobacterium	Bifidobacterium pseudocatenulatum	Species	Cultured represented (Human gut)	Actinobacteria	Actinobacteria	Bifidobacteriales	Bifidobacteriaceae	Bifidobacterium	Bifidobacterium pseudocatenulatum	100	100	1516
AM113-183	CNS0370866	85	Bacillota	Bacilli	Lactobacillales	Enterococcaceae	Enterococcus	Enterococcus faecalis	Species	Cultured represented (Human gut)	Bacillota	Bacilli	Lactobacillales	Enterococcaceae	Enterococcus	Enterococcus faecalis	99.94	100	1549
AM113-188	CNS0370867	54	Bacillota	Bacilli	Lactobacillales	Streptococcaceae	Streptococcus	Streptococcus anginosus	Species	Cultured represented (Human gut)	Bacillota	Bacilli	Lactobacillales	Streptococcaceae	Streptococcus	Streptococcus anginosus	99.94	100	1544
AM113-189	CNS0370868	291	Actinomycetota	Actinomycetia	Propionibacteriales	Propionibacteriaceae	Cutibacterium	Cutibacterium acnes	Species	Cultured represented (Human gut)	Actinobacteria	Actinobacteria	Propionibacteriales	Propionibacteriaceae	Cutibacterium	Cutibacterium acnes	100	100	1513
AM113-19	CNS0370871	422	Bacillota	Bacilli	Lactobacillales	Aerococcaceae	Aerococcus	Aerococcus urinaeequi	Species	Not represented	Bacillota	Bacilli	Lactobacillales	Aerococcaceae	Aerococcus	Aerococcus urinaeequi	99.87	100	1538
AM113-190	CNS0370869	16	Bacillota	Bacilli	Lactobacillales	Streptococcaceae	Lactococcus	Lactococcus lactis	Species	Cultured represented (Human gut)	Bacillota	Bacilli	Lactobacillales	Streptococcaceae	Lactococcus	Lactococcus lactis	100	100	1535
AM113-192	CNS0370870	317	Bacillota	Bacilli	Lactobacillales	Enterococcaceae	Enterococcus_D	Enterococcus_D casseliflavus	Species	Cultured represented (Human gut)	Bacillota	Bacilli	Lactobacillales	Enterococcaceae	Enterococcus	Enterococcus flavescens	99.68	100	1552
AM113-205	CNS0370872	291	Actinomycetota	Actinomycetia	Propionibacteriales	Propionibacteriaceae	Cutibacterium	Cutibacterium acnes	Species	Cultured represented (Human gut)	Actinobacteria	Actinobacteria	Propionibacteriales	Propionibacteriaceae	Cutibacterium	Cutibacterium acnes	100	100	1513
[truncated: 1,813 more rows]
