# Supplementary material for: The genomic landscape of reference genomes of cultivated human gut bacteria
Source: Nat Commun. 2023 Mar 25;14:1663. doi: 10.1038/s41467-023-37396-x (PMC10039858; doi:10.1038/s41467-023-37396-x)
Supplement: Supplementary file 4 — Supplementary Data 1–11 [file 41467_2023_37396_MOESM4_ESM.zip › STable/Supplementary Data 3.xlsx]

## Sheet: Prevalence
Cluster ID	Species	Prevalence in China (%)	Prevalence in HMP (%)	Prevalence in the Netherlands (%)
Cluster 142	Flavonifractor plautii	0.968169	0.980333	0.999686
Cluster 27	Bacteroides uniformis	0.999718	0.993949	0.999372
Cluster 156	Bacteroides caccae	0.999155	0.993949	0.9989
Cluster 61	Oscillospiraceae gen.	0.873521	0.927383	0.998743
Cluster 13	Bacteroides xylanisolvens	0.999718	0.995461	0.998586
Cluster 21	Phocaeicola vulgatus	1	0.993949	0.998429
Cluster 96	Phocaeicola dorei	0.999437	0.993949	0.998115
Cluster 95	Alistipes shahii	0.889296	0.913767	0.998115
Cluster 326	Alistipes onderdonkii	0.779155	0.897126	0.997487
Cluster 158	Lawsonibacter sp.	0.550704	0.88351	0.997487
Cluster 9	Phocaeicola coprocola	0.996056	0.990923	0.997172
Cluster 524	Alistipes finegoldii	0.807606	0.912254	0.997172
Cluster 122	Paraprevotella clara	0.963099	0.98941	0.997015
Cluster 495	Gemmiger qucibialis	0.846197	0.889561	0.996544
Cluster 202	Oscillospiraceae gen.	0.522817	0.79879	0.996544
Cluster 5	Bacteroides stercoris	0.995493	0.98941	0.996387
Cluster 58	Parabacteroides distasonis	0.995211	0.981846	0.995602
Cluster 453	Bacteroides stercorirosoris	0.987042	0.987897	0.994659
Cluster 232	Alistipes communis	0.727042	0.871407	0.994188
Cluster 157	Parabacteroides merdae	0.978592	0.983359	0.993874
Cluster 68	Faecalibacterium prausnitzii_D	0.953239	0.924357	0.992931
Cluster 206	Faecalibacterium prausnitzii_C	0.947324	0.8941	0.992774
Cluster 189	Faecalibacterium prausnitzii_G	0.968451	0.924357	0.992617
Cluster 184	Faecalibacterium prausnitzii_E	0.947887	0.859304	0.992146
Cluster 174	Phocaeicola plebeius_A	0.995211	0.993949	0.991675
Cluster 60	Faecalibacterium prausnitzii	0.952394	0.913767	0.991675
Cluster 102	Ruthenibacterium lactatiformans	0.734085	0.906203	0.991517
Cluster 230	Faecalibacterium sp.	0.947606	0.892587	0.990889
Cluster 41	Agathobaculum butyriciproducens	0.89493	0.786687	0.990418
Cluster 416	Intestinimonas butyriciproducens	0.402817	0.695915	0.990261
Cluster 108	Odoribacter splanchnicus	0.889577	0.975794	0.98979
Cluster 20	Bacteroides thetaiotaomicron	0.996901	0.98941	0.989318
Cluster 299	Pseudobutyricicoccus sp.	0.430704	0.730711	0.989318
Cluster 488	Faecalibacterium prausnitzii_A	0.935775	0.885023	0.989161
Cluster 247	Gemmiger formicilis	0.806197	0.868381	0.989161
Cluster 183	Bacteroides intestinigallinarum	0.994366	0.993949	0.988533
Cluster 454	Faecalibacterium prausnitzii_I	0.921972	0.833585	0.987904
Cluster 467	Alistipes sp.	0.648169	0.88351	0.987433
Cluster 140	Bacteroides eggerthii	0.963662	0.981846	0.987276
Cluster 29	Bacteroides finegoldii	0.995211	0.990923	0.986648
Cluster 98	Bacteroides clarus	0.94169	0.983359	0.986491
Cluster 10	Copromonas sp.	0.947042	0.827534	0.985077
Cluster 24	Bacteroides ovatus	0.995211	0.992436	0.982407
Cluster 199	Acetatifactor sp.	0.915211	0.924357	0.980836
Cluster 30	Phocaeicola massiliensis	0.989577	0.984871	0.980679
Cluster 170	Waltera intestinalis	0.915211	0.88351	0.979893
Cluster 215	Phocaeicola plebeius	0.982254	0.974281	0.979265
Cluster 510	Anaerotruncus colihominis	0.515211	0.857791	0.978008
Cluster 280	Agathobaculum sp.	0.664789	0.674735	0.976437
Cluster 101	Fusicatenibacter saccharivorans	0.909014	0.850227	0.975966
Cluster 200	Agathobaculum sp.	0.688732	0.656581	0.975966
Cluster 75	Copromonas sp.	0.919437	0.792738	0.975495
Cluster 520	Coprobacter secundus	0.8	0.937973	0.971568
Cluster 455	Paraprevotella sp.	0.92507	0.960666	0.969683
Cluster 123	Eisenbergiella sp.	0.789296	0.832073	0.967798
Cluster 150	Bacteroides sp.	0.978873	0.987897	0.964656
Cluster 7	Clostridium_Q fessum	0.87662	0.733737	0.961514
Cluster 166	Roseburia inulinivorans	0.91831	0.910741	0.960886
Cluster 264	Parabacteroides johnsonii	0.921127	0.96823	0.960258
Cluster 248	Lachnospiraceae gen.	0.898592	0.779123	0.959158
Cluster 103	Barnesiella intestinihominis	0.580282	0.806354	0.957901
Cluster 131	Alistipes_A indistinctus	0.467606	0.67171	0.957116
Cluster 518	Agathobacter faecis	0.872958	0.87292	0.956016
Cluster 500	Choladocola sp.	0.70507	0.744327	0.953189
Cluster 46	Agathobacter rectalis	0.819155	0.940998	0.951775
Cluster 132	Alistipes_A pullistercoris	0.592394	0.708018	0.951618
Cluster 136	Bacteroides faecis	0.945352	0.990923	0.95099
Cluster 469	Butyricimonas faecihominis	0.707606	0.933434	0.950675
Cluster 191	Roseburia intestinalis	0.851549	0.889561	0.950204
Cluster 59	Bacteroides cellulosilyticus	0.911268	0.962179	0.948948
Cluster 6	Anaerotruncus rubiinfantis	0.240282	0.600605	0.946591
Cluster 185	Ventrimonas sp.	0.802817	0.641452	0.946434
Cluster 167	Roseburia hominis	0.73831	0.833585	0.946277
Cluster 236	Muribaculaceae gen.	0.549859	0.806354	0.944549
Cluster 31	Agathobaculum sp.	0.109014	0.344932	0.943135
Cluster 319	Bacteroides sp.	0.886479	0.984871	0.939208
Cluster 387	Prevotella sp.	0.706479	0.838124	0.938109
Cluster 365	Phocaeicola coprophilus	0.928169	0.966717	0.937637
Cluster 226	Limivivens sp.	0.567324	0.652042	0.934025
Cluster 220	Prevotella stercorea	0.782535	0.833585	0.933553
Cluster 245	Enterocloster sp.	0.943662	0.765507	0.933553
Cluster 522	Bilophila wadsworthia	0.918028	0.561271	0.933553
Cluster 161	Copromonas sp.	0.832676	0.534039	0.92727
Cluster 23	Enterocloster asparagiformis	0.389014	0.304085	0.92617
Cluster 135	Parabacteroides goldsteinii	0.84338	0.956127	0.921772
Cluster 93	Bacteroides fragilis_A	0.907042	0.977307	0.920515
Cluster 296	Harryflintia acetispora	0.0380282	0.3177	0.918316
Cluster 35	Coprobacter fastidiosus	0.821408	0.891074	0.914389
Cluster 146	Choladocola sp.	0.759437	0.73525	0.912661
Cluster 125	Bariatricus comes	0.779718	0.80938	0.909833
Cluster 109	Bacteroides fragilis	0.894085	0.953101	0.909676
Cluster 266	Bacteroides bouchesdurhonensis	0.918028	0.96823	0.909519
Cluster 179	Lachnospiraceae gen.	0.644507	0.694402	0.903079
Cluster 336	Parasutterella excrementihominis	0.642535	0.636914	0.89978
Cluster 105	Blautia_A wexlerae	0.969577	0.953101	0.894439
Cluster 62	Prevotella sp.	0.794648	0.361573	0.893654
Cluster 227	Prevotella denticola	0.369014	0.636914	0.890669
Cluster 353	Clostridium_Q saccharolyticum_A	0.134648	0.511346	0.87983
Cluster 349	Bacteroides salyersiae	0.865915	0.971256	0.878417
Cluster 489	Lachnospiraceae gen.	0.575493	0.649017	0.874175
Cluster 144	Enterocloster lavalensis	0.202254	0.214826	0.870562
Cluster 265	Ruminococcus_E sp.	0.432394	0.611195	0.868363
Cluster 198	Lachnospiraceae gen.	0.209859	0.441755	0.863494
Cluster 130	Blautia_A massiliensis	0.730423	0.729198	0.860823
Cluster 155	Anaerotignum faecicola	0.762817	0.586989	0.857367
Cluster 357	Ventrimonas sp.	0.790704	0.434191	0.855954
Cluster 312	Blautia_A faecis	0.801972	0.800303	0.853754
Cluster 399	Bacteroides sp.	0.811831	0.963691	0.852341
Cluster 193	Blautia_A sp.	0.641408	0.668684	0.851398
Cluster 180	Coprococcus_A catus	0.73493	0.704992	0.850613
Cluster 121	Butyricimonas sp.	0.730423	0.891074	0.848413
Cluster 139	Clostridium_A leptum	0.302254	0.621785	0.847
Cluster 472	Faecalicoccus pleomorphus	0.191549	0.473525	0.835533
Cluster 318	Bacteroides nordii	0.9	0.934947	0.829406
Cluster 270	Phocaeicola sp.	0.857746	0.948563	0.827207
Cluster 152	Hungatella effluvii	0.372394	0.478064	0.818096
Cluster 311	Lachnospiraceae gen.	0.615211	0.715582	0.816368
Cluster 186	Enterocloster citroniae	0.598873	0.3177	0.816211
Cluster 99	Bacteroides sp.	0.803662	0.919818	0.815583
Cluster 128	Ruminococcus_D bicirculans	0.529014	0.706505	0.808671
Cluster 15	Bifidobacterium longum	0.337746	0.385779	0.797518
Cluster 491	Sellimonas avistercoris	0.0453521	0.311649	0.795162
Cluster 295	Enterocloster clostridioformis	0.351831	0.553707	0.789664
Cluster 237	Anaerovoracaceae gen.	0.204789	0.367625	0.787936
Cluster 396	Phocaeicola sp.	0.864225	0.959153	0.785737
Cluster 449	Eisenbergiella sp.	0.0498592	0.394856	0.78558
Cluster 324	Senegalimassilia anaerobia	0.0166197	0.0378215	0.785423
Cluster 322	Duodenibacillus intestinigallinarum	0.354366	0.22239	0.785108
Cluster 374	Ruminococcaceae gen.	0.17493	0.329803	0.780239
Cluster 354	Schaedlerella sp.	0.61662	0.618759	0.771913
Cluster 14	Bifidobacterium adolescentis	0.229859	0.391831	0.769243
Cluster 523	Adlercreutzia equolifaciens	0.0512676	0.226929	0.765944
Cluster 250	Roseburia sp.	0.75662	0.806354	0.762331
Cluster 49	Oliverpabstia intestinalis	0.414648	0.630862	0.761074
Cluster 45	Lachnospira eligens_A	0.840563	0.753404	0.760603
Cluster 153	Muricomes sp.	0.102817	0.30711	0.757619
Cluster 364	Prevotella hominis	0.692676	0.547655	0.75699
Cluster 12	Lachnospiraceae gen.	0.0194366	0.284418	0.750864
Cluster 497	Bacteroides cutis	0.721127	0.94705	0.749764
Cluster 492	Bacteroides oleiciplenus	0.687324	0.924357	0.745052
Cluster 406	Collinsella aerofaciens_G	0.00676056	0.288956	0.744581
Cluster 273	Blautia_A sp.	0.273803	0.602118	0.741596
Cluster 303	Mediterraneibacter lactaris	0.468169	0.66112	0.741439
Cluster 117	Ruminiclostridium_E siraeum	0.191268	0.472012	0.740811
Cluster 456	Akkermansia muciniphila	0.253521	0.511346	0.738611
Cluster 111	Clostridium_AQ sp.	0.0932394	0.216339	0.737512
Cluster 302	Parabacteroides sp.	0.189859	0.602118	0.732956
Cluster 116	Mesosutterella multiformis	0.449014	0.145234	0.727458
Cluster 104	Butyricimonas virosa	0.753803	0.546142	0.723688
Cluster 368	Eggerthella lenta	0.122254	0.237519	0.718819
Cluster 397	Parabacteroides sp.	0.637183	0.832073	0.716148
Cluster 106	Butyricimonas paravirosa	0.772676	0.624811	0.713007
Cluster 113	Ruminococcus_E bromii_B	0.504507	0.540091	0.707509
Cluster 389	Anaerotignum sp.	0.153521	0.521936	0.705309
Cluster 181	Collinsella sp.	0.0346479	0.199697	0.698869
Cluster 3	Lachnospiraceae gen.	0.465634	0.665658	0.697769
Cluster 182	Eisenbergiella porci	0.179718	0.295008	0.692271
Cluster 511	Collinsella sp.	0.00422535	0.261725	0.688658
Cluster 231	Eisenbergiella tayi	0.250423	0.329803	0.687716
Cluster 263	Ruminococcus_C sp.	0.32	0.305598	0.679391
Cluster 361	Clostridium_Q symbiosum	0.298592	0.443268	0.673893
Cluster 367	Lachnospira sp.	0.780563	0.760968	0.673421
Cluster 493	Ruminococcus_C callidus	0.403944	0.364599	0.667609
Cluster 471	Merdimonas faecis	0.0132394	0.375189	0.662582
Cluster 40	Dorea_A longicatena	0.456901	0.656581	0.660226
Cluster 468	Lachnospira sp.	0.854085	0.726172	0.659755
Cluster 172	Lachnospira sp.	0.761127	0.680787	0.649702
Cluster 84	Blautia_A sp.	0.85662	0.620272	0.641376
Cluster 211	Eubacterium_F sp.	0.282535	0.590015	0.638391
Cluster 359	Prevotella sp.	0.522817	0.369138	0.636035
Cluster 451	Limivivens sp.	0.279437	0.400908	0.634464
Cluster 293	Eubacterium_I ramulus_A	0.54	0.550681	0.632736
Cluster 134	Parabacteroides acidifaciens	0.402817	0.6823	0.627081
Cluster 92	Mediterraneibacter_A butyricigenes	0.276901	0.515885	0.626453
Cluster 74	Dorea formicigenerans	0.751831	0.827534	0.585768
Cluster 285	Collinsella stercoripullorum	0.00225352	0.00907716	0.580113
Cluster 151	Blautia_A sp.	0.439155	0.428139	0.579014
Cluster 418	Prevotella buccae	0.28	0.287443	0.577443
Cluster 217	Blautia_A sp.	0.652958	0.638427	0.559849
Cluster 502	Blautia_A sp.	0.302254	0.673222	0.558593
Cluster 292	Prevotella copri_A	0.56	0.270802	0.55765
Cluster 428	Collinsella sp.	0.00338028	0.14826	0.554822
Cluster 176	Holdemania filiformis	0.447042	0.316188	0.553723
Cluster 486	Parabacteroides gordonii	0.476338	0.727685	0.550581
Cluster 337	Hungatella sp.	0.220282	0.242057	0.546026
Cluster 271	Agathobacter sp.	0.387887	0.438729	0.536758
Cluster 1	Escherichia coli	0.961408	0.400908	0.526704
Cluster 308	Collinsella sp.	0.0112676	0.108926	0.525291
Cluster 334	Desulfovibrio legallii	0.121972	0.03177	0.514609
Cluster 168	Coprococcus eutactus	0.228732	0.291982	0.507697
Cluster 124	Coprococcus eutactus_A	0.251268	0.340393	0.503142
Cluster 371	Butyribacter sp.	0.32338	0.458396	0.500471
Cluster 259	Enterocloster sp.	0.418028	0.443268	0.498586
Cluster 442	Rhizobium sp.	0.00112676	0.0166415	0.49136
Cluster 499	Ruminococcus_E sp.	0.274648	0.431165	0.491046
Cluster 210	Clostridia ord.	0.58338	0.783661	0.482878
Cluster 255	Mitsuokella jalaludinii	0.0326761	0.0574887	0.480836
Cluster 377	Eggerthella sinensis	0.00732394	0.0151286	0.480364
Cluster 358	Collinsella sp.	0.0157746	0.114977	0.475338
Cluster 118	Lachnospiraceae gen.	0.384507	0.373676	0.459158
Cluster 310	Anaerostipes hadrus	0.800282	0.606657	0.457901
Cluster 78	Mediterraneibacter faecis	0.657746	0.76702	0.450518
Cluster 97	Blautia_A obeum	0.662817	0.635401	0.449262
Cluster 390	Blautia_A sp.	0.175775	0.399395	0.448633
Cluster 268	Christensenella intestinihominis	0.00985915	0.0347958	0.424442
Cluster 366	Ventrimonas sp.	0.801972	0.231467	0.421772
Cluster 320	Blautia stercoris	0.397465	0.455371	0.420986
Cluster 94	Enterocloster bolteae	0.641972	0.350983	0.419573
Cluster 190	Anaerobutyricum hallii	0.526479	0.568835	0.419259
Cluster 527	Blautia_A luti	0.393803	0.494705	0.417059
Cluster 173	Collinsella sp.	0.00591549	0.086233	0.407634
Cluster 325	Lachnospiraceae gen.	0.246197	0.425113	0.396481
Cluster 375	Eubacterium_F sp.	0.0315493	0.278366	0.390355
Cluster 114	Coprococcus sp.	0.237465	0.199697	0.383757
Cluster 369	Collinsella sp.	0.227042	0.118003	0.382658
Cluster 516	Prevotella disiens	0.420282	0.323752	0.382344
Cluster 306	Pseudoruminococcus_A massiliensis	0.130986	0.273828	0.379045
Cluster 261	Butyricimonas synergistica	0.333521	0.30711	0.371976
Cluster 147	Collinsella sp.	0.0538028	0.0620272	0.352655
Cluster 345	Mitsuokella multacida	0.0484507	0.00907716	0.349984
Cluster 25	Mediterraneibacter torques	0.570423	0.708018	0.347942
Cluster 504	Bifidobacterium catenulatum	0.068169	0.0998487	0.33836
Cluster 201	Butyribacter intestini	0.336901	0.252648	0.317625
Cluster 138	Dorea_A longicatena_B	0.654648	0.537065	0.316368
Cluster 244	Cloacibacillus porcorum	0.0971831	0.0574887	0.31197
Cluster 115	Tractidigestivibacter sp.	0.0419718	0.00605144	0.309299
Cluster 379	Butyribacter sp.	0.158028	0.30711	0.308671
Cluster 120	Collinsella sp.	0.0191549	0.0771558	0.306315
Cluster 159	Enterocloster aldenensis	0.435775	0.229955	0.304116
Cluster 223	Blautia_A sp.	0.192958	0.373676	0.302702
Cluster 4	Faecalibacillus intestinalis	0.669577	0.514372	0.285737
Cluster 145	Longicatena caecimuris	0.0360563	0.278366	0.283538
Cluster 279	Parabacteroides bouchesdurhonensis	0.104225	0.266263	0.280239
Cluster 458	Scatomonas sp.	0.00647887	0.167927	0.277568
Cluster 44	Bifidobacterium bifidum	0.13493	0.110439	0.27427
Cluster 517	Enterocloster sp.	0.106761	0.136157	0.273641
Cluster 249	Blautia_A obeum_B	0.378592	0.325265	0.271128
Cluster 327	Collinsella sp.	0.00732394	0.0484115	0.269871
Cluster 294	Bifidobacterium breve	0.0338028	0.0695915	0.269557
Cluster 107	Parabacteroides faecis	0.358028	0.322239	0.268929
Cluster 490	Bacillus_A luti	0.371268	0.163389	0.2683
Cluster 112	Coprococcus sp.	0.275211	0.204236	0.26453
Cluster 514	Butyribacter sp.	0.30507	0.34947	0.263902
Cluster 162	Collinsella tanakaei	0.0335211	0.0287443	0.258404
Cluster 55	Collinsella sp.	0.0138028	0.0937973	0.251806
Cluster 127	Bacteroidaceae gen.	0.262535	0.402421	0.251021
Cluster 165	Mitsuokella sp.	0.0115493	0	0.24191
Cluster 209	Collinsella aerofaciens_O	0.0171831	0.03177	0.218033
Cluster 119	Eubacterium_G sp.	0.114366	0.346445	0.216305
Cluster 212	Eubacterium_G ventriosum	0.454085	0.544629	0.214263
Cluster 8	Bifidobacterium pseudocatenulatum	0.346197	0.143722	0.207509
Cluster 160	Collinsella sp.	0.0169014	0.0423601	0.206409
Cluster 427	Escherichia fergusonii	0.743099	0.152799	0.203582
Cluster 475	Blautia sp.	0.0439437	0.223903	0.202168
Cluster 459	Marvinbryantia sp.	0.0678873	0.175492	0.201225
Cluster 234	Bifidobacterium dentium	0.00929577	0.0226929	0.20044
Cluster 133	Blautia_A sp.	0.196338	0.310136	0.194314
Cluster 194	Ventrimonas sp.	0.310141	0.22239	0.191329
Cluster 129	Allisonella histaminiformans	0.196056	0.136157	0.187559
Cluster 221	Collinsella sp.	0.156056	0.0786687	0.182218
Cluster 64	Eubacterium_G sp.	0.230704	0.288956	0.172479
Cluster 11	Collinsella sp.	0.169014	0.0484115	0.167609
Cluster 141	Faecalibacillus faecis	0.288451	0.364599	0.16054
Cluster 260	Acidaminococcus provencensis	0.035493	0.0151286	0.160226
Cluster 222	Holdemanella porci	0.129859	0.119516	0.155985
Cluster 76	Anaerostipes hadrus_A	0.291831	0.251135	0.153157
Cluster 272	Cloacibacillus evryensis	0.028169	0.0196672	0.152058
Cluster 213	Collinsella sp.	0.0146479	0.0378215	0.140434
Cluster 28	Collinsella sp.	0.0180282	0.0363086	0.140119
Cluster 519	Collinsella sp.	0.024507	0.0559758	0.139805
Cluster 457	Odoribacter massiliensis	0.0692958	0.143722	0.13792
Cluster 494	Butyribacter sp.	0.109859	0.0877458	0.137606
Cluster 297	Clostridium_AP scindens	0.0107042	0.0801815	0.135407
Cluster 187	Collinsella sp.	0.0152113	0.0302572	0.133208
Cluster 521	Collinsella sp.	0.0160563	0.0257186	0.132579
Cluster 402	Lachnospira sp.	0.468169	0.225416	0.129438
Cluster 333	Collinsella sp.	0.0109859	0.0347958	0.128809
Cluster 304	Collinsella sp.	0.0259155	0.0242057	0.128652
Cluster 178	Lachnospiraceae gen.	0.08	0.216339	0.127238
Cluster 276	Acidaminococcus massiliensis	0.0369014	0.0151286	0.125039
Cluster 323	Collinsella sp.	0.0208451	0.0272315	0.122369
Cluster 216	Collinsella sp.	0.0239437	0.0347958	0.118913
Cluster 370	Collinsella sp.	0.0228169	0.03177	0.11797
Cluster 69	Collinsella sp.	0.0214085	0.0408472	0.116085
Cluster 340	Faecalimonas phoceensis	0.313803	0.246596	0.115614
Cluster 196	Collinsella sp.	0.0138028	0.0287443	0.115457
Cluster 256	Faecalitalea cylindroides	0.0453521	0.214826	0.11153
Cluster 149	Faecalimonas umbilicata	0.17493	0.2118	0.11153
Cluster 496	Streptococcus vestibularis	0.164225	0.0363086	0.111373
Cluster 452	Collinsella sp.	0.0129577	0.0166415	0.109488
Cluster 100	Collinsella sp.	0.0188732	0.0242057	0.10776
Cluster 321	Massilioclostridium coli	0.00394366	0.0468986	0.107603
Cluster 505	Brachybacterium paraconglomeratum	0.00028169	0.00302572	0.104461
Cluster 393	Gabonibacter massiliensis	0.0459155	0.0665658	0.101005
Cluster 394	Megasphaera elsdenii	0.0504225	0.0181543	0.0988062
Cluster 207	Lachnoclostridium_B sp.	0.133803	0.267776	0.0970782
Cluster 37	Erysipelotrichaceae gen.	0.12338	0.065053	0.0939365
Cluster 430	Megasphaera sp.	0.141127	0.0363086	0.0926799
Cluster 466	Atopobiaceae gen.	0.00056338	0.00302572	0.0925228
Cluster 66	Holdemanella biformis	0.16169	0.0832073	0.0923657
Cluster 56	Collinsella sp.	0.00197183	0.0332829	0.0882815
Cluster 203	Eubacterium_G sp.	0.221127	0.376702	0.0852969
Cluster 460	Coprococcus sp.	0.0825352	0.151286	0.0852969
Cluster 381	Lactobacillus delbrueckii	0.00366197	0	0.0851398
Cluster 80	Ruminococcus_B gnavus	0.489859	0.403933	0.083569
Cluster 356	Acidaminococcus intestini	0.0332394	0.181543	0.0819981
Cluster 83	Blautia sp.	0.0304225	0.0363086	0.0815269
Cluster 286	Blautia sp.	0.17662	0.192133	0.0812127
Cluster 432	Klebsiella michiganensis	0.169014	0.01059	0.0805844
Cluster 289	Clostridium_Q sp.	0.213803	0.0998487	0.0802702
Cluster 50	Klebsiella pneumoniae	0.651831	0.0302572	0.0796418
Cluster 219	Holdemanella sp.	0.115211	0.0983359	0.0790135
Cluster 177	Clostridium_AP sp.	0.0538028	0.101362	0.0788564
Cluster 214	Catenibacterium sp.	0.0769014	0.0620272	0.0727301
Cluster 65	Streptococcus salivarius	0.453239	0.0574887	0.072416
Cluster 464	Intestinibacter bartlettii	0.112676	0.0680787	0.0717876
Cluster 513	Faecalicoccus sp.	0.00450704	0.0257186	0.0702168
Cluster 52	Streptococcus sp.	0.227042	0.0347958	0.0656613
Cluster 169	Catenibacterium mitsuokai	0.0552113	0.065053	0.0623626
Cluster 447	Coprobacillus cateniformis	0.101972	0.175492	0.0615771
Cluster 48	Sellimonas intestinalis	0.0583099	0.0847201	0.0611059
Cluster 88	Streptococcus sp.	0.0785915	0.0786687	0.0578071
Cluster 437	Klebsiella africana	0.379155	0.0151286	0.0560792
Cluster 148	Bulleidia moorei	0.00619718	0.03177	0.0543512
Cluster 240	Caecibacter sp.	0.0292958	0.0166415	0.0532516
Cluster 335	Klebsiella variicola	0.429014	0.0272315	0.05011
Cluster 225	Collinsella sp.	0.00084507	0.01059	0.0494816
Cluster 126	Paenibacillus_A macerans	0	0	0.0475966
Cluster 342	Schaedlerella glycyrrhizinilytica_A	0.0692958	0.125567	0.046497
Cluster 400	Clostridium_Q sp.	0.0197183	0.0363086	0.0450833
Cluster 506	Arachnia sp.	0	0.00151286	0.0441407
Cluster 77	Megamonas funiformis	0.373521	0.0468986	0.0398995
Cluster 470	Enterobacter roggenkampii	0.364789	0.0196672	0.0392711
Cluster 341	Klebsiella quasipneumoniae	0.355211	0.0151286	0.0381715
Cluster 154	Muricomes oroticus	0.0239437	0.0468986	0.0367578
Cluster 352	Streptococcus parasanguinis_C	0.0422535	0.0484115	0.0362865
Cluster 277	Enterobacter cloacae	0.250141	0.00907716	0.0340873
Cluster 383	Klebsiella aerogenes	0.191268	0.0075643	0.0323594
Cluster 204	Collinsella intestinalis	0.0197183	0.0438729	0.0317311
Cluster 267	Citrobacter sp.	0.132676	0.00302572	0.0312598
Cluster 171	Holdemanella sp.	0.0721127	0.0559758	0.0311027
Cluster 417	Leclercia adecarboxylata	0.0723944	0.00453858	0.0311027
Cluster 143	Mediterraneibacter massiliensis	0.0149296	0.11649	0.0306315
Cluster 192	Dielma fastidiosa	0.0890141	0.119516	0.0303173
Cluster 233	Bifidobacterium animalis	0.015493	0.0075643	0.0303173
Cluster 33	Veillonella parvula_A	0.232394	0.0983359	0.0293748
Cluster 262	Longibaculum muris	0.0284507	0.12708	0.0292177
Cluster 257	Citrobacter gillenii	0.127606	0.00605144	0.0290606
Cluster 278	Paenibacillus_A sp.	0.00760563	0	0.0284323
Cluster 332	Enterobacter hormaechei_A	0.231831	0.00907716	0.0281181
Cluster 218	Veillonella nakazawae	0.193803	0.113464	0.0274898
Cluster 316	Citrobacter freundii	0.209859	0.00453858	0.0267044
Cluster 347	Anaerofustis stercorihominis	0.00450704	0.102874	0.026076
Cluster 300	Emergencia timonensis	0.00788732	0.065053	0.0248194
Cluster 246	Caecibacter hominis	0.122817	0.0302572	0.0248194
Cluster 487	Erysipelatoclostridium spiroforme	0.00985915	0.340393	0.0234056
Cluster 26	Erysipelatoclostridium ramosum	0.107887	0.0847201	0.0230914
Cluster 330	Citrobacter portucalensis	0.23831	0.0121029	0.0227773
Cluster 90	Veillonella atypica	0.151549	0.0484115	0.0216777
Cluster 382	Citrobacter youngae	0.121408	0.00453858	0.0216777
Cluster 477	Clostridium sp.	0.0284507	0.0121029	0.0212064
Cluster 388	Lachnospiraceae gen.	0.0146479	0.145234	0.0210493
Cluster 251	Lactobacillus sp.	0.00112676	0	0.0210493
Cluster 526	Citrobacter_A amalonaticus	0.0546479	0.00453858	0.0205781
Cluster 53	Clostridium_AQ innocuum	0.0926761	0.1059	0.0194785
Cluster 87	Bifidobacterium globosum	0.00028169	0.00151286	0.0191643
Cluster 329	Enterobacter kobei	0.218873	0.0121029	0.0190072
Cluster 423	Enterobacter bugandensis	0.127606	0.01059	0.0188501
Cluster 16	Lactococcus lactis	0.0129577	0.0287443	0.0186931
Cluster 163	Lachnospiraceae gen.	0.0205634	0.107413	0.018536
Cluster 372	Veillonella sp.	0.196338	0.0559758	0.018536
Cluster 242	Kluyvera ascorbata	0.0926761	0.00453858	0.0180647
Cluster 195	Ligilactobacillus ruminis	0.0233803	0.0226929	0.0177505
Cluster 228	Shuttleworthia sp.	0	0	0.0175935
Cluster 346	Collinsella intestinalis	0.0146479	0.0272315	0.0174364
Cluster 32	Anaerostipes caccae	0.028169	0.086233	0.016651
Cluster 258	Enterobacter ludwigii	0.107606	0.00605144	0.0152372
Cluster 269	Eubacterium limosum	0.00873239	0.0075643	0.0150801
Cluster 298	Eubacterium maltosivorans	0.00056338	0.00302572	0.0138234
Cluster 137	Amedibacterium intestinale	0.0498592	0.0257186	0.0136664
Cluster 197	Faecalibacillus sp.	0.00478873	0	0.0135093
Cluster 431	Micrococcus luteus	0	0.00302572	0.0131951
Cluster 386	Cronobacter sakazakii	0.0208451	0.00453858	0.0128809
Cluster 363	Absicoccus sp.	0.00366197	0.00907716	0.0113101
Cluster 508	Kosakonia cowanii	0.0166197	0.00453858	0.011153
Cluster 301	Clostridium_AQ sp.	0.0188732	0.0620272	0.0108388
Cluster 360	Veillonella sp.	0.187887	0.0453858	0.0106817
Cluster 409	Kocuria marina_A	0.00112676	0.00453858	0.00989632
Cluster 22	Streptococcus pasteurianus	0.0439437	0.0378215	0.00973924
Cluster 433	Chryseobacterium indologenes	0.00028169	0	0.00958216
Cluster 376	Clostridium tertium	0.0185915	0.0136157	0.00895382
Cluster 426	Robinsoniella sp.	0.00056338	0.00302572	0.00832548
Cluster 474	Lacticaseibacillus rhamnosus	0.00112676	0.00151286	0.00832548
Cluster 67	Clostridium sp.	0.0129577	0.0075643	0.00801131
Cluster 338	Anaerostipes sp.	0.00619718	0.0242057	0.00785423
Cluster 344	Blautia hansenii	0.102535	0.0453858	0.00754006
Cluster 110	Extibacter muris	0.00028169	0.00151286	0.0070688
Cluster 404	Proteus mirabilis	0.0160563	0.00453858	0.00691172
Cluster 465	Clostridium baratii	0.0107042	0.0075643	0.00659755
Cluster 290	Limosilactobacillus mucosae	0.00394366	0	0.0061263
Cluster 51	Streptococcus koreensis	0.0498592	0.0181543	0.00596921
Cluster 515	Peptoniphilus_A harei_A	0.011831	0.00151286	0.00581213
Cluster 70	Limosilactobacillus fermentum	0.00338028	0.00151286	0.00581213
Cluster 79	Clostridium butyricum	0.0222535	0.00302572	0.00565504
Cluster 350	Streptococcus anginosus_C	0.00535211	0.00302572	0.00565504
Cluster 401	Faecalimonas sp.	0.0425352	0.0121029	0.00549796
Cluster 507	Acinetobacter johnsonii	0.00394366	0.00453858	0.00518379
Cluster 478	Proteus mirabilis_B	0.00619718	0.00151286	0.00518379
Cluster 281	Paenibacillus_A sp.	0	0	0.00518379
Cluster 188	Clostridium_P perfringens	0.0498592	0.00605144	0.0050267
Cluster 305	Staphylococcus epidermidis	0.00084507	0.00302572	0.0050267
Cluster 444	Terrisporobacter glycolicus_A	0.0250704	0.00302572	0.00486962
Cluster 473	Eubacterium callanderi	0.0028169	0.0075643	0.00455545
Cluster 205	Amedibacillus dolichus	0.0338028	0.0620272	0.00424128
Cluster 343	Fusobacterium_A mortiferum	0.162817	0.0151286	0.00424128
Cluster 275	Baileyella intestinalis	0.00084507	0.00151286	0.00392711
Cluster 85	Enterococcus faecalis	0.00619718	0.0121029	0.00377003
Cluster 72	Ligilactobacillus salivarius	0.00450704	0.00151286	0.00377003
Cluster 315	Staphylococcus warneri	0.00028169	0	0.00361294
Cluster 434	Acinetobacter guillouiae	0.00140845	0.00302572	0.00345586
Cluster 348	Streptococcus lutetiensis	0.0056338	0.00151286	0.00329877
Cluster 435	Streptococcus agalactiae	0.00169014	0.00151286	0.00314169
Cluster 420	Rothia kristinae	0	0.00453858	0.00298461
Cluster 314	Bacillus_A mobilis	0.00169014	0	0.00298461
Cluster 291	Cutibacterium acnes	0.00197183	0.0166415	0.00282752
Cluster 484	Fusobacterium_B sp.	0.0222535	0.00605144	0.00282752
Cluster 71	Lacticaseibacillus paracasei	0.00985915	0	0.00267044
Cluster 503	Streptococcus halitosis	0.0197183	0.0363086	0.00251335
Cluster 438	Clostridium beijerinckii	0.00394366	0.00605144	0.00251335
Cluster 36	Paraclostridium bifermentans	0.023662	0.00302572	0.00251335
Cluster 424	Streptococcus sp.	0.00985915	0.0272315	0.00235627
Cluster 448	Fusobacterium_A ulcerans	0.105352	0.0226929	0.00235627
Cluster 436	Clostridioides difficile	0.0315493	0.0151286	0.00235627
Cluster 47	Streptococcus gordonii	0.00366197	0.00907716	0.00235627
Cluster 398	Anaerococcus vaginalis	0.0157746	0.0181543	0.00219918
Cluster 461	Pauljensenia turicensis	0.00478873	0.0121029	0.00219918
Cluster 413	Microbacterium algeriense	0	0.00151286	0.00219918
Cluster 385	Fusobacterium_A sp.	0.0405634	0.00302572	0.0020421
Cluster 252	Lactobacillus paragasseri	0.00169014	0	0.0020421
Cluster 450	Anaerococcus nagyae	0.00478873	0	0.00188501
Cluster 175	Weizmannia coagulans	0	0	0.00188501
Cluster 481	Bacillus_J thermoamylovorans	0	0	0.00188501
Cluster 462	Varibaculum timonense_A	0.00507042	0.00907716	0.00172793
Cluster 485	Fusobacterium_A sp.	0.0290141	0	0.00172793
Cluster 18	Pediococcus pentosaceus	0.00056338	0	0.00172793
Cluster 429	Leuconostoc mesenteroides	0	0	0.00172793
Cluster 57	Lactobacillus amylovorus	0.00056338	0.00151286	0.00157085
Cluster 440	Microbacterium testaceum_E	0	0.00151286	0.00157085
Cluster 378	Lachnoclostridium_A sp.	0.00112676	0	0.00157085
Cluster 425	Lactiplantibacillus pentosus	0.00028169	0	0.00157085
Cluster 498	Vagococcus sp.	0.00028169	0	0.00157085
Cluster 501	Enterococcus_C diestrammenae	0	0	0.00157085
Cluster 412	Streptococcus macedonicus	0.0112676	0.00151286	0.00141376
Cluster 313	Bacillus_A cereus	0.00028169	0	0.00141376
Cluster 254	Clostridium_G cochlearium	0.00028169	0.00605144	0.00125668
Cluster 384	Fusobacterium_B sp.	0.0138028	0.00151286	0.00125668
Cluster 414	Staphylococcus hominis	0.00084507	0	0.00125668
Cluster 239	Streptococcus sp.	0.00957746	0.0287443	0.00109959
Cluster 89	Anaeroglobus micronuciformis	0.0160563	0.0121029	0.00109959
Cluster 235	Lactobacillus crispatus	0.0104225	0.0075643	0.00109959
Cluster 38	Paraclostridium sordellii	0.0183099	0.00302572	0.00109959
Cluster 287	Staphylococcus capitis	0.00028169	0	0.00109959
Cluster 309	Enterococcus_B faecium	0.00507042	0.01059	0.000942507
Cluster 443	Paraclostridium tenue	0.024507	0.00605144	0.000942507
Cluster 42	Lactobacillus acidophilus	0.00338028	0.00302572	0.000942507
Cluster 288	Streptococcus infantarius	0.0185915	0.00151286	0.000942507
Cluster 407	Lactococcus formosensis	0.00478873	0	0.000942507
Cluster 91	Lactobacillus gasseri	0.00056338	0	0.000942507
Cluster 419	Streptococcus sanguinis_H	0.00507042	0.00907716	0.000785423
Cluster 241	Fusobacterium polymorphum	0.0219718	0.0075643	0.000785423
Cluster 339	Fusobacterium_A varium	0.134366	0.00151286	0.000785423
Cluster 441	Gordonia jacobaea	0	0.00151286	0.000785423
Cluster 480	Weissella viridescens	0.00112676	0	0.000785423
Cluster 446	Bacillus subtilis	0.00028169	0	0.000785423
Cluster 525	Beduini sp.	0.00028169	0	0.000785423
Cluster 509	Vagococcus fluvialis	0	0	0.000785423
Cluster 274	Streptococcus sp.	0.00957746	0.0181543	0.000628338
Cluster 164	Peptacetobacter hiranonis	0.00985915	0.00453858	0.000628338
Cluster 422	Aerococcus urinaeequi	0.00028169	0.00151286	0.000628338
Cluster 19	Enterococcus_A avium	0.00366197	0	0.000628338
Cluster 229	Lactobacillus johnsonii	0.00112676	0	0.000628338
Cluster 482	Limosilactobacillus oris	0.00084507	0	0.000628338
Cluster 238	Limosilactobacillus vaginalis	0.00056338	0	0.000628338
Cluster 253	Limosilactobacillus portuensis	0	0	0.000628338
Cluster 282	Lacticaseibacillus sp.	0	0	0.000628338
Cluster 362	Exiguobacterium sp.	0	0	0.000628338
Cluster 208	Streptococcus mutans	0.00084507	0.00302572	0.000471254
Cluster 54	Streptococcus anginosus	0.00394366	0.00151286	0.000471254
Cluster 408	Microbacterium maritypicum	0	0.00151286	0.000471254
Cluster 224	Enterococcus_D casseliflavus	0.00535211	0	0.000471254
Cluster 351	Weissella cibaria	0.00394366	0	0.000471254
Cluster 283	Lactiplantibacillus plantarum	0.00366197	0	0.000471254
Cluster 355	Bacillus_A paranthracis	0.00028169	0	0.000471254
Cluster 43	Bacillus glycinifermentans	0	0	0.000471254
Cluster 39	Enterococcus_B lactis	0.00985915	0.00907716	0.000314169
Cluster 373	Anaerococcus sp.	0.00816901	0.00151286	0.000314169
Cluster 307	Cutibacterium avidum	0.00056338	0.00151286	0.000314169
Cluster 17	Weissella confusa	0.016338	0	0.000314169
Cluster 2	Lactococcus petauri	0.0084507	0	0.000314169
Cluster 317	Enterococcus_D casseliflavus	0.00366197	0	0.000314169
Cluster 415	Enterococcus_D gallinarum	0.00309859	0	0.000314169
Cluster 86	Enterococcus_C asini	0.00140845	0	0.000314169
Cluster 439	Weissella confusa_B	0.00084507	0	0.000314169
Cluster 82	Enterococcus_A raffinosus	0.00028169	0	0.000314169
Cluster 81	Bacillus licheniformis	0	0	0.000314169
Cluster 392	Lactobacillus panisapium	0	0	0.000314169
Cluster 284	Ligilactobacillus acidipiscis	0	0	0.000314169
Cluster 445	Vagococcus bubulae	0	0	0.000314169
Cluster 483	Bacillus_O smithii	0	0	0.000314169
Cluster 403	Streptococcus constellatus	0.00338028	0.00302572	0.000157085
Cluster 73	Enterococcus_B durans	0.00169014	0	0.000157085
Cluster 243	Enterococcus_B thailandicus	0.00056338	0	0.000157085
Cluster 391	Pediococcus acidilactici	0.00056338	0	0.000157085
Cluster 512	Paenibacillus polymyxa	0.00028169	0	0.000157085
Cluster 34	Bacillus sonorensis	0	0	0.000157085
Cluster 63	Levilactobacillus brevis	0	0	0.000157085
Cluster 411	Enterococcus_A malodoratus	0	0	0.000157085
Cluster 476	Enterococcus_C sp.	0	0	0.000157085
Cluster 479	Leuconostoc lactis	0.00788732	0.00151286	0
Cluster 331	Lactococcus garvieae	0.00338028	0	0
Cluster 405	Ligilactobacillus agilis	0.00028169	0	0
Cluster 328	Vagococcus teuberi	0	0	0
Cluster 380	Bacillus velezensis	0	0	0
Cluster 395	Lapidilactobacillus dextrinicus	0	0	0
Cluster 421	Leuconostoc citreum	0	0	0
Cluster 410	Vagococcus sp.	0	0	0
Cluster 463	Bacillus_A sp.	0	0	0

## Sheet: Correlation
R function envfit was used to fit 527 clusters onto the coordinates of microbial communities (PCoA)
Cluster ID	Species	mds1	mds2	r2	Pr(>r)
Cluster 62	Prevotella sp.	-0.74808	0.66361	0.7976	0.001	***
Cluster 126	Paenibacillus_A macerans	-0.3135	-0.94959	0.7411	0.001	***
Cluster 281	Paenibacillus_A sp.	-0.35278	-0.93571	0.7145	0.001	***
Cluster 490	Bacillus_A luti	-0.7729	0.63453	0.7134	0.001	***
Cluster 506	Arachnia sp.	-0.37438	-0.92727	0.7037	0.001	***
Cluster 466	Atopobiaceae gen.	-0.39174	-0.92008	0.6881	0.001	***
Cluster 228	Shuttleworthia sp.	-0.37506	-0.927	0.6841	0.001	***
Cluster 413	Microbacterium algeriense	-0.38479	-0.923	0.6693	0.001	***
Cluster 408	Microbacterium maritypicum	-0.38241	-0.92399	0.6645	0.001	***
Cluster 6	Anaerotruncus rubiinfantis	-0.36143	-0.9324	0.6639	0.001	***
Cluster 110	Extibacter muris	-0.35369	-0.93536	0.6632	0.001	***
Cluster 298	Eubacterium maltosivorans	-0.34049	-0.94025	0.6608	0.001	***
Cluster 431	Micrococcus luteus	-0.39173	-0.92008	0.6561	0.001	***
Cluster 31	Agathobaculum sp.	-0.3047	-0.95245	0.6535	0.001	***
Cluster 440	Microbacterium testaceum_E	-0.3982	-0.9173	0.6344	0.001	***
Cluster 505	Brachybacterium paraconglomeratum	-0.38091	-0.92461	0.6253	0.001	***
Cluster 202	Oscillospiraceae gen.	-0.29193	-0.95644	0.6166	0.001	***
Cluster 409	Kocuria marina_A	-0.404	-0.91476	0.6142	0.001	***
Cluster 441	Gordonia jacobaea	-0.4106	-0.91181	0.6136	0.001	***
Cluster 307	Cutibacterium avidum	-0.40667	-0.91358	0.6077	0.001	***
Cluster 420	Rothia kristinae	-0.39302	-0.91953	0.5994	0.001	***
Cluster 21	Phocaeicola vulgatus	0.82804	0.56068	0.5647	0.001	***
Cluster 268	Christensenella intestinihominis	-0.3416	-0.93984	0.5509	0.001	***
Cluster 158	Lawsonibacter sp.	-0.26943	-0.96302	0.543	0.001	***
Cluster 476	Enterococcus_C sp.	-0.30222	-0.95324	0.5383	0.001	***
Cluster 380	Bacillus velezensis	-0.39352	-0.91932	0.5351	0.001	***
Cluster 285	Collinsella stercoripullorum	-0.39466	-0.91883	0.5339	0.001	***
Cluster 473	Eubacterium callanderi	-0.34426	-0.93888	0.5297	0.001	***
Cluster 34	Bacillus sonorensis	-0.42222	-0.90649	0.5206	0.001	***
Cluster 377	Eggerthella sinensis	-0.30579	-0.9521	0.5206	0.001	***
Cluster 296	Harryflintia acetispora	-0.32585	-0.94542	0.5195	0.001	***
Cluster 175	Weizmannia coagulans	-0.31892	-0.94778	0.5118	0.001	***
Cluster 198	Lachnospiraceae gen.	-0.3271	-0.94499	0.5083	0.001	***
Cluster 275	Baileyella intestinalis	-0.39083	-0.92046	0.4842	0.001	***
Cluster 81	Bacillus licheniformis	-0.39939	-0.91678	0.4794	0.001	***
Cluster 359	Prevotella sp.	-0.75465	0.65613	0.4765	0.001	***
Cluster 299	Pseudobutyricicoccus sp.	-0.25807	-0.96613	0.4723	0.001	***
Cluster 43	Bacillus glycinifermentans	-0.35539	-0.93472	0.4641	0.001	***
Cluster 472	Faecalicoccus pleomorphus	-0.34533	-0.93848	0.4575	0.001	***
Cluster 12	Lachnospiraceae gen.	-0.27881	-0.96035	0.4505	0.001	***
Cluster 61	Oscillospiraceae gen.	-0.42232	-0.90645	0.4467	0.001	***
Cluster 458	Scatomonas sp.	-0.22264	-0.9749	0.4344	0.001	***
Cluster 280	Agathobaculum sp.	-0.40147	-0.91587	0.432	0.001	***
Cluster 378	Lachnoclostridium_A sp.	-0.27442	-0.96161	0.4244	0.001	***
Cluster 87	Bifidobacterium globosum	-0.37456	-0.9272	0.3998	0.001	***
Cluster 153	Muricomes sp.	-0.14928	-0.98879	0.3894	0.001	***
Cluster 282	Lacticaseibacillus sp.	-0.31376	-0.9495	0.3874	0.001	***
Cluster 292	Prevotella copri_A	-0.75464	0.65614	0.3707	0.001	***
Cluster 491	Sellimonas avistercoris	-0.19293	-0.98121	0.3568	0.001	***
Cluster 269	Eubacterium limosum	-0.27456	-0.96157	0.3559	0.001	***
Cluster 512	Paenibacillus polymyxa	-0.39127	-0.92028	0.3528	0.001	***
Cluster 111	Clostridium_AQ sp.	-0.33952	-0.9406	0.3427	0.001	***
Cluster 442	Rhizobium sp.	-0.27332	-0.96192	0.3382	0.001	***
Cluster 426	Robinsoniella sp.	-0.27548	-0.96131	0.3346	0.001	***
Cluster 364	Prevotella hominis	-0.75967	0.65031	0.3344	0.001	***
Cluster 321	Massilioclostridium coli	-0.23998	-0.97078	0.3319	0.001	***
Cluster 467	Alistipes sp.	-0.14292	-0.98973	0.3251	0.001	***
Cluster 362	Exiguobacterium sp.	-0.34469	-0.93872	0.319	0.001	***
Cluster 232	Alistipes communis	-0.14981	-0.98872	0.3144	0.001	***
Cluster 95	Alistipes shahii	-0.09779	-0.99521	0.2978	0.001	***
Cluster 500	Choladocola sp.	-0.28573	-0.95831	0.2969	0.001	***
Cluster 482	Limosilactobacillus oris	-0.4073	-0.91329	0.2965	0.001	***
Cluster 483	Bacillus_O smithii	-0.32128	-0.94698	0.2915	0.001	***
Cluster 510	Anaerotruncus colihominis	-0.11542	-0.99332	0.2839	0.001	***
Cluster 225	Collinsella sp.	-0.37584	-0.92668	0.2745	0.001	***
Cluster 27	Bacteroides uniformis	0.9923	-0.12389	0.2724	0.001	***
Cluster 324	Senegalimassilia anaerobia	-0.41469	-0.90996	0.2723	0.001	***
Cluster 226	Limivivens sp.	-0.34605	-0.93822	0.2706	0.001	***
Cluster 237	Anaerovoracaceae gen.	-0.4519	-0.89207	0.2682	0.001	***
Cluster 369	Collinsella sp.	-0.87597	0.48237	0.2448	0.001	***
Cluster 495	Gemmiger qucibialis	-0.15392	-0.98808	0.2204	0.001	***
Cluster 120	Collinsella sp.	-0.26078	-0.9654	0.2199	0.001	***
Cluster 200	Agathobaculum sp.	-0.37087	-0.92869	0.211	0.001	***
Cluster 525	Beduini sp.	-0.35583	-0.93455	0.2028	0.001	***
Cluster 416	Intestinimonas butyriciproducens	-0.19064	-0.98166	0.2019	0.001	***
Cluster 297	Clostridium_AP scindens	-0.14339	-0.98967	0.1967	0.001	***
Cluster 347	Anaerofustis stercorihominis	-0.04667	-0.99891	0.188	0.001	***
Cluster 353	Clostridium_Q saccharolyticum_A	-0.10527	-0.99444	0.1867	0.001	***
Cluster 278	Paenibacillus_A sp.	-0.3556	-0.93464	0.1861	0.001	***
Cluster 333	Collinsella sp.	-0.32461	-0.94585	0.1818	0.001	***
Cluster 5	Bacteroides stercoris	0.89522	0.44563	0.1779	0.001	***
Cluster 521	Collinsella sp.	-0.33709	-0.94147	0.1767	0.001	***
Cluster 13	Bacteroides xylanisolvens	0.83697	0.54725	0.1754	0.001	***
Cluster 173	Collinsella sp.	-0.33801	-0.94114	0.1713	0.001	***
Cluster 459	Marvinbryantia sp.	-0.27089	-0.96261	0.1707	0.001	***
Cluster 24	Bacteroides ovatus	0.86758	0.4973	0.1705	0.001	***
Cluster 400	Clostridium_Q sp.	-0.07075	-0.99749	0.168	0.001	***
Cluster 187	Collinsella sp.	-0.32935	-0.94421	0.1674	0.001	***
Cluster 92	Mediterraneibacter_A butyricigenes	-0.12151	-0.99259	0.1667	0.001	***
Cluster 327	Collinsella sp.	-0.3324	-0.94314	0.1663	0.001	***
Cluster 183	Bacteroides intestinigallinarum	0.8682	0.49622	0.1657	0.001	***
Cluster 213	Collinsella sp.	-0.32192	-0.94677	0.1649	0.001	***
Cluster 41	Agathobaculum butyriciproducens	-0.18655	-0.98245	0.1638	0.001	***
Cluster 481	Bacillus_J thermoamylovorans	-0.29134	-0.95662	0.1605	0.001	***
Cluster 86	Enterococcus_C asini	-0.36058	-0.93273	0.1604	0.001	***
Cluster 395	Lapidilactobacillus dextrinicus	-0.4573	-0.88931	0.1587	0.001	***
Cluster 308	Collinsella sp.	-0.37698	-0.92622	0.155	0.001	***
Cluster 160	Collinsella sp.	-0.33884	-0.94084	0.1531	0.001	***
Cluster 28	Collinsella sp.	-0.3256	-0.94551	0.1529	0.001	***
Cluster 406	Collinsella aerofaciens_G	-0.33396	-0.94259	0.1507	0.001	***
Cluster 96	Phocaeicola dorei	0.94162	0.33668	0.1477	0.001	***
Cluster 511	Collinsella sp.	-0.33754	-0.94131	0.1473	0.001	***
Cluster 196	Collinsella sp.	-0.33461	-0.94236	0.1463	0.001	***
Cluster 392	Lactobacillus panisapium	-0.38356	-0.92352	0.1443	0.001	***
Cluster 452	Collinsella sp.	-0.31858	-0.94789	0.1443	0.001	***
Cluster 181	Collinsella sp.	-0.33939	-0.94065	0.1408	0.001	***
Cluster 451	Limivivens sp.	-0.46906	-0.88317	0.1382	0.001	***
Cluster 69	Collinsella sp.	-0.27223	-0.96223	0.1355	0.001	***
Cluster 433	Chryseobacterium indologenes	-0.54191	-0.84043	0.1344	0.001	***
Cluster 358	Collinsella sp.	-0.38526	-0.92281	0.1319	0.001	***
Cluster 254	Clostridium_G cochlearium	-0.4499	-0.89308	0.1308	0.001	***
Cluster 154	Muricomes oroticus	-0.07661	-0.99706	0.1281	0.001	***
Cluster 399	Bacteroides sp.	0.97837	0.20688	0.1277	0.001	***
Cluster 513	Faecalicoccus sp.	-0.32508	-0.94569	0.1272	0.001	***
Cluster 523	Adlercreutzia equolifaciens	-0.07154	-0.99744	0.1271	0.001	***
Cluster 304	Collinsella sp.	-0.31559	-0.9489	0.1266	0.001	***
Cluster 370	Collinsella sp.	-0.31286	-0.9498	0.1226	0.001	***
Cluster 449	Eisenbergiella sp.	-0.13619	-0.99068	0.1203	0.001	***
Cluster 471	Merdimonas faecis	-0.12149	-0.99259	0.1189	0.001	***
Cluster 30	Phocaeicola massiliensis	0.7865	0.61759	0.1178	0.001	***
Cluster 83	Blautia sp.	-0.11495	-0.99337	0.1165	0.001	***
Cluster 165	Mitsuokella sp.	-0.53507	-0.84481	0.1138	0.001	***
Cluster 323	Collinsella sp.	-0.31282	-0.94981	0.1138	0.001	***
Cluster 425	Lactiplantibacillus pentosus	-0.43574	-0.90007	0.1131	0.001	***
Cluster 156	Bacteroides caccae	0.88101	0.47309	0.1118	0.001	***
Cluster 411	Enterococcus_A malodoratus	-0.44608	-0.89499	0.1102	0.001	***
Cluster 132	Alistipes_A pullistercoris	-0.18162	-0.98337	0.1094	0.001	***
Cluster 58	Parabacteroides distasonis	0.94756	0.31956	0.1086	0.001	***
Cluster 266	Bacteroides bouchesdurhonensis	0.99828	0.05869	0.107	0.001	***
Cluster 446	Bacillus subtilis	-0.35141	-0.93622	0.1059	0.001	***
Cluster 284	Ligilactobacillus acidipiscis	-0.44854	-0.89376	0.1043	0.001	***
Cluster 29	Bacteroides finegoldii	0.82123	0.57059	0.1042	0.001	***
Cluster 454	Faecalibacterium prausnitzii_I	-0.4388	-0.89859	0.1033	0.001	***
Cluster 326	Alistipes onderdonkii	0.17967	-0.98373	0.1013	0.001	***
Cluster 209	Collinsella aerofaciens_O	-0.34573	-0.93833	0.1009	0.001	***
Cluster 20	Bacteroides thetaiotaomicron	0.83942	0.54349	0.0958	0.001	***
Cluster 520	Coprobacter secundus	0.94529	0.32622	0.0957	0.001	***
Cluster 245	Enterocloster sp.	0.57337	0.8193	0.0919	0.001	***
Cluster 247	Gemmiger formicilis	-0.1488	-0.98887	0.0919	0.001	***
Cluster 492	Bacteroides oleiciplenus	0.98186	-0.1896	0.0907	0.001	***
Cluster 55	Collinsella sp.	-0.34968	-0.93687	0.0905	0.001	***
Cluster 509	Vagococcus fluvialis	-0.48081	-0.87682	0.0901	0.001	***
Cluster 422	Aerococcus urinaeequi	-0.57626	-0.81727	0.0889	0.001	***
Cluster 287	Staphylococcus capitis	-0.41095	-0.91166	0.0839	0.001	***
Cluster 143	Mediterraneibacter massiliensis	0.08331	-0.99652	0.0838	0.001	***
Cluster 147	Collinsella sp.	-0.30533	-0.95225	0.0834	0.001	***
Cluster 131	Alistipes_A indistinctus	-0.54242	-0.84011	0.0831	0.001	***
Cluster 32	Anaerostipes caccae	0.99208	0.1256	0.0819	0.001	***
Cluster 524	Alistipes finegoldii	0.07005	-0.99754	0.0812	0.001	***
Cluster 405	Ligilactobacillus agilis	-0.36208	-0.93215	0.0811	0.001	***
Cluster 302	Parabacteroides sp.	0.31268	-0.94986	0.0806	0.001	***
Cluster 315	Staphylococcus warneri	-0.45203	-0.892	0.0774	0.001	***
Cluster 100	Collinsella sp.	-0.31437	-0.9493	0.077	0.001	***
Cluster 300	Emergencia timonensis	-0.25818	-0.9661	0.0749	0.001	***
Cluster 4	Faecalibacillus intestinalis	0.64963	0.76025	0.0747	0.001	***
Cluster 18	Pediococcus pentosaceus	-0.34255	-0.9395	0.0724	0.001	***
Cluster 455	Paraprevotella sp.	-0.66154	0.74991	0.0721	0.001	***
Cluster 366	Ventrimonas sp.	0.59111	0.80659	0.0716	0.001	***
Cluster 429	Leuconostoc mesenteroides	-0.40148	-0.91587	0.0711	0.001	***
Cluster 410	Vagococcus sp.	-0.38769	-0.92179	0.0704	0.001	***
Cluster 105	Blautia_A wexlerae	0.76884	0.63944	0.0698	0.001	***
Cluster 142	Flavonifractor plautii	0.44131	-0.89735	0.0694	0.001	***
Cluster 334	Desulfovibrio legallii	-0.50941	-0.86052	0.0678	0.001	***
Cluster 387	Prevotella sp.	-0.7905	0.61246	0.0664	0.001	***
Cluster 174	Phocaeicola plebeius_A	0.44509	0.89549	0.0658	0.001	***
Cluster 522	Bilophila wadsworthia	0.35901	-0.93333	0.0652	0.001	***
Cluster 338	Anaerostipes sp.	-0.02579	-0.99967	0.065	0.001	***
Cluster 166	Roseburia inulinivorans	0.6394	0.76887	0.0617	0.001	***
Cluster 221	Collinsella sp.	-0.66919	-0.74309	0.0615	0.001	***
Cluster 468	Lachnospira sp.	0.53174	0.8469	0.0615	0.001	***
Cluster 162	Collinsella tanakaei	-0.30444	-0.95253	0.0595	0.001	***
Cluster 501	Enterococcus_C diestrammenae	-0.45917	-0.88835	0.0593	0.001	***
Cluster 23	Enterocloster asparagiformis	0.07642	-0.99708	0.058	0.001	***
Cluster 148	Bulleidia moorei	-0.39113	-0.92033	0.058	0.001	***
Cluster 445	Vagococcus bubulae	-0.6674	-0.7447	0.0577	0.001	***
Cluster 375	Eubacterium_F sp.	-0.22572	-0.97419	0.0573	0.001	***
Cluster 80	Ruminococcus_B gnavus	0.71383	0.70032	0.0572	0.001	***
Cluster 428	Collinsella sp.	-0.30316	-0.95294	0.0563	0.001	***
Cluster 517	Enterocloster sp.	0.02255	-0.99975	0.0562	0.001	***
Cluster 328	Vagococcus teuberi	-0.41612	-0.90931	0.056	0.001	***
Cluster 374	Ruminococcaceae gen.	-0.28254	-0.95926	0.0548	0.001	***
Cluster 101	Fusicatenibacter saccharivorans	0.47626	-0.87931	0.0546	0.001	***
Cluster 414	Staphylococcus hominis	-0.45553	-0.89022	0.0546	0.001	***
Cluster 368	Eggerthella lenta	0.16897	-0.98562	0.0539	0.001	***
Cluster 11	Collinsella sp.	-0.71212	-0.70206	0.0529	0.001	***
Cluster 14	Bifidobacterium adolescentis	-0.28104	-0.9597	0.0528	0.001	***
Cluster 197	Faecalibacillus sp.	-0.26383	-0.96457	0.0527	0.001	***
Cluster 45	Lachnospira eligens_A	0.44785	0.89411	0.0519	0.001	***
Cluster 129	Allisonella histaminiformans	-0.99052	-0.13737	0.0515	0.001	***
Cluster 456	Akkermansia muciniphila	-0.09206	-0.99575	0.0515	0.001	***
Cluster 475	Blautia sp.	0.13781	-0.99046	0.0513	0.001	***
Cluster 63	Levilactobacillus brevis	-0.43871	-0.89863	0.051	0.001	***
Cluster 227	Prevotella denticola	-0.68978	-0.72402	0.0509	0.001	***
Cluster 123	Eisenbergiella sp.	0.11434	-0.99344	0.0508	0.001	***
Cluster 363	Absicoccus sp.	-0.47631	-0.87928	0.0504	0.001	***
Cluster 103	Barnesiella intestinihominis	0.3433	-0.93922	0.0504	0.001	***
Cluster 216	Collinsella sp.	-0.35576	-0.93458	0.0498	0.001	***
Cluster 121	Butyricimonas sp.	0.92877	0.37066	0.0487	0.001	***
Cluster 469	Butyricimonas faecihominis	0.56548	-0.82476	0.0484	0.001	***
Cluster 453	Bacteroides stercorirosoris	0.99356	-0.11328	0.0482	0.001	***
Cluster 220	Prevotella stercorea	-0.59904	0.80072	0.0477	0.001	***
Cluster 15	Bifidobacterium longum	0.08952	-0.99598	0.0474	0.001	***
Cluster 193	Blautia_A sp.	-0.10139	-0.99485	0.0471	0.001	***
Cluster 318	Bacteroides nordii	0.92641	0.37652	0.0469	0.001	***
Cluster 109	Bacteroides fragilis	0.77921	0.62676	0.0457	0.001	***
Cluster 115	Tractidigestivibacter sp.	-0.51967	-0.85437	0.0455	0.001	***
Cluster 310	Anaerostipes hadrus	0.71652	0.69757	0.0451	0.001	***
Cluster 157	Parabacteroides merdae	0.97024	0.24213	0.0449	0.001	***
Cluster 94	Enterocloster bolteae	0.74545	0.66656	0.0449	0.001	***
Cluster 9	Phocaeicola coprocola	0.57939	0.81505	0.0434	0.001	***
Cluster 259	Enterocloster sp.	0.72013	0.69384	0.0422	0.001	***
Cluster 75	Copromonas sp.	-0.10459	-0.99452	0.0421	0.001	***
Cluster 167	Roseburia hominis	-0.26126	-0.96527	0.0417	0.001	***
Cluster 84	Blautia_A sp.	0.75275	0.6583	0.0415	0.001	***
Cluster 497	Bacteroides cutis	0.99981	0.01957	0.0413	0.001	***
Cluster 56	Collinsella sp.	-0.25794	-0.96616	0.0412	0.001	***
Cluster 146	Choladocola sp.	0.05933	-0.99824	0.0408	0.001	***
Cluster 291	Cutibacterium acnes	-0.32786	-0.94473	0.0404	0.001	***
Cluster 78	Mediterraneibacter faecis	0.52613	0.8504	0.0403	0.001	***
Cluster 243	Enterococcus_B thailandicus	-0.49491	-0.86894	0.0401	0.001	***
Cluster 336	Parasutterella excrementihominis	0.99999	-0.00438	0.04	0.001	***
Cluster 519	Collinsella sp.	-0.27392	-0.96175	0.04	0.001	***
Cluster 230	Faecalibacterium sp.	-0.11731	-0.9931	0.0396	0.001	***
Cluster 215	Phocaeicola plebeius	0.41901	0.90798	0.0388	0.001	***
Cluster 253	Limosilactobacillus portuensis	-0.3045	-0.95251	0.0375	0.001	***
Cluster 256	Faecalitalea cylindroides	0.02816	-0.9996	0.0374	0.001	***
Cluster 138	Dorea_A longicatena_B	0.54313	0.83965	0.0369	0.001	***
Cluster 98	Bacteroides clarus	0.99972	0.02382	0.0354	0.001	***
Cluster 99	Bacteroides sp.	0.9961	0.08822	0.0352	0.001	***
Cluster 498	Vagococcus sp.	-0.443	-0.89652	0.0351	0.001	***
Cluster 189	Faecalibacterium prausnitzii_G	0.84802	0.52997	0.0339	0.001	***
Cluster 272	Cloacibacillus evryensis	-0.35405	-0.93523	0.0337	0.001	***
Cluster 117	Ruminiclostridium_E siraeum	-0.21805	-0.97594	0.0325	0.001	***
Cluster 179	Lachnospiraceae gen.	0.19828	-0.98015	0.0323	0.001	***
Cluster 77	Megamonas funiformis	0.21426	0.97678	0.0322	0.001	***
Cluster 273	Blautia_A sp.	-0.09621	-0.99536	0.0316	0.001	***
Cluster 140	Bacteroides eggerthii	0.99505	-0.09938	0.0309	0.001	***
Cluster 191	Roseburia intestinalis	0.90039	0.43508	0.0309	0.001	***
Cluster 210	Clostridia ord.	0.91785	0.39692	0.0307	0.001	***
Cluster 59	Bacteroides cellulosilyticus	0.92789	-0.37285	0.0305	0.001	***
Cluster 346	Collinsella intestinalis	-0.14636	-0.98923	0.0304	0.001	***
Cluster 294	Bifidobacterium breve	-0.04353	-0.99905	0.0296	0.001	***
Cluster 163	Lachnospiraceae gen.	0.50542	-0.86287	0.0292	0.001	***
Cluster 102	Ruthenibacterium lactatiformans	0.19323	-0.98115	0.0291	0.001	***
Cluster 178	Lachnospiraceae gen.	-0.02442	-0.9997	0.0289	0.001	***
Cluster 108	Odoribacter splanchnicus	0.93307	-0.35969	0.0289	0.001	***
Cluster 488	Faecalibacterium prausnitzii_A	-0.64616	-0.76321	0.0281	0.001	***
Cluster 234	Bifidobacterium dentium	-0.33203	-0.94327	0.0276	0.001	***
Cluster 184	Faecalibacterium prausnitzii_E	-0.50894	-0.8608	0.0275	0.001	***
Cluster 136	Bacteroides faecis	0.91149	0.41133	0.0273	0.001	***
Cluster 144	Enterocloster lavalensis	0.00106	-1	0.0273	0.001	***
Cluster 434	Acinetobacter guillouiae	-0.479	-0.87781	0.0273	0.001	***
Cluster 49	Oliverpabstia intestinalis	0.02005	-0.9998	0.0269	0.001	***
Cluster 344	Blautia hansenii	0.79856	0.60191	0.0267	0.001	***
Cluster 343	Fusobacterium_A mortiferum	0.51177	0.85913	0.0266	0.001	***
Cluster 176	Holdemania filiformis	0.94141	-0.33727	0.0265	0.001	***
Cluster 349	Bacteroides salyersiae	0.91835	0.39576	0.0265	0.001	***
Cluster 190	Anaerobutyricum hallii	0.86749	0.49745	0.0265	0.001	***
Cluster 427	Escherichia fergusonii	0.47652	0.87917	0.0264	0.001	***
Cluster 489	Lachnospiraceae gen.	-0.76936	-0.63881	0.0263	0.001	***
Cluster 211	Eubacterium_F sp.	0.41371	-0.91041	0.0262	0.001	***
Cluster 504	Bifidobacterium catenulatum	-0.15336	-0.98817	0.026	0.001	***
Cluster 93	Bacteroides fragilis_A	0.79936	0.60085	0.0257	0.001	***
Cluster 186	Enterocloster citroniae	0.31692	-0.94845	0.025	0.001	***
Cluster 25	Mediterraneibacter torques	0.8683	0.49604	0.0249	0.001	***
Cluster 180	Coprococcus_A catus	0.34511	-0.93856	0.0246	0.001	***
Cluster 1	Escherichia coli	0.4475	0.89429	0.0246	0.001	***
Cluster 251	Lactobacillus sp.	-0.37486	-0.92708	0.0243	0.001	***
Cluster 390	Blautia_A sp.	0.34712	-0.93782	0.0242	0.001	***
Cluster 319	Bacteroides sp.	0.97237	0.23345	0.0242	0.001	***
Cluster 212	Eubacterium_G ventriosum	0.80122	0.59838	0.0241	0.001	***
Cluster 463	Bacillus_A sp.	-0.24811	-0.96873	0.0241	0.001	***
Cluster 150	Bacteroides sp.	0.99997	-0.00713	0.0239	0.001	***
Cluster 250	Roseburia sp.	0.67723	0.73577	0.0237	0.001	***
Cluster 360	Veillonella sp.	0.52865	0.84884	0.0236	0.001	***
Cluster 201	Butyribacter intestini	0.80177	0.59763	0.0236	0.001	***
Cluster 217	Blautia_A sp.	0.98253	0.1861	0.0233	0.001	***
Cluster 26	Erysipelatoclostridium ramosum	0.79808	0.60255	0.023	0.001	***
Cluster 244	Cloacibacillus porcorum	-0.3238	-0.94612	0.0228	0.001	***
Cluster 264	Parabacteroides johnsonii	0.9988	-0.04897	0.0226	0.001	***
Cluster 502	Blautia_A sp.	0.34537	-0.93847	0.0224	0.001	***
Cluster 159	Enterocloster aldenensis	0.87567	0.48292	0.0218	0.001	***
Cluster 119	Eubacterium_G sp.	0.0278	-0.99961	0.0215	0.001	***
Cluster 106	Butyricimonas paravirosa	0.99253	0.12199	0.0211	0.001	***
Cluster 44	Bifidobacterium bifidum	-0.19013	-0.98176	0.0211	0.001	***
Cluster 339	Fusobacterium_A varium	0.68115	0.73215	0.0211	0.001	***
Cluster 367	Lachnospira sp.	0.65168	0.75849	0.021	0.001	***
Cluster 208	Streptococcus mutans	-0.52737	-0.84964	0.0207	0.001	***
Cluster 507	Acinetobacter johnsonii	-0.46094	-0.88743	0.0204	0.001	***
Cluster 461	Pauljensenia turicensis	-0.42966	-0.90299	0.0203	0.001	***
Cluster 135	Parabacteroides goldsteinii	0.93599	-0.35203	0.0201	0.001	***
Cluster 421	Leuconostoc citreum	-0.42978	-0.90293	0.02	0.001	***
Cluster 130	Blautia_A massiliensis	0.99958	-0.02882	0.0194	0.001	***
Cluster 279	Parabacteroides bouchesdurhonensis	0.58172	-0.81339	0.0193	0.001	***
Cluster 155	Anaerotignum faecicola	0.42276	0.90624	0.0191	0.001	***
Cluster 301	Clostridium_AQ sp.	0.29311	-0.95608	0.0189	0.001	***
Cluster 289	Clostridium_Q sp.	0.82911	0.55909	0.0187	0.001	***
Cluster 312	Blautia_A faecis	0.74124	-0.67124	0.0186	0.001	***
Cluster 342	Schaedlerella glycyrrhizinilytica_A	0.62255	-0.78258	0.0186	0.001	***
Cluster 493	Ruminococcus_C callidus	-0.35192	-0.93603	0.0186	0.001	***
Cluster 236	Muribaculaceae gen.	0.03093	-0.99952	0.0185	0.001	***
Cluster 393	Gabonibacter massiliensis	-0.17791	-0.98405	0.0183	0.001	***
Cluster 389	Anaerotignum sp.	0.69098	-0.72287	0.018	0.001	***
Cluster 149	Faecalimonas umbilicata	0.92461	0.38092	0.0179	0.001	***
Cluster 114	Coprococcus sp.	-0.7509	-0.66041	0.0177	0.001	***
Cluster 465	Clostridium baratii	-0.5536	-0.83279	0.0177	0.001	***
Cluster 354	Schaedlerella sp.	0.32761	-0.94481	0.0172	0.001	***
Cluster 340	Faecalimonas phoceensis	0.72926	0.68424	0.0172	0.001	***
Cluster 397	Parabacteroides sp.	0.99988	0.0153	0.0172	0.001	***
Cluster 37	Erysipelotrichaceae gen.	0.43311	-0.90134	0.017	0.001	***
Cluster 438	Clostridium beijerinckii	-0.45745	-0.88924	0.017	0.001	***
Cluster 113	Ruminococcus_E bromii_B	0.9028	-0.43006	0.0169	0.001	***
Cluster 177	Clostridium_AP sp.	0.30163	-0.95343	0.0165	0.001	***
Cluster 33	Veillonella parvula_A	0.58274	0.81266	0.0164	0.001	***
Cluster 518	Agathobacter faecis	0.87935	0.47618	0.0164	0.001	***
Cluster 172	Lachnospira sp.	0.44914	0.89346	0.0159	0.001	***
Cluster 263	Ruminococcus_C sp.	-0.3727	-0.92795	0.0158	0.001	***
Cluster 322	Duodenibacillus intestinigallinarum	0.02261	-0.99974	0.0158	0.001	***
Cluster 82	Enterococcus_A raffinosus	-0.36916	-0.92937	0.0157	0.001	***
Cluster 68	Faecalibacterium prausnitzii_D	-0.26119	-0.96529	0.0157	0.001	***
Cluster 118	Lachnospiraceae gen.	-0.88436	0.46681	0.0152	0.001	***
Cluster 170	Waltera intestinalis	-0.92219	-0.38674	0.0151	0.001	***
Cluster 74	Dorea formicigenerans	0.71362	0.70053	0.015	0.001	***
Cluster 255	Mitsuokella jalaludinii	-0.95121	-0.30855	0.0145	0.001	***
Cluster 290	Limosilactobacillus mucosae	-0.55643	-0.83089	0.0145	0.001	***
Cluster 127	Bacteroidaceae gen.	0.87021	0.49268	0.0144	0.001	***
Cluster 10	Copromonas sp.	0.99449	0.10479	0.0141	0.001	***
Cluster 46	Agathobacter rectalis	0.96649	-0.25672	0.014	0.001	***
Cluster 65	Streptococcus salivarius	0.33552	0.94203	0.0139	0.001	***
Cluster 203	Eubacterium_G sp.	0.89309	0.44987	0.013	0.001	***
Cluster 401	Faecalimonas sp.	0.85639	0.51634	0.0127	0.001	***
Cluster 161	Copromonas sp.	0.34147	-0.93989	0.0126	0.001	***
Cluster 249	Blautia_A obeum_B	0.90142	-0.43295	0.0123	0.001	***
Cluster 60	Faecalibacterium prausnitzii	-0.76552	0.64342	0.0122	0.001	***
Cluster 361	Clostridium_Q symbiosum	0.97131	-0.23783	0.0118	0.001	***
Cluster 276	Acidaminococcus massiliensis	-0.8025	-0.59666	0.0114	0.001	***
Cluster 169	Catenibacterium mitsuokai	-0.99961	0.02802	0.0114	0.001	***
Cluster 133	Blautia_A sp.	-0.00521	-0.99999	0.0113	0.001	***
Cluster 527	Blautia_A luti	0.69622	-0.71783	0.0112	0.001	***
Cluster 107	Parabacteroides faecis	0.84762	0.53061	0.0111	0.001	***
Cluster 293	Eubacterium_I ramulus_A	0.5878	-0.80901	0.0109	0.001	***
Cluster 223	Blautia_A sp.	0.48151	-0.87644	0.0108	0.001	***
Cluster 97	Blautia_A obeum	0.82688	0.56238	0.0107	0.001	***
Cluster 248	Lachnospiraceae gen.	-0.18025	0.98362	0.0107	0.001	***
Cluster 448	Fusobacterium_A ulcerans	0.71448	0.69965	0.0104	0.001	***
Cluster 35	Coprobacter fastidiosus	0.97879	0.20488	0.0101	0.001	***
Cluster 50	Klebsiella pneumoniae	0.20085	0.97962	0.0097	0.001	***
Cluster 214	Catenibacterium sp.	-0.85075	0.52557	0.0096	0.001	***
Cluster 134	Parabacteroides acidifaciens	0.96526	0.26128	0.0094	0.001	***
Cluster 486	Parabacteroides gordonii	0.94935	0.31423	0.0094	0.001	***
Cluster 104	Butyricimonas virosa	0.8796	0.47571	0.009	0.001	***
Cluster 286	Blautia sp.	0.9595	0.28171	0.009	0.001	***
Cluster 76	Anaerostipes hadrus_A	0.83929	0.54368	0.0088	0.001	***
Cluster 391	Pediococcus acidilactici	-0.57976	-0.81479	0.0084	0.001	***
Cluster 311	Lachnospiraceae gen.	0.99288	-0.11913	0.0082	0.001	***
Cluster 233	Bifidobacterium animalis	-0.31683	-0.94848	0.0082	0.001	***
Cluster 206	Faecalibacterium prausnitzii_C	-0.12564	-0.99208	0.0081	0.001	***
Cluster 385	Fusobacterium_A sp.	0.61999	0.78461	0.0081	0.001	***
Cluster 40	Dorea_A longicatena	-0.43758	-0.89918	0.008	0.001	***
Cluster 277	Enterobacter cloacae	0.30032	0.95384	0.0079	0.001	***
Cluster 372	Veillonella sp.	0.36774	0.92993	0.0078	0.001	***
Cluster 238	Limosilactobacillus vaginalis	-0.8403	0.54213	0.0076	0.001	***
Cluster 72	Ligilactobacillus salivarius	-0.47276	-0.88119	0.0076	0.001	***
Cluster 57	Lactobacillus amylovorus	-0.47712	-0.87884	0.0075	0.001	***
Cluster 204	Collinsella intestinalis	0.1532	-0.9882	0.0074	0.001	***
Cluster 365	Phocaeicola coprophilus	-0.13511	0.99083	0.0073	0.001	***
Cluster 305	Staphylococcus epidermidis	-0.48095	-0.87675	0.0071	0.001	***
Cluster 381	Lactobacillus delbrueckii	-0.40779	-0.91308	0.0071	0.001	***
Cluster 329	Enterobacter kobei	0.28882	0.95738	0.0071	0.001	***
Cluster 124	Coprococcus eutactus_A	-0.92697	0.37513	0.007	0.001	***
Cluster 7	Clostridium_Q fessum	0.67784	-0.73521	0.007	0.001	***
Cluster 205	Amedibacillus dolichus	0.99056	0.13707	0.0069	0.001	***
Cluster 48	Sellimonas intestinalis	0.36663	-0.93037	0.0068	0.001	***
Cluster 270	Phocaeicola sp.	0.72735	0.68627	0.0068	0.001	***
Cluster 207	Lachnoclostridium_B sp.	0.05654	-0.9984	0.0068	0.001	***
Cluster 435	Streptococcus agalactiae	-0.26853	-0.96327	0.0068	0.001	***
Cluster 66	Holdemanella biformis	-0.71674	0.69734	0.0067	0.001	***
Cluster 125	Bariatricus comes	0.91818	-0.39616	0.0067	0.001	***
Cluster 222	Holdemanella porci	-0.97571	-0.21904	0.0065	0.001	***
Cluster 487	Erysipelatoclostridium spiroforme	0.62248	-0.78264	0.0064	0.001	***
Cluster 141	Faecalibacillus faecis	0.90926	0.41622	0.0063	0.001	***
Cluster 116	Mesosutterella multiformis	0.82007	0.57226	0.0063	0.001	***
Cluster 137	Amedibacterium intestinale	0.73119	0.68218	0.0062	0.001	***
Cluster 388	Lachnospiraceae gen.	0.64291	-0.76594	0.0061	0.001	***
Cluster 345	Mitsuokella multacida	-0.9059	-0.4235	0.006	0.001	***
Cluster 396	Phocaeicola sp.	0.83613	0.54853	0.006	0.001	***
Cluster 474	Lacticaseibacillus rhamnosus	-0.4753	-0.87982	0.006	0.001	***
Cluster 260	Acidaminococcus provencensis	-0.31954	-0.94757	0.0059	0.001	***
Cluster 325	Lachnospiraceae gen.	-0.2043	-0.97891	0.0059	0.001	***
Cluster 516	Prevotella disiens	-0.84646	0.53245	0.0059	0.001	***
Cluster 306	Pseudoruminococcus_A massiliensis	0.15435	-0.98802	0.0058	0.001	***
Cluster 52	Streptococcus sp.	0.30748	0.95155	0.0057	0.001	***
Cluster 331	Lactococcus garvieae	-0.67294	-0.7397	0.0057	0.001	***
Cluster 218	Veillonella nakazawae	0.38427	0.92322	0.0056	0.001	***
Cluster 402	Lachnospira sp.	0.55874	0.82934	0.0055	0.001	***
Cluster 17	Weissella confusa	0.20026	0.97974	0.0055	0.001	***
Cluster 22	Streptococcus pasteurianus	0.81317	0.58202	0.0055	0.001	***
Cluster 8	Bifidobacterium pseudocatenulatum	0.92301	0.38479	0.0054	0.001	***
Cluster 90	Veillonella atypica	0.37844	0.92563	0.0052	0.001	***
Cluster 295	Enterocloster clostridioformis	0.93953	-0.34248	0.0052	0.001	***
Cluster 303	Mediterraneibacter lactaris	0.50641	-0.86229	0.0051	0.001	***
Cluster 164	Peptacetobacter hiranonis	-0.1164	-0.9932	0.005	0.001	***
Cluster 386	Cronobacter sakazakii	-0.39854	-0.91715	0.005	0.001	***
Cluster 246	Caecibacter hominis	-0.99981	0.0194	0.0049	0.001	***
Cluster 51	Streptococcus koreensis	0.32183	0.9468	0.0048	0.001	***
Cluster 239	Streptococcus sp.	0.4406	0.8977	0.0047	0.001	***
Cluster 450	Anaerococcus nagyae	-0.44222	-0.89691	0.0047	0.001	***
Cluster 152	Hungatella effluvii	0.95093	-0.30941	0.0046	0.001	***
Cluster 313	Bacillus_A cereus	-0.39833	-0.91724	0.0046	0.001	***
Cluster 262	Longibaculum muris	0.83796	-0.54572	0.0045	0.001	***
Cluster 128	Ruminococcus_D bicirculans	0.99178	-0.12793	0.0045	0.001	***
Cluster 479	Leuconostoc lactis	0.01594	0.99987	0.0045	0.001	***
Cluster 503	Streptococcus halitosis	0.44282	0.89661	0.0045	0.001	***
Cluster 267	Citrobacter sp.	0.41569	0.90951	0.0044	0.001	***
Cluster 514	Butyribacter sp.	0.9157	0.40187	0.0044	0.001	***
Cluster 470	Enterobacter roggenkampii	0.3487	0.93723	0.0043	0.001	***
Cluster 168	Coprococcus eutactus	-0.89444	-0.44718	0.0042	0.001	***
Cluster 151	Blautia_A sp.	0.8108	-0.58533	0.0042	0.001	***
Cluster 508	Kosakonia cowanii	-0.55849	-0.82951	0.0042	0.001	***
Cluster 185	Ventrimonas sp.	0.99238	0.12324	0.0041	0.001	***
Cluster 139	Clostridium_A leptum	0.4151	-0.90978	0.0041	0.001	***
Cluster 67	Clostridium sp.	-0.59902	-0.80073	0.004	0.001	***
Cluster 112	Coprococcus sp.	-0.96323	0.26868	0.004	0.001	***
Cluster 199	Acetatifactor sp.	0.99902	-0.04428	0.0038	0.001	***
Cluster 182	Eisenbergiella porci	0.20282	-0.97922	0.0038	0.001	***
Cluster 437	Klebsiella africana	0.36465	0.93115	0.0037	0.001	***
Cluster 494	Butyribacter sp.	-0.91791	0.39679	0.0036	0.001	***
Cluster 219	Holdemanella sp.	-0.98045	0.19675	0.0036	0.001	***
Cluster 16	Lactococcus lactis	-0.41887	-0.90805	0.0035	0.001	***
Cluster 480	Weissella viridescens	-0.75114	-0.66014	0.0034	0.001	***
Cluster 53	Clostridium_AQ innocuum	0.90152	0.43273	0.0033	0.001	***
Cluster 73	Enterococcus_B durans	-0.27737	-0.96076	0.0032	0.001	***
Cluster 484	Fusobacterium_B sp.	0.52687	0.84995	0.0032	0.001	***
Cluster 252	Lactobacillus paragasseri	-0.28054	-0.95984	0.0031	0.001	***
Cluster 192	Dielma fastidiosa	0.98432	-0.1764	0.003	0.001	***
Cluster 357	Ventrimonas sp.	0.99971	0.02416	0.003	0.001	***
Cluster 188	Clostridium_P perfringens	-0.16005	0.98711	0.003	0.001	***
Cluster 443	Paraclostridium tenue	0.25043	0.96813	0.003	0.001	***
Cluster 355	Bacillus_A paranthracis	-0.49041	-0.87149	0.003	0.001	***
Cluster 265	Ruminococcus_E sp.	0.37351	-0.92763	0.0029	0.001	***
Cluster 499	Ruminococcus_E sp.	0.98838	-0.15201	0.0028	0.001	***
Cluster 122	Paraprevotella clara	0.24631	-0.96919	0.0028	0.001	***
Cluster 71	Lacticaseibacillus paracasei	-0.52243	-0.85268	0.0027	0.001	***
Cluster 171	Holdemanella sp.	-0.99084	0.13502	0.0027	0.001	***
Cluster 371	Butyribacter sp.	0.62915	-0.77728	0.0027	0.001	***
Cluster 394	Megasphaera elsdenii	-0.98021	-0.19794	0.0027	0.001	***
Cluster 194	Ventrimonas sp.	0.99373	-0.11182	0.0026	0.001	***
Cluster 64	Eubacterium_G sp.	0.98375	-0.17955	0.0025	0.001	***
Cluster 283	Lactiplantibacillus plantarum	-0.59419	-0.80432	0.0024	0.001	***
Cluster 3	Lachnospiraceae gen.	-0.13532	-0.9908	0.0023	0.001	***
Cluster 261	Butyricimonas synergistica	0.98321	0.18248	0.0023	0.001	***
Cluster 383	Klebsiella aerogenes	0.1895	0.98188	0.0023	0.001	***
Cluster 195	Ligilactobacillus ruminis	-0.98454	-0.17518	0.0023	0.001	***
Cluster 36	Paraclostridium bifermentans	0.10744	0.99421	0.0022	0.001	***
Cluster 91	Lactobacillus gasseri	-0.13081	-0.99141	0.0022	0.001	***
Cluster 240	Caecibacter sp.	-0.55705	-0.83048	0.0022	0.001	***
Cluster 423	Enterobacter bugandensis	0.20989	0.97773	0.0022	0.001	***
Cluster 485	Fusobacterium_A sp.	0.72036	0.6936	0.0022	0.001	***
Cluster 460	Coprococcus sp.	-0.92386	0.38273	0.0022	0.001	***
Cluster 436	Clostridioides difficile	0.54564	0.83802	0.0021	0.001	***
Cluster 439	Weissella confusa_B	-0.9615	-0.27479	0.002	0.001	***
Cluster 257	Citrobacter gillenii	0.55125	0.83434	0.0019	0.001	***
Cluster 418	Prevotella buccae	-0.96939	-0.24552	0.0019	0.001	***
Cluster 447	Coprobacillus cateniformis	0.93182	0.36292	0.0018	0.001	***
Cluster 382	Citrobacter youngae	0.43692	0.8995	0.0017	0.002	**
Cluster 430	Megasphaera sp.	-0.48477	0.87464	0.0017	0.001	***
Cluster 412	Streptococcus macedonicus	0.3249	0.94575	0.0015	0.003	**
Cluster 2	Lactococcus petauri	0.27195	0.96231	0.0015	0.001	***
Cluster 320	Blautia stercoris	0.86178	0.50728	0.0015	0.001	***
Cluster 332	Enterobacter hormaechei_A	-0.13036	0.99147	0.0014	0.001	***
Cluster 462	Varibaculum timonense_A	-0.62237	-0.78272	0.0013	0.001	***
Cluster 496	Streptococcus vestibularis	0.31291	0.94978	0.0013	0.001	***
Cluster 79	Clostridium butyricum	0.487	0.8734	0.0012	0.004	**
Cluster 384	Fusobacterium_B sp.	0.58575	0.81049	0.0012	0.003	**
Cluster 356	Acidaminococcus intestini	0.99995	0.01026	0.0012	0.002	**
Cluster 415	Enterococcus_D gallinarum	-0.26083	-0.96538	0.0011	0.001	***
Cluster 231	Eisenbergiella tayi	0.36831	-0.9297	0.0011	0.003	**
Cluster 241	Fusobacterium polymorphum	0.37791	0.92584	0.001	0.004	**
Cluster 242	Kluyvera ascorbata	0.49753	0.86744	0.001	0.005	**
Cluster 335	Klebsiella variicola	0.23947	0.9709	0.001	0.005	**
Cluster 38	Paraclostridium sordellii	0.28587	0.95827	0.001	0.004	**
Cluster 404	Proteus mirabilis	-0.06566	0.99784	0.001	0.008	**
Cluster 70	Limosilactobacillus fermentum	-0.43765	-0.89914	0.0009	0.002	**
Cluster 229	Lactobacillus johnsonii	-0.50631	-0.86235	0.0009	0.005	**
Cluster 39	Enterococcus_B lactis	0.39034	0.92067	0.0009	0.006	**
Cluster 288	Streptococcus infantarius	0.2796	0.96012	0.0009	0.006	**
Cluster 337	Hungatella sp.	0.65398	-0.75651	0.0008	0.011	*
Cluster 47	Streptococcus gordonii	-0.8426	-0.53853	0.0008	0.011	*
Cluster 478	Proteus mirabilis_B	0.48777	0.87297	0.0008	0.011	*
Cluster 89	Anaeroglobus micronuciformis	0.88582	0.46403	0.0007	0.036	*
Cluster 314	Bacillus_A mobilis	0.0839	-0.99647	0.0007	0.019	*
Cluster 379	Butyribacter sp.	-0.86785	-0.49682	0.0007	0.025	*
Cluster 373	Anaerococcus sp.	-0.94482	-0.32758	0.0006	0.035	*
Cluster 424	Streptococcus sp.	0.48352	0.87533	0.0006	0.043	*
Cluster 316	Citrobacter freundii	0.29743	0.95474	0.0006	0.03	*
Cluster 457	Odoribacter massiliensis	0.12142	-0.9926	0.0006	0.039	*
Cluster 477	Clostridium sp.	0.13024	-0.99148	0.0006	0.055	.
Cluster 274	Streptococcus sp.	0.31179	0.95015	0.0005	0.063	.
Cluster 515	Peptoniphilus_A harei_A	-0.97443	-0.22467	0.0005	0.072	.
Cluster 526	Citrobacter_A amalonaticus	0.85766	0.51421	0.0005	0.084	.
Cluster 145	Longicatena caecimuris	0.0302	-0.99954	0.0004	0.12
Cluster 42	Lactobacillus acidophilus	0.99918	0.0406	0.0004	0.136
Cluster 341	Klebsiella quasipneumoniae	0.08163	0.99666	0.0004	0.067	.
Cluster 271	Agathobacter sp.	0.17203	0.98509	0.0004	0.123
Cluster 348	Streptococcus lutetiensis	0.12002	0.99277	0.0003	0.217
Cluster 407	Lactococcus formosensis	-0.88896	0.45799	0.0003	0.201
Cluster 419	Streptococcus sanguinis_H	-0.1962	-0.98056	0.0003	0.151
Cluster 464	Intestinibacter bartlettii	0.63551	0.77209	0.0003	0.162
Cluster 88	Streptococcus sp.	0.04956	0.99877	0.0003	0.21
Cluster 235	Lactobacillus crispatus	-0.3966	0.91799	0.0002	0.376
Cluster 330	Citrobacter portucalensis	0.4136	0.91046	0.0002	0.37
Cluster 376	Clostridium tertium	-0.61441	-0.78899	0.0002	0.435
Cluster 224	Enterococcus_D casseliflavus	0.48645	0.87371	0.0002	0.322
Cluster 352	Streptococcus parasanguinis_C	0.0512	0.99869	0.0002	0.279
Cluster 54	Streptococcus anginosus	0.26221	0.96501	0.0001	0.728
Cluster 403	Streptococcus constellatus	-0.12207	0.99252	0.0001	0.586
Cluster 317	Enterococcus_D casseliflavus	0.36014	0.9329	0.0001	0.495
Cluster 417	Leclercia adecarboxylata	-0.78664	0.61742	0.0001	0.469
Cluster 85	Enterococcus faecalis	0.07425	-0.99724	0.0001	0.66
Cluster 444	Terrisporobacter glycolicus_A	0.06649	0.99779	0.0001	0.639
Cluster 351	Weissella cibaria	-0.23457	0.9721	0.0001	0.582
Cluster 258	Enterobacter ludwigii	0.71795	0.69609	0.0001	0.741
Cluster 350	Streptococcus anginosus_C	0.65778	-0.75321	0.0001	0.637
Cluster 309	Enterococcus_B faecium	0.52908	0.84857	0.0001	0.575
Cluster 19	Enterococcus_A avium	0.99973	0.02328	0	0.888
Cluster 398	Anaerococcus vaginalis	-0.69999	0.71415	0	0.83
Cluster 432	Klebsiella michiganensis	-0.83447	-0.55106	0	0.856

## Sheet: 179 unknown species
genome	Means of relative abundance			wilcoxon_p		Significantly enriched in China
	in China	in HMP	in the Netherlands	China_vs_HMP	China_vs_the Netherlands
Cluster 12: Lachnospiraceae gen.	2.46765e-05	9.05596e-05	0.000179023	5.88815e-125	0
Cluster 28: Collinsella sp.	1.16193e-05	1.9653e-05	5.79899e-05	2.50337e-17	0
Cluster 31: Agathobaculum sp.	5.15543e-05	9.64476e-05	0.000338261	1.82616e-62	0
Cluster 52: Streptococcus sp.	0.000112675	7.40294e-05	3.18678e-05	2.1879e-115	0	Y
Cluster 55: Collinsella sp.	9.56179e-06	4.26839e-05	8.67759e-05	1.67346e-51	0
Cluster 56: Collinsella sp.	7.24107e-06	2.12002e-05	6.77343e-05	7.43308e-28	0
Cluster 67: Clostridium sp.	1.13961e-05	1.31504e-05	1.24135e-05	0.4728	1.5834e-49
Cluster 69: Collinsella sp.	1.47207e-05	2.21088e-05	5.30954e-05	3.22471e-14	0
Cluster 111: Clostridium sp.	4.14043e-05	7.22467e-05	0.000277438	2.57737e-32	0
Cluster 121: Butyricimonas sp.	0.00050681	0.000354034	0.000293905	4.3124e-08	0.0244592	Y
Cluster 119: Eubacterium sp.	5.65896e-05	0.000130384	8.22381e-05	4.73818e-26	1.58374e-45
Cluster 100: Collinsella sp.	1.26683e-05	1.65873e-05	5.06886e-05	6.05129e-11	0
Cluster 112: Coprococcus sp.	0.000380116	0.00029163	0.000203138	2.34767e-05	3.99902e-08	Y
Cluster 11: Collinsella sp.	5.00398e-05	2.4239e-05	6.36029e-05	6.02229e-09	1.20028e-189
Cluster 153: Muricomes sp.	5.14975e-05	0.000100516	0.000173044	4.68062e-39	0
Cluster 158: Lawsonibacter sp.	0.000148984	0.000395555	0.00205232	9.10094e-126	0
Cluster 3: Lachnospiraceae gen.	0.000463454	0.00180648	0.000648921	1.16646e-33	4.29725e-144
Cluster 163: Lachnospiraceae gen.	2.88942e-05	5.06317e-05	3.0563e-05	1.99733e-11	1.53178e-12
Cluster 165: Mitsuokella sp.	1.35375e-05	1.15683e-05	7.88666e-05	9.05773e-28	0
Cluster 114: Coprococcus sp.	0.000171362	0.000444063	0.000262601	0.332917	8.64784e-116
Cluster 171: Holdemanella sp.	3.55635e-05	2.47772e-05	1.94636e-05	0.0356291	7.18575e-48	Y
Cluster 172: Lachnospira sp.	0.000798719	0.000610706	0.000337174	0.000667658	3.64865e-102	Y
Cluster 173: Collinsella sp.	6.75844e-06	3.31355e-05	0.000116399	2.59883e-69	0
Cluster 178: Lachnospiraceae gen.	4.884e-05	6.84153e-05	6.0377e-05	1.57582e-11	3.48355e-104
Cluster 179: Lachnospiraceae gen.	0.000257073	0.000578897	0.000450487	2.31031e-17	2.55454e-261
Cluster 185: Ventrimonas sp.	0.000555752	0.000247733	0.000437686	1.9133e-32	1.30894e-24	Y
Cluster 187: Collinsella sp.	9.68825e-06	1.79044e-05	5.57743e-05	1.18378e-16	0
Cluster 193: Blautia sp.	0.000199103	0.000238589	0.000297856	0.11657	9.97031e-183
Cluster 198: Lachnospiraceae gen.	7.06935e-05	0.000125033	0.000284852	9.22652e-31	0
Cluster 202: Oscillospiraceae gen.	0.000135691	0.000308287	0.00143578	2.72849e-85	0
Cluster 203: Eubacterium sp.	0.000146084	0.000241713	4.08828e-05	2.7227e-11	1.8441e-48
Cluster 181: Collinsella sp.	2.03256e-05	6.92754e-05	0.000256466	4.84188e-74	0
Cluster 211: Eubacterium sp.	0.000445971	0.00125602	0.000554589	1.49248e-36	1.44088e-254
Cluster 217: Blautia sp.	0.000217601	0.000209593	0.000140229	0.170641	2.83743e-53
Cluster 222: Holdemanella sp.	7.85668e-05	9.3779e-05	6.67857e-05	1.82576e-14	4.58992e-116
Cluster 221: Collinsella sp.	4.83555e-05	3.39947e-05	6.68952e-05	0.295186	7.04505e-230
Cluster 223: Blautia sp.	8.06669e-05	0.000141083	9.50268e-05	8.83471e-25	1.92229e-91
Cluster 225: Collinsella sp.	3.84834e-06	1.03551e-05	5.00687e-05	8.45374e-54	0
Cluster 226: Limivivens sp.	0.000184994	0.000230881	0.000428036	2.3905e-07	0
Cluster 75: Copromonas sp.	0.000445508	0.00036167	0.000561318	1.92114e-22	1.22633e-109
Cluster 228: Shuttleworthia sp.	6.38708e-06	1.33207e-05	4.27099e-05	1.00078e-51	0
Cluster 230: Faecalibacterium sp.	0.00216498	0.00173758	0.00327693	6.21979e-22	9.81765e-108
Cluster 99: Bacteroides sp.	0.00138248	0.00154841	0.000786119	1.68146e-13	3.2988e-09
Cluster 236: Muribaculaceae gen.	0.00026863	0.0010632	0.00103517	1.51172e-70	0
Cluster 237: Anaerovoracaceae gen.	7.50461e-05	0.000128699	0.000291278	8.43992e-13	0
Cluster 239: Streptococcus sp.	1.10893e-05	2.52024e-05	4.00578e-06	0.730635	0
Cluster 177: Clostridium sp.	3.11151e-05	6.01444e-05	5.27229e-05	3.57349e-64	0
Cluster 248: Lachnospiraceae gen.	0.000981494	0.000328949	0.000509616	7.62497e-84	1.0535e-91	Y
Cluster 251: Lactobacillus sp.	1.71514e-06	2.02983e-06	1.79961e-05	0.00168462	0
Cluster 259: Enterocloster sp.	0.00106174	0.000262799	0.000142027	0.0496779	1.21366e-11	Y
Cluster 150: Bacteroides sp.	0.00211794	0.0028281	0.00167499	2.15455e-27	3.30422e-34
Cluster 263: Ruminococcus sp.	0.000247635	0.000176302	0.000342207	0.0129048	5.73494e-296
Cluster 265: Ruminococcus sp.	0.000949603	0.0012715	0.000929801	4.98023e-12	0
Cluster 267: Citrobacter sp.	5.7915e-05	6.25916e-06	2.7621e-05	8.19194e-215	6.05241e-104	Y
Cluster 270: Phocaeicola sp.	0.000922664	0.000735887	0.000615094	1.34809e-11	7.82395e-29	Y
Cluster 273: Blautia sp.	0.000134449	0.000257844	0.00032624	6.92809e-58	0
Cluster 274: Streptococcus sp.	1.1648e-05	5.23203e-05	4.4022e-06	0.0584441	5.93762e-306
Cluster 240: Caecibacter sp.	2.77012e-05	1.63616e-05	4.50134e-05	0.0023606	0
Cluster 278: Paenibacillus sp.	5.90618e-06	7.2187e-06	4.37417e-05	2.70135e-45	0
Cluster 151: Blautia sp.	0.000221014	0.000168668	0.000182473	0.00924192	6.74528e-35	Y
Cluster 281: Paenibacillus sp.	2.66705e-06	5.73089e-06	3.46254e-05	1.33082e-64	0
Cluster 282: Lacticaseibacillus sp.	4.35883e-07	1.29804e-06	1.10594e-05	4.93407e-28	0
Cluster 115: Tractidigestivibacter sp.	2.56629e-05	1.18078e-05	9.75513e-05	7.58561e-18	0
Cluster 286: Blautia sp.	9.99191e-05	8.36548e-05	5.5072e-05	2.9725e-07	4.7999e-56	Y
Cluster 289: Clostridium sp.	0.000155484	6.59709e-05	6.3282e-05	2.44335e-06	2.5613e-109	Y
Cluster 280: Agathobaculum sp.	0.000243653	0.000212442	0.00069997	0.476514	0
Cluster 10: Copromonas sp.	0.000971806	0.000399665	0.00079498	2.79691e-92	0.0517672
Cluster 299: Pseudobutyricicoccus sp.	0.00015545	0.000294658	0.000778802	4.95037e-63	0
Cluster 301: Clostridium sp.	1.60103e-05	3.49347e-05	2.19398e-05	5.74535e-69	0
Cluster 302: Parabacteroides sp.	7.82162e-05	0.000135632	0.00024184	3.26118e-108	0
Cluster 304: Collinsella sp.	1.4059e-05	1.61895e-05	5.58482e-05	1.66696e-09	0
Cluster 308: Collinsella sp.	9.08409e-06	4.42869e-05	0.000168343	6.2757e-71	0
Cluster 325: Lachnospiraceae gen.	0.000126384	0.000119488	0.000142183	1.31226e-21	1.21569e-158
Cluster 327: Collinsella sp.	8.47781e-06	2.80754e-05	8.61528e-05	2.66128e-65	0
Cluster 333: Collinsella sp.	8.39226e-06	1.7957e-05	5.55103e-05	1.99224e-19	0
Cluster 337: Hungatella sp.	0.000184663	0.000173438	0.000145594	6.45599e-05	0	Y
Cluster 245: Enterocloster sp.	0.00235438	0.000440668	0.000395894	3.6223e-149	0	Y
Cluster 213: Collinsella sp.	9.62852e-06	1.93623e-05	5.7114e-05	3.45827e-23	0
Cluster 250: Roseburia sp.	0.000929169	0.000453243	0.000298665	0.197376	2.91817e-43
Cluster 346: Collinsella sp.	6.92577e-06	1.25315e-05	2.94107e-05	2.81585e-34	0
Cluster 146: Choladocola sp.	0.000274287	0.000380615	0.000365363	0.000168655	2.14515e-88
Cluster 147: Collinsella sp.	2.60821e-05	3.55338e-05	0.000102743	1.54685e-51	0
Cluster 357: Ventrimonas sp.	0.00038811	0.00013725	0.000278087	4.38986e-97	4.79443e-11	Y
Cluster 358: Collinsella sp.	1.07726e-05	4.36931e-05	0.000158369	4.51454e-76	0
Cluster 199: Acetatifactor sp.	0.00437234	0.00463399	0.00359777	0.562514	0.00152953
Cluster 360: Veillonella sp.	0.000114609	5.32805e-05	1.12622e-05	6.86631e-53	0	Y
Cluster 362: Exiguobacterium sp.	2.01017e-06	3.64869e-06	1.09609e-05	2.23888e-42	0
Cluster 363: Absicoccus sp.	8.06692e-06	1.33895e-05	1.84154e-05	2.55084e-28	0
Cluster 197: Faecalibacillus sp.	6.55755e-06	1.05802e-05	1.45094e-05	3.23274e-14	9.33208e-124
Cluster 366: Ventrimonas sp.	0.000345034	7.411e-05	0.000101497	4.39371e-192	0	Y
Cluster 367: Lachnospira sp.	0.000876792	0.000661603	0.00035425	0.00478752	3.17258e-113	Y
Cluster 359: Prevotella sp.	0.0117285	0.00188981	0.00420455	3.90414e-26	8.23133e-08	Y
Cluster 369: Collinsella sp.	0.000152999	4.9731e-05	0.000186697	0.273751	2.59676e-306
Cluster 216: Collinsella sp.	1.34717e-05	1.80201e-05	5.68708e-05	5.902e-12	0
Cluster 372: Veillonella sp.	0.000112094	0.000119074	1.55858e-05	1.72631e-27	0
Cluster 373: Anaerococcus sp.	1.05068e-05	3.09252e-06	4.75109e-06	1.44262e-05	4.04629e-118	Y
Cluster 118: Lachnospiraceae gen.	0.00189747	0.00116704	0.000832285	0.00730843	5.08769e-13	Y
Cluster 371: Butyribacter sp.	0.000469111	0.000460476	0.000357924	1.61326e-05	1.21493e-80	Y
Cluster 374: Ruminococcaceae gen.	0.000629937	0.000805768	0.00294577	7.88883e-32	0
Cluster 375: Eubacterium sp.	3.36046e-05	0.000221059	0.000261934	1.55876e-36	0
Cluster 210: Clostridia ord.	0.000383163	0.000664148	0.000160323	6.31554e-34	1.52445e-28
Cluster 378: Lachnoclostridium sp.	8.28499e-06	1.11838e-05	2.51336e-05	3.5812e-11	0
Cluster 379: Butyribacter sp.	0.000335067	0.00015223	0.000215021	8.54658e-10	6.83343e-183	Y
Cluster 384: Fusobacterium sp.	1.69753e-05	3.85241e-06	4.26954e-06	0.000721878	4.34731e-05	Y
Cluster 164: Peptacetobacter sp.	9.21496e-06	7.38134e-06	9.67379e-06	0.434757	7.58845e-103
Cluster 385: Fusobacterium sp.	0.000252364	6.21704e-06	7.17788e-06	2.64917e-14	5.10791e-95	Y
Cluster 37: Erysipelotrichaceae gen.	5.98909e-05	3.87946e-05	5.14169e-05	0.000981469	1.64463e-62	Y
Cluster 207: Lachnoclostridium sp.	5.64255e-05	8.64041e-05	5.21238e-05	1.06508e-07	3.07376e-09
Cluster 311: Lachnospiraceae gen.	0.000664754	0.000777518	0.000500052	0.00216148	5.6521e-20
Cluster 200: Agathobaculum sp.	0.000445761	0.000256432	0.00113412	7.7688e-10	0
Cluster 387: Prevotella sp.	0.00515844	0.00111874	0.00300148	0.012126	8.04312e-17	Y
Cluster 388: Lachnospiraceae gen.	1.64586e-05	8.31023e-05	2.61251e-05	1.01274e-60	5.61513e-208
Cluster 338: Anaerostipes sp.	1.25027e-05	2.32953e-05	2.77081e-05	1.71793e-65	0
Cluster 390: Blautia sp.	8.47356e-05	0.000131565	0.0001073	1.46973e-32	7.30358e-288
Cluster 396: Phocaeicola sp.	0.00101669	0.000532661	0.000298371	9.24654e-19	3.54492e-140	Y
Cluster 354: Schaedlerella sp.	0.000191051	0.000174199	0.000186483	0.870339	2.7452e-49
Cluster 399: Bacteroides sp.	0.000485461	0.000719363	0.000444132	6.47297e-70	0.259301
Cluster 400: Clostridium sp.	2.37956e-05	3.75076e-05	4.6577e-05	7.16987e-39	0
Cluster 401: Faecalimonas sp.	4.99325e-05	2.48227e-05	1.82216e-05	0.70055	0.0342693
Cluster 84: Blautia sp.	0.000671008	0.000185521	0.000149786	3.96191e-72	0	Y
Cluster 402: Lachnospira sp.	0.000350732	7.11257e-05	5.61299e-05	3.94893e-44	1.52113e-264	Y
Cluster 160: Collinsella sp.	9.88564e-06	2.05861e-05	7.09609e-05	2.55349e-23	0
Cluster 317: Enterococcus sp.	5.43655e-06	4.58876e-07	1.08224e-06	0.00578338	8.47771e-09	Y
Cluster 161: Copromonas sp.	0.000428347	0.000203772	0.000459877	2.58852e-74	1.14593e-53
Cluster 389: Anaerotignum sp.	0.000132373	0.000306092	0.000179786	3.94114e-80	0
Cluster 323: Collinsella sp.	1.31257e-05	1.76687e-05	5.3971e-05	4.09079e-14	0
Cluster 370: Collinsella sp.	1.22637e-05	1.74013e-05	5.18332e-05	3.17982e-14	0
Cluster 410: Vagococcus sp.	7.73936e-07	1.77094e-06	2.07444e-06	0.269615	1.90454e-06
Cluster 424: Streptococcus sp.	1.11913e-05	4.32632e-05	6.38076e-06	1.83041e-15	1.32726e-81
Cluster 426: Robinsoniella sp.	9.92701e-06	1.47986e-05	2.73931e-05	9.32992e-15	0
Cluster 120: Collinsella sp.	1.5576e-05	3.93658e-05	9.22908e-05	8.36501e-94	0
Cluster 428: Collinsella sp.	6.22114e-06	5.6e-05	0.000176105	6.33119e-106	0
Cluster 430: Megasphaera sp.	0.000167511	3.25254e-05	9.66599e-05	0.0130881	0	Y
Cluster 442: Rhizobium sp.	6.91579e-06	1.53727e-05	0.000117402	1.555e-45	0
Cluster 449: Eisenbergiella sp.	5.26982e-05	0.000111201	0.000179023	5.16203e-114	0
Cluster 83: Blautia sp.	2.55173e-05	3.70334e-05	5.79218e-05	1.234e-40	0
Cluster 451: Limivivens sp.	9.2221e-05	0.000110671	0.00014281	0.00011342	0
Cluster 455: Paraprevotella sp.	0.000908578	0.00063139	0.000719952	1.22751e-05	2.66899e-07	Y
Cluster 458: Scatomonas sp.	1.83883e-05	6.4706e-05	8.10389e-05	2.92788e-132	0
Cluster 459: Marvinbryantia sp.	4.52393e-05	5.8683e-05	7.22336e-05	5.18795e-05	1.8165e-273
Cluster 64: Eubacterium sp.	0.000139351	0.000149968	7.01872e-05	6.14338e-05	0.473107
Cluster 463: Bacillus sp.	5.58436e-07	9.37944e-07	1.04945e-06	0.0487878	1.00848e-18
Cluster 133: Blautia sp.	7.50824e-05	9.50527e-05	7.11177e-05	0.00113039	0.200864
Cluster 466: Atopobiaceae gen.	3.97448e-06	9.50964e-06	5.67317e-05	2.36022e-65	0
Cluster 271: Agathobacter sp.	0.000330055	0.000117627	0.00013445	0.188116	8.13312e-55
Cluster 467: Alistipes sp.	0.000322263	0.00121309	0.00364124	6.20546e-134	0
Cluster 468: Lachnospira sp.	0.0025657	0.000692109	0.000260156	1.20322e-46	0	Y
Cluster 88: Streptococcus sp.	4.01943e-05	0.000138287	3.2169e-05	2.69443e-05	0.0883579
Cluster 475: Blautia sp.	3.9695e-05	8.56607e-05	7.29498e-05	7.70875e-64	0
Cluster 476: Enterococcus sp.	7.64916e-07	2.49391e-06	9.82016e-06	1.09269e-103	0
Cluster 477: Clostridium sp.	1.98887e-05	1.5404e-05	2.02443e-05	0.637229	3.27739e-44
Cluster 484: Fusobacterium sp.	6.91316e-05	9.32949e-06	7.84251e-06	2.7034e-10	0.00288364	Y
Cluster 485: Fusobacterium sp.	7.31321e-05	3.63434e-06	4.45943e-06	5.33395e-15	3.22765e-58	Y
Cluster 194: Ventrimonas sp.	0.000104584	7.29519e-05	7.3719e-05	6.62516e-24	1.31708e-14	Y
Cluster 489: Lachnospiraceae gen.	0.000297812	0.000375988	0.000447782	9.41046e-06	4.31829e-272
Cluster 460: Coprococcus sp.	0.000125534	5.65101e-05	6.00102e-05	0.0202954	3.76771e-14	Y
Cluster 127: Bacteroidaceae gen.	0.000429367	0.000145921	8.37935e-05	2.0421e-27	1.85254e-35	Y
Cluster 62: Prevotella sp.	0.0701246	0.0189514	0.0317069	4.36099e-98	0.276143
Cluster 494: Butyribacter sp.	0.000294032	6.05706e-05	0.000120132	0.0433061	8.16578e-72	Y
Cluster 498: Vagococcus sp.	1.33577e-06	1.88079e-06	2.83614e-06	0.00704978	1.70366e-08
Cluster 499: Ruminococcus sp.	0.000419391	0.0002729	0.000190747	3.86239e-13	9.65796e-172	Y
Cluster 319: Bacteroides sp.	0.000911671	0.00118967	0.00060962	7.964e-63	1.2762e-06
Cluster 500: Choladocola sp.	0.000205335	0.00034992	0.00048545	3.85139e-21	0
Cluster 502: Blautia sp.	0.000107108	0.000299687	0.000148144	1.89885e-69	4.02712e-176
Cluster 214: Catenibacterium sp.	6.24555e-05	8.30449e-05	3.69033e-05	0.054845	3.02247e-19
Cluster 506: Arachnia sp.	3.0613e-06	8.58588e-06	5.25279e-05	4.81405e-72	0
Cluster 511: Collinsella sp.	6.05243e-06	9.38458e-05	0.000256865	6.58922e-107	0
Cluster 513: Faecalicoccus sp.	7.23146e-06	1.71785e-05	4.0392e-05	1.92213e-13	0
Cluster 452: Collinsella sp.	9.34579e-06	1.55716e-05	5.0411e-05	2.22649e-14	0
Cluster 514: Butyribacter sp.	0.000269455	0.000127582	0.000111788	0.512791	2.05718e-08
Cluster 517: Enterocloster sp.	5.38558e-05	5.71134e-05	8.36328e-05	5.11746e-11	0
Cluster 519: Collinsella sp.	1.63127e-05	3.0749e-05	6.25942e-05	2.6181e-27	0
Cluster 521: Collinsella sp.	1.09295e-05	1.84262e-05	5.632e-05	6.62515e-10	0
Cluster 219: Holdemanella sp.	6.18971e-05	4.6285e-05	3.51553e-05	0.266997	8.09184e-67
Cluster 196: Collinsella sp.	9.90591e-06	1.82534e-05	5.29448e-05	1.06558e-27	0
Cluster 397: Parabacteroides sp.	0.000240319	0.00024361	0.000215452	7.67904e-22	1.36377e-09
Cluster 123: Eisenbergiella sp.	0.00109368	0.00252495	0.00243323	8.75424e-25	0
Cluster 61: Oscillospiraceae gen.	0.00388057	0.00639395	0.0186933	7.26242e-19	0
Cluster 525: Beduini sp.	2.37544e-06	5.11498e-06	8.41553e-06	1.22778e-33	0
