# Supplementary material for: The genomic landscape of reference genomes of cultivated human gut bacteria
Source: Nat Commun. 2023 Mar 25;14:1663. doi: 10.1038/s41467-023-37396-x (PMC10039858; doi:10.1038/s41467-023-37396-x)
Supplement: Supplementary file 4 — Supplementary Data 1–11 [file 41467_2023_37396_MOESM4_ESM.zip › STable/Supplementary Data 5.xlsx]

## Sheet: Number of CAZyme genes (Phylum)
Phylum	GH	GT	PL	AA	CE	CBM
Bacillota	87814	48023	1385	460	7619	10961
Actinomycetota	35359	19048	15	53	1462	4426
Bacteroidota	124863	43915	10668	3	9781	10985
Pseudomonadota	8374	7413	158	533	1139	953
Fusobacteriota	198	516	56	0	70	31
Thermodesulfobacteriota	28	81	0	0	5	3
Synergistota	17	44	0	0	4	3
Verrucomicrobiota	67	62	0	0	4	10

## Sheet: Number of CAZyme genes (Strain)
Strain ID	Match level	Phylum	GH	PL	AA	GT	CE	CBM
AF98-09	Species	Bacillota	44	0	0	40	3	6
AF98-17	Species	Bacillota	61	0	0	30	4	5
AF98-23	Species	Actinomycetota	48	1	0	21	5	3
AF98-24	Species	Bacillota	63	0	0	25	5	5
AF98-31	Genus	Bacillota	25	1	0	23	2	2
AF98-34	Species	Bacteroidota	339	29	0	59	32	32
AF98-36	Genus	Bacillota	42	0	0	38	4	5
AF98-44	Species	Actinomycetota	69	0	0	26	0	13
AF98-49	Species	Bacillota	40	0	0	29	3	5
AF98-54	Species	Bacteroidota	151	26	0	53	15	19
AF99-11	Species	Bacillota	40	0	0	17	2	7
AF99-32	Species	Bacillota	55	0	0	20	1	8
AF99-57	Species	Actinomycetota	67	0	0	30	3	8
AM97-02	Species	Bacillota	30	0	0	21	4	4
AM97-05	Genus	Bacillota	75	0	0	25	3	4
AM97-06	Species	Bacillota	65	0	0	19	4	25
AM97-13	Species	Actinomycetota	72	0	0	28	1	6
AM97-21	Species	Bacillota	64	0	0	32	4	11
AM97-23	Species	Bacillota	65	0	0	26	4	5
AM97-28	Genus	Bacillota	27	3	0	34	8	5
AM97-35	Species	Bacillota	53	0	0	30	1	8
AM97-54	Species	Bacillota	75	2	0	17	4	7
AM97-56	Genus	Bacillota	11	0	0	22	3	4
AM97-57	Species	Bacillota	49	0	0	18	3	3
AM97-61	Genus	Bacillota	28	3	0	34	7	5
AM97-70	Species	Bacillota	51	0	0	19	4	8
AM97-71	Species	Bacillota	58	0	0	27	4	5
LG100-02	Species	Bacillota	92	0	0	22	6	12
LG100-13	Species	Pseudomonadota	50	0	4	41	9	6
LG100-14	Species	Actinomycetota	61	0	0	31	1	9
LG100-20	Species	Bacillota	64	0	0	32	5	5
LG100-21	Species	Bacillota	60	0	1	32	10	28
LG100-28	Species	Bacillota	43	0	0	28	9	5
LG100-32	Species	Bacillota	62	0	0	20	4	27
LG100-34	Species	Bacillota	104	0	0	24	6	15
LG100-35	Species	Pseudomonadota	51	0	4	41	9	7
LG100-36	Species	Bacillota	20	0	0	40	2	4
LG101-08	Genus	Bacillota	78	0	0	19	3	6
LG101-10	Species	Bacillota	47	0	0	22	2	7
LG101-21	Species	Bacteroidota	277	39	0	63	26	22
LG101-27	Species	Bacillota	55	0	0	22	2	9
LG101-28	Genus	Actinomycetota	21	0	0	26	4	2
LG101-35	Species	Pseudomonadota	46	0	4	46	9	8
LG55-02	Species	Pseudomonadota	55	0	3	50	12	8
LG55-19	Species	Bacillota	25	0	0	20	2	3
LG55-22	Species	Bacillota	24	0	0	42	2	4
LG55-24	Genus	Actinomycetota	22	0	0	27	4	1
LG55-27	Species	Bacillota	35	0	0	21	1	1
LG55-28	Species	Bacteroidota	207	14	0	112	20	12
LG56-02	Species	Bacillota	25	0	1	41	9	3
LG56-03	Species	Bacillota	21	0	0	22	8	3
AF16-5LB	Species	Bacillota	42	0	0	28	1	4
AF71-07pH5	Species	Bacillota	51	0	0	23	1	4
AF75-02b14	Species	Bacillota	42	0	0	28	1	4
AF98-16	Species	Bacillota	24	0	0	20	2	3
AF98-27	Species	Bacteroidota	120	2	0	38	13	15
AF98-46	Species	Actinomycetota	66	0	0	27	1	5
AF98-51	Genus	Bacillota	66	0	0	24	3	4
AF98-55	Species	Bacillota	30	0	0	19	4	4
AF99-08	Species	Bacillota	63	0	0	34	4	5
AF99-31	Species	Bacillota	16	0	0	20	3	3
AF99-42	Species	Bacillota	41	0	0	40	3	5
AF99-45	Species	Bacillota	45	0	0	24	1	7
AM97-38	Species	Bacillota	21	0	0	21	2	3
LG56-01	Species	Bacillota	36	0	3	53	16	10
OF38-15pH5	Species	Bacillota	43	0	0	28	1	4
TF04-11-1	Species	Bacillota	41	0	0	28	1	4
TF07-26	Species	Bacillota	42	0	0	28	1	4
TM02-12	Species	Bacillota	43	0	0	28	1	4
AF13-8H	Species	Bacillota	34	0	0	25	1	1
AF11-14H	Species	Bacillota	12	0	0	17	0	2
AF11-17H	Species	Bacillota	24	0	0	41	2	4
AF11-20	Species	Bacillota	24	0	0	41	2	4
AF59-11pH5	Species	Bacillota	18	0	0	35	2	4
AF59-17pH5T	Species	Bacillota	39	0	0	30	1	1
AF60-5pH5	Species	Bacillota	35	0	0	25	1	1
AF61-10pH5	Species	Bacillota	19	0	0	39	2	4
AF61-17pH5T	Species	Bacillota	50	0	0	32	1	1
AF63-12pH5T	Species	Bacillota	14	0	0	23	0	2
AF64-6pH5T	Species	Bacillota	12	0	0	19	0	2
AF82-03b14	Species	Bacillota	29	0	0	26	1	1
AM60-15pH4	Species	Bacillota	22	0	0	36	2	5
AM60-2pH4	Species	Bacillota	15	0	0	21	0	2
AM75-02pH5	Species	Bacillota	38	0	0	33	1	1
AM77-01b14	Species	Bacillota	22	0	0	25	1	1
AM79-08pH10TA	Species	Bacillota	20	0	0	33	2	5
OF28-12b13	Species	Bacillota	53	0	1	34	4	6
OF44-15pH10T	Species	Bacillota	52	0	0	32	3	6
OF46-5pH5	Species	Bacillota	25	0	0	41	2	5
AF47-10A	Species	Actinomycetota	69	0	0	28	1	6
AF47-9A	Species	Actinomycetota	61	0	0	27	2	9
AF54-44A	Species	Bacillota	67	0	0	35	3	4
AM56-1TSHA	Species	Pseudomonadota	47	0	0	39	6	7
AM57-8A	Species	Actinomycetota	67	0	0	28	1	7
AM60-11LNA	Species	Actinomycetota	61	0	0	24	1	8
OF09-20A	Species	Actinomycetota	51	0	0	30	2	8
OF13-2A	Species	Bacillota	20	0	0	21	0	4
OF14-27AA	Species	Bacillota	48	2	2	32	6	6
OF15-7BHAA	Species	Actinomycetota	60	0	0	24	2	9
OF16-3BHA	Species	Actinomycetota	66	0	0	23	2	8
OM09-1A	Species	Bacillota	64	0	1	45	5	4
OM13-15MHA	Species	Bacillota	23	0	0	41	2	5
OM13-16MHA	Species	Bacillota	19	0	0	29	4	7
OM15-10A	Species	Actinomycetota	70	0	0	24	1	7
OM15-11BHAA	Species	Actinomycetota	57	0	0	26	2	8
OM15-1A	Species	Actinomycetota	36	0	0	22	2	13
OM16-13BHA	Species	Actinomycetota	55	0	0	25	3	8
OM16-18A	Species	Bacillota	42	0	0	29	1	3
OM16-21A	Species	Bacillota	26	0	0	28	0	4
TF14-10GNA	Species	Bacillota	31	0	0	23	1	7
TF14-12NEA	Species	Actinomycetota	60	0	0	31	2	9
TM11-1NEA	Species	Bacillota	45	3	2	33	4	6
TM12-17NEA	Species	Actinomycetota	62	0	0	22	0	13
TM12-7AA	Species	Actinomycetota	62	0	0	21	0	13
TM13-3AA	Species	Bacteroidota	160	2	0	106	10	20
TM14-12NSA	Species	Actinomycetota	60	0	0	31	2	9
TM14-22NEAA	Species	Actinomycetota	66	0	0	37	1	12
TM14-5NEA	Species	Bacillota	51	2	2	34	4	4
AF91-01pH10A	Species	Bacillota	30	0	0	23	1	7
AF91-02IFCA	Species	Actinomycetota	60	0	0	27	1	9
AF91-04b2A	Species	Bacillota	48	2	2	32	4	5
AF91-12A	Species	Actinomycetota	56	0	0	28	2	7
AM87-02A	Species	Bacillota	47	0	0	19	3	0
AM87-02CMCA	Species	Actinomycetota	67	0	0	26	1	12
AM88-10A	Species	Bacillota	46	0	0	19	3	0
AM89-01pH10A	Species	Bacillota	62	3	2	34	5	5
AM89-08b2TA	Species	Bacillota	45	0	0	19	3	0
AM89-10TA	Species	Actinomycetota	47	0	0	28	2	8
AM90-01A	Species	Actinomycetota	75	0	0	28	1	8
AM90-12TA	Species	Bacillota	64	3	2	34	4	5
AM91-03FA	Species	Bacillota	32	0	0	24	1	6
AM92-01b2A	Species	Bacillota	44	0	0	19	3	0
AM93-03b2A	Species	Bacillota	45	0	0	19	3	0
AM93-10pH9TA	Species	Bacteroidota	239	16	0	108	21	16
AM94-01b3A	Species	Bacillota	63	1	2	34	4	5
AM95-01pH10A	Species	Actinomycetota	72	0	0	24	1	7
AM95-07A	Species	Bacillota	63	1	2	34	4	5
AM96-01M3TA	Species	Bacillota	31	0	0	25	1	4
AM96-10M2A	Species	Bacillota	81	0	1	27	2	3
CM05-16b3TA	Species	Bacillota	65	0	0	30	2	4
AF11-1HA	Species	Bacillota	54	3	2	25	5	6
AF91-04IFC-1A	Species	Bacillota	51	0	1	34	5	6
AF91-04IFCA	Species	Bacillota	37	0	0	27	2	8
AF91-08b2A	Species	Actinomycetota	64	0	0	31	0	16
AF92-02A	Species	Actinomycetota	66	0	0	25	0	12
AF92-02b2A	Species	Bacillota	30	0	1	30	4	4
AF92-02GAA	Species	Bacillota	46	0	0	19	3	0
AF93-03b3A	Species	Actinomycetota	73	0	0	28	1	7
AF94-15DT-1A	Species	Actinomycetota	65	0	0	30	3	9
AF95-06DT-1A	Species	Bacillota	26	0	0	26	0	5
AF96-01D-1A	Species	Actinomycetota	73	0	0	29	1	8
AF96-01DA	Species	Actinomycetota	74	0	0	28	1	8
AF96-43M2TA	Species	Actinomycetota	75	0	0	22	1	13
AM12-58A	Species	Bacillota	25	0	0	26	1	4
AM17-25A	Species	Bacillota	42	2	1	24	5	3
AM20-13A	Species	Actinomycetota	64	0	0	25	3	8
AM20-6ACA	Species	Actinomycetota	60	0	0	25	3	8
AM33-7A	Species	Actinomycetota	65	0	0	29	0	12
AM91-02b2-1A	Species	Bacillota	61	1	2	34	4	5
AM91-12pH9T-1A	Species	Actinomycetota	58	0	0	28	1	9
AM92-01-1A	Species	Bacillota	46	0	0	19	3	0
AM92-01b3A	Species	Bacillota	64	3	2	34	4	5
AM92-08T-1A	Species	Actinomycetota	63	0	0	27	2	9
AM94-03b2A	Species	Actinomycetota	65	0	0	29	2	9
AM94-05pH10-1A	Species	Actinomycetota	65	0	0	28	1	5
AM94-05pH10A	Species	Actinomycetota	62	0	0	28	1	5
AM96-01TSTA	Species	Bacillota	111	1	1	27	10	12
CM06-03DA-1A	Genus	Actinomycetota	31	0	0	33	3	3
AF11-28HA	Species	Bacillota	51	3	2	26	4	8
AF13-1HA	Species	Bacillota	84	0	1	30	1	3
AF13-2HA	Species	Bacillota	47	2	1	33	4	4
AF30-1A	Species	Bacillota	33	0	1	30	4	5
AF32-14A	Species	Bacillota	35	0	0	23	1	6
AM18-4HA	Species	Pseudomonadota	40	0	3	44	6	8
AM33-4A	Species	Actinomycetota	68	0	0	28	1	6
AM34-21LBA	Species	Actinomycetota	57	0	0	31	2	9
AM36-16AAA	Species	Actinomycetota	67	0	0	31	1	6
AM36-3A	Species	Actinomycetota	52	0	0	29	2	8
AM37-10BHA	Genus	Actinomycetota	32	0	0	26	3	1
AM39-2A	Species	Actinomycetota	65	0	0	23	3	8
AM39-2BHA	Species	Actinomycetota	75	0	0	27	1	7
AM41-14BHA	Species	Actinomycetota	59	0	0	30	2	9
AM41-8A	Species	Bacillota	36	0	0	23	1	5
AM42-3ACA	Species	Actinomycetota	69	0	0	25	0	12
AM44-4ATA	Species	Actinomycetota	77	0	0	23	3	8
OF05-15BHA	Species	Bacillota	33	0	1	30	4	5
OM03-1A	Species	Bacillota	48	1	2	33	5	5
OM04-11A	Species	Bacillota	32	0	0	23	1	8
TF08-17A	Species	Actinomycetota	71	0	0	24	1	6
TF08-18A	Species	Actinomycetota	70	0	0	25	2	9
TF09-6A	Species	Actinomycetota	41	0	0	30	3	6
TF10-2ATA	Species	Actinomycetota	68	0	0	27	1	5
TF11-1A	Species	Actinomycetota	61	0	0	28	2	9
TM07-12ACA	Species	Bacillota	46	2	1	26	4	4
TM08-11ACA	Species	Actinomycetota	60	0	0	28	2	11
TM08-12A	Species	Bacillota	28	0	0	23	1	6
TM08-18A	Species	Actinomycetota	58	0	0	28	2	11
AF14-14LBA	Species	Actinomycetota	64	0	0	28	1	9
AF20-11LBA	Species	Actinomycetota	60	0	0	27	2	9
AF27-1AAA	Species	Actinomycetota	55	0	0	24	1	8
AF28-10A	Species	Actinomycetota	42	0	0	23	2	13
AF28-14ACA	Species	Actinomycetota	43	0	0	23	2	13
AF29-3ACA	Species	Actinomycetota	56	0	0	28	2	9
AF30-13ACA	Species	Actinomycetota	65	0	0	28	1	6
AF32-13BHA	Species	Actinomycetota	62	0	0	25	0	12
AF34-4A	Species	Actinomycetota	73	0	0	27	1	5
AF35-2A	Species	Actinomycetota	66	0	0	25	0	11
AF35-8ACA	Species	Actinomycetota	68	0	0	29	1	6
AF39-1ATA	Species	Actinomycetota	67	0	0	31	0	14
AM33-1ACA	Species	Actinomycetota	66	0	0	30	2	9
OF01-12LBA	Species	Actinomycetota	58	0	0	23	0	7
OF03-1ACA	Species	Actinomycetota	62	0	0	27	1	9
OF03-5A	Species	Actinomycetota	58	0	0	22	0	10
OF05-18A	Species	Actinomycetota	70	0	0	32	1	8
OM06-6BHA	Species	Actinomycetota	42	0	0	22	2	13
TF12-10A	Species	Actinomycetota	51	0	0	30	3	10
TF12-10ATA	Species	Actinomycetota	65	0	0	31	0	13
TF12-7ATA	Species	Actinomycetota	42	0	0	22	2	13
TM09-21ACA	Species	Actinomycetota	69	0	0	36	1	11
TM09-9ACA	Species	Actinomycetota	60	0	0	33	2	9
TM10-10ATA	Species	Actinomycetota	73	0	0	28	1	5
TM10-26ACA	Species	Actinomycetota	40	0	0	24	2	13
TM10-6ATA	Species	Actinomycetota	60	0	0	23	2	9
AM100_B1_35A	Species	Bacillota	15	0	0	26	3	3
AM100_BB33A	Species	Actinomycetota	75	0	0	27	2	5
AM100_MBO_1A	Species	Pseudomonadota	47	0	4	45	8	7
AM100_MO_1A	Species	Bacillota	33	0	3	60	14	13
AM100_PB1_4D_35A	Species	Actinomycetota	70	0	0	26	1	12
AM100_PB1_HT_1D_2A	Species	Bacillota	15	0	3	26	2	2
AM100_PB1_LT_1D_14A	Species	Bacillota	56	0	1	45	5	5
AM100_PB1_LT_1D_15A	Species	Bacillota	21	0	0	19	0	3
AM100_PB1_LT_1D_16A	Species	Bacillota	56	0	1	22	10	25
AM100_PB1_LT_1D_17A	Genus	Bacillota	37	0	0	34	6	6
AM100_PB1_LT_1D_20A	Species	Bacteroidota	199	11	0	88	17	16
AM100_PB1_LT_1D_21A	Species	Bacillota	47	0	1	37	6	8
AM100_PB1_LT_1D_24A	Species	Actinomycetota	71	0	0	32	3	8
AM100_PB1_LT_1D_26A	Species	Bacillota	36	0	0	42	3	8
AM100_PB1O_1D_10A	Species	Pseudomonadota	47	0	4	45	8	7
AM100_PB1O_1D_1A	Species	Bacillota	33	0	0	49	5	5
AM100_PB1O_1D_2A	Species	Bacillota	56	0	1	45	5	5
AM100_PB1O_LT_1D_2A	Species	Bacillota	35	0	1	28	4	6
AM100_PBTO_1D_1A	Species	Pseudomonadota	48	0	4	45	8	7
AM100_PM_1D_4A	Species	Bacillota	55	3	2	23	6	7
AM100_PM_1D_5A	Species	Pseudomonadota	54	0	1	55	7	6
AM100_PMB_1D_3A	Genus	Bacillota	112	2	1	25	12	10
AM100_PMBO_1D_21A	Species	Pseudomonadota	68	2	2	53	8	8
AM100_PMO_1D_13A	Species	Bacillota	22	0	0	28	4	8
AM100_PMO_1D_9A	Species	Pseudomonadota	68	2	3	53	8	8
AM100_PTO_1D_15A	Species	Bacillota	33	0	3	57	15	9
TF05-11A	Species	Bacteroidota	120	2	0	82	7	13
TF05-23A	Species	Actinomycetota	42	0	0	23	2	13
AF09-11A	Species	Pseudomonadota	45	0	4	48	6	8
AF09-16A	Species	Bacteroidota	114	2	0	82	12	13
AF09-19BA	Species	Actinomycetota	84	0	0	29	2	8
AF09-21A	Species	Bacillota	55	0	0	15	3	8
AF09-26A	Species	Bacteroidota	402	34	0	65	34	40
AM100_PB_1D_42A	Species	Bacteroidota	327	45	0	80	27	22
AM100_PB_1D_44A	Species	Bacteroidota	329	45	0	80	27	22
AM100_PB_1D_46A	Species	Actinomycetota	73	0	0	25	1	6
AM100_PB1_4D_21A	Species	Bacillota	44	4	0	32	9	8
AM100_PB1_HT_1D_1A	Species	Bacillota	35	0	5	53	15	10
AM100_PB1_LT_1D_11A	Species	Bacillota	99	0	0	21	6	16
AM100_PB1O_1D_16A	Species	Bacillota	44	1	0	38	3	5
AM100_PBBO_1D_13A	Species	Bacillota	35	0	1	28	4	6
AM100_PBO_1D_8A	Species	Bacillota	49	2	1	29	4	6
AM10-13A	Species	Bacteroidota	202	13	0	92	14	16
AM10-16A	Species	Actinomycetota	70	0	0	27	1	10
AM10-1A	Species	Bacillota	109	2	0	19	3	10
AM10-3A	Genus	Bacillota	13	0	0	22	3	4
TF05-32A	Species	Pseudomonadota	42	0	4	43	8	7
TF05-5AC-1A	Species	Pseudomonadota	71	2	3	56	7	7
TF05-7ACA	Species	Bacteroidota	166	2	0	98	7	22
TF06-36A	Genus	Actinomycetota	35	0	0	28	3	6
TF06-38A	Species	Bacillota	42	0	0	24	2	8
TM05-7A	Species	Bacillota	4	0	0	26	3	0
TM06-53A	Species	Bacteroidota	163	16	0	57	8	18
AF53-10pH4A	Species	Actinomycetota	69	0	0	32	1	9
AF53-2pH5A	Species	Actinomycetota	38	0	0	30	3	6
AF54-10pH4A	Species	Actinomycetota	66	0	0	35	1	13
AF54-13pH4A	Species	Actinomycetota	92	0	0	41	4	8
AF54-2pH5A	Species	Bacillota	18	0	0	15	0	2
AF56-10A	Species	Actinomycetota	71	0	0	24	2	8
AF56-14A	Species	Actinomycetota	74	0	0	24	2	8
AF57-1LNA	Species	Bacillota	58	5	2	23	2	6
AF58-3b12A	Species	Actinomycetota	68	0	0	28	2	9
AM60-11pH5A	Species	Actinomycetota	62	0	0	24	1	8
AM60-5pH8A	Species	Bacillota	100	0	0	22	7	17
AM62-1A	Species	Bacillota	55	4	2	29	4	7
AM62-3LBA	Species	Actinomycetota	68	0	0	26	0	14
AM63-10A	Species	Actinomycetota	74	0	0	32	1	9
AM63-10LNA	Species	Actinomycetota	64	0	0	22	1	14
AM63-10T2NA	Species	Actinomycetota	70	0	0	36	1	11
AM63-10T3NA	Species	Bacillota	56	4	2	23	5	5
AM63-12ACA	Species	Actinomycetota	37	0	0	22	2	13
AM63-13T2NA	Species	Bacillota	47	2	1	30	4	4
AM63-24T6NA	Species	Bacillota	77	0	0	37	3	3
AM64-11MHA	Species	Bacillota	55	4	2	29	4	7
AM64-12MHA	Species	Bacillota	68	0	0	35	3	4
AM64-16A	Species	Actinomycetota	61	0	0	22	1	12
AM64-1ACA	Species	Actinomycetota	61	0	0	24	0	15
AM64-7MHA	Species	Actinomycetota	67	0	0	33	1	6
AM65-14MHA	Species	Bacillota	16	0	0	26	2	0
AM65-24MHA	Species	Bacillota	52	4	2	28	4	6
AM66-48ACA	Species	Bacillota	32	0	0	45	1	2
AM66-51ACA	Species	Actinomycetota	67	0	0	22	0	13
AM67-10ACA	Species	Actinomycetota	57	0	0	26	2	9
AM67-20ACA	Species	Actinomycetota	57	0	0	26	2	9
AM67-24LNA	Species	Pseudomonadota	47	0	4	49	8	6
AM67-25ACA	Species	Actinomycetota	67	0	0	33	1	6
OF20-10A	Species	Bacillota	55	4	2	29	4	7
OF20-14A	Species	Bacillota	19	0	0	26	2	0
OF20-1A	Species	Bacillota	68	0	0	35	3	4
OF21-12A	Species	Bacillota	25	0	0	20	0	5
OF23-1pH5A	Species	Bacillota	27	0	0	24	0	5
OM17-12MHA	Species	Bacillota	57	4	2	29	5	7
OM18-10LBA	Species	Bacillota	53	4	2	25	5	5
OM18-28A	Species	Bacillota	60	0	0	30	4	4
OM18-45A	Species	Bacillota	52	2	1	26	5	6
AF04-14B	Species	Bacillota	45	0	0	19	2	3
AF04-1B	Species	Bacillota	94	0	0	21	6	11
AF04-26B	Species	Bacillota	45	0	0	19	2	3
AF04-28B	Species	Bacteroidota	179	35	0	65	21	10
AF04-42-1B	Species	Bacteroidota	341	49	0	74	30	23
AF05-12B	Species	Pseudomonadota	47	0	4	45	9	8
AF05-15B	Species	Bacillota	32	0	1	23	8	5
AF07-10B	Species	Bacillota	29	0	0	27	4	8
AF07-11BB	Species	Bacteroidota	111	36	0	36	18	10
AF07-14B	Species	Pseudomonadota	45	0	3	52	7	8
AF07-15B	Species	Bacteroidota	110	1	0	56	5	9
AF07-18B	Species	Pseudomonadota	68	2	2	49	8	8
AF07-22B	Genus	Bacillota	38	0	0	45	4	7
AF07-23B	Species	Bacillota	37	0	0	34	5	8
AF07-31B	Species	Bacillota	29	0	1	24	8	3
AF07-33B	Species	Bacillota	43	0	0	29	10	5
AF07-5B	Species	Bacillota	25	0	0	28	5	7
AF07-6B	Species	Bacteroidota	213	10	0	63	10	20
AF58-07pH5A	Species	Pseudomonadota	43	0	4	46	8	8
AFF13-10A	Species	Actinomycetota	59	0	0	27	6	7
AFF13-13A	Species	Actinomycetota	65	0	0	33	1	8
AM11-12B	Species	Bacillota	33	0	0	32	3	4
AM11-30B	Species	Bacillota	57	0	0	23	1	9
AM11-35B	Species	Bacteroidota	125	17	0	31	15	10
OF23-5pH10A	Species	Bacillota	66	0	0	25	3	3
OF23-6MHA	Species	Actinomycetota	74	0	0	35	1	11
OF24-1pH5A	Species	Bacillota	65	0	0	30	2	3
OF24-2pH5A	Species	Actinomycetota	39	0	0	23	2	13
OF24-5b13A	Species	Actinomycetota	62	0	0	24	1	9
OF25-1pH5A	Species	Bacillota	28	0	0	23	0	5
OF26-11pH9A	Species	Bacillota	22	0	0	26	1	5
OF26-14pH9A	Species	Actinomycetota	39	0	0	23	2	13
OF26-1b12A	Species	Bacillota	21	0	0	26	1	5
OF28-12b12A	Species	Bacillota	59	4	2	29	5	7
OF29-10b13A	Species	Bacillota	58	4	2	29	5	7
OF29-1b12A	Species	Actinomycetota	55	0	0	23	2	8
OF30-6pH10A	Species	Actinomycetota	62	0	0	31	1	5
OF32-3pH5A	Species	Actinomycetota	68	0	0	28	1	5
OF33-1pH10A	Species	Actinomycetota	45	0	0	25	2	8
AF31-20ACA	Species	Actinomycetota	46	0	0	24	1	9
AF34-10ACA	Species	Actinomycetota	65	0	0	29	2	9
AM100_B11A	Species	Bacillota	31	0	0	40	6	4
AM100_B13A	Family	Bacillota	40	0	0	35	3	22
AM100_B15A	Species	Bacillota	31	0	0	17	4	4
AM100_B16A	Species	Bacillota	46	0	0	29	5	5
AM100_B18A	Species	Bacillota	65	0	0	26	5	4
AM100_B19A	Species	Bacillota	51	0	0	25	2	8
AM100_B20A	Species	Bacillota	63	0	0	19	3	8
AM100_B21A	Species	Bacillota	35	0	0	23	3	5
AM100_B23A	Species	Bacillota	197	8	1	30	14	10
AM100_B24A	Species	Bacillota	79	0	0	35	3	4
AM100_B2A	Species	Bacillota	59	0	0	33	4	5
AM100_B31A	Genus	Actinomycetota	22	0	0	19	3	2
AM100_B8A	Species	Actinomycetota	74	0	0	27	2	5
AM100_B9A	Genus	Bacillota	14	0	0	30	2	4
AM100-PB1-1D-25A	Species	Actinomycetota	74	0	0	25	1	6
AM100-PB1-1D-5A	Species	Actinomycetota	78	0	0	27	1	6
AM100-PB1-1D-6A	Genus	Actinomycetota	22	0	0	19	3	3
AM100-PB1-1D-7A	Species	Actinomycetota	70	0	0	26	1	14
AM100-PB-1D-13A	Species	Bacteroidota	288	35	0	83	23	27
AM100-PB-1D-14A	Species	Bacteroidota	325	44	0	80	27	22
AM100-PB-1D-15A	Species	Bacillota	49	2	1	29	4	6
AM100-PB-1D-18A	Species	Bacillota	14	0	0	37	2	4
AM100-PB-1D-21A	Species	Bacteroidota	198	39	0	57	13	17
AM100-PB-1D-25A	Species	Bacteroidota	123	0	0	94	12	13
AM100-PB-1D-32A	Species	Bacteroidota	195	17	0	84	8	22
AM100-PB-1D-34A	Family	Bacillota	21	0	0	20	2	3
AM93-05pH10A	Species	Bacillota	59	0	1	48	4	5
AM100_104_10A	Genus	Actinomycetota	23	0	0	18	3	3
AM100_104_2A	Genus	Bacillota	35	0	0	20	3	5
AM100_104_38A	Genus	Actinomycetota	23	0	0	18	3	3
AM100_104_47A	Genus	Bacteroidota	124	9	0	35	10	13
AM100_104_8A	Species	Bacteroidota	289	35	0	83	23	28
AM100_B1_11A	Species	Bacillota	76	0	0	32	3	7
AM100_B1_15A	Species	Bacillota	28	1	0	19	2	1
AM100_B1_18_1A	Species	Bacillota	15	0	0	11	5	2
AM100_B1_18_2A	Species	Bacillota	45	2	1	22	5	3
AM100_B1_2A	Species	Bacillota	65	0	0	28	4	4
AM100_B1_30A	Genus	Bacillota	39	0	0	40	4	5
AM100_B1_31A	Species	Bacillota	64	0	0	22	3	5
AM100_B33A	Species	Bacillota	64	0	0	14	5	8
AM100_B38A	Species	Bacillota	49	0	0	37	3	6
AM100_BB15A	Species	Bacillota	90	1	0	27	5	7
AM100_BB17A	Genus	Bacillota	13	0	0	31	2	4
AM100_BB26A	Species	Actinomycetota	77	0	0	25	1	6
AM100_BB28A	Species	Bacillota	63	0	0	20	3	9
AM100-PB1-1D-10A	Species	Bacillota	99	1	0	26	6	7
AM100-PB1-1D-29A	Species	Bacillota	65	0	0	28	5	4
AM100-PB-1D-5A	Species	Bacteroidota	136	3	0	40	9	14
AM100-PB-1D-6A	Species	Pseudomonadota	44	0	4	46	8	8
AM100-PB-1D-7A	Species	Bacillota	49	2	1	29	4	6
AM100-PB-1D-9A	Species	Bacteroidota	103	40	0	46	13	6
AF04-18B	Species	Bacillota	48	0	0	12	2	17
AF04-22B	Species	Bacteroidota	197	4	0	59	11	17
AF05-26-1B	Species	Bacillota	54	4	2	29	4	7
AF05-32B	Species	Actinomycetota	75	0	0	24	1	5
AF05-37B	Species	Bacillota	43	0	0	28	1	4
AF05-42B	Species	Actinomycetota	38	0	0	21	2	13
AF06-11-1B	Species	Bacillota	55	4	2	29	4	7
AF06-1B	Species	Actinomycetota	54	0	0	28	2	8
AF06-26B	Species	Actinomycetota	36	0	0	22	2	13
AF06-45B	Species	Actinomycetota	36	0	0	22	2	13
AF07-16B	Species	Bacillota	82	0	0	36	3	4
AF51-2b10A	Species	Bacillota	46	2	0	41	3	6
AF61-5pH5A	Species	Bacillota	15	0	0	14	0	2
AF64-9pH9TA	Genus	Bacillota	23	0	0	31	1	4
AF66-2pH10A	Species	Bacillota	50	3	0	36	3	7
AF67-02pH5A	Species	Bacillota	51	3	0	38	3	7
AF71-03pH5A	Species	Bacillota	19	0	0	32	2	3
AF92-05GAEA	Species	Actinomycetota	68	0	0	29	2	11
AF96-10M2bTA	Species	Actinomycetota	77	0	0	22	1	15
AM74-01pH10A	Species	Bacillota	51	3	0	37	3	7
AM75-01pH5A	Species	Bacillota	50	3	0	36	3	7
AM88-04FA	Species	Actinomycetota	70	0	0	34	1	10
AM89-09b3TA	Species	Bacillota	59	0	1	48	4	5
AM91-04pH10A	Species	Actinomycetota	71	0	0	28	1	8
AM94-03pH10A	Species	Bacillota	60	0	1	48	5	5
AM96-01D-1A	Species	Actinomycetota	95	0	0	48	4	7
AM96-01DM3TA-r	Species	Bacillota	25	0	0	24	0	6
AM96-01pH9A	Species	Actinomycetota	64	0	0	23	1	8
AM96-02pH9-1A	Species	Actinomycetota	71	0	0	28	1	6
AM96-02pH9A	Species	Actinomycetota	73	0	0	28	1	6
AM96-03DM3TA	Species	Bacillota	36	0	0	27	2	8
OF26-11pH5A	Species	Bacillota	52	3	0	36	3	6
OF39-26pH5A	Species	Bacillota	45	2	0	34	3	4
OF42-10pH5A	Species	Bacillota	18	0	0	37	2	4
AF01-22	Species	Pseudomonadota	43	0	3	47	8	6
AF01-4	Species	Bacillota	42	1	1	27	4	7
AF02-21	Species	Bacteroidota	87	40	0	49	15	5
AF02-30	Species	Actinomycetota	66	0	0	28	1	6
AF02-37	Species	Bacteroidota	146	14	0	28	17	11
AF02-6	Species	Bacteroidota	320	32	0	75	20	22
AF02-8	Species	Actinomycetota	69	0	0	27	0	12
AF03-11	Species	Bacillota	37	0	1	31	5	8
AF03-15	Species	Bacillota	53	0	0	29	3	4
AF03-19	Species	Actinomycetota	64	0	0	28	3	8
AF04-28	Species	Bacteroidota	181	40	0	65	21	9
AF04-39	Species	Bacteroidota	116	1	0	60	5	11
AF04-41-1	Genus	Bacillota	15	0	0	8	2	4
AF04-49-2	Species	Bacillota	62	11	0	54	16	15
AF04-50-1	Species	Actinomycetota	59	0	0	31	2	9
AF05-21	Species	Actinomycetota	71	0	0	24	1	5
AF05-24	Family	Bacillota	75	3	0	13	6	8
AF05-27	Species	Bacillota	37	0	0	20	4	4
AF05-36	Species	Bacillota	15	0	0	7	1	3
AF05-38	Species	Bacillota	61	13	0	62	15	13
AF05-41	Genus	Actinomycetota	29	0	0	24	5	3
AF05-5	Species	Bacillota	36	0	0	17	4	4
AF07-2	Species	Bacteroidota	175	15	0	95	15	13
AF08-21	Genus	Actinomycetota	27	0	0	30	4	1
AF09-11	Species	Pseudomonadota	46	0	4	48	6	8
AF10-19C	Species	Bacillota	45	0	0	19	3	0
AF10-20	Genus	Bacillota	38	0	0	22	2	11
AF10-41	Genus	Bacillota	78	5	2	24	7	19
AF11-16H	Species	Bacillota	43	2	0	35	3	5
AF11-27H	Species	Bacillota	57	2	3	26	5	8
AF11-29H	Species	Bacillota	24	0	0	42	2	4
AF11-2H	Species	Bacillota	34	0	0	42	5	6
AF11-32H	Species	Bacillota	57	2	3	26	5	7
AF11-3H	Species	Bacillota	23	0	0	28	5	9
AF11-44	Species	Actinomycetota	41	0	0	23	2	13
AF11-6H	Species	Bacillota	43	2	0	35	3	5
AF11-8H	Species	Bacillota	22	0	0	42	2	4
AF11-9H	Species	Bacillota	29	0	0	49	5	5
AF12-21AC	Species	Actinomycetota	67	0	0	27	1	4
AF12-40	Species	Bacillota	13	0	0	28	2	4
AF12-49	Species	Bacillota	22	0	0	22	2	3
AF12-9	Species	Bacillota	21	0	0	22	2	3
AF13-14H	Species	Bacillota	63	14	2	55	17	18
AF13-15H	Species	Bacillota	84	0	1	29	1	3
AF13-166.0	Species	Bacillota	85	4	1	46	18	20
AF13-1H	Species	Bacillota	84	0	1	29	1	3
AF13-3	Species	Bacillota	53	0	0	18	3	3
AF13-51	Species	Bacillota	85	4	1	48	18	20
AF13-5H	Species	Bacillota	66	2	0	21	8	3
AF13-7H	Species	Bacillota	46	1	2	31	6	6
AF13-8	Species	Bacillota	4	0	0	21	2	0
AF13-9H	Species	Pseudomonadota	49	0	4	46	7	7
AF14-1LB	Species	Bacillota	46	0	0	19	9	4
AF14-6	Species	Bacteroidota	270	33	0	67	24	19
AF14-8LB	Species	Bacteroidota	120	45	0	53	18	14
AF15-15LB	Species	Actinomycetota	64	0	0	26	2	9
AF15-23	Genus	Actinomycetota	29	0	0	29	5	1
AF16-10AC	Species	Bacillota	24	0	0	21	2	9
AF16-26AC	Genus	Actinomycetota	34	0	0	28	3	6
AF16-2LB	Genus	Actinomycetota	34	0	0	28	2	6
AF16-32LB	Species	Bacillota	200	13	1	55	22	52
AF16-32LBC	Genus	Actinomycetota	29	0	0	27	5	1
AF17-13	Genus	Bacillota	36	0	0	9	1	8
AF17-4AC	Species	Bacteroidota	286	29	0	77	21	25
AF17-60	Species	Bacillota	29	0	0	22	5	5
AF18-32LB	Species	Bacillota	28	0	0	20	5	12
AF18-45	Species	Bacteroidota	130	0	0	78	8	14
AF18-54	Species	Bacteroidota	130	0	0	78	8	14
AF76-10pH9T	Genus	Bacillota	63	0	0	31	5	5
AF77-07pH10T	Species	Actinomycetota	67	0	0	24	0	12
AF97-02pH9	Species	Actinomycetota	68	0	0	34	1	11
AM05-22	Species	Bacillota	23	0	0	17	6	6
AM07-1	Species	Bacillota	25	0	0	14	6	5
AM07-14	Species	Bacteroidota	212	4	0	59	10	20
AM07-22C	Species	Bacillota	37	0	0	32	5	8
AM07-23	Species	Bacillota	25	0	0	13	7	5
AM07-34	Species	Bacillota	201	8	1	30	14	11
AM07-39	Species	Bacteroidota	238	15	0	115	19	16
AM07-40	Species	Bacteroidota	237	15	0	115	19	16
AM07-8	Species	Actinomycetota	44	0	0	23	2	13
AM08-16	Species	Actinomycetota	23	1	0	20	4	5
AM08-20	Species	Actinomycetota	67	0	0	23	0	13
AM08-21	Species	Bacillota	202	8	1	30	14	12
AM08-3	Genus	Bacillota	50	0	0	24	8	5
AM08-5	Species	Bacillota	27	0	0	24	0	5
AM09-1-1	Species	Actinomycetota	36	0	0	22	2	13
AM09-20-2	Species	Bacillota	37	0	0	15	4	14
AM09-31	Species	Bacillota	77	3	0	35	7	7
AM09-38	Species	Bacteroidota	116	1	0	51	5	13
AM09-5	Species	Bacillota	10	0	3	21	2	2
AM09-6	Species	Actinomycetota	43	0	0	28	5	6
AM100_B1_35	Species	Bacillota	15	0	0	28	3	3
AM100_B1_67A	Species	Actinomycetota	71	0	0	31	3	8
AM100_BBHI_1	Species	Bacteroidota	143	2	0	47	12	15
AM100_BBHI_10	Genus	Actinomycetota	23	0	0	18	3	3
AM100_BBHI_6	Species	Bacteroidota	280	33	0	69	24	21
AM100_PB_1D_42	Species	Bacteroidota	328	45	0	80	27	22
AM100_PB_1D_44	Species	Bacteroidota	327	45	0	80	27	22
AM100_PB_1D_46	Species	Actinomycetota	77	0	0	27	1	6
AM100_PB_TSB_19	Species	Bacteroidota	171	18	0	32	12	19
AM100_PB_TSB_25	Species	Bacteroidota	169	2	0	104	10	27
AM100_PB_TSB_27	Species	Bacteroidota	152	3	0	43	14	14
AM100_PB_TSB_3	Species	Bacteroidota	145	2	0	47	14	15
AM100_PB1_1D_10	Species	Bacillota	99	1	0	28	6	7
AM100_PB1_HT_1D_1	Species	Bacillota	34	0	5	53	17	12
AM100_PBO_1D_8	Species	Bacillota	49	2	1	29	4	6
AM100_PPH10_1D_1	Species	Pseudomonadota	49	0	4	48	8	7
AM18-13	Species	Bacillota	43	0	0	28	1	4
AM12-15	Species	Pseudomonadota	46	0	2	48	9	8
AM14-8	Species	Bacteroidota	19	0	0	32	1	2
AM15-12	Species	Bacteroidota	166	2	0	100	7	21
AM16-37	Species	Bacteroidota	112	1	0	54	5	10
AM16-40	Species	Bacteroidota	112	1	0	54	5	10
AM17-32	Species	Pseudomonadota	44	0	1	48	6	7
AM17-36	Species	Pseudomonadota	44	0	1	48	5	7
AM17-40	Species	Bacillota	15	0	2	33	2	2
AM17-43	Species	Bacillota	39	1	1	37	4	5
AM17-52	Species	Actinomycetota	57	0	0	28	2	8
AM18-11AC	Species	Bacteroidota	152	2	0	103	8	17
AM18-15AC	Species	Bacillota	10	0	3	22	1	2
AM18-1LB	Species	Bacteroidota	152	2	0	103	8	17
AM18-3	Species	Actinomycetota	37	0	0	21	2	14
AM18-3H	Species	Pseudomonadota	69	4	3	47	7	8
AM18-41	Species	Bacillota	28	0	0	22	5	5
AM18-64	Species	Actinomycetota	37	0	0	21	2	14
AM18-6H	Species	Pseudomonadota	72	3	3	47	7	7
AM18-7	Species	Bacillota	28	0	0	22	5	5
AM19-1	Species	Actinomycetota	62	0	0	28	1	5
AM19-42	Species	Bacteroidota	120	36	0	53	19	12
AM20-24	Species	Actinomycetota	47	1	0	21	5	3
AM20-2LB	Species	Pseudomonadota	65	2	3	55	8	8
AM21-13LB	Genus	Bacillota	176	4	0	33	10	8
AM21-15LB	Species	Bacillota	56	0	0	14	3	8
AM21-29	Species	Fusobacteriota	8	0	0	41	5	1
AM21-3LB	Species	Bacillota	82	4	1	52	17	20
AM22-13AC	Species	Bacillota	38	0	0	23	4	5
AM22-15LB	Species	Bacillota	39	0	0	23	4	5
AM22-20	Genus	Bacteroidota	112	5	0	39	14	13
AM22-20AC	Genus	Actinomycetota	25	0	0	31	4	2
AM22-7	Genus	Bacteroidota	116	5	0	39	14	14
AM23-15AC	Species	Pseudomonadota	72	2	4	45	6	10
AM23-17LB	Species	Bacteroidota	305	32	0	98	22	29
AM23-1AC	Species	Bacillota	52	0	0	32	4	5
AM23-20AC	Species	Bacteroidota	109	0	0	33	9	15
AM23-4	Species	Bacillota	53	0	0	30	4	5
AM23-8	Species	Bacillota	99	1	0	24	4	9
AM25-13AC	Species	Bacillota	33	0	0	18	4	15
AM25-21	Species	Bacillota	85	2	0	20	3	10
AM25-24	Species	Bacillota	32	0	0	18	4	15
AM25-29	Species	Bacillota	51	0	1	44	3	4
AM26-15LB	Species	Actinomycetota	73	0	0	37	1	9
AM26-18LB	Species	Bacteroidota	203	6	0	59	11	19
AM26-3	Species	Bacteroidota	280	39	0	66	25	23
AM27-23	Species	Bacillota	33	0	0	30	5	8
AM73-2pH5	Species	Bacillota	27	0	0	27	1	5
AM93-02F	Species	Bacillota	24	0	0	41	2	5
CM02-01b2	Species	Bacillota	22	0	0	19	0	1
IF01-02pH9	Species	Actinomycetota	73	0	0	27	1	6
AF01-10J	Species	Pseudomonadota	42	0	2	45	8	8
AF01-12J	Species	Bacteroidota	172	2	0	92	9	24
AF01-16J	Species	Bacteroidota	216	7	0	58	11	17
AF01-20J	Species	Bacteroidota	132	27	0	60	15	17
AF01-38J	Genus	Actinomycetota	26	0	0	23	3	2
AF01-4J	Species	Bacillota	43	1	1	27	4	7
AF01-43J	Species	Actinomycetota	70	0	0	36	1	9
AF01-73J	Species	Pseudomonadota	66	2	3	55	5	9
OF30-10b12	Species	Bacillota	55	4	2	29	4	7
OF44-20pH10T	Species	Bacillota	27	2	0	21	2	2
OF48-6pH5	Species	Actinomycetota	69	0	0	26	1	6
OM02-17AC	Species	Pseudomonadota	44	0	3	47	7	7
TF01-7	Species	Actinomycetota	61	0	0	30	2	9
TF01-8	Species	Actinomycetota	59	0	0	29	2	8
TF01-15	Species	Bacteroidota	306	34	0	76	22	27
TF02-1	Species	Pseudomonadota	51	0	3	53	6	7
TF02-13-2	Species	Actinomycetota	74	0	0	31	2	8
TF03-1	Species	Actinomycetota	41	0	0	28	5	6
TF03-10	Species	Bacillota	90	0	0	16	8	8
TF03-11	Species	Bacillota	50	0	0	29	9	4
TF03-13	Species	Pseudomonadota	48	0	3	48	6	7
TF05-15	Species	Bacillota	87	2	0	22	9	5
TF05-19	Species	Bacteroidota	90	0	0	42	7	5
TF05-40	Species	Pseudomonadota	42	0	4	40	8	7
TM01-10	Species	Actinomycetota	69	0	0	27	1	5
TM01-13	Species	Actinomycetota	66	0	0	27	1	5
TM02-10	Species	Actinomycetota	39	0	0	22	2	13
TM02-16	Species	Actinomycetota	58	0	0	29	1	8
AM02-11W	Species	Bacteroidota	188	15	0	80	8	20
AM02-17W	Species	Bacteroidota	402	36	0	67	38	41
AM02-29W	Species	Bacteroidota	190	16	0	99	17	17
AM02-4W	Species	Bacillota	30	0	0	37	5	8
AM02-6W	Species	Bacteroidota	342	30	0	54	24	35
AM03-12X	Species	Bacillota	32	0	0	31	5	6
AM03-15X	Species	Bacillota	32	0	0	44	5	6
AM03-31X	Species	Bacteroidota	122	2	0	84	10	12
AM03-4X	Species	Bacillota	31	0	0	37	5	8
TM01-6-2	Species	Actinomycetota	70	0	0	27	2	9
AF18-17LB	Species	Bacillota	14	0	0	22	5	8
AF18-38LB	Species	Bacteroidota	426	39	0	64	31	37
AF18-9LB	Species	Bacillota	15	0	0	6	1	3
AF21-11LB	Species	Actinomycetota	29	0	0	16	6	3
AF21-21	Family	Bacillota	35	0	0	19	3	4
AF21-22	Genus	Bacillota	15	0	0	25	6	3
AF21-6	Species	Bacillota	57	4	2	29	5	7
AF21-8	Species	Actinomycetota	29	0	0	16	5	3
AM27-24LB	Species	Bacillota	52	3	0	18	5	9
AM27-28LB	Species	Bacillota	59	3	0	43	8	8
AM27-29LB	Family	Bacillota	77	3	0	13	6	8
AM27-3	Species	Bacteroidota	203	14	0	89	15	16
AM27-34	Species	Bacillota	46	0	0	42	3	6
AM27-6AC	Family	Bacillota	76	3	0	13	6	8
AM27-9LB	Species	Bacillota	66	0	0	19	4	7
AM28-11	Species	Bacteroidota	89	34	0	48	13	5
AM28-13AC	Species	Actinomycetota	66	0	0	33	1	5
AM28-1AC	Species	Bacillota	60	4	2	29	5	8
AM28-1LB	Species	Bacillota	23	0	0	14	8	5
AM28-28LB	Species	Bacillota	28	0	0	22	2	8
AM28-44	Species	Actinomycetota	49	1	0	21	5	4
AM28-50	Species	Bacillota	57	4	2	29	5	7
AM28-7	Species	Bacillota	46	0	0	16	2	17
AF102-65	Species	Actinomycetota	62	0	0	24	0	10
AF102-84	Genus	Bacillota	81	0	0	17	1	6
AF102-91	Species	Bacteroidota	231	9	0	61	13	17
AF102-83	Species	Bacteroidota	143	13	0	33	16	11
AF102-92	Species	Bacteroidota	195	14	0	91	17	13
AF101-26	Species	Bacillota	46	1	2	37	3	5
AF101-27	Genus	Actinomycetota	23	0	0	28	3	2
AF101-58	Species	Bacteroidota	138	2	0	42	11	14
AF101-95	Species	Bacteroidota	138	3	0	42	11	14
AM04S-104	Species	Bacillota	88	0	0	33	3	8
AM04S-109	Species	Bacteroidota	126	0	0	88	11	14
AF102-01	Species	Pseudomonadota	46	2	4	46	6	7
AF101-02	Species	Bacillota	56	4	2	24	5	5
AF101-03	Species	Bacillota	33	1	1	39	4	5
AF102-57	Species	Bacillota	63	0	0	26	1	8
AF102-41	Genus	Bacillota	85	0	0	17	3	6
AF102-42	Species	Bacteroidota	86	41	0	51	13	6
AF102-45	Species	Bacteroidota	232	9	0	57	13	17
AF102-62	Species	Bacteroidota	138	3	0	38	11	16
AF102-64	Species	Bacteroidota	111	1	0	59	5	13
AF102-87	Species	Bacteroidota	135	5	0	34	11	12
AF101-30	Species	Bacillota	51	0	0	20	10	25
AF101-68	Species	Actinomycetota	76	0	0	32	1	10
AF101-33	Species	Bacillota	22	0	0	23	2	2
AF101-71	Species	Bacillota	21	0	0	25	2	2
AF101-72	Species	Actinomycetota	4	2	0	33	2	0
AF101-76	Species	Actinomycetota	69	0	0	30	1	10
AF101-77	Species	Actinomycetota	75	0	0	31	1	10
AM04S-03	Species	Bacillota	27	0	0	17	2	9
AM04S-05	Species	Bacteroidota	189	16	0	83	16	16
AF102-15	Species	Pseudomonadota	46	2	4	46	6	7
AF102-16	Species	Bacillota	34	0	0	47	4	5
AF102-13	Species	Bacillota	32	0	0	45	4	5
AF101-04	Species	Bacillota	51	4	2	25	5	5
AF101-85	Species	Bacillota	30	0	0	38	4	8
AF101-11	Species	Bacillota	49	0	0	21	2	5
AF101-110	Species	Pseudomonadota	44	0	0	42	6	7
AF101-111	Species	Bacillota	46	1	2	33	4	5
AM04S-15	Genus	Bacillota	25	0	0	19	1	8
AF101-08	Species	Bacillota	93	1	1	25	10	10
AF102-31	Species	Bacteroidota	200	13	0	89	15	16
AF102-47	Species	Bacillota	36	0	0	44	4	7
AF102-49	Genus	Actinomycetota	29	0	0	19	3	2
AF102-34	Species	Bacteroidota	111	1	0	57	5	12
AF102-35	Species	Bacteroidota	124	0	0	93	12	13
AF102-51	Species	Bacteroidota	200	13	0	89	14	16
AF102-36	Species	Bacteroidota	135	5	0	34	11	12
AF102-54	Species	Bacteroidota	156	12	0	35	12	11
AF102-56	Genus	Bacillota	41	0	0	33	5	7
AF101-16	Species	Actinomycetota	77	0	0	32	1	10
AM04S-08	Genus	Actinomycetota	26	0	0	29	4	1
AM04S-10	Species	Bacteroidota	191	16	0	83	16	16
AF102-27	Species	Pseudomonadota	49	0	4	47	7	6
AF102-28	Species	Actinomycetota	13	0	0	25	4	6
AF101-06	Species	Pseudomonadota	45	0	3	52	8	7
AF101-07	Species	Bacillota	58	8	2	27	2	7
AF101-19	Species	Bacillota	96	0	3	54	17	10
AF101-48	Species	Bacillota	47	0	1	24	9	16
AF101-24	Species	Actinomycetota	59	0	0	28	2	8
AF101-103	Species	Bacillota	56	4	2	25	5	5
AF101-34	Species	Bacillota	55	1	1	32	3	3
AF101-78	Species	Bacillota	55	1	1	32	3	3
AF101-36	Species	Bacillota	48	2	2	33	4	5
AF101-108	Species	Bacillota	50	4	1	25	4	5
AF101-15	Species	Bacillota	51	2	2	28	6	5
AM04S-40	Species	Pseudomonadota	50	0	4	51	7	7
AM04S-41	Species	Bacillota	26	0	2	60	15	9
AM04S-42	Species	Bacillota	27	0	2	60	15	8
AM04S-44	Species	Actinomycetota	38	0	0	30	3	6
AM109-29	Species	Bacillota	69	0	0	13	6	10
AM109-30	Species	Bacteroidota	203	15	0	109	19	13
AM109-25	Species	Bacteroidota	95	40	0	48	14	8
AM109-26	Genus	Bacillota	9	0	0	13	2	2
AM04S-64	Species	Bacillota	41	5	1	58	12	12
AM04S-46	Species	Actinomycetota	48	0	0	35	3	7
AM04S-49	Species	Bacteroidota	191	16	0	83	16	17
AM04S-16	Genus	Bacillota	25	0	0	19	1	8
AM04S-50	Species	Bacteroidota	189	15	0	83	16	17
AM04S-51	Genus	Bacillota	25	0	0	19	1	8
AM109-69	Species	Bacteroidota	95	40	0	47	14	8
AM109-64	Genus	Bacillota	84	0	0	24	5	4
AM109-08	Species	Pseudomonadota	65	2	4	52	7	9
AM109-09	Species	Bacillota	42	0	0	25	3	2
AM109-103	Species	Bacillota	31	0	1	26	4	5
AM04S-36	Species	Actinomycetota	72	0	0	31	1	6
AM04S-37	Species	Actinomycetota	74	0	0	30	1	6
AM04S-38	Genus	Actinomycetota	26	0	0	29	4	1
AM109-54	Species	Actinomycetota	70	0	0	28	2	8
AM109-55	Species	Bacteroidota	290	43	0	70	24	23
AM04S-70	Species	Bacillota	41	0	0	28	1	4
AM04S-30	Species	Actinomycetota	64	0	0	24	0	15
AM04S-32	Species	Actinomycetota	52	0	0	23	1	8
AM04S-33	Species	Bacillota	40	0	1	27	2	0
AM04S-34	Species	Actinomycetota	52	0	0	23	1	8
AM109-41	Species	Bacillota	29	0	0	24	1	2
AM109-43	Species	Bacillota	21	0	0	27	5	8
AM109-45	Species	Bacillota	26	0	0	24	4	3
AM109-19	Species	Bacillota	25	0	0	28	5	8
AM109-21	Species	Bacillota	40	0	0	44	4	8
AM109-52	Species	Actinomycetota	64	0	0	28	2	8
AM109-108	Species	Pseudomonadota	65	2	4	53	7	8
AM109-109	Species	Pseudomonadota	47	0	4	47	8	7
AM109-11	Species	Pseudomonadota	65	2	4	52	7	9
AM04S-55	Species	Actinomycetota	64	0	0	24	0	15
AM04S-56	Species	Actinomycetota	38	0	0	30	3	6
AM04S-57	Species	Actinomycetota	48	0	0	35	3	7
AM04S-98	Species	Actinomycetota	69	0	0	31	1	6
AM04S-29	Genus	Actinomycetota	26	0	0	29	4	1
AM04S-99	Species	Actinomycetota	51	0	0	23	1	8
AM109-66	Species	Bacillota	31	0	1	24	4	5
AM109-96	Species	Bacillota	22	4	0	28	4	5
AM109-83	Species	Pseudomonadota	20	4	4	38	3	2
AM109-84	Species	Pseudomonadota	65	2	3	58	6	8
AM109-91	Species	Pseudomonadota	68	2	4	48	7	9
AM110-13	Species	Bacillota	27	0	0	23	6	6
AM110-132	Species	Bacillota	25	1	0	22	2	3
AM110-43	Species	Bacillota	31	0	0	30	6	6
AM110-45	Species	Bacillota	29	0	0	29	6	6
AM110-47	Species	Bacillota	46	2	0	62	4	2
AM110-01	Species	Bacillota	56	3	2	25	5	7
AM110-02	Species	Bacillota	32	0	0	33	1	2
AM110-03	Species	Pseudomonadota	48	0	4	50	9	8
AM110-04	Species	Bacillota	27	0	0	23	1	3
AM110-114	Species	Bacillota	24	1	0	22	2	3
AM109-74	Species	Bacillota	46	0	0	14	2	17
AM109-79	Species	Bacillota	21	0	0	25	5	8
AM110-33	Species	Bacillota	20	1	0	15	2	5
AM110-128	Species	Bacillota	23	1	0	22	2	1
AM110-36	Genus	Actinomycetota	27	0	0	30	5	2
AM110-129	Species	Bacillota	29	0	0	30	6	6
AM110-108	Species	Bacillota	28	0	0	28	1	3
AM110-109	Species	Pseudomonadota	51	0	4	51	9	8
AM110-110	Species	Pseudomonadota	47	0	3	50	7	7
AM110-144	Species	Bacillota	21	1	0	16	2	5
AM110-147	Species	Bacillota	24	1	0	21	2	2
AM110-73	Species	Bacillota	48	2	1	24	5	5
AM110-113	Species	Pseudomonadota	49	0	3	47	7	7
AM109-80	Species	Pseudomonadota	42	0	1	47	8	7
AM109-94	Genus	Actinomycetota	25	0	0	29	3	2
AM110-133	Species	Bacillota	42	0	0	27	2	0
AM110-49	Species	Actinomycetota	69	0	0	24	1	15
AM110-53	Species	Bacillota	26	0	0	23	6	5
AM110-55	Species	Pseudomonadota	47	0	3	41	9	8
AM110-56	Species	Bacillota	28	0	0	25	1	1
AM110-57	Species	Pseudomonadota	43	0	3	49	8	7
AM110-60	Species	Bacillota	25	1	0	22	2	3
AM110-61	Species	Bacillota	29	0	0	30	6	6
AM110-64	Genus	Bacillota	9	0	0	28	5	2
AM110-65	Species	Actinomycetota	69	0	0	24	1	15
AM110-66	Species	Actinomycetota	64	0	0	25	0	16
AM110-08	Species	Bacillota	23	1	0	23	2	2
AM109-85	Species	Pseudomonadota	44	0	3	48	9	8
AM109-95	Species	Bacillota	21	0	0	27	5	8
AM110-189	Species	Bacillota	31	0	0	18	4	4
AM110-19	Species	Bacillota	23	1	0	21	2	2
AM110-09	Species	Bacillota	29	1	0	27	2	6
AM109-86	Species	Pseudomonadota	46	0	3	48	7	8
AM109-87	Species	Bacillota	41	3	2	33	4	4
AM110-140	Species	Bacillota	25	1	0	20	2	3
AM110-171	Species	Bacillota	29	0	0	18	4	4
AM110-142	Species	Bacillota	26	0	0	23	1	2
AM110-173	Species	Bacillota	21	1	0	25	2	2
AM109-88	Species	Pseudomonadota	66	2	3	48	8	8
AM109-89	Species	Pseudomonadota	18	4	4	38	3	2
AM110-24	Genus	Bacteroidota	119	9	0	37	16	11
AM110-26	Species	Bacillota	29	0	0	18	4	4
AM110-27	Species	Actinomycetota	61	0	0	26	1	8
AM110-163	Genus	Bacillota	9	0	0	28	5	2
AM110-166	Species	Bacillota	21	1	0	22	2	3
AM110-168	Species	Bacillota	22	1	0	28	2	3
AM110-183	Species	Bacteroidota	129	19	0	30	15	9
AM110-169	Species	Bacillota	20	1	0	15	2	5
AM110-184	Species	Bacillota	33	0	0	52	5	7
AM110-68	Species	Bacillota	60	0	0	18	5	8
AM110-69	Genus	Actinomycetota	24	0	0	27	4	1
AM110-70	Species	Actinomycetota	62	0	0	27	3	8
AM110-71	Species	Actinomycetota	67	0	0	25	0	16
AM110-72	Genus	Actinomycetota	24	0	0	27	4	1
AM110-103	Species	Bacillota	26	0	0	33	1	2
AM110-120	Species	Bacillota	39	0	1	27	2	0
AM110-121	Species	Pseudomonadota	52	0	4	49	9	9
AM102-56	Species	Actinomycetota	76	0	0	60	6	12
AM104-01	Species	Bacillota	62	0	0	18	4	7
AM102-01	Species	Bacillota	31	0	1	30	4	5
AM102-105	Species	Bacillota	58	5	1	25	2	6
AM104-40	Species	Actinomycetota	25	0	0	28	3	2
AM104-42	Species	Actinomycetota	26	0	0	39	5	4
AM110-99	Species	Actinomycetota	67	0	0	25	0	16
AM102-62	Species	Bacillota	40	4	2	31	4	7
AM104-04	Species	Bacillota	62	0	0	18	4	7
AM104-26	Species	Actinomycetota	65	0	0	24	0	14
AM104-27	Species	Actinomycetota	41	0	0	30	3	6
AM102-03	Species	Bacillota	31	0	1	28	4	5
AM102-102	Species	Actinomycetota	10	0	3	24	2	1
AM102-103	Species	Bacillota	30	0	1	28	4	5
AM110-91	Genus	Actinomycetota	30	0	0	31	4	2
AM102-31	Species	Bacillota	30	0	1	30	4	4
AM102-32	Species	Bacillota	40	4	2	31	4	7
AM102-70	Species	Actinomycetota	75	0	0	32	1	9
AM104-06	Genus	Actinomycetota	23	0	0	32	3	2
AM104-09	Species	Bacillota	65	0	0	18	4	7
AM102-08	Species	Bacillota	30	0	1	30	4	4
AM102-100	Species	Bacillota	30	0	1	29	4	5
AM102-72	Species	Bacillota	35	1	1	30	4	5
AM102-37	Species	Actinomycetota	41	0	0	30	3	6
AM102-74	Genus	Actinomycetota	31	0	0	24	3	2
AM102-77	Species	Bacillota	43	0	0	28	1	4
AM102-112	Species	Bacillota	42	0	0	28	1	4
AM104-10	Species	Actinomycetota	65	0	0	24	0	14
AM110-74	Species	Actinomycetota	63	0	0	27	3	8
AM102-42	Species	Bacillota	29	0	1	26	4	4
AM102-79	Species	Bacillota	49	2	2	31	2	5
AM102-12	Species	Bacillota	51	2	1	32	5	6
AM110-80	Species	Bacillota	25	1	0	21	2	1
AM102-46	Species	Actinomycetota	72	0	0	25	1	10
AM102-83	Species	Bacillota	43	0	0	28	1	4
AM102-109	Species	Bacillota	43	0	0	28	1	4
AM102-116	Species	Actinomycetota	74	0	0	32	1	9
AM102-110	Species	Bacillota	41	0	0	28	1	4
AM102-111	Species	Actinomycetota	72	0	0	31	1	9
AM104-32	Species	Bacillota	66	0	0	32	1	5
AM104-33	Species	Actinomycetota	38	0	0	30	3	6
AM104-17	Species	Bacillota	63	0	0	18	4	7
AM104-19	Species	Actinomycetota	68	0	0	24	0	14
AM110-82	Species	Bacillota	20	1	0	15	2	5
AM110-83	Genus	Actinomycetota	23	0	0	27	4	1
AM110-84	Genus	Actinomycetota	24	0	0	27	4	1
AM110-96	Species	Bacillota	29	0	0	18	4	4
AM110-97	Species	Bacillota	21	0	0	38	2	4
AM110-98	Species	Bacillota	21	0	0	39	2	4
AM102-50	Species	Bacillota	61	8	2	27	2	7
AM102-53	Species	Bacillota	31	0	1	25	4	5
AM104-36	Species	Bacillota	77	1	1	29	2	2
AM104-23	Species	Bacillota	63	0	0	18	4	8
AM102-15	Species	Bacillota	58	8	2	27	2	7
AM110-75	Genus	Bacillota	9	0	0	26	5	2
AM102-87	Species	Bacillota	30	0	1	30	4	4
AM102-90	Species	Bacillota	30	0	1	30	4	4
AM102-18	Species	Bacillota	29	0	1	28	4	4
AM102-19	Species	Bacillota	93	1	1	25	10	10
AM104-102	Species	Bacillota	62	0	0	18	4	7
AM104-50	Genus	Bacillota	51	2	0	13	2	4
AM104-90	Species	Actinomycetota	24	1	3	43	5	4
AM104-91	Species	Bacillota	76	1	1	29	2	2
AM104-99	Species	Bacillota	61	0	0	18	4	7
AM104-93	Species	Actinomycetota	23	0	3	40	4	4
AM104-94	Species	Bacillota	9	0	3	21	2	2
AM104-55	Genus	Bacillota	51	2	0	15	3	4
AM104-56	Genus	Bacillota	51	2	0	15	3	4
AM104-57	Genus	Bacillota	21	0	0	22	5	6
AM104-58	Species	Bacillota	43	0	0	28	1	4
AM104-59	Species	Actinomycetota	25	0	0	28	3	2
AM104-60	Species	Bacillota	46	3	0	41	3	6
AM104-61	Species	Bacillota	43	0	0	28	1	4
AM104-62	Species	Bacillota	19	3	0	34	4	6
AM104-109	Species	Bacillota	76	1	1	29	2	2
AM104-64	Species	Bacillota	79	1	1	29	2	2
AM104-66	Species	Actinomycetota	22	0	3	38	4	4
AM104-67	Species	Actinomycetota	46	0	1	38	1	7
AM104-68	Species	Actinomycetota	38	0	8	65	21	4
AM104-69	Genus	Pseudomonadota	40	0	18	47	8	7
AM104-70	Genus	Bacillota	51	2	0	13	2	4
AM104-98	Species	Bacillota	79	1	1	29	2	2
AM104-76	Genus	Bacillota	52	2	0	13	2	4
AM104-101	Species	Bacillota	76	1	1	29	2	2
AM104-81	Species	Actinomycetota	53	0	4	31	6	9
AM104-82	Genus	Actinomycetota	84	0	0	21	8	9
AM104-97	Species	Actinomycetota	29	0	0	36	4	4
AM104-85	Species	Bacillota	42	1	0	15	4	4
AM104-89	Species	Bacillota	22	0	0	27	5	7
UN03-64	Species	Bacillota	47	1	1	33	3	3
UN03-88	Species	Actinomycetota	74	0	0	24	2	16
UN03-89	Species	Actinomycetota	67	0	0	28	1	5
UN03-187	Species	Bacillota	57	2	1	22	10	25
UN03-201	Species	Bacillota	52	0	1	38	7	8
UN03-219	Species	Bacillota	21	0	0	20	0	3
UN03-220	Species	Bacillota	22	0	0	20	0	3
UN03-289	Species	Actinomycetota	67	0	0	35	1	10
UN03-25	Species	Bacillota	27	1	0	20	2	5
UN03-119	Species	Bacillota	51	3	2	22	4	5
UN03-26	Species	Bacillota	50	3	2	22	4	5
UN03-120	Species	Bacillota	36	0	3	58	14	10
UN03-98	Species	Bacillota	27	1	0	24	3	6
UN03-159	Species	Bacillota	28	1	0	16	2	4
UN03-60	Species	Actinomycetota	90	0	0	35	3	7
UN03-177	Species	Bacillota	62	0	1	33	10	29
UN03-283	Species	Bacillota	17	0	0	24	2	0
UN03-18	Species	Bacillota	29	1	0	17	2	5
UN03-19	Species	Bacillota	50	4	2	26	4	5
UN03-20	Species	Pseudomonadota	45	0	4	53	7	7
UN03-122	Species	Bacillota	29	1	0	28	2	6
UN03-102	Species	Bacillota	58	4	2	29	4	6
UN03-157	Species	Bacillota	62	3	2	23	5	5
UN03-105	Species	Bacillota	65	3	2	24	5	8
UN03-209	Species	Bacillota	29	1	0	27	3	1
UN03-210	Species	Bacillota	30	2	0	22	2	0
UN03-211	Species	Bacillota	45	0	1	46	6	10
UN03-248	Species	Bacillota	47	2	1	33	4	4
UN03-35	Species	Bacillota	66	0	0	54	2	7
UN03-38	Species	Bacillota	51	3	2	22	4	5
UN03-36	Species	Bacillota	80	4	2	23	5	6
UN03-37	Species	Bacillota	59	4	2	26	3	8
UN03-69	Species	Bacillota	21	0	0	21	3	2
UN03-49	Species	Bacillota	51	3	2	22	4	5
UN03-70	Species	Bacillota	50	4	2	26	4	5
UN03-50	Species	Bacillota	50	3	2	22	4	5
UN03-203	Species	Bacillota	54	0	1	41	7	8
UN03-14	Species	Bacillota	60	4	1	24	5	7
UN03-107	Species	Pseudomonadota	10	0	7	27	3	1
UN03-74	Species	Bacillota	28	1	0	26	2	6
UN03-08	Species	Bacillota	23	1	0	18	2	2
UN03-111	Species	Bacillota	58	4	2	24	4	6
UN03-43	Species	Actinomycetota	73	0	0	24	2	16
UN03-224	Species	Pseudomonadota	48	0	3	46	9	6
UN03-225	Species	Bacillota	14	0	0	22	8	1
UN03-46	Species	Bacillota	50	3	2	22	4	5
UN03-188	Species	Bacillota	59	0	1	33	10	29
UN03-28	Species	Bacillota	66	0	0	54	2	7
UN03-29	Species	Pseudomonadota	10	0	7	26	3	1
UN03-143	Species	Bacillota	66	0	0	54	2	7
UN03-144	Species	Bacillota	47	1	1	33	4	3
UN03-184	Species	Bacillota	54	0	1	20	10	28
UN03-185	Species	Bacillota	54	0	1	20	10	28
UN03-195	Species	Actinomycetota	70	0	0	27	2	8
UN03-31	Species	Pseudomonadota	9	0	1	16	1	1
UN03-02	Species	Bacillota	47	1	1	33	3	3
UN03-168	Species	Bacillota	58	4	1	25	5	8
AF19-35	Species	Bacteroidota	158	14	0	77	8	18
AF24-15AC	Species	Bacteroidota	150	14	0	43	9	11
AF24-27AC	Genus	Bacteroidota	114	6	0	36	15	10
AF25-14LB	Species	Bacteroidota	110	1	0	51	5	11
AF25-2	Species	Bacteroidota	235	19	0	112	22	19
AF25-24	Species	Bacillota	18	0	0	13	5	2
AF30-1	Species	Bacillota	33	0	1	30	4	5
AF30-7	Species	Bacillota	33	0	1	30	4	5
AF30-8	Species	Bacillota	33	0	1	30	4	5
AF31-11AC	Genus	Actinomycetota	35	0	0	22	4	1
AF31-8	Species	Bacteroidota	343	31	0	57	32	34
AF34-5BH	Species	Actinomycetota	15	0	0	17	2	6
AF35-9AC	Genus	Actinomycetota	24	0	0	30	4	1
AF36-15	Species	Bacteroidota	212	16	0	87	19	14
AF36-1AT	Species	Pseudomonadota	49	0	3	47	8	7
AF36-21BH	Species	Bacillota	27	0	0	24	3	4
AM31-13	Species	Bacteroidota	144	15	0	30	16	11
AM31-17	Species	Bacillota	31	0	3	51	14	10
AM31-29	Species	Bacteroidota	365	32	0	55	27	35
AM31-4	Species	Actinomycetota	74	0	0	34	2	10
AM32-13	Species	Bacillota	82	4	1	45	17	21
AM32-5	Species	Bacillota	28	0	0	21	5	3
AM34-4	Species	Actinomycetota	57	0	0	31	2	9
AM35-2AC	Species	Bacillota	68	0	0	12	5	7
AM38-11BH	Species	Bacillota	46	0	0	15	2	17
AM38-2	Species	Bacillota	31	1	0	23	2	5
AM38-7BH	Species	Bacillota	23	0	0	21	4	3
AM38-9BH	Genus	Bacillota	16	0	0	13	2	3
AM39-11AC	Species	Actinomycetota	15	0	0	24	2	5
AM39-12AC	Genus	Actinomycetota	30	0	0	28	3	6
AM39-15AC	Species	Actinomycetota	14	0	0	23	2	5
AM40-5BH	Species	Bacillota	50	0	0	22	1	4
AM40-6	Species	Bacteroidota	172	32	0	56	15	17
AM42-10	Species	Actinomycetota	43	0	0	23	2	13
OF01-14LB	Species	Bacillota	75	0	0	17	8	14
OF04-13AC	Species	Pseudomonadota	45	0	2	45	10	6
OF04-14BH	Species	Bacteroidota	300	40	0	75	22	21
OF05-1AC	Species	Pseudomonadota	51	2	1	42	6	7
OF05-21B-BH	Species	Bacteroidota	338	41	0	81	32	24
OM04-3AA	Species	Bacillota	42	0	0	19	4	7
OM04-9AA	Species	Bacillota	44	0	0	17	5	7
OM06-17AC	Species	Bacteroidota	166	2	0	83	9	22
OM06-4BH	Species	Bacillota	18	0	0	9	1	11
AM113-123	Species	Actinomycetota	62	0	0	26	0	0
AM113-156	Species	Bacillota	45	0	0	30	5	0
AM113-125	Species	Bacillota	43	0	1	38	6	0
AM113-159	Species	Actinomycetota	78	0	0	34	1	0
AM113-207	Species	Bacillota	50	2	1	33	4	0
AM113-208	Species	Bacillota	52	4	2	24	3	0
AM113-163	Genus	Actinomycetota	31	0	0	29	4	0
AM113-214	Species	Bacillota	102	1	1	27	12	0
TF109-01	Species	Bacillota	102	0	1	35	11	0
TF109-03	Species	Bacillota	52	4	2	33	4	0
TM115-84	Species	Bacillota	60	0	1	22	10	0
TM115-85	Species	Bacillota	31	0	1	27	4	0
TM115-139	Species	Bacillota	49	2	1	29	5	0
TM115-87	Species	Bacillota	44	2	1	23	4	0
TM115-141	Species	Bacillota	52	0	0	25	1	0
TM115-142	Species	Actinomycetota	62	0	0	25	1	0
TM115-89	Species	Actinomycetota	67	0	0	31	1	0
TM115-90	Species	Bacillota	83	2	0	27	3	0
TM115-91	Species	Actinomycetota	23	0	0	30	3	0
TM115-253	Species	Bacillota	15	0	0	6	1	0
AM113-39	Species	Bacillota	47	0	1	39	7	0
AM113-30	Species	Pseudomonadota	51	0	4	45	10	0
AM113-40	Species	Pseudomonadota	79	0	5	46	6	0
AM113-31	Species	Bacillota	45	0	1	41	7	0
AM113-85	Species	Bacillota	132	1	1	26	10	0
AM113-102	Species	Bacillota	40	0	1	41	5	0
AM113-101	Species	Pseudomonadota	51	0	3	46	9	0
AM113-106	Species	Bacillota	123	1	1	33	11	0
TM115-01	Species	Bacillota	44	0	1	39	6	0
TM115-02	Species	Pseudomonadota	56	0	4	47	10	0
TM115-03	Species	Bacillota	40	4	2	31	4	0
TM115-230	Species	Bacillota	48	4	1	30	3	0
TM115-04	Species	Bacillota	82	4	0	18	8	0
TM115-246	Species	Actinomycetota	55	0	2	51	3	0
TM115-213	Species	Bacillota	45	2	1	23	4	0
AM113-129	Genus	Actinomycetota	32	0	0	29	4	0
AM113-130	Species	Actinomycetota	2	0	0	29	2	0
AM113-165	Species	Actinomycetota	49	0	0	31	2	0
AM113-132	Species	Bacillota	49	1	2	35	3	0
AM113-213	Species	Actinomycetota	61	0	0	33	1	0
TF109-08	Species	Bacillota	52	4	2	33	4	0
TM115-94	Species	Bacillota	61	0	0	22	10	0
TM115-95	Species	Bacillota	34	0	1	37	3	0
TM115-96	Species	Actinomycetota	70	1	0	27	1	0
TM115-146	Species	Actinomycetota	20	0	0	30	3	0
TM115-97	Species	Actinomycetota	20	0	0	30	3	0
TM115-256	Species	Actinomycetota	76	0	0	27	1	0
AM113-32	Species	Pseudomonadota	68	2	3	57	8	0
AM113-37	Species	Pseudomonadota	69	2	3	46	7	0
AM113-33	Species	Bacillota	47	0	1	39	7	0
AM113-34	Species	Bacillota	127	1	1	27	11	0
AM113-72	Species	Bacillota	42	0	1	38	6	0
AM113-76	Species	Bacillota	49	0	1	42	7	0
AM113-77	Species	Bacillota	48	0	1	44	7	0
TM115-47	Species	Pseudomonadota	44	0	4	51	8	0
TM115-48	Species	Bacillota	54	5	2	59	11	0
TM115-08	Species	Bacillota	106	1	1	25	10	0
TM115-09	Species	Pseudomonadota	51	0	4	48	8	0
TM115-247	Species	Actinomycetota	55	0	1	50	3	0
TM115-216	Species	Bacillota	47	4	1	30	3	0
AM113-134	Species	Actinomycetota	58	0	0	35	1	0
AM113-171	Species	Pseudomonadota	55	0	4	45	10	0
AM113-172	Species	Actinomycetota	55	0	0	31	2	0
AM113-175	Species	Actinomycetota	63	0	0	34	1	0
AM113-178	Species	Pseudomonadota	47	0	3	51	6	0
TF109-20	Species	Bacillota	52	4	2	33	4	0
TM115-103	Species	Bacillota	30	0	1	27	4	0
TM115-104	Species	Actinomycetota	71	0	0	27	1	0
TM115-105	Species	Actinomycetota	23	0	0	30	3	0
TM115-149	Species	Bacillota	52	4	2	26	4	0
TM115-108	Species	Pseudomonadota	49	0	4	46	7	0
AM113-14	Species	Bacillota	43	0	1	38	6	0
AM113-19	Species	Bacillota	27	0	0	19	5	0
AM113-67	Species	Bacillota	23	0	0	24	5	0
AM113-68	Species	Bacillota	27	0	0	19	5	0
AM113-111	Species	Pseudomonadota	78	0	5	55	6	0
AM113-69	Species	Bacillota	54	4	2	25	5	0
AM113-71	Species	Bacillota	44	0	1	39	7	0
TM115-11	Species	Bacillota	82	4	0	18	8	0
TM115-50	Species	Bacillota	34	1	1	37	3	0
TM115-13	Species	Bacillota	36	0	0	34	4	0
TM115-234	Species	Bacillota	40	4	2	31	4	0
AM113-140	Species	Actinomycetota	61	0	0	35	1	0
AM113-144	Species	Actinomycetota	64	0	0	31	2	0
AM113-179	Species	Actinomycetota	65	0	0	35	1	0
AM113-183	Species	Bacillota	49	1	2	35	3	0
TF109-15	Species	Bacillota	102	0	1	35	11	0
TF109-38	Species	Bacillota	52	4	2	33	5	0
TF109-19	Species	Bacillota	102	0	1	35	11	0
TM115-109	Species	Bacillota	51	4	2	24	4	0
TM115-110	Species	Bacillota	48	4	1	30	3	0
TM115-152	Species	Actinomycetota	74	0	0	32	1	0
TM115-153	Species	Actinomycetota	64	0	0	27	1	0
TM115-158	Species	Pseudomonadota	65	2	4	51	8	0
TM115-159	Species	Bacillota	77	1	0	30	3	0
TM115-160	Species	Pseudomonadota	55	0	4	47	10	0
TM115-161	Species	Actinomycetota	23	0	0	30	3	0
AM113-36	Species	Pseudomonadota	69	2	4	44	6	0
AM113-44	Species	Pseudomonadota	88	9	5	60	8	0
AM113-54	Species	Pseudomonadota	78	0	5	43	7	0
AM113-55	Species	Bacillota	102	1	1	27	12	0
AM113-46	Species	Bacillota	45	0	1	39	7	0
AM113-57	Species	Bacillota	45	0	1	39	7	0
AM113-58	Species	Bacillota	40	1	1	35	4	0
AM113-59	Species	Bacteroidota	42	0	3	71	8	0
AM113-60	Species	Bacillota	46	0	1	45	7	0
AM113-120	Species	Pseudomonadota	10	0	7	27	3	0
TM115-17	Species	Bacillota	45	2	1	23	4	0
TM115-54	Species	Bacillota	36	1	1	29	4	0
TM115-19	Species	Bacillota	43	2	1	23	4	0
TM115-20	Species	Pseudomonadota	73	2	3	55	10	0
TM115-21	Species	Actinomycetota	56	0	2	50	3	0
TM115-57	Species	Bacillota	45	2	1	23	4	0
TM115-220	Species	Bacillota	41	4	2	31	3	0
TM115-237	Species	Bacillota	33	1	1	34	4	0
AM113-146	Species	Actinomycetota	62	0	0	35	1	0
AM113-188	Species	Bacillota	34	0	0	29	4	0
AM113-189	Species	Actinomycetota	44	1	0	21	5	0
AM113-190	Species	Bacillota	46	0	1	44	7	0
AM113-205	Species	Actinomycetota	44	1	0	21	5	0
TM115-113	Species	Bacillota	30	0	1	27	4	0
TM115-114	Species	Actinomycetota	74	0	0	32	1	0
TM115-115	Species	Bacillota	28	0	0	35	1	0
TM115-117	Species	Actinomycetota	69	0	0	27	1	0
TM115-167	Species	Bacillota	49	2	1	29	5	0
TM115-118	Species	Actinomycetota	68	0	0	31	1	0
TM115-173	Species	Actinomycetota	63	0	0	25	1	0
AM113-02	Species	Pseudomonadota	52	0	3	46	9	0
AM113-53	Species	Bacillota	41	1	1	39	6	0
AM113-97	Species	Bacillota	55	4	2	23	5	0
AM113-219	Species	Actinomycetota	57	0	0	31	2	0
TM115-22	Species	Pseudomonadota	57	0	4	47	10	0
TM115-59	Species	Pseudomonadota	50	0	4	48	8	0
TM115-24	Species	Bacillota	50	2	1	32	5	0
TM115-221	Species	Bacillota	58	5	1	22	2	0
TM115-241	Species	Actinomycetota	54	0	2	50	3	0
AM113-148	Species	Bacillota	49	1	1	33	3	0
AM113-192	Species	Bacillota	102	1	1	27	12	0
TF109-25	Species	Bacillota	103	0	1	35	11	0
TF109-26	Species	Bacillota	102	0	1	35	11	0
TF109-28	Species	Bacillota	102	0	1	35	11	0
TM115-121	Species	Bacillota	86	0	0	18	9	0
TM115-174	Species	Actinomycetota	62	0	0	25	1	0
TM115-122	Species	Bacillota	49	2	1	29	5	0
TM115-175	Species	Actinomycetota	74	0	0	32	1	0
TM115-123	Species	Bacillota	45	2	1	23	4	0
TM115-124	Species	Bacillota	54	0	0	22	4	0
TM115-177	Species	Actinomycetota	71	0	0	31	1	0
TM115-178	Species	Actinomycetota	76	0	0	27	1	0
TM115-126	Species	Bacillota	30	2	0	16	3	0
TM115-180	Species	Actinomycetota	23	0	0	30	3	0
AM113-88	Species	Bacillota	29	0	0	35	1	0
AM113-26	Species	Pseudomonadota	79	2	3	48	6	0
AM113-89	Species	Bacillota	29	1	0	42	1	0
AM113-28	Species	Bacillota	32	0	0	44	5	0
AM113-91	Species	Bacillota	35	1	1	37	4	0
AM113-92	Species	Bacillota	34	0	0	29	5	0
AM113-93	Species	Bacillota	23	0	0	24	4	0
AM113-108	Species	Pseudomonadota	74	4	3	46	6	0
TM115-25	Species	Bacillota	44	2	1	23	4	0
TM115-64	Species	Bacillota	45	2	1	29	3	0
TM115-26	Species	Bacillota	45	2	1	23	4	0
TM115-29	Species	Bacillota	36	1	0	36	4	0
TM115-31	Species	Bacillota	36	1	1	31	3	0
TM115-70	Species	Bacillota	45	2	1	23	4	0
TM115-32	Species	Bacillota	45	2	1	23	4	0
TM115-250	Species	Bacillota	32	0	0	35	1	0
TM115-242	Species	Actinomycetota	56	0	2	50	3	0
AM113-149	Species	Actinomycetota	64	0	0	33	1	0
TM115-187	Species	Bacillota	54	0	0	25	1	0
TM115-188	Species	Bacillota	31	0	1	27	4	0
TM115-189	Species	Bacillota	34	0	1	32	4	0
TM115-131	Species	Pseudomonadota	55	0	4	47	10	0
TM115-191	Species	Actinomycetota	58	0	0	21	1	0
TM115-192	Species	Bacillota	49	2	1	29	5	0
TM115-194	Species	Bacillota	14	0	0	7	1	0
TM115-196	Species	Actinomycetota	63	0	0	25	1	0
TM115-258	Species	Actinomycetota	76	0	0	27	1	0
AM113-78	Species	Bacillota	46	1	2	31	6	0
AM113-25	Species	Pseudomonadota	78	2	4	48	6	0
AM113-80	Species	Bacillota	49	0	1	44	6	0
AM113-83	Species	Bacillota	35	0	1	35	3	0
TM115-33	Species	Bacillota	45	2	1	23	4	0
TM115-36	Species	Bacillota	45	2	1	23	4	0
TM115-75	Species	Bacillota	41	4	2	31	4	0
AM113-206	Species	Pseudomonadota	44	0	3	53	8	0
AM113-151	Species	Actinomycetota	61	0	0	35	1	0
AM113-152	Species	Bacillota	47	1	2	31	5	0
AM113-153	Species	Bacillota	35	0	1	35	3	0
AM113-155	Species	Actinomycetota	63	0	0	27	1	0
TM115-135	Species	Actinomycetota	71	0	0	31	1	0
TM115-199	Species	Actinomycetota	62	0	0	25	1	0
TM115-201	Species	Actinomycetota	69	0	0	27	1	0
TM115-207	Species	Actinomycetota	72	0	0	31	1	0
TM115-208	Species	Bacillota	51	4	2	24	4	0
AM113-03	Species	Pseudomonadota	67	2	3	57	9	0
AM113-04	Species	Bacillota	44	0	1	38	6	0
AM113-06	Species	Pseudomonadota	72	6	4	58	6	0
AM113-08	Species	Bacillota	36	0	1	35	3	0
AM113-65	Species	Pseudomonadota	69	2	3	57	10	0
TM115-40	Species	Pseudomonadota	49	0	4	48	8	0
TM115-78	Species	Bacillota	30	0	1	28	4	0
TM115-43	Species	Bacillota	86	0	0	18	9	0
TM115-80	Species	Bacillota	24	0	0	29	1	0
TM115-81	Species	Bacillota	34	0	1	32	4	0
TM115-226	Species	Bacillota	49	4	1	30	3	0
TM115-229	Species	Bacillota	106	1	1	25	10	0
AM113-115	Species	Bacillota	32	0	0	44	4	0
TM114-10	Species	Actinomycetota	64	0	0	27	0	0
TM114-35	Species	Actinomycetota	65	0	0	27	0	0
TM114-146	Species	Actinomycetota	65	0	0	30	2	0
TM114-01	Species	Actinomycetota	55	0	2	51	3	0
TM114-101	Species	Actinomycetota	54	0	2	51	3	0
TM114-132	Species	Bacillota	8	0	2	19	1	0
TM114-12	Species	Actinomycetota	65	0	0	27	1	0
TM114-137	Species	Actinomycetota	60	0	0	30	2	0
TM114-84	Species	Actinomycetota	54	0	2	50	3	0
TM114-105	Species	Actinomycetota	56	0	1	50	3	0
TM114-133	Species	Bacillota	8	0	2	18	1	0
TM114-127	Species	Bacillota	8	0	3	20	2	0
TM114-15	Species	Actinomycetota	65	0	0	27	0	0
TM114-41	Species	Actinomycetota	65	0	0	27	0	0
TM114-88	Species	Actinomycetota	56	0	2	50	3	0
TM114-112	Species	Actinomycetota	54	0	2	50	3	0
TM114-19	Species	Actinomycetota	65	0	0	27	0	0
TM114-48	Species	Actinomycetota	60	0	0	30	2	0
TM114-51	Species	Actinomycetota	76	0	0	28	1	0
TM114-52	Species	Bacillota	27	0	1	39	9	0
TM114-53	Species	Bacillota	27	0	1	41	9	0
TM114-54	Species	Actinomycetota	47	1	0	21	5	0
TM114-57	Species	Actinomycetota	65	0	0	30	2	0
TM114-58	Species	Actinomycetota	64	0	0	27	1	0
TM114-91	Species	Actinomycetota	55	0	2	51	3	0
TM114-23	Species	Actinomycetota	66	0	0	27	1	0
TM114-59	Species	Actinomycetota	66	0	0	27	0	0
TM114-140	Species	Actinomycetota	61	0	0	30	2	0
TM114-62	Species	Actinomycetota	71	0	0	30	2	0
TM114-134	Species	Bacillota	52	13	1	57	12	0
TM114-24	Species	Actinomycetota	65	0	0	27	0	0
TM114-67	Species	Bacillota	27	0	1	40	9	0
TM114-96	Species	Actinomycetota	56	0	2	51	3	0
TM114-05	Species	Bacillota	8	0	3	21	2	0
TM114-128	Species	Bacillota	8	0	3	21	2	0
TM114-129	Species	Bacillota	11	0	3	19	2	0
TM114-130	Species	Bacillota	8	0	3	21	2	0
TM114-121	Species	Actinomycetota	57	0	2	50	3	0
TM114-74	Species	Actinomycetota	65	0	0	30	2	0
TM114-80	Species	Actinomycetota	62	0	0	27	0	0
TM114-100	Species	Actinomycetota	55	0	2	51	3	0
TM114-131	Species	Bacillota	8	0	2	18	1	0
AF02-12	Family	Bacillota	46	0	0	26	3	6
AF02-13	Species	Bacillota	59	0	0	19	4	10
AF02-27	Species	Bacillota	11	0	0	14	3	3
AF02-29	Species	Bacillota	14	0	0	34	3	4
AF02-42	Genus	Bacillota	11	0	0	20	3	5
AF04-17	Species	Bacteroidota	342	49	0	74	30	23
AF04-46	Species	Bacteroidota	342	50	0	74	30	23
AF04-6	Species	Bacteroidota	125	17	0	38	10	12
AF07-16	Species	Bacillota	56	0	0	15	3	8
AM01-30	Species	Bacillota	16	0	0	17	2	1
AM04-33	Genus	Actinomycetota	33	0	0	26	2	6
AM05-1	Species	Bacillota	16	0	0	7	1	3
AM05-11	Species	Bacillota	1	0	0	21	2	0
AM05-17	Genus	Actinomycetota	35	0	0	26	3	6
AM05-23	Species	Bacillota	20	0	0	34	3	4
AM05-7	Genus	Actinomycetota	35	0	0	26	3	6
AM07-12	Species	Bacillota	24	0	0	12	6	5
AM07-15	Genus	Bacillota	0	0	0	2	0	1
AM07-16	Species	Bacteroidota	64	1	0	48	13	12
AM07-21	Genus	Bacillota	81	0	0	30	6	4
AM07-24	Species	Bacillota	1	0	0	7	1	0
AM07-35-1	Species	Bacillota	25	0	0	14	6	5
AM08-6	Genus	Bacteroidota	144	0	0	48	9	15
AM09-19	Species	Bacteroidota	119	17	0	38	10	13
AM09-45	Family	Bacillota	81	3	0	14	5	8
AM09-50	Family	Bacillota	81	3	0	14	4	8
AM09-51	Species	Bacillota	22	0	0	8	1	10
AM09-9	Species	Bacillota	36	0	0	15	4	14
AM11-39	Species	Pseudomonadota	4	0	0	7	1	1
AM13-35	Family	Bacillota	21	0	0	20	0	3
AM14-40	Species	Bacteroidota	345	51	0	75	29	22
AM14-42	Species	Bacillota	55	0	0	13	3	8
AM17-17	Species	Bacillota	24	1	0	20	3	2
AM17-34	Species	Bacillota	61	0	0	28	4	9
AM17-60	Species	Bacillota	29	0	0	19	5	5
AM18-2	Species	Thermodesulfobacteriota	10	0	0	26	1	1
AM18-8-1	Species	Pseudomonadota	5	0	0	6	1	1
TF01-11	Species	Bacillota	48	0	0	21	4	4
TF01-6	Genus	Bacillota	15	0	0	25	3	5
TF05-29	Species	Bacillota	23	0	0	13	7	5
TM06-36	Genus	Actinomycetota	35	0	0	28	3	6
AF12-8LB	Species	Actinomycetota	72	0	0	32	1	4
AF13-5-6.0	Genus	Bacillota	32	0	0	39	6	8
AF13-6AC	Species	Bacillota	2	0	0	14	3	0
AF14-1AC	Species	Bacteroidota	248	16	0	96	20	17
AF14-20	Species	Bacteroidota	284	35	0	87	21	27
AF14-32	Species	Bacteroidota	375	27	0	67	24	33
AF14-34	Species	Actinomycetota	60	0	0	28	1	9
AF14-46	Species	Bacteroidota	91	0	0	42	4	7
AF14-56	Species	Actinomycetota	61	0	0	24	0	14
AF14-7LB	Species	Pseudomonadota	46	0	4	43	7	7
AF15-23LB	Species	Bacteroidota	242	17	0	119	22	16
AF15-3	Species	Actinomycetota	78	0	0	25	1	16
AF15-55	Species	Bacillota	71	0	0	22	6	11
AF15-6A	Species	Bacteroidota	179	17	0	93	19	12
AF16-5	Species	Bacillota	56	0	0	20	1	8
AF17-12	Species	Bacillota	61	0	0	30	4	5
AF17-16	Species	Bacteroidota	75	0	0	33	4	9
AF17-20	Species	Bacteroidota	209	6	0	57	12	17
AF17-25	Species	Bacteroidota	411	39	0	82	29	37
AF17-3	Species	Bacteroidota	212	6	0	59	11	21
AF17-7	Genus	Bacillota	37	0	0	20	2	11
AF17-9	Species	Bacillota	61	0	0	22	1	7
AM21-19	Species	Bacillota	53	0	0	21	3	3
AM21-20	Species	Actinomycetota	69	0	0	30	1	9
AM21-42	Species	Bacteroidota	189	11	0	95	18	13
AM22-22LB	Species	Bacillota	83	0	0	35	2	4
AM22-3LB	Species	Bacteroidota	107	1	0	57	5	12
AM22-7AC	Species	Bacillota	83	2	0	19	3	11
AM22-8LB	Species	Actinomycetota	61	0	0	23	0	13
AM22-9	Family	Bacillota	76	3	0	13	6	8
AM23-18	Species	Bacteroidota	244	15	0	109	20	15
AM23-1LB	Species	Bacillota	66	0	0	23	5	4
AM23-20	Genus	Bacillota	120	0	0	54	9	11
AM23-22	Species	Bacillota	35	0	0	24	2	12
AM23-3	Species	Bacillota	58	0	0	26	2	8
AM23-5	Species	Bacteroidota	108	0	0	33	9	15
AM23-7LB	Species	Bacillota	35	0	0	38	5	4
AM25-17	Species	Bacillota	46	0	0	18	4	4
AM25-27	Species	Bacillota	36	0	0	38	5	4
AM25-30	Species	Bacillota	93	0	0	22	6	15
AM25-3	Species	Bacteroidota	120	2	0	89	14	11
AM25-33	Species	Actinomycetota	14	0	0	29	3	2
AM26-10	Species	Bacteroidota	121	2	0	112	11	13
AM26-1LB	Species	Bacillota	32	0	0	44	5	5
AM26-2LB	Species	Bacillota	70	0	0	30	6	12
AM26-6LB	Species	Bacteroidota	169	14	0	71	8	17
OM02-11AC	Species	Pseudomonadota	45	0	1	43	7	8
OM02-12	Species	Bacillota	15	0	0	33	3	3
OM02-26	Species	Bacillota	35	0	0	34	5	4
OM02-29	Species	Bacteroidota	264	25	0	73	22	24
OM02-2LB	Species	Bacillota	12	0	0	20	3	3
OM02-3	Species	Bacillota	309	6	0	59	9	10
OM02-4	Species	Bacteroidota	238	19	0	104	22	15
OM02-5	Species	Bacillota	79	0	0	18	9	14
OM02-9	Species	Bacteroidota	158	1	0	91	6	22
AF13-4LB	Species	Bacillota	62	0	0	25	5	7
AF14-13AC	Species	Bacteroidota	365	47	0	78	29	28
AF14-14	Species	Bacteroidota	223	4	0	57	16	13
AF14-15AC	Species	Pseudomonadota	46	0	3	42	7	7
AF14-43	Species	Bacillota	85	0	0	20	7	6
AF14-44	Species	Bacteroidota	121	45	0	53	16	14
AF14-52	Species	Bacillota	43	0	0	41	3	6
AF14-6AC	Species	Bacteroidota	40	0	0	48	2	6
AF14-8	Species	Bacteroidota	191	14	0	97	18	14
AF15-40LB	Species	Bacillota	12	0	0	16	0	2
AF15-46	Species	Bacillota	74	0	0	23	6	12
AF15-47	Species	Bacteroidota	39	0	0	48	2	6
AF15-51	Genus	Actinomycetota	27	0	0	33	3	2
AF15-6B	Family	Bacillota	33	0	0	16	1	6
AF16-15	Genus	Bacillota	83	0	0	46	2	10
AF16-31	Species	Bacillota	59	0	0	24	1	8
AF16-7	Species	Bacteroidota	205	5	0	56	12	15
AF16-9AC	Species	Bacillota	0	0	0	18	1	0
AF17-1AC	Species	Bacillota	60	0	0	19	5	13
AF17-27	Species	Bacillota	59	0	0	28	5	9
AF17-5AC	Species	Bacteroidota	286	29	0	76	21	25
AF17-8LB	Species	Pseudomonadota	47	4	4	48	8	7
AM18-3AC	Genus	Bacillota	17	0	0	15	3	4
AM21-14	Species	Bacteroidota	192	15	0	94	18	14
AM21-17	Species	Bacillota	99	0	0	23	7	16
AM21-18	Species	Bacillota	97	0	0	18	4	13
AM22-11AC	Genus	Bacillota	32	0	0	36	5	4
AM22-12LB	Species	Bacillota	48	0	0	26	2	7
AM22-13LB	Species	Bacteroidota	175	16	0	68	10	17
AM22-14AC	Species	Pseudomonadota	43	0	4	49	8	7
AM22-15AC	Species	Pseudomonadota	45	4	4	46	9	9
AM22-17	Species	Fusobacteriota	8	0	0	47	6	1
AM22-21LB	Species	Bacillota	137	0	0	45	11	15
AM22-4	Species	Bacillota	57	0	0	25	4	11
AM22-9LB	Species	Bacillota	45	0	0	41	3	6
AM23-1	Species	Bacillota	53	0	0	30	4	5
AM23-10LB	Species	Bacillota	67	0	0	29	3	26
AM23-11	Species	Bacillota	30	0	0	19	4	3
AM23-23	Species	Bacteroidota	171	13	0	40	12	18
AM25-19	Species	Bacillota	86	2	0	20	3	10
AM25-1LB	Species	Bacillota	32	0	0	18	4	15
AM25-23AC	Genus	Bacillota	11	0	0	22	4	4
AM25-25	Species	Bacillota	56	0	1	44	5	4
AM25-7	Species	Bacillota	35	1	0	18	2	4
AM26-13LB	Species	Bacteroidota	164	2	0	107	5	23
AM26-14LB	Species	Actinomycetota	76	0	0	37	1	9
AM26-17LB	Species	Bacteroidota	283	35	0	87	22	28
OM02-11	Species	Bacteroidota	158	1	0	91	6	23
OM02-12AC	Species	Pseudomonadota	41	0	1	43	7	8
OM02-18AC	Genus	Bacillota	19	0	0	24	5	4
OM02-28	Species	Pseudomonadota	42	0	1	43	7	8
OM02-7LB	Species	Bacillota	30	0	0	19	4	3
AF14-10	Species	Bacillota	15	0	0	19	1	4
AF14-18	Species	Bacillota	58	3	0	43	8	8
AF14-19	Species	Bacteroidota	65	3	0	38	6	5
AF14-23	Species	Bacillota	42	0	0	41	3	6
AF14-26	Species	Bacteroidota	162	2	0	106	9	18
AF14-35	Genus	Actinomycetota	20	0	0	31	5	2
AF14-49	Species	Bacteroidota	22	0	0	29	2	2
AF14-7	Species	Bacteroidota	266	36	0	71	24	19
AF14-9AC	Species	Bacillota	54	0	0	15	3	8
AF15-14LB	Species	Bacteroidota	206	5	0	56	12	15
AF15-17LB	Species	Bacillota	27	0	0	10	4	6
AF15-26LB	Genus	Bacillota	35	0	0	22	8	5
AF15-40	Species	Bacillota	14	0	0	9	1	3
AF15-45LB	Species	Pseudomonadota	4	0	0	6	1	1
AF16-11	Species	Bacteroidota	180	17	0	94	19	11
AF16-14	Species	Bacteroidota	77	0	0	44	2	9
AF16-25	Family	Bacillota	34	0	0	17	1	6
AF16-30	Species	Bacteroidota	123	36	0	56	19	13
AF16-48	Genus	Bacillota	44	0	0	18	3	16
AF16-49	Family	Bacteroidota	110	22	0	38	10	12
AF16-8	Genus	Actinomycetota	29	0	0	27	5	1
AF17-1	Species	Bacteroidota	235	18	0	132	25	15
AF17-14	Species	Bacteroidota	78	5	0	22	9	5
AF17-20AC	Species	Actinomycetota	77	0	0	34	1	9
AF17-4	Species	Pseudomonadota	43	0	2	43	7	8
AF17-6	Species	Bacillota	60	0	0	19	5	13
AF17-8AC	Species	Bacillota	43	0	0	29	2	5
AM18-55	Species	Bacillota	13	0	0	37	3	4
AM21-21	Species	Bacillota	30	0	0	34	5	5
AM21-40	Species	Bacteroidota	195	4	0	63	13	16
AM21-41	Species	Bacillota	96	0	0	18	4	13
AM22-14LB	Species	Bacillota	80	0	0	16	4	10
AM22-16	Species	Bacillota	47	0	0	17	2	16
AM22-22	Species	Bacillota	42	0	0	20	3	6
AM23-12	Species	Bacteroidota	291	29	0	72	22	30
AM23-13	Species	Bacillota	37	0	0	22	4	5
AM23-13AC	Species	Bacillota	104	1	0	32	4	6
AM23-16LB	Genus	Bacillota	21	0	0	35	3	5
AM23-18AC	Species	Pseudomonadota	46	0	4	55	8	8
AM23-2	Species	Bacillota	59	0	0	24	4	9
AM23-2LB	Species	Bacillota	100	0	0	16	3	5
AM25-15	Genus	Bacillota	38	0	0	37	6	6
AM25-2	Species	Bacillota	20	0	0	24	7	3
AM25-26	Species	Actinomycetota	62	0	0	36	1	8
AM25-34	Species	Bacteroidota	117	1	0	54	5	13
AM25-4LB	Species	Bacillota	49	0	0	21	6	6
AM25-8	Species	Bacillota	23	0	0	41	2	5
AM26-12LB	Species	Bacillota	52	0	0	34	4	5
AM26-2AC	Species	Bacteroidota	227	39	0	60	18	22
AM26-6AC	Species	Bacteroidota	136	2	0	40	10	15
OM02-13	Species	Bacteroidota	125	2	0	112	11	13
OM02-37	Species	Bacteroidota	218	3	0	64	9	16
TF07-50	Species	Pseudomonadota	6	0	0	10	1	1
AF14-22	Species	Actinomycetota	59	0	0	28	1	9
AF14-27	Species	Bacteroidota	120	48	0	53	18	14
AF14-40	Species	Bacillota	102	0	0	29	6	9
AF14-5	Species	Bacillota	73	0	0	30	7	5
AF15-21	Family	Bacillota	45	0	0	30	4	8
AF15-30	Species	Bacillota	55	0	0	26	4	8
AF15-36	Species	Bacillota	25	0	0	21	2	8
AF15-43LB	Genus	Actinomycetota	34	0	0	28	3	6
AF15-44LB	Species	Pseudomonadota	5	0	0	6	1	1
AF15-50	Genus	Bacillota	45	0	0	20	3	16
AF15-5	Species	Bacillota	19	0	0	21	3	4
AF15-53	Genus	Bacteroidota	36	0	0	39	2	2
AF16-29	Species	Bacteroidota	242	17	0	119	22	17
AF16-40	Species	Bacillota	25	0	0	24	2	9
AF16-47	Species	Bacillota	66	0	0	25	3	10
AF16-50	Species	Bacillota	58	0	0	16	5	11
AF17-11	Species	Bacillota	27	0	0	20	2	9
AF17-2	Genus	Bacillota	35	0	0	9	1	7
AF17-22AC	Genus	Bacillota	46	0	0	40	4	5
AF17-28	Species	Bacteroidota	156	7	0	56	11	14
AF17-9LB	Species	Bacillota	108	1	0	31	4	9
AM21-16	Genus	Bacillota	25	0	0	17	5	3
AM22-1	Genus	Bacteroidota	116	5	0	40	14	14
AM22-2	Genus	Bacteroidota	110	4	0	40	13	14
AM23-14AC	Species	Pseudomonadota	44	0	3	43	7	7
AM24-4	Species	Bacillota	52	0	0	19	3	4
AM25-1	Species	Fusobacteriota	27	11	0	34	5	3
AM25-15LB	Species	Bacillota	49	0	0	21	5	6
AM25-16	Species	Bacteroidota	104	35	0	53	16	8
AM25-20AC	Species	Bacillota	48	0	1	39	4	5
AM25-22	Species	Bacillota	44	3	0	18	5	7
AM25-39	Species	Bacillota	44	3	0	18	5	7
AM25-40	Species	Bacillota	44	3	0	18	5	7
AM25-6	Species	Bacillota	2	0	0	7	2	0
AM25-9	Species	Bacillota	58	1	0	29	10	7
AM26-1	Species	Bacteroidota	287	38	0	66	25	23
AM26-2	Species	Bacteroidota	212	4	0	59	12	20
AM26-5AC	Species	Bacillota	67	0	0	23	4	10
OM02-1	Species	Bacillota	204	8	1	38	11	10
OM02-11LB	Species	Pseudomonadota	69	2	3	54	7	8
OM02-15	Species	Bacillota	41	0	0	23	3	6
OM02-16LB	Species	Bacillota	63	0	0	23	4	5
OM02-2AC	Genus	Bacillota	54	0	0	23	8	5
OM02-31	Species	Bacillota	306	5	0	59	9	10
OM02-3AC	Species	Bacillota	26	0	2	47	18	12
OM02-6	Species	Bacillota	35	1	0	35	5	36
AF17-24	Species	Bacillota	59	0	0	19	5	12
AM22-13	Genus	Bacillota	77	0	0	21	5	4
AM22-15	Genus	Bacillota	58	0	0	16	3	7
AM22-16AC	Genus	Bacillota	11	0	0	22	3	4
AM23-21AC	Species	Bacillota	96	2	0	27	6	7
AM23-23AC	Species	Bacillota	57	0	0	33	6	7
AM23-7AC	Species	Bacillota	20	0	0	34	3	3
OM02-16	Species	Bacillota	40	0	0	23	3	5
AF12-10-6.0	Species	Actinomycetota	69	0	0	26	1	4
AF13-15	Species	Bacillota	63	0	0	25	4	7
AF13-2	Species	Bacillota	3	0	0	20	2	0
AF17-11AC	Species	Bacillota	63	0	0	27	4	8
AF17-17AC	Species	Bacillota	62	0	0	27	4	8
AF17-21AC	Genus	Bacillota	36	0	0	9	1	7
AF18-48	Species	Bacillota	41	0	0	15	4	4
AF19-2LB	Species	Bacillota	5	0	0	7	1	1
AF19-9AC	Genus	Bacillota	19	0	0	20	1	3
AF22-4LB	Species	Bacillota	59	0	0	25	4	7
AF22-6AC	Species	Bacillota	75	0	0	28	8	7
AF23-8	Family	Bacillota	29	0	0	14	1	6
AF24-7LB	Family	Bacillota	21	0	0	20	2	3
AF25-18LB	Family	Bacillota	47	0	0	30	4	7
AM10-11	Genus	Actinomycetota	28	0	0	16	3	2
AM10-15B	Species	Actinomycetota	68	0	0	25	2	9
AM10-20	Family	Bacillota	76	3	0	15	4	8
AM10-26	Genus	Actinomycetota	28	0	0	16	3	2
AM10-32	Genus	Actinomycetota	28	0	0	16	3	2
AM10-47	Species	Bacillota	80	0	0	24	6	6
AM10-48	Genus	Actinomycetota	28	0	0	18	3	2
AM16-19	Species	Actinomycetota	4	0	0	21	2	0
AM16-25	Family	Bacillota	79	0	0	22	4	6
AM16-28	Species	Pseudomonadota	76	2	5	52	6	13
AM16-43	Species	Bacteroidota	106	0	0	43	6	12
AM16-9	Species	Bacillota	60	0	0	19	7	3
AM17-18	Species	Pseudomonadota	78	0	5	45	7	12
AM17-44	Species	Bacteroidota	130	5	0	27	12	14
AM17-61	Species	Pseudomonadota	80	2	5	52	8	12
AM20-19AC	Species	Actinomycetota	64	0	0	25	3	8
AM20-3	Species	Actinomycetota	58	0	0	25	3	8
AM22-19	Genus	Bacteroidota	116	5	0	39	14	14
AM22-6LB	Genus	Bacillota	57	0	0	16	3	7
AM27-20	Family	Bacillota	77	3	0	13	6	8
AM27-22LB	Species	Bacillota	31	0	0	33	1	2
AM27-24	Species	Bacillota	31	0	0	33	1	2
AM28-13	Species	Bacillota	57	0	0	16	5	12
AM28-23LB	Genus	Bacillota	0	0	0	2	0	1
AM29-6AC	Species	Bacillota	5	0	0	7	1	2
AM30-9LB	Species	Actinomycetota	62	0	0	28	1	8
AM34-9AC	Genus	Bacillota	83	2	0	33	8	7
OF01-18	Species	Bacillota	74	0	0	17	6	7
OF02-10	Genus	Actinomycetota	26	0	0	30	4	2
OM04-5BH	Genus	Bacillota	24	0	0	21	0	6
OM05-5BH	Species	Bacillota	15	0	0	35	2	4
TF05-12AC	Species	Bacillota	10	0	0	13	1	2
TF06-43	Family	Bacillota	5	0	0	14	1	3
AF08-2	Species	Actinomycetota	73	0	0	27	2	9
AF08-23	Genus	Actinomycetota	35	0	0	19	3	9
AF08-3	Species	Bacillota	33	0	0	22	1	4
AF10-46	Species	Bacillota	34	3	0	27	3	4
AF12-19	Genus	Bacillota	10	0	0	26	3	4
AF12-28	Genus	Bacillota	11	0	0	29	2	4
AF12-30	Species	Bacillota	22	0	0	31	5	4
AF12-41	Species	Bacillota	12	0	0	28	2	4
AF12-42	Species	Bacillota	34	0	0	17	4	4
AF12-8A-LB	Species	Actinomycetota	73	0	0	26	1	4
AF13-16	Genus	Bacillota	166	0	0	32	11	12
AF13-25	Species	Bacillota	63	0	0	26	4	7
AF13-34	Species	Actinomycetota	61	0	0	26	2	8
AF13-35	Species	Bacillota	53	0	0	18	3	3
AF13-37	Genus	Bacillota	82	0	0	25	4	4
AF13-41	Species	Actinomycetota	61	0	0	26	2	8
AF14-14AC	Species	Bacteroidota	162	2	0	102	9	19
AF14-42	Species	Bacteroidota	221	4	0	59	16	13
AF14-59	Species	Bacteroidota	249	7	0	56	9	19
AF15-20	Species	Bacillota	21	0	0	22	3	4
AF15-41	Genus	Bacillota	36	0	0	16	1	7
AF15-49	Family	Bacillota	33	0	0	21	1	6
AF16-14LB	Genus	Actinomycetota	34	0	0	28	3	6
AF16-22	Species	Bacillota	59	0	0	19	2	8
AF17-6LB	Species	Bacillota	60	0	0	19	5	13
AF18-12LB	Species	Bacillota	50	0	0	22	2	9
AF18-15LB	Species	Bacillota	45	0	0	17	3	6
AF18-22	Species	Bacillota	39	0	0	10	2	5
AF18-29	Species	Bacillota	59	0	0	16	5	13
AF18-3	Species	Bacillota	23	0	0	13	7	5
AF18-31LB	Genus	Bacillota	19	0	0	27	3	5
AF18-33LB	Genus	Actinomycetota	34	0	0	28	3	2
AF18-40	Species	Bacillota	47	0	0	22	3	6
AF18-46	Species	Bacillota	24	1	0	15	2	4
AF18-52	Species	Bacteroidota	233	5	0	58	8	20
AF18-8LB	Genus	Actinomycetota	34	0	0	32	3	1
AF19-13LB	Species	Bacillota	99	1	0	30	4	8
AF19-1AC	Species	Bacteroidota	114	46	0	47	18	9
AF19-1LB	Genus	Actinomycetota	27	0	0	34	4	2
AF19-21	Genus	Bacillota	99	1	0	20	4	7
AF19-22AC	Species	Bacillota	171	0	0	29	5	13
AF19-24AC	Genus	Bacillota	35	0	0	22	8	5
AF19-3LB	Species	Bacteroidota	156	3	0	50	11	14
AF19-9LB	Species	Bacillota	64	4	0	34	10	7
AF20-12LB	Species	Bacillota	65	0	0	31	4	5
AF20-18LB	Family	Bacillota	44	0	0	30	3	6
AF20-20AC	Species	Actinomycetota	75	0	0	27	1	5
AF21-11	Species	Bacillota	58	0	0	16	5	12
AF21-18	Genus	Bacillota	5	0	0	14	1	0
AF21-27	Species	Actinomycetota	59	0	0	30	0	13
AF21-8LB	Species	Bacillota	43	0	0	22	4	7
AF22-2LB	Family	Bacillota	52	0	0	33	3	8
AF22-3AC	Species	Bacteroidota	435	33	0	77	31	33
AF22-5LB	Species	Bacillota	77	0	0	31	3	5
AF22-8LB	Genus	Bacillota	13	0	0	17	2	2
AF23-2	Genus	Actinomycetota	30	0	0	29	4	2
AF23-6	Genus	Actinomycetota	27	0	0	35	4	2
AF23-6LB	Genus	Bacillota	36	0	0	11	1	8
AF24-10LB	Species	Bacillota	44	0	0	41	3	6
AF24-12	Genus	Bacteroidota	113	6	0	38	15	10
AF24-13	Species	Bacillota	58	3	0	37	8	8
AF24-19	Species	Bacillota	93	0	0	18	4	11
AF24-19AC	Species	Bacillota	16	0	0	9	2	3
AF24-19LB	Species	Bacteroidota	299	30	0	84	23	31
AF24-2	Species	Bacteroidota	144	15	0	28	12	10
AF24-20AC	Species	Bacteroidota	148	14	0	41	9	10
AF24-21	Species	Bacillota	26	0	0	24	9	8
AF24-28LB	Species	Bacteroidota	343	50	0	79	27	22
AF24-2LB	Species	Bacillota	15	0	0	29	3	4
AF24-32LB	Genus	Bacillota	80	0	0	21	5	4
AF24-4	Species	Bacillota	62	0	0	32	6	5
AF24-9LB	Species	Bacillota	64	0	0	25	6	13
AF25-13LB	Family	Bacillota	48	0	0	30	4	7
AF25-15LB	Family	Bacillota	48	0	0	30	4	7
AF25-17LB	Species	Bacteroidota	173	3	0	51	16	16
AF25-18	Species	Bacteroidota	250	16	0	108	18	17
AF25-2LB	Genus	Actinomycetota	25	0	0	31	5	2
AF25-5LB	Species	Bacteroidota	169	3	0	51	16	16
AM10-21B	Genus	Bacteroidota	133	31	0	46	18	17
AM10-27	Genus	Actinomycetota	28	0	0	16	3	2
AM10-31	Family	Bacillota	25	0	0	20	2	3
AM10-38	Species	Bacillota	35	0	0	31	5	4
AM11-49	Species	Bacillota	46	0	1	46	7	7
AM12-20	Species	Actinomycetota	69	0	0	31	0	13
AM12-30	Species	Pseudomonadota	42	4	4	46	9	7
AM12-57B	Species	Bacillota	68	11	0	54	16	17
AM12-9	Species	Actinomycetota	43	0	0	22	2	13
AM13-9	Species	Bacillota	40	1	1	32	4	5
AM14-19	Species	Bacillota	35	8	0	34	10	8
AM15-15	Species	Bacteroidota	337	29	0	53	29	36
AM15-16	Species	Bacteroidota	167	2	0	100	9	20
AM16-14	Species	Bacteroidota	27	0	0	35	1	2
AM16-15	Species	Bacteroidota	112	1	0	54	5	10
AM16-34	Species	Bacillota	52	0	0	18	3	5
AM17-31	Species	Bacillota	105	3	1	27	9	11
AM17-47	Species	Bacteroidota	121	0	0	93	12	13
AM18-29	Species	Actinomycetota	36	0	0	21	2	14
AM20-6	Species	Actinomycetota	74	0	0	26	1	6
AF13-3LB	Species	Actinomycetota	54	0	0	24	4	10
AF22-12AC	Species	Bacillota	75	2	0	55	9	6
AF22-8AC	Family	Bacillota	52	0	0	33	3	8
AM16-33	Species	Bacteroidota	24	0	0	41	1	2
AM18-12AC	Species	Actinomycetota	37	0	0	21	2	14
AM18-26	Species	Bacillota	29	0	0	20	4	5
AM20-38	Species	Pseudomonadota	44	0	3	55	9	8
AM32-2	Genus	Bacillota	32	0	0	36	6	4
OF01-19	Species	Bacillota	71	0	0	17	6	7
OF01-1AC	Species	Bacillota	18	0	0	27	4	8
OF01-20	Genus	Bacillota	287	5	0	50	10	10
OF01-2	Species	Actinomycetota	72	0	0	27	1	5
OF01-2LB	Genus	Bacillota	53	0	0	24	8	5
OF01-4LB	Genus	Bacillota	177	0	0	32	9	16
OF01-6	Species	Bacillota	75	0	0	17	8	14
OF02-3LB	Species	Bacteroidota	380	56	0	66	31	20
OF02-4LB	Species	Bacillota	62	0	0	22	3	27
OF02-6	Species	Bacillota	56	0	0	33	4	6
OF02-8	Species	Bacteroidota	153	16	0	67	8	16
OM02-34	Species	Bacillota	79	0	0	18	9	14
OM03-2	Species	Bacillota	19	0	0	28	2	3
OM04-7	Species	Bacillota	12	0	0	41	3	4
OM05-10BH	Species	Bacillota	66	0	0	23	2	8
OM05-12	Family	Bacteroidota	108	22	0	40	10	12
OM05-6BH	Genus	Bacillota	55	0	0	22	1	10
OM05-7AA	Species	Actinomycetota	42	0	0	31	3	6
OM05-8AA	Species	Bacillota	58	0	0	27	5	11
OM05-9	Genus	Bacillota	32	0	0	13	2	7
OM05-9BH	Genus	Bacillota	55	0	0	22	0	10
TF05-10AC	Species	Bacteroidota	243	20	0	104	23	17
TF05-17AC	Species	Bacillota	87	2	0	22	8	6
TF05-5AC	Species	Bacillota	288	10	0	41	8	14
TF06-15AC	Species	Bacillota	14	0	0	38	2	4
TF06-40	Genus	Bacteroidota	122	13	0	35	13	9
TF06-6	Species	Pseudomonadota	66	2	4	55	9	10
TF06-6AC	Genus	Actinomycetota	24	0	0	33	5	1
TF07-31	Species	Actinomycetota	58	0	0	25	3	9
TM04-17	Species	Actinomycetota	77	1	0	32	3	9
TM04-24	Species	Bacillota	35	0	0	19	4	4
TM04-29	Genus	Actinomycetota	27	0	0	24	5	2
TM05-38	Genus	Actinomycetota	28	0	0	33	3	2
TM05-53	Genus	Bacillota	32	1	0	24	2	2
TM06-10	Species	Actinomycetota	41	0	0	22	2	13
TM06-18	Genus	Bacillota	33	0	0	37	6	4
TM06-4	Species	Actinomycetota	66	0	0	25	0	10
TM06-51	Species	Actinomycetota	71	0	0	24	0	15
AF21-1AC	Genus	Bacillota	16	0	0	24	6	3
AM16-23	Genus	Bacillota	11	0	0	30	3	4
AM16-50	Species	Bacteroidota	142	7	0	42	10	15
AM17-37	Species	Pseudomonadota	44	0	1	48	5	7
AM18-17	Species	Bacteroidota	149	30	0	61	14	16
AM18-35	Species	Bacillota	17	0	0	7	1	3
AM20-15AC	Genus	Actinomycetota	29	0	0	27	4	2
AM20-9-6.0	Species	Actinomycetota	69	0	0	26	1	6
AM25-11LB	Species	Bacillota	43	2	0	18	5	7
AM25-18LB	Species	Fusobacteriota	24	8	0	32	5	3
AM25-21AC	Species	Bacillota	20	0	0	24	6	3
AM27-11LB	Species	Bacillota	64	0	0	20	3	6
AM27-12LB	Species	Bacillota	46	0	0	20	4	4
AM27-2	Species	Bacteroidota	335	30	0	61	31	32
AM27-27	Species	Bacillota	64	0	0	18	3	6
AM27-31LB	Species	Bacillota	59	0	0	23	2	6
AM27-36	Species	Bacillota	16	0	0	7	1	3
AM27-36LB	Genus	Bacillota	20	0	0	31	2	5
AM27-4	Species	Bacillota	33	0	0	30	5	8
AM28-14AC	Species	Pseudomonadota	74	2	2	53	8	8
AM28-20	Species	Bacillota	41	0	0	37	5	8
AM28-25	Species	Bacillota	13	0	0	7	1	3
AM28-27	Species	Bacillota	102	0	0	32	6	9
AM28-36	Species	Bacillota	101	0	0	32	6	9
AM28-8LB	Species	Bacillota	23	0	0	14	8	5
AM29-1	Species	Bacillota	85	0	0	18	4	12
AM29-10LB	Species	Bacillota	83	0	0	16	4	11
AM29-11AC	Species	Bacillota	20	0	0	30	3	5
AM29-17AC	Species	Bacillota	21	0	0	22	7	3
AM29-19LB	Species	Bacillota	82	0	0	18	4	11
AM29-1AC	Species	Bacteroidota	202	5	0	63	12	21
AM29-2	Species	Bacteroidota	195	16	0	106	16	14
AM29-29	Species	Bacillota	114	1	0	23	4	6
AM29-2AC	Species	Bacteroidota	156	3	0	50	11	14
AM29-4LB	Species	Bacteroidota	156	3	0	50	11	14
AM29-5AC	Species	Bacillota	83	0	0	18	4	11
AM30-21	Species	Bacteroidota	60	0	0	46	2	10
AM32-10AC	Species	Bacillota	41	0	0	40	3	5
AM32-19	Species	Bacillota	16	0	0	7	1	3
AM34-11AC	Genus	Bacillota	15	0	0	22	4	5
AM34-8	Species	Pseudomonadota	47	0	4	51	9	6
OF01-12	Species	Actinomycetota	77	0	0	27	1	6
OF01-16	Species	Actinomycetota	62	0	0	26	2	10
OF01-3	Species	Bacillota	17	0	0	9	1	5
OF02-3AC	Species	Bacillota	71	0	0	31	3	3
OM03-4	Species	Bacteroidota	178	4	0	62	12	15
OM04-5	Genus	Actinomycetota	23	0	0	30	4	2
OM05-6	Species	Bacillota	113	0	0	32	7	10
TM06-30	Species	Bacteroidota	338	29	0	59	33	32
AF02-36-1	Species	Actinomycetota	66	0	0	28	1	6
AF02-46-1	Genus	Actinomycetota	28	0	0	29	4	2
AF03-10	Species	Actinomycetota	65	0	0	28	3	8
AF03-13	Species	Bacillota	30	0	0	23	1	2
AF03-20	Species	Actinomycetota	64	0	0	28	3	8
AF03-26	Species	Bacteroidota	282	31	0	95	25	31
AF03-27	Species	Actinomycetota	64	0	0	28	3	8
AF03-28	Species	Actinomycetota	77	0	0	31	1	8
AF04-12	Species	Bacteroidota	182	13	0	90	16	15
AF04-13	Species	Actinomycetota	65	0	0	31	2	9
AF04-15	Species	Bacillota	55	4	0	35	8	7
AF04-22	Species	Bacteroidota	200	4	0	59	11	17
AF04-24	Genus	Actinomycetota	29	0	0	30	5	2
AF04-25	Species	Bacteroidota	197	14	0	96	17	14
AF04-45	Species	Bacillota	22	0	0	15	3	4
AF04-47	Species	Bacillota	4	0	0	18	2	0
AF05-16	Species	Actinomycetota	58	0	0	25	2	9
AF05-2	Species	Actinomycetota	58	0	0	25	2	9
AF05-25	Species	Bacillota	27	0	1	41	9	3
AF05-4	Species	Bacteroidota	98	38	0	52	16	5
AF05-8-2	Genus	Actinomycetota	29	0	0	24	5	3
AF05-9	Genus	Actinomycetota	29	0	0	24	5	3
AF06-14	Species	Bacillota	30	7	0	28	10	8
AF06-19	Species	Bacillota	66	0	0	23	6	14
AF09-1A	Species	Bacillota	95	0	0	23	8	11
AF10-13	Species	Bacillota	48	0	0	28	6	4
AF10-17	Genus	Bacteroidota	123	13	0	35	14	12
AF10-23	Species	Bacillota	30	0	0	36	4	6
AF10-31	Species	Bacillota	22	0	0	21	2	4
AF11-11	Genus	Actinomycetota	21	0	0	23	3	2
AF19-2	Species	Bacteroidota	81	35	0	49	13	6
AF20-7	Species	Bacillota	14	0	0	34	3	4
AF33-11BH	Species	Bacillota	66	0	0	25	5	5
AF35-8	Species	Bacillota	58	0	0	28	3	10
AF36-18BH	Genus	Bacillota	96	3	0	39	7	8
AF36-2BH	Species	Bacillota	68	0	0	26	4	11
AF36-4	Genus	Bacillota	49	0	0	21	3	17
AF36-5BH	Genus	Bacillota	36	0	0	20	3	14
AF36-7BH	Species	Bacillota	32	7	0	34	10	8
AF37-5	Genus	Bacillota	44	0	0	19	3	17
AF37-5AT	Genus	Bacillota	12	0	0	22	3	4
AM10-2	Species	Actinomycetota	71	0	0	27	1	10
AM11-10	Species	Actinomycetota	72	0	0	38	1	10
AM17-27	Species	Pseudomonadota	68	2	4	43	7	8
AM17-51	Species	Bacillota	74	2	0	24	2	14
AM18-10LB-B	Species	Bacillota	29	0	0	20	4	5
AM27-16	Species	Bacillota	63	0	0	26	3	4
AM27-28	Species	Bacillota	15	0	0	34	2	4
AM28-10	Species	Bacillota	102	0	0	32	6	9
AM28-20LB	Species	Bacillota	15	0	0	34	3	4
AM29-13	Species	Bacillota	69	0	0	25	4	10
AM30-13AC	Species	Bacillota	66	0	0	31	6	12
AM32-8LB	Species	Bacillota	58	0	0	33	5	7
AM33-14BH	Species	Bacillota	4	0	0	28	3	0
AM34-10LB	Species	Bacillota	27	0	0	22	2	9
AM34-3LB	Species	Bacillota	16	0	0	27	3	4
AM36-17	Species	Bacillota	67	0	0	25	4	5
AM36-18	Species	Bacillota	26	0	0	26	2	9
AM36-2AC	Species	Actinomycetota	70	0	0	27	1	5
AM37-13AC	Species	Bacillota	36	0	0	30	4	5
AM39-7BH	Species	Bacillota	52	0	0	34	4	5
AM40-7BH	Species	Bacillota	41	0	0	21	3	14
AM42-11AC	Species	Bacillota	55	0	0	34	4	5
AM42-13AC	Species	Bacillota	23	0	0	22	2	3
AM42-24	Species	Bacteroidota	89	12	0	36	8	8
AM42-5AC	Genus	Bacillota	15	0	0	14	1	3
AM42-8	Species	Bacillota	16	0	0	22	3	3
AM43-2AT	Species	Bacillota	37	0	0	32	6	8
OM04-13BH	Species	Bacillota	64	0	0	26	5	4
OM06-36AC	Species	Bacillota	68	4	0	19	3	36
OM06-9	Species	Bacillota	39	0	0	33	6	8
OM08-24	Genus	Bacillota	26	0	0	22	1	8
TF05-17	Species	Bacteroidota	25	2	0	34	1	2
TF08-15	Genus	Bacillota	73	2	0	39	8	7
TF11-13	Species	Bacillota	52	0	0	19	1	8
TF11-2AC	Species	Bacillota	61	0	0	28	4	5
TM09-5AC	Species	Bacillota	29	0	0	24	2	9
TM10-10	Species	Bacillota	57	0	0	25	5	10
TM10-1	Species	Actinomycetota	76	0	0	28	1	5
AF15-25	Genus	Bacteroidota	114	5	0	40	12	13
AF18-38	Species	Bacillota	28	0	0	20	5	12
AF18-47	Species	Bacillota	27	6	0	34	11	9
AF19-17	Species	Bacillota	21	0	0	13	6	5
AF19-29	Species	Bacillota	62	0	0	28	4	4
AF19-3	Species	Bacillota	68	0	0	25	3	10
AF19-34	Species	Bacillota	85	0	0	39	2	7
AF19-4LB	Species	Bacillota	85	0	0	18	4	12
AF20-13LB	Species	Bacteroidota	194	5	0	58	9	13
AF20-17LB	Genus	Bacillota	11	0	0	29	2	4
AF21-42	Species	Bacillota	24	0	0	39	1	2
AF24-6AC	Species	Bacillota	32	0	0	46	5	7
AF25-15	Species	Bacillota	63	0	0	31	5	12
AF25-25	Species	Bacillota	88	4	1	45	17	19
AF26-2	Species	Bacillota	107	1	0	33	4	8
AF26-25AA	Species	Bacillota	59	0	0	17	5	12
AF27-5AA	Species	Bacillota	15	0	0	33	2	4
AF27-8	Species	Bacillota	50	0	0	17	4	4
AF31-14AC	Species	Bacillota	48	0	0	36	4	6
AF32-7AC	Species	Bacillota	14	0	0	29	3	4
AF32-8AC	Species	Bacillota	36	0	0	27	3	4
AF34-35BH	Genus	Bacillota	37	0	0	21	4	14
AF36-10BH	Species	Bacillota	60	0	0	25	4	9
AF36-11AT	Species	Bacillota	42	0	0	35	3	4
AF36-15AT	Genus	Bacillota	19	0	0	19	4	4
AF36-15BH	Species	Bacillota	4	1	0	20	2	0
AF36-20BH	Species	Bacillota	4	0	0	18	2	0
AF37-2	Species	Bacillota	65	0	0	28	3	8
AF38-13	Genus	Bacillota	47	0	0	17	3	7
AM11-2	Species	Actinomycetota	57	0	0	29	1	9
AM11-5	Species	Actinomycetota	58	0	0	29	1	9
AM16-49B	Species	Bacteroidota	178	16	0	73	8	20
AM18-2AC	Species	Bacillota	49	0	0	38	3	6
AM39-30AC	Genus	Actinomycetota	29	0	0	26	3	6
AM42-10AC	Species	Bacillota	73	0	0	26	5	6
AM42-17AT	Species	Bacillota	56	0	0	33	5	9
AM43-2	Species	Bacillota	36	0	0	22	2	11
AM43-5AT	Species	Bacillota	33	0	0	29	3	4
AM44-1AT	Species	Bacillota	64	0	0	35	6	11
OF03-18AA	Genus	Bacillota	15	0	0	25	2	4
OF05-25	Species	Actinomycetota	47	1	0	21	5	3
OM05-3AA	Species	Bacillota	59	0	0	27	5	11
OM05-6AA	Species	Bacillota	59	0	0	27	5	11
OM07-5	Family	Bacillota	29	0	0	20	1	3
TF05-26B-4	Species	Actinomycetota	2	0	0	34	2	0
TF12-12	Species	Bacillota	25	0	0	13	6	5
TM09-18AC	Species	Bacillota	29	0	0	24	2	9
AF25-19	Species	Bacillota	57	0	0	16	5	11
AF27-11BH	Species	Bacillota	39	0	0	28	4	4
AF28-13AC	Species	Bacillota	46	0	0	33	3	4
AF34-12	Species	Bacillota	58	0	0	20	6	12
AF37-3AC	Species	Bacillota	23	0	0	17	2	9
AM17-19	Species	Bacteroidota	144	4	0	120	6	16
AM18-10	Genus	Actinomycetota	21	0	0	18	4	2
AM18-15	Species	Bacillota	67	0	0	24	6	4
AM23-9LB	Species	Bacillota	61	0	0	26	3	9
AM28-15LB	Species	Bacillota	65	0	0	34	4	8
AM28-39	Species	Bacillota	13	0	0	11	6	2
AM29-12LB	Species	Bacillota	62	0	0	22	5	4
AM29-15	Family	Bacillota	80	1	0	15	6	8
AM32-13AC	Species	Bacillota	27	0	0	24	2	9
AM33-4BH	Genus	Actinomycetota	28	0	0	30	5	2
AM34-10	Genus	Actinomycetota	28	0	0	21	3	2
AM37-1AC	Species	Bacillota	122	0	0	57	9	9
AM37-3BH	Species	Bacillota	29	8	0	34	11	8
AM42-1	Species	Bacillota	59	0	0	33	5	8
AM42-36	Family	Bacillota	31	0	0	18	1	6
AM43-6	Species	Bacillota	59	0	0	16	5	12
AM44-1	Species	Bacillota	24	0	0	22	4	3
AM44-1BH	Genus	Bacillota	5	0	0	29	5	2
OF01-15LB	Species	Fusobacteriota	8	0	0	41	4	1
OF04-15BH	Genus	Bacteroidota	89	0	0	41	5	10
OM04-11BH	Species	Bacillota	43	0	0	26	6	5
OM04-12BH	Family	Bacillota	65	0	0	49	9	6
OM06-11	Genus	Bacteroidota	115	9	0	41	16	11
OM06-16AC	Species	Bacteroidota	139	6	0	40	12	14
OM07-17	Species	Bacillota	58	0	0	17	5	12
OM08-1	Species	Bacillota	16	0	0	32	5	4
OM08-11AC	Species	Bacillota	85	0	0	34	8	6
OM08-11BH	Genus	Bacillota	24	1	0	14	3	3
OM08-17AT	Species	Bacillota	15	0	2	29	2	2
OM08-19	Species	Bacillota	62	0	0	25	4	8
OM08-7	Genus	Bacillota	75	0	0	37	3	5
TF07-34	Species	Actinomycetota	56	0	0	25	3	9
TF08-14	Species	Actinomycetota	28	0	0	16	5	3
TF09-1AT	Genus	Actinomycetota	28	0	0	21	3	3
TF09-3AT	Species	Bacillota	27	0	0	22	4	9
TF10-10	Species	Bacillota	51	0	0	28	3	9
TF11-7	Species	Bacillota	34	0	0	18	3	14
TF12-19AC	Species	Bacillota	25	0	0	26	2	9
TF12-2	Species	Bacillota	58	0	0	17	6	11
TM04-48B	Species	Actinomycetota	71	1	0	32	2	9
TM09-10	Genus	Bacillota	85	0	0	52	2	9
TM10-16AC	Species	Bacillota	15	0	0	7	1	3
TM10-21	Species	Bacillota	26	0	0	22	2	8
AF27-24BH	Species	Bacillota	64	0	0	25	4	10
AF27-2AA	Genus	Bacillota	13	0	0	26	5	5
AF27-30	Species	Bacteroidota	153	12	0	41	13	16
AF27-3	Species	Bacillota	71	0	0	14	4	10
AF27-33	Species	Bacteroidota	373	53	0	70	32	23
AF27-4BH	Species	Bacillota	98	2	0	18	3	14
AF27-9	Species	Bacillota	57	3	0	43	8	8
AF28-11	Species	Bacteroidota	158	3	0	50	14	15
AF28-12	Genus	Bacillota	11	0	0	20	3	5
AF28-13	Species	Bacillota	102	0	0	23	7	14
AF28-15	Species	Bacillota	63	0	0	29	9	6
AF28-2	Species	Bacteroidota	295	35	0	98	20	27
AF28-24B	Species	Bacillota	102	0	0	26	6	14
AF28-4AC	Species	Actinomycetota	62	0	0	25	0	16
AF28-5AC	Genus	Actinomycetota	24	0	0	33	4	2
AF28-7	Species	Bacteroidota	193	15	0	89	17	13
AF29-11	Species	Bacteroidota	206	12	0	59	14	13
AF29-11BH	Species	Bacillota	44	1	0	35	3	4
AF29-12	Species	Bacteroidota	341	48	0	72	28	22
AF29-13	Species	Bacteroidota	196	16	0	91	19	12
AF29-16	Species	Bacillota	33	0	0	40	5	6
AF29-16BH	Genus	Bacillota	19	0	0	36	2	4
AF29-17	Species	Bacteroidota	431	37	0	101	31	36
AF29-19	Genus	Bacteroidota	117	9	0	39	15	12
AF29-2	Species	Bacillota	31	0	0	23	4	3
AF29-2BH	Species	Bacillota	47	0	0	40	3	6
AF29-3BH	Species	Bacillota	60	0	0	28	4	10
AF29-4	Species	Bacillota	74	3	0	38	7	7
AF29-7AC	Genus	Actinomycetota	30	0	0	33	4	2
AF30-11	Species	Actinomycetota	64	0	0	31	2	9
AF30-12	Species	Actinomycetota	66	0	0	31	2	9
AF30-12BH	Species	Bacillota	43	0	0	36	5	6
AF30-3	Species	Bacillota	60	0	1	19	11	26
AF31-1	Species	Bacillota	70	3	0	53	9	8
AF31-11	Genus	Actinomycetota	35	0	0	22	4	1
AF31-11BH	Species	Pseudomonadota	45	0	1	42	7	9
AF31-13BH	Species	Bacillota	17	0	1	33	3	3
AF31-14BH	Species	Bacillota	69	0	0	17	4	10
AF31-16BH	Genus	Bacillota	82	0	0	30	6	4
AF31-17	Species	Bacteroidota	135	7	0	45	11	15
AF31-17AC	Species	Bacillota	14	0	0	22	3	4
AF31-1BH	Species	Bacillota	54	0	0	28	3	7
AF31-21AC	Species	Bacillota	110	0	0	58	10	10
AF31-23	Species	Bacteroidota	330	32	0	57	32	36
AF31-27BH	Species	Bacillota	50	0	0	14	6	3
AF31-28B-AC	Species	Bacteroidota	157	13	0	37	12	12
AF31-3	Species	Bacteroidota	210	15	0	91	17	16
[truncated: 1,325 more rows]
