# Supplementary material for: The genomic landscape of reference genomes of cultivated human gut bacteria
Source: Nat Commun. 2023 Mar 25;14:1663. doi: 10.1038/s41467-023-37396-x (PMC10039858; doi:10.1038/s41467-023-37396-x)
Supplement: Supplementary file 4 — Supplementary Data 1–11 [file 41467_2023_37396_MOESM4_ESM.zip › STable/Supplementary Data 6.xlsx]

## Sheet: Pathway
	Chain reactions refer to KEGG map00500
Cellulose_pathway_1	Cellulose > Cellodextrin > D-Glucose
Cellulose_pathway_2	Cellulose > Cellodextrin > Cellobiose > D-Glucose
Cellulose_pathway_3	Cellulose > Cellobiose > D-Glucose
	Chain reactions refer to KEGG map00051
Inulin_pathway_1	Inulin/Fructan > D-Fructose > D-Sorbitol > D-Glucose
Inulin_pathway_2	Inulin/Fructan > D-Fructose > D-Glucose
	Chain reactions refer to KEGG map00010, KEGG map00040 and KEGG map00520
Pectin_pathway	((Poly(1,4-alpha-D-galacturonide) > Poly(1,4-alpha-D-galacturonate)(n) > Unsaturated digalacturonate > 5-Dehydro-4-deoxy-D-glucuronate > (4s)-4,6-Dihydroxy-2,5-dioxohexanoate > 2-Dehydro-3-deoxy-D-gluconate > D-Mannonate > D-Fructuronate) or ((Poly(1,4-alpha-D-galacturonide) > Poly(1,4-alpha-D-galacturonate)(n)) and ((Poly(1,4-alpha-D-galacturonate)(n) > Digalacturonate > D-Galacturonate) or (Pol…
	Chain reactions refer to KEGG map00620
Acetate_pathway_1	Pyruvate > Acetate
Acetate_pathway_2	Pyruvate > Acetyl-P > Acetate
Acetate_pathway_3	Pyruvate > L-Lactate > Acetate
Acetate_pathway_4	Pyruvate > D-Lactate > L-Lactate > Acetate
Acetate_pathway_5	((Pyruvate > Acetyl-CoA) or (Pyruvate > 2-Hydroxy-ethyl-ThPP > S-Acetyl-dihydrolipoamide-E > Actyl-CoA)) and (Acetyl-CoA > Acetyl-P > Acetate)
Acetate_pathway_6	((Pyruvate > Acetyl-CoA) or (Pyruvate > 2-Hydroxy-ethyl-ThPP > S-Acetyl-dihydrolipoamide-E > Acetyl-CoA)) and ((Acetyl-CoA > Acetate) or (Acetyl-CoA > Acetyladenylate > Acetate) or (Acetyl-CoA > Acetaldehyde > Acetate))
	Chain reactions refer to KEGG map00620 and KEGG map00640
Propionate_pathway_1	((Pyruvate > Acetyl-CoA) or (Pyruvate > 2-Hydroxy-ethyl-ThPP > S-Acetyl-dihydrolipoamide-E > Actyl-CoA)) and (Acetyl-Coa > Malonyl-CoA > 3-Oxo-propionyl-CoA > 3-Hydroxy-propionyl-CoA > Acryloyl-CoA > Propanoyl-CoA) and ((Propanoyl-CoA > Propanoate) or (Propanoyl-CoA > Propanoylphosphate > Propanoate) or (Propanoyl-CoA > Propionyl-adenylate > Propanoate) or (Propanoyl-CoA > 2-Oxobutanoate > Propan…
Propionate_pathway_2	((((Pyruvate > Acetyl-CoA) or (Pyruvate > 2-Hydroxy-ethyl-ThPP > S-Acetyl-dihydrolipoamide-E > Acetyl-CoA)) and (Acetyl-CoA > Malate > Fumarate > Succinate)) or ((Pyruvate > Oxaloacetate > Malate > Fumarate > Succinate) or (Pyruvate > Malate > Fumarate > Succinate))) and (Succinate > Succinyl-CoA > (R)-Methyl-malonyl-coa > (S)-2-Methyl-malonyl-CoA > Propanoyl-CoA) and ((Propanoyl-CoA > Propanoate…
	Chain reactions refer to KEGG map00620 and KEGG map00650
Butyrate_pathway_1	(Pyruvate > Acetyl-CoA > Acetoacetyl-CoA) and ((Acetoacetyl-CoA > (S)-3-Hydroxy-butanoyl-CoA > Crotonoyl-CoA) or (Acetoacetyl-CoA > (R)-3-Hydroxy-butanoyl-CoA > Crotonoyl-CoA) or (Acetoacetyl-CoA > (S)-3-Hydroxy-butanoyl-CoA > (R)-3-Hydroxy-butanoyl-CoA > Crotonoyl-CoA) or (Acetoacetyl-CoA > (R)-3-Hydroxy-butanoyl-CoA > (S)-3-Hydroxy-butanoyl-CoA > Crotonoyl-CoA) or (Acetoacetyl-CoA > Acetoacetat…
Butyrate_pathway_2	((((Pyruvate > Acetyl-CoA) or (Pyruvate > 2-Hydroxy-ethyl-ThPP > S-Acetyl-dihydrolipoamide-E > Acetyl-CoA)) and (Acetyl-CoA > Malate > Fumarate > Succinate)) or ((Pyruvate > Oxaloacetate > Malate > Fumarate > Succinate) or (Pyruvate > Malate > Fumarate > Succinate))) and (Succinate > Succinyl-CoA > Succinate semialdehyde > 4-Hydroxy-butanoate > 4-Hydroxy-butanoyl-CoA > Crotonoyl-CoA) and ((Croton…

## Sheet: Cellulose
Path_1	Cellulose > Cellodextrin > D-Glucose
Path_2	Cellulose > Cellodextrin > Cellobiose > D-Glucose
Path_3	Cellulose > Cellobiose > D-Glucose
complete, path is complete; no, path is not complete; EC, the numbers of all enzymes in this path.
Strain (1576/3324, 47%)	Path_1	EC	Path_2	EC	Path_3	EC	Genus
AF01-22	complete	3.2.1.4|3.2.1.21	complete	3.2.1.4|3.2.1.21|2.4.1.20	no	3.2.1.21|2.4.1.20	Escherichia
AF02-29	complete	3.2.1.4|3.2.1.21	complete	3.2.1.4|3.2.1.21	no	3.2.1.21	Clostridium
AF02-30	complete	3.2.1.4|3.2.1.21	complete	3.2.1.4|3.2.1.21	no	3.2.1.21	Bifidobacterium
AF02-36-1	complete	3.2.1.4|3.2.1.21	complete	3.2.1.4|3.2.1.21	no	3.2.1.21	Bifidobacterium
AF02-37	complete	3.2.1.4|3.2.1.21	complete	3.2.1.4|3.2.1.21|2.4.1.20	no	3.2.1.21|2.4.1.20	Phocaeicola
AF02-6	complete	3.2.1.4|3.2.1.21	complete	3.2.1.4|3.2.1.21|2.4.1.20	no	3.2.1.21|2.4.1.20	Bacteroides
AF02-8	complete	3.2.1.4|3.2.1.21	complete	3.2.1.4|3.2.1.21|2.4.1.20	no	3.2.1.21|2.4.1.20	Bifidobacterium
AF03-11	complete	3.2.1.4|3.2.1.21	complete	3.2.1.4|3.2.1.21|2.4.1.20	no	3.2.1.21|2.4.1.20	Lactococcus
AF03-13	complete	3.2.1.4|3.2.1.21	complete	3.2.1.4|3.2.1.21|2.4.1.20	no	3.2.1.21|2.4.1.20	Weissella
AF03-15	complete	3.2.1.4|3.2.1.21	complete	3.2.1.4|3.2.1.21|2.4.1.20	no	3.2.1.21|2.4.1.20	Enterococcus
AF03-26	complete	3.2.1.4|3.2.1.21	complete	3.2.1.4|3.2.1.21|2.4.1.20	no	3.2.1.21|2.4.1.20	Bacteroides
AF03-28	complete	3.2.1.4|3.2.1.21	complete	3.2.1.4|3.2.1.21	no	3.2.1.21	Bifidobacterium
AF04-17	complete	3.2.1.4|3.2.1.21	complete	3.2.1.4|3.2.1.21|2.4.1.20	no	3.2.1.21|2.4.1.20	Bacteroides
AF04-22B	complete	3.2.1.4|3.2.1.21	complete	3.2.1.4|3.2.1.21|2.4.1.20	no	3.2.1.21|2.4.1.20	Bacteroides
AF04-22	complete	3.2.1.4|3.2.1.21	complete	3.2.1.4|3.2.1.21|2.4.1.20	no	3.2.1.21|2.4.1.20	Bacteroides
AF04-42-1B	complete	3.2.1.4|3.2.1.21	complete	3.2.1.4|3.2.1.21|2.4.1.20	no	3.2.1.21|2.4.1.20	Bacteroides
AF04-46	complete	3.2.1.4|3.2.1.21	complete	3.2.1.4|3.2.1.21|2.4.1.20	no	3.2.1.21|2.4.1.20	Bacteroides
AF04-49-2	complete	3.2.1.4|3.2.1.21	complete	3.2.1.91|3.2.1.4|3.2.1.21|2.4.1.20	complete	3.2.1.91|3.2.1.21|2.4.1.20	Bacillus
AF05-12B	complete	3.2.1.4|3.2.1.21	complete	3.2.1.4|3.2.1.21|2.4.1.20	no	3.2.1.21|2.4.1.20	Escherichia
AF05-21	complete	3.2.1.4|3.2.1.21	complete	3.2.1.4|3.2.1.21	no	3.2.1.21	Bifidobacterium
AF05-26-1B	complete	3.2.1.4|3.2.1.21	complete	3.2.1.91|3.2.1.4|3.2.1.21	complete	3.2.1.91|3.2.1.21	Enterococcus
AF05-32B	complete	3.2.1.4|3.2.1.21	complete	3.2.1.4|3.2.1.21	no	3.2.1.21	Bifidobacterium
AF05-37B	complete	3.2.1.4|3.2.1.21	complete	3.2.1.4|3.2.1.21|2.4.1.20	no	3.2.1.21|2.4.1.20	Lactobacillus
AF05-38	complete	3.2.1.4|3.2.1.21	complete	3.2.1.91|3.2.1.4|3.2.1.21|2.4.1.20	complete	3.2.1.91|3.2.1.21|2.4.1.20	Bacillus
AF05-42B	no	3.2.1.21	complete	3.2.1.91|3.2.1.21	complete	3.2.1.91|3.2.1.21	Bifidobacterium
AF05-42	no	3.2.1.21	complete	3.2.1.91|3.2.1.21	complete	3.2.1.91|3.2.1.21	Bifidobacterium
AF06-11-1B	complete	3.2.1.4|3.2.1.21	complete	3.2.1.91|3.2.1.4|3.2.1.21	complete	3.2.1.91|3.2.1.21	Enterococcus
AF06-19	complete	3.2.1.4|3.2.1.21	complete	3.2.1.4|3.2.1.21|2.4.1.20	no	3.2.1.21|2.4.1.20	Agathobacter
AF06-26B	no	3.2.1.21	complete	3.2.1.91|3.2.1.21	complete	3.2.1.91|3.2.1.21	Bifidobacterium
AF06-45B	no	3.2.1.21	complete	3.2.1.91|3.2.1.21	complete	3.2.1.91|3.2.1.21	Bifidobacterium
AF07-11BB	complete	3.2.1.4|3.2.1.21	complete	3.2.1.4|3.2.1.21|2.4.1.20	no	3.2.1.21|2.4.1.20	Bacteroides
AF07-14B	complete	3.2.1.4|3.2.1.21	complete	3.2.1.4|3.2.1.21|2.4.1.20	no	3.2.1.21|2.4.1.20	Escherichia
AF07-19	complete	3.2.1.4|3.2.1.21	complete	3.2.1.4|3.2.1.21	no	3.2.1.21	Streptococcus
AF07-22B	complete	3.2.1.4|3.2.1.21	complete	3.2.1.4|3.2.1.21	no	3.2.1.21	Streptococcus
AF07-23B	complete	3.2.1.4|3.2.1.21	complete	3.2.1.4|3.2.1.21	no	3.2.1.21	Streptococcus
AF07-33B	complete	3.2.1.4|3.2.1.21	complete	3.2.1.4|3.2.1.21	no	3.2.1.21	Clostridium
AF07-5B	complete	3.2.1.4|3.2.1.21	complete	3.2.1.4|3.2.1.21	no	3.2.1.21	Streptococcus
AF07-6B	complete	3.2.1.4|3.2.1.21	complete	3.2.1.91|3.2.1.4|3.2.1.21|2.4.1.20	complete	3.2.1.91|3.2.1.21|2.4.1.20	Bacteroides
AF08-3	complete	3.2.1.4|3.2.1.21	complete	3.2.1.4|3.2.1.21|2.4.1.20	no	3.2.1.21|2.4.1.20	Lactobacillus
AF09-11A	complete	3.2.1.4|3.2.1.21	complete	3.2.1.4|3.2.1.21|2.4.1.20	no	3.2.1.21|2.4.1.20	Escherichia
AF09-11	complete	3.2.1.4|3.2.1.21	complete	3.2.1.4|3.2.1.21|2.4.1.20	no	3.2.1.21|2.4.1.20	Escherichia
AF09-26A	complete	3.2.1.4|3.2.1.21	complete	3.2.1.91|3.2.1.4|3.2.1.21|2.4.1.20	complete	3.2.1.91|3.2.1.21|2.4.1.20	Bacteroides
AF10-17	complete	3.2.1.4|3.2.1.21	complete	3.2.1.4|3.2.1.21|2.4.1.20	no	3.2.1.21|2.4.1.20	Prevotella
AF10-19C	complete	3.2.1.4|3.2.1.21	complete	3.2.1.4|3.2.1.21|2.4.1.20	no	3.2.1.21|2.4.1.20	Levilactobacillus
AF10-20	complete	3.2.1.4|3.2.1.21	complete	3.2.1.4|3.2.1.21|2.4.1.20	no	3.2.1.21|2.4.1.20	Eubacterium
AF10-23	complete	3.2.1.4|3.2.1.21	complete	3.2.1.4|3.2.1.21	no	3.2.1.21	Streptococcus
AF10-41	complete	3.2.1.4|3.2.1.21	complete	3.2.1.4|3.2.1.21|2.4.1.20	no	3.2.1.21|2.4.1.20	Clostridium
AF11-14	complete	3.2.1.4|3.2.1.21	complete	3.2.1.4|3.2.1.21|2.4.1.20	no	3.2.1.21|2.4.1.20	Prevotella
AF11-17H	no	3.2.1.21	complete	3.2.1.91|3.2.1.21|2.4.1.20	complete	3.2.1.91|3.2.1.21|2.4.1.20	Ligilactobacillus
AF11-18	complete	3.2.1.4|3.2.1.21	complete	3.2.1.4|3.2.1.21	no	3.2.1.21	Bifidobacterium
AF11-1HA	complete	3.2.1.4|3.2.1.21	complete	3.2.1.91|3.2.1.4|3.2.1.21	complete	3.2.1.91|3.2.1.21	Enterococcus
AF11-20	no	3.2.1.21	complete	3.2.1.91|3.2.1.21|2.4.1.20	complete	3.2.1.91|3.2.1.21|2.4.1.20	Ligilactobacillus
AF11-25B	no	3.2.1.21	complete	3.2.1.91|3.2.1.21	complete	3.2.1.91|3.2.1.21	Bifidobacterium
AF11-27H	no	3.2.1.21	complete	3.2.1.91|3.2.1.21|2.4.1.20	complete	3.2.1.91|3.2.1.21|2.4.1.20	Enterococcus
AF11-28HA	complete	3.2.1.4|3.2.1.21	complete	3.2.1.91|3.2.1.4|3.2.1.21	complete	3.2.1.91|3.2.1.21	Enterococcus
AF11-29H	no	3.2.1.21	complete	3.2.1.91|3.2.1.21|2.4.1.20	complete	3.2.1.91|3.2.1.21|2.4.1.20	Ligilactobacillus
AF11-2H	complete	3.2.1.4|3.2.1.21	complete	3.2.1.4|3.2.1.21	no	3.2.1.21	Streptococcus
AF11-32-H	no	3.2.1.21	complete	3.2.1.91|3.2.1.21|2.4.1.20	complete	3.2.1.91|3.2.1.21|2.4.1.20	Enterococcus
AF11-32H	no	3.2.1.21	complete	3.2.1.91|3.2.1.21|2.4.1.20	complete	3.2.1.91|3.2.1.21|2.4.1.20	Enterococcus
AF11-3H	complete	3.2.1.4|3.2.1.21	complete	3.2.1.4|3.2.1.21	no	3.2.1.21	Streptococcus
AF11-44	no	3.2.1.21	complete	3.2.1.91|3.2.1.21	complete	3.2.1.91|3.2.1.21	Bifidobacterium
AF11-8H	no	3.2.1.21	complete	3.2.1.91|3.2.1.21|2.4.1.20	complete	3.2.1.91|3.2.1.21|2.4.1.20	Ligilactobacillus
AF12-10-6.0	complete	3.2.1.4|3.2.1.21	complete	3.2.1.4|3.2.1.21	no	3.2.1.21	Bifidobacterium
AF12-21AC	complete	3.2.1.4|3.2.1.21	complete	3.2.1.4|3.2.1.21	no	3.2.1.21	Bifidobacterium
AF12-42	complete	3.2.1.4|3.2.1.21	complete	3.2.1.4|3.2.1.21	no	3.2.1.21	Megamonas
AF12-49	no	3.2.1.21	complete	3.2.1.91|3.2.1.21	complete	3.2.1.91|3.2.1.21	Holdemanella
AF12-50	complete	3.2.1.4|3.2.1.21	complete	3.2.1.4|3.2.1.21|2.4.1.20	no	3.2.1.21|2.4.1.20	Prevotella
AF12-8A-LB	complete	3.2.1.4|3.2.1.21	complete	3.2.1.4|3.2.1.21	no	3.2.1.21	Bifidobacterium
AF12-8	complete	3.2.1.4|3.2.1.21	complete	3.2.1.4|3.2.1.21|2.4.1.20	no	3.2.1.21|2.4.1.20	Agathobacter
AF12-8LB-d	complete	3.2.1.4|3.2.1.21	complete	3.2.1.4|3.2.1.21	no	3.2.1.21	Bifidobacterium
AF12-8LB	complete	3.2.1.4|3.2.1.21	complete	3.2.1.4|3.2.1.21	no	3.2.1.21	Bifidobacterium
AF12-9	no	3.2.1.21	complete	3.2.1.91|3.2.1.21	complete	3.2.1.91|3.2.1.21	Holdemanella
AF13-10-6.0-r	complete	3.2.1.4|3.2.1.21	complete	3.2.1.4|3.2.1.21|2.4.1.20	no	3.2.1.21|2.4.1.20	Clostridium
AF13-13-H	complete	3.2.1.4|3.2.1.21	complete	3.2.1.4|3.2.1.21|2.4.1.20	no	3.2.1.21|2.4.1.20	Escherichia
AF13-14A	no	3.2.1.21	complete	3.2.1.91|3.2.1.21|2.4.1.20	complete	3.2.1.91|3.2.1.21|2.4.1.20	Ruminococcus
AF13-14H	complete	3.2.1.4|3.2.1.21	complete	3.2.1.91|3.2.1.4|3.2.1.21|2.4.1.20	complete	3.2.1.91|3.2.1.21|2.4.1.20	Bacillus
AF13-15H	complete	3.2.1.4|3.2.1.21	complete	3.2.1.4|3.2.1.21	no	3.2.1.21	Enterococcus
AF13-166.0	complete	3.2.1.4|3.2.1.21	complete	3.2.1.4|3.2.1.21|2.4.1.20	no	3.2.1.21|2.4.1.20	Clostridium
AF13-16	complete	3.2.1.4|3.2.1.21	complete	3.2.1.4|3.2.1.21|2.4.1.20	no	3.2.1.21|2.4.1.20	Blautia
AF13-1HA	complete	3.2.1.4|3.2.1.21	complete	3.2.1.4|3.2.1.21	no	3.2.1.21	Enterococcus
AF13-1H	complete	3.2.1.4|3.2.1.21	complete	3.2.1.4|3.2.1.21	no	3.2.1.21	Enterococcus
AF13-49B	no	3.2.1.21	complete	3.2.1.91|3.2.1.21	complete	3.2.1.91|3.2.1.21	Streptococcus
AF13-51	complete	3.2.1.4|3.2.1.21	complete	3.2.1.4|3.2.1.21|2.4.1.20	no	3.2.1.21|2.4.1.20	Clostridium
AF13-5-6.0	complete	3.2.1.4|3.2.1.21	complete	3.2.1.4|3.2.1.21	no	3.2.1.21	Streptococcus
AF13-8H	complete	3.2.1.4|3.2.1.21	complete	3.2.1.4|3.2.1.21|2.4.1.20	no	3.2.1.21|2.4.1.20	Lactobacillus
AF13-9H	complete	3.2.1.4|3.2.1.21	complete	3.2.1.4|3.2.1.21|2.4.1.20	no	3.2.1.21|2.4.1.20	Escherichia
AF14-13AC	complete	3.2.1.4|3.2.1.21	complete	3.2.1.4|3.2.1.21|2.4.1.20	no	3.2.1.21|2.4.1.20	Bacteroides
AF14-14AC	complete	3.2.1.4|3.2.1.21	complete	3.2.1.4|3.2.1.21|2.4.1.20	no	3.2.1.21|2.4.1.20	Bacteroides
AF14-14	complete	3.2.1.4|3.2.1.21	complete	3.2.1.4|3.2.1.21|2.4.1.20	no	3.2.1.21|2.4.1.20	Bacteroides
AF14-15AC	complete	3.2.1.4|3.2.1.21	complete	3.2.1.4|3.2.1.21|2.4.1.20	no	3.2.1.21|2.4.1.20	Escherichia
AF14-1LB	no	3.2.1.21	complete	3.2.1.91|3.2.1.21	complete	3.2.1.91|3.2.1.21	Clostridium
AF14-23	no	3.2.1.21	complete	3.2.1.91|3.2.1.21|2.4.1.20	complete	3.2.1.91|3.2.1.21|2.4.1.20	Blautia
AF14-26	complete	3.2.1.4|3.2.1.21	complete	3.2.1.4|3.2.1.21|2.4.1.20	no	3.2.1.21|2.4.1.20	Bacteroides
AF14-32	complete	3.2.1.4|3.2.1.21	complete	3.2.1.4|3.2.1.21|2.4.1.20	no	3.2.1.21|2.4.1.20	Bacteroides
AF14-40	complete	3.2.1.4|3.2.1.21	complete	3.2.1.4|3.2.1.21|2.4.1.20	no	3.2.1.21|2.4.1.20	Fusicatenibacter
AF14-42	complete	3.2.1.4|3.2.1.21	complete	3.2.1.4|3.2.1.21|2.4.1.20	no	3.2.1.21|2.4.1.20	Bacteroides
AF14-46	complete	3.2.1.4|3.2.1.21	complete	3.2.1.4|3.2.1.21|2.4.1.20	no	3.2.1.21|2.4.1.20	Barnesiella
AF14-49	complete	3.2.1.4|3.2.1.21	complete	3.2.1.4|3.2.1.21|2.4.1.20	no	3.2.1.21|2.4.1.20	Butyricimonas
AF14-52	no	3.2.1.21	complete	3.2.1.91|3.2.1.21|2.4.1.20	complete	3.2.1.91|3.2.1.21|2.4.1.20	Blautia
AF14-55	complete	3.2.1.4|3.2.1.21	complete	3.2.1.4|3.2.1.21|2.4.1.20	no	3.2.1.21|2.4.1.20	Butyricimonas
AF14-56	complete	3.2.1.4|3.2.1.21	complete	3.2.1.4|3.2.1.21|2.4.1.20	no	3.2.1.21|2.4.1.20	Bifidobacterium
AF14-59	complete	3.2.1.4|3.2.1.21	complete	3.2.1.4|3.2.1.21|2.4.1.20	no	3.2.1.21|2.4.1.20	Parabacteroides
AF14-6AC	no	3.2.1.21	complete	3.2.1.91|3.2.1.21	complete	3.2.1.91|3.2.1.21	Odoribacter
AF14-6	complete	3.2.1.4|3.2.1.21	complete	3.2.1.4|3.2.1.21	no	3.2.1.21	Bacteroides
AF14-7	complete	3.2.1.4|3.2.1.21	complete	3.2.1.4|3.2.1.21	no	3.2.1.21	Bacteroides
AF14-7LB	complete	3.2.1.4|3.2.1.21	complete	3.2.1.4|3.2.1.21|2.4.1.20	no	3.2.1.21|2.4.1.20	Escherichia
AF15-14LB	complete	3.2.1.4|3.2.1.21	complete	3.2.1.4|3.2.1.21|2.4.1.20	no	3.2.1.21|2.4.1.20	Bacteroides
AF15-20	no	3.2.1.21	complete	3.2.1.91|3.2.1.21	complete	3.2.1.91|3.2.1.21	Holdemanella
AF15-25	complete	3.2.1.4|3.2.1.21	complete	3.2.1.4|3.2.1.21|2.4.1.20	no	3.2.1.21|2.4.1.20	Prevotella
AF15-31	complete	3.2.1.4|3.2.1.21	complete	3.2.1.91|3.2.1.4|3.2.1.21|2.4.1.20	complete	3.2.1.91|3.2.1.21|2.4.1.20	Coprococcus
AF15-3	complete	3.2.1.4|3.2.1.21	complete	3.2.1.4|3.2.1.21|2.4.1.20	no	3.2.1.21|2.4.1.20	Bifidobacterium
AF15-41	complete	3.2.1.4|3.2.1.21	complete	3.2.1.91|3.2.1.4|3.2.1.21|2.4.1.20	complete	3.2.1.91|3.2.1.21|2.4.1.20	Coprococcus
AF15-43LB	complete	3.2.1.4|3.2.1.21	complete	3.2.1.4|3.2.1.21|2.4.1.20	no	3.2.1.21|2.4.1.20	Tractidigestivibacter
AF15-46	complete	3.2.1.4|3.2.1.21	complete	3.2.1.91|3.2.1.4|3.2.1.21|2.4.1.20	complete	3.2.1.91|3.2.1.21|2.4.1.20	Ruminiclostridium
AF15-49	complete	3.2.1.4|3.2.1.21	complete	3.2.1.4|3.2.1.21|2.4.1.20	no	3.2.1.21|2.4.1.20	Lachnospiraceae gen.
AF15-53	complete	3.2.1.4|3.2.1.21	complete	3.2.1.4|3.2.1.21|2.4.1.20	no	3.2.1.21|2.4.1.20	Butyricimonas
AF15-55	complete	3.2.1.4|3.2.1.21	complete	3.2.1.91|3.2.1.4|3.2.1.21|2.4.1.20	complete	3.2.1.91|3.2.1.21|2.4.1.20	Ruminiclostridium
AF15-5	no	3.2.1.21	complete	3.2.1.91|3.2.1.21	complete	3.2.1.91|3.2.1.21	Holdemanella
AF15-6B	complete	3.2.1.4|3.2.1.21	complete	3.2.1.4|3.2.1.21|2.4.1.20	no	3.2.1.21|2.4.1.20	Lachnospiraceae gen.
AF15-8	complete	3.2.1.4|3.2.1.21	complete	3.2.1.91|3.2.1.4|3.2.1.21|2.4.1.20	complete	3.2.1.91|3.2.1.21|2.4.1.20	Paraprevotella
AF16-12AC	complete	3.2.1.4|3.2.1.21	complete	3.2.1.4|3.2.1.21|2.4.1.20	no	3.2.1.21|2.4.1.20	Tractidigestivibacter
AF16-12LB	complete	3.2.1.4|3.2.1.21	complete	3.2.1.4|3.2.1.21|2.4.1.20	no	3.2.1.21|2.4.1.20	Tractidigestivibacter
AF16-13AC	complete	3.2.1.4|3.2.1.21	complete	3.2.1.4|3.2.1.21|2.4.1.20	no	3.2.1.21|2.4.1.20	Tractidigestivibacter
AF16-13LB	complete	3.2.1.4|3.2.1.21	complete	3.2.1.4|3.2.1.21|2.4.1.20	no	3.2.1.21|2.4.1.20	Tractidigestivibacter
AF16-14LB	complete	3.2.1.4|3.2.1.21	complete	3.2.1.4|3.2.1.21|2.4.1.20	no	3.2.1.21|2.4.1.20	Tractidigestivibacter
AF16-15LB	complete	3.2.1.4|3.2.1.21	complete	3.2.1.4|3.2.1.21|2.4.1.20	no	3.2.1.21|2.4.1.20	Tractidigestivibacter
AF16-16LB	complete	3.2.1.4|3.2.1.21	complete	3.2.1.4|3.2.1.21|2.4.1.20	no	3.2.1.21|2.4.1.20	Tractidigestivibacter
AF16-1AC	complete	3.2.1.4|3.2.1.21	complete	3.2.1.4|3.2.1.21|2.4.1.20	no	3.2.1.21|2.4.1.20	Tractidigestivibacter
AF16-22	complete	3.2.1.4|3.2.1.21	complete	3.2.1.4|3.2.1.21|2.4.1.20	no	3.2.1.21|2.4.1.20	Coprococcus
AF16-23AC	complete	3.2.1.4|3.2.1.21	complete	3.2.1.4|3.2.1.21|2.4.1.20	no	3.2.1.21|2.4.1.20	Tractidigestivibacter
AF16-24AC	complete	3.2.1.4|3.2.1.21	complete	3.2.1.4|3.2.1.21|2.4.1.20	no	3.2.1.21|2.4.1.20	Tractidigestivibacter
AF16-25	complete	3.2.1.4|3.2.1.21	complete	3.2.1.4|3.2.1.21|2.4.1.20	no	3.2.1.21|2.4.1.20	Lachnospiraceae gen.
AF16-26AC	complete	3.2.1.4|3.2.1.21	complete	3.2.1.4|3.2.1.21|2.4.1.20	no	3.2.1.21|2.4.1.20	Tractidigestivibacter
AF16-2LB	complete	3.2.1.4|3.2.1.21	complete	3.2.1.4|3.2.1.21|2.4.1.20	no	3.2.1.21|2.4.1.20	Tractidigestivibacter
AF16-30	complete	3.2.1.4|3.2.1.21	complete	3.2.1.4|3.2.1.21|2.4.1.20	no	3.2.1.21|2.4.1.20	Bacteroides
AF16-32LB	complete	3.2.1.4|3.2.1.21	complete	3.2.1.91|3.2.1.4|3.2.1.21|2.4.1.20	complete	3.2.1.91|3.2.1.21|2.4.1.20	Paenibacillus
AF16-3AC	complete	3.2.1.4|3.2.1.21	complete	3.2.1.4|3.2.1.21|2.4.1.20	no	3.2.1.21|2.4.1.20	Tractidigestivibacter
AF16-49	complete	3.2.1.4|3.2.1.21	complete	3.2.1.91|3.2.1.4|3.2.1.21	complete	3.2.1.91|3.2.1.21	Bacteroidaceae gen.
AF16-50	complete	3.2.1.4|3.2.1.21	complete	3.2.1.4|3.2.1.21|2.4.1.20	no	3.2.1.21|2.4.1.20	Ruminococcus
AF16-5	complete	3.2.1.4|3.2.1.21	complete	3.2.1.91|3.2.1.4|3.2.1.21|2.4.1.20	complete	3.2.1.91|3.2.1.21|2.4.1.20	Coprococcus
AF16-5LB	complete	3.2.1.4|3.2.1.21	complete	3.2.1.4|3.2.1.21|2.4.1.20	no	3.2.1.21|2.4.1.20	Lactobacillus
AF16-7	complete	3.2.1.4|3.2.1.21	complete	3.2.1.4|3.2.1.21|2.4.1.20	no	3.2.1.21|2.4.1.20	Bacteroides
AF17-13	complete	3.2.1.4|3.2.1.21	complete	3.2.1.4|3.2.1.21|2.4.1.20	no	3.2.1.21|2.4.1.20	Coprococcus
AF17-16	no	3.2.1.21	complete	3.2.1.91|3.2.1.21|2.4.1.20	complete	3.2.1.91|3.2.1.21|2.4.1.20	Alistipes
AF17-1AC	complete	3.2.1.4|3.2.1.21	complete	3.2.1.91|3.2.1.4|3.2.1.21|2.4.1.20	complete	3.2.1.91|3.2.1.21|2.4.1.20	Ruminococcus
AF17-20AC	complete	3.2.1.4|3.2.1.21	complete	3.2.1.4|3.2.1.21	no	3.2.1.21	Bifidobacterium
AF17-20	complete	3.2.1.4|3.2.1.21	complete	3.2.1.4|3.2.1.21|2.4.1.20	no	3.2.1.21|2.4.1.20	Bacteroides
AF17-21AC	complete	3.2.1.4|3.2.1.21	complete	3.2.1.4|3.2.1.21|2.4.1.20	no	3.2.1.21|2.4.1.20	Coprococcus
AF17-24	complete	3.2.1.4|3.2.1.21	complete	3.2.1.91|3.2.1.4|3.2.1.21|2.4.1.20	complete	3.2.1.91|3.2.1.21|2.4.1.20	Ruminococcus
AF17-25	complete	3.2.1.4|3.2.1.21	complete	3.2.1.91|3.2.1.4|3.2.1.21|2.4.1.20	complete	3.2.1.91|3.2.1.21|2.4.1.20	Bacteroides
AF17-27	complete	3.2.1.4|3.2.1.21	complete	3.2.1.4|3.2.1.21|2.4.1.20	no	3.2.1.21|2.4.1.20	Agathobacter
AF17-28	no	3.2.1.21	complete	3.2.1.91|3.2.1.21|2.4.1.20	complete	3.2.1.91|3.2.1.21|2.4.1.20	Parabacteroides
AF17-2	complete	3.2.1.4|3.2.1.21	complete	3.2.1.4|3.2.1.21|2.4.1.20	no	3.2.1.21|2.4.1.20	Coprococcus
AF17-4	complete	3.2.1.4|3.2.1.21	complete	3.2.1.4|3.2.1.21|2.4.1.20	no	3.2.1.21|2.4.1.20	Escherichia
AF17-6	complete	3.2.1.4|3.2.1.21	complete	3.2.1.91|3.2.1.4|3.2.1.21|2.4.1.20	complete	3.2.1.91|3.2.1.21|2.4.1.20	Ruminococcus
AF17-6LB	complete	3.2.1.4|3.2.1.21	complete	3.2.1.91|3.2.1.4|3.2.1.21|2.4.1.20	complete	3.2.1.91|3.2.1.21|2.4.1.20	Ruminococcus
AF17-7	complete	3.2.1.4|3.2.1.21	complete	3.2.1.91|3.2.1.4|3.2.1.21|2.4.1.20	complete	3.2.1.91|3.2.1.21|2.4.1.20	Eubacterium
AF17-8LB	complete	3.2.1.4|3.2.1.21	complete	3.2.1.91|3.2.1.4|3.2.1.21|2.4.1.20	complete	3.2.1.91|3.2.1.21|2.4.1.20	Escherichia
AF17-9	complete	3.2.1.4|3.2.1.21	complete	3.2.1.4|3.2.1.21|2.4.1.20	no	3.2.1.21|2.4.1.20	Clostridium
AF17-9LB	complete	3.2.1.4|3.2.1.21	complete	3.2.1.4|3.2.1.21|2.4.1.20	no	3.2.1.21|2.4.1.20	Fusicatenibacter
AF18-12LB	no	3.2.1.21	complete	3.2.1.91|3.2.1.21|2.4.1.20	complete	3.2.1.91|3.2.1.21|2.4.1.20	Bariatricus
AF18-16LB	complete	3.2.1.4|3.2.1.21	complete	3.2.1.4|3.2.1.21|2.4.1.20	no	3.2.1.21|2.4.1.20	Agathobacter
AF18-18LB	complete	3.2.1.4|3.2.1.21	complete	3.2.1.4|3.2.1.21|2.4.1.20	no	3.2.1.21|2.4.1.20	Agathobacter
AF18-1	complete	3.2.1.4|3.2.1.21	complete	3.2.1.4|3.2.1.21|2.4.1.20	no	3.2.1.21|2.4.1.20	Bacteroides
AF18-23LB	complete	3.2.1.4|3.2.1.21	complete	3.2.1.4|3.2.1.21|2.4.1.20	no	3.2.1.21|2.4.1.20	Escherichia
AF18-29	complete	3.2.1.4|3.2.1.21	complete	3.2.1.91|3.2.1.4|3.2.1.21|2.4.1.20	complete	3.2.1.91|3.2.1.21|2.4.1.20	Ruminococcus
AF18-2AC	complete	3.2.1.4|3.2.1.21	complete	3.2.1.4|3.2.1.21	no	3.2.1.21	Bifidobacterium
AF18-33	complete	3.2.1.4|3.2.1.21	complete	3.2.1.4|3.2.1.21|2.4.1.20	no	3.2.1.21|2.4.1.20	Bacteroides
AF18-38LB	complete	3.2.1.4|3.2.1.21	complete	3.2.1.91|3.2.1.4|3.2.1.21|2.4.1.20	complete	3.2.1.91|3.2.1.21|2.4.1.20	Bacteroides
AF18-47	complete	3.2.1.4|3.2.1.21	complete	3.2.1.4|3.2.1.21|2.4.1.20	no	3.2.1.21|2.4.1.20	Lachnospira
AF18-52	complete	3.2.1.4|3.2.1.21	complete	3.2.1.4|3.2.1.21|2.4.1.20	no	3.2.1.21|2.4.1.20	Parabacteroides
AF19-10AC	complete	3.2.1.4|3.2.1.21	complete	3.2.1.4|3.2.1.21	no	3.2.1.21	Bacteroides
AF19-12LB	complete	3.2.1.4|3.2.1.21	complete	3.2.1.4|3.2.1.21|2.4.1.20	no	3.2.1.21|2.4.1.20	Eubacterium
AF19-13AC	complete	3.2.1.4|3.2.1.21	complete	3.2.1.4|3.2.1.21|2.4.1.20	no	3.2.1.21|2.4.1.20	Hungatella
AF19-15	complete	3.2.1.4|3.2.1.21	complete	3.2.1.4|3.2.1.21|2.4.1.20	no	3.2.1.21|2.4.1.20	Ruminococcus
AF19-1	complete	3.2.1.4|3.2.1.21	complete	3.2.1.4|3.2.1.21|2.4.1.20	no	3.2.1.21|2.4.1.20	Fusicatenibacter
AF19-22AC	no	3.2.1.21	complete	3.2.1.91|3.2.1.21|2.4.1.20	complete	3.2.1.91|3.2.1.21|2.4.1.20	Muricomes
AF19-23	complete	3.2.1.4|3.2.1.21	complete	3.2.1.4|3.2.1.21|2.4.1.20	no	3.2.1.21|2.4.1.20	Bacteroides
AF19-2	complete	3.2.1.4|3.2.1.21	complete	3.2.1.4|3.2.1.21|2.4.1.20	no	3.2.1.21|2.4.1.20	Bacteroides
AF19-34	no	3.2.1.21	complete	3.2.1.91|3.2.1.21	complete	3.2.1.91|3.2.1.21	Oliverpabstia
AF19-3AC	complete	3.2.1.4|3.2.1.21	complete	3.2.1.4|3.2.1.21|2.4.1.20	no	3.2.1.21|2.4.1.20	Agathobacter
AF19-3LB	complete	3.2.1.4|3.2.1.21	complete	3.2.1.91|3.2.1.4|3.2.1.21|2.4.1.20	complete	3.2.1.91|3.2.1.21|2.4.1.20	Bacteroides
AF19-4	complete	3.2.1.4|3.2.1.21	complete	3.2.1.4|3.2.1.21|2.4.1.20	no	3.2.1.21|2.4.1.20	Agathobacter
AF19-8AC	complete	3.2.1.4|3.2.1.21	complete	3.2.1.91|3.2.1.4|3.2.1.21|2.4.1.20	complete	3.2.1.91|3.2.1.21|2.4.1.20	Coprococcus
AF20-13LB	complete	3.2.1.4|3.2.1.21	complete	3.2.1.4|3.2.1.21|2.4.1.20	no	3.2.1.21|2.4.1.20	Bacteroides
AF20-20AC	complete	3.2.1.4|3.2.1.21	complete	3.2.1.4|3.2.1.21	no	3.2.1.21	Bifidobacterium
AF21-10	complete	3.2.1.4|3.2.1.21	complete	3.2.1.4|3.2.1.21|2.4.1.20	no	3.2.1.21|2.4.1.20	Bacteroides
AF21-11	complete	3.2.1.4|3.2.1.21	complete	3.2.1.91|3.2.1.4|3.2.1.21|2.4.1.20	complete	3.2.1.91|3.2.1.21|2.4.1.20	Ruminococcus
AF21-27	complete	3.2.1.4|3.2.1.21	complete	3.2.1.4|3.2.1.21|2.4.1.20	no	3.2.1.21|2.4.1.20	Bifidobacterium
AF21-3	no	3.2.1.21	complete	3.2.1.91|3.2.1.21|2.4.1.20	complete	3.2.1.91|3.2.1.21|2.4.1.20	Blautia
AF21-41	complete	3.2.1.4|3.2.1.21	complete	3.2.1.4|3.2.1.21|2.4.1.20	no	3.2.1.21|2.4.1.20	Butyricimonas
AF21-42	complete	3.2.1.4|3.2.1.21	complete	3.2.1.4|3.2.1.21|2.4.1.20	no	3.2.1.21|2.4.1.20	Blautia
AF21-51	complete	3.2.1.4|3.2.1.21	complete	3.2.1.4|3.2.1.21|2.4.1.20	no	3.2.1.21|2.4.1.20	Tractidigestivibacter
AF21-53	complete	3.2.1.4|3.2.1.21	complete	3.2.1.4|3.2.1.21|2.4.1.20	no	3.2.1.21|2.4.1.20	Bacteroides
AF21-6AC	complete	3.2.1.4|3.2.1.21	complete	3.2.1.4|3.2.1.21|2.4.1.20	no	3.2.1.21|2.4.1.20	Bacteroides
AF21-6	complete	3.2.1.4|3.2.1.21	complete	3.2.1.91|3.2.1.4|3.2.1.21	complete	3.2.1.91|3.2.1.21	Enterococcus
AF22-12AC	complete	3.2.1.4|3.2.1.21	complete	3.2.1.4|3.2.1.21|2.4.1.20	no	3.2.1.21|2.4.1.20	Roseburia
AF22-1	complete	3.2.1.4|3.2.1.21	complete	3.2.1.4|3.2.1.21|2.4.1.20	no	3.2.1.21|2.4.1.20	Prevotella
AF22-21	complete	3.2.1.4|3.2.1.21	complete	3.2.1.4|3.2.1.21|2.4.1.20	no	3.2.1.21|2.4.1.20	Coprococcus
AF22-2	complete	3.2.1.4|3.2.1.21	complete	3.2.1.4|3.2.1.21|2.4.1.20	no	3.2.1.21|2.4.1.20	Bacteroides
AF22-2-r	complete	3.2.1.4|3.2.1.21	complete	3.2.1.4|3.2.1.21|2.4.1.20	no	3.2.1.21|2.4.1.20	Bacteroides
AF22-3AC	complete	3.2.1.4|3.2.1.21	complete	3.2.1.91|3.2.1.4|3.2.1.21|2.4.1.20	complete	3.2.1.91|3.2.1.21|2.4.1.20	Bacteroides
AF22-4AC	complete	3.2.1.4|3.2.1.21	complete	3.2.1.91|3.2.1.4|3.2.1.21|2.4.1.20	complete	3.2.1.91|3.2.1.21|2.4.1.20	Coprococcus
AF22-5LB	no	3.2.1.21	complete	3.2.1.91|3.2.1.21	complete	3.2.1.91|3.2.1.21	Oliverpabstia
AF22-6AC	complete	3.2.1.4|3.2.1.21	complete	3.2.1.4|3.2.1.21|2.4.1.20	no	3.2.1.21|2.4.1.20	Waltera
AF22-8	complete	3.2.1.4|3.2.1.21	complete	3.2.1.4|3.2.1.21|2.4.1.20	no	3.2.1.21|2.4.1.20	Bacteroides
AF22-8LB	no	3.2.1.21	complete	3.2.1.91|3.2.1.21	complete	3.2.1.91|3.2.1.21	Holdemanella
AF23-6LB	complete	3.2.1.4|3.2.1.21	complete	3.2.1.4|3.2.1.21|2.4.1.20	no	3.2.1.21|2.4.1.20	Coprococcus
AF23-8	complete	3.2.1.4|3.2.1.21	complete	3.2.1.4|3.2.1.21|2.4.1.20	no	3.2.1.21|2.4.1.20	Lachnospiraceae gen.
AF23-9AC	complete	3.2.1.4|3.2.1.21	complete	3.2.1.4|3.2.1.21	no	3.2.1.21	Streptococcus
AF24-12	complete	3.2.1.4|3.2.1.21	complete	3.2.1.4|3.2.1.21|2.4.1.20	no	3.2.1.21|2.4.1.20	Prevotella
AF24-15AC	complete	3.2.1.4|3.2.1.21	complete	3.2.1.91|3.2.1.4|3.2.1.21	complete	3.2.1.91|3.2.1.21	Phocaeicola
AF24-16AC	complete	3.2.1.4|3.2.1.21	complete	3.2.1.91|3.2.1.4|3.2.1.21	complete	3.2.1.91|3.2.1.21	Phocaeicola
AF24-16	no	3.2.1.21	complete	3.2.1.91|3.2.1.21|2.4.1.20	complete	3.2.1.91|3.2.1.21|2.4.1.20	Mediterraneibacter
AF24-17	complete	3.2.1.4|3.2.1.21	complete	3.2.1.4|3.2.1.21|2.4.1.20	no	3.2.1.21|2.4.1.20	Agathobacter
AF24-19LB	no	3.2.1.21	complete	3.2.1.91|3.2.1.21|2.4.1.20	complete	3.2.1.91|3.2.1.21|2.4.1.20	Bacteroides
AF24-20AC	complete	3.2.1.4|3.2.1.21	complete	3.2.1.91|3.2.1.4|3.2.1.21	complete	3.2.1.91|3.2.1.21	Phocaeicola
AF24-27AC	complete	3.2.1.4|3.2.1.21	complete	3.2.1.4|3.2.1.21|2.4.1.20	no	3.2.1.21|2.4.1.20	Prevotella
AF24-28AC	complete	3.2.1.4|3.2.1.21	complete	3.2.1.4|3.2.1.21	no	3.2.1.21	Megamonas
AF24-28LB	complete	3.2.1.4|3.2.1.21	complete	3.2.1.4|3.2.1.21|2.4.1.20	no	3.2.1.21|2.4.1.20	Bacteroides
AF24-29	complete	3.2.1.4|3.2.1.21	complete	3.2.1.4|3.2.1.21	no	3.2.1.21	Holdemania
AF24-2	complete	3.2.1.4|3.2.1.21	complete	3.2.1.4|3.2.1.21|2.4.1.20	no	3.2.1.21|2.4.1.20	Phocaeicola
AF24-4LB	complete	3.2.1.4|3.2.1.21	complete	3.2.1.4|3.2.1.21	no	3.2.1.21	Clostridium
AF24-7LB	no	3.2.1.21	complete	3.2.1.91|3.2.1.21	complete	3.2.1.91|3.2.1.21	Lachnospiraceae gen.
AF24-9LB	complete	3.2.1.4|3.2.1.21	complete	3.2.1.4|3.2.1.21|2.4.1.20	no	3.2.1.21|2.4.1.20	Agathobacter
AF25-12LB	no	3.2.1.21	complete	3.2.1.91|3.2.1.21	complete	3.2.1.91|3.2.1.21	Oliverpabstia
AF25-13AC	complete	3.2.1.4|3.2.1.21	complete	3.2.1.91|3.2.1.4|3.2.1.21|2.4.1.20	complete	3.2.1.91|3.2.1.21|2.4.1.20	Lachnospiraceae gen.
AF25-13	no	3.2.1.21	complete	3.2.1.91|3.2.1.21|2.4.1.20	complete	3.2.1.91|3.2.1.21|2.4.1.20	Mediterraneibacter
AF25-15	complete	3.2.1.4|3.2.1.21	complete	3.2.1.91|3.2.1.4|3.2.1.21|2.4.1.20	complete	3.2.1.91|3.2.1.21|2.4.1.20	Agathobacter
AF25-17	complete	3.2.1.4|3.2.1.21	complete	3.2.1.4|3.2.1.21|2.4.1.20	no	3.2.1.21|2.4.1.20	Mediterraneibacter
AF25-17LB	complete	3.2.1.4|3.2.1.21	complete	3.2.1.4|3.2.1.21|2.4.1.20	no	3.2.1.21|2.4.1.20	Bacteroides
AF25-19	complete	3.2.1.4|3.2.1.21	complete	3.2.1.91|3.2.1.4|3.2.1.21|2.4.1.20	complete	3.2.1.91|3.2.1.21|2.4.1.20	Ruminococcus
AF25-1LB	no	3.2.1.21	complete	3.2.1.91|3.2.1.21	complete	3.2.1.91|3.2.1.21	Phocaeicola
AF25-21	complete	3.2.1.4|3.2.1.21	complete	3.2.1.4|3.2.1.21|2.4.1.20	no	3.2.1.21|2.4.1.20	Blautia
AF25-25	complete	3.2.1.4|3.2.1.21	complete	3.2.1.4|3.2.1.21|2.4.1.20	no	3.2.1.21|2.4.1.20	Clostridium
AF25-30AC	complete	3.2.1.4|3.2.1.21	complete	3.2.1.4|3.2.1.21|2.4.1.20	no	3.2.1.21|2.4.1.20	Bacteroides
AF25-38AC	complete	3.2.1.4|3.2.1.21	complete	3.2.1.4|3.2.1.21|2.4.1.20	no	3.2.1.21|2.4.1.20	Bacteroides
AF25-3LB	complete	3.2.1.4|3.2.1.21	complete	3.2.1.4|3.2.1.21|2.4.1.20	no	3.2.1.21|2.4.1.20	Mediterraneibacter
AF25-5LB	complete	3.2.1.4|3.2.1.21	complete	3.2.1.4|3.2.1.21|2.4.1.20	no	3.2.1.21|2.4.1.20	Bacteroides
AF25-6	complete	3.2.1.4|3.2.1.21	complete	3.2.1.4|3.2.1.21|2.4.1.20	no	3.2.1.21|2.4.1.20	Bacteroides
AF26-10BH	complete	3.2.1.4|3.2.1.21	complete	3.2.1.4|3.2.1.21|2.4.1.20	no	3.2.1.21|2.4.1.20	Bacteroides
AF26-1	complete	3.2.1.4|3.2.1.21	complete	3.2.1.4|3.2.1.21	no	3.2.1.21	Bifidobacterium
AF26-20AA	complete	3.2.1.4|3.2.1.21	complete	3.2.1.4|3.2.1.21|2.4.1.20	no	3.2.1.21|2.4.1.20	Bacteroides
AF26-20BH	complete	3.2.1.4|3.2.1.21	complete	3.2.1.4|3.2.1.21|2.4.1.20	no	3.2.1.21|2.4.1.20	Bacteroides
AF26-25AA	complete	3.2.1.4|3.2.1.21	complete	3.2.1.4|3.2.1.21|2.4.1.20	no	3.2.1.21|2.4.1.20	Ruminococcus
AF26-4BH	complete	3.2.1.4|3.2.1.21	complete	3.2.1.4|3.2.1.21|2.4.1.20	no	3.2.1.21|2.4.1.20	Eisenbergiella
AF26-7BH	complete	3.2.1.4|3.2.1.21	complete	3.2.1.4|3.2.1.21|2.4.1.20	no	3.2.1.21|2.4.1.20	Bacteroides
AF27-10BH	complete	3.2.1.4|3.2.1.21	complete	3.2.1.4|3.2.1.21|2.4.1.20	no	3.2.1.21|2.4.1.20	Bacteroides
AF27-11AA	complete	3.2.1.4|3.2.1.21	complete	3.2.1.4|3.2.1.21|2.4.1.20	no	3.2.1.21|2.4.1.20	Mediterraneibacter
AF27-12AA	complete	3.2.1.4|3.2.1.21	complete	3.2.1.4|3.2.1.21|2.4.1.20	no	3.2.1.21|2.4.1.20	Mediterraneibacter
AF27-16BH	complete	3.2.1.4|3.2.1.21	complete	3.2.1.91|3.2.1.4|3.2.1.21|2.4.1.20	complete	3.2.1.91|3.2.1.21|2.4.1.20	Bacteroides
AF27-1	complete	3.2.1.4|3.2.1.21	complete	3.2.1.91|3.2.1.4|3.2.1.21|2.4.1.20	complete	3.2.1.91|3.2.1.21|2.4.1.20	Phocaeicola
AF27-30	complete	3.2.1.4|3.2.1.21	complete	3.2.1.91|3.2.1.4|3.2.1.21|2.4.1.20	complete	3.2.1.91|3.2.1.21|2.4.1.20	Phocaeicola
AF27-33	complete	3.2.1.4|3.2.1.21	complete	3.2.1.4|3.2.1.21|2.4.1.20	no	3.2.1.21|2.4.1.20	Bacteroides
AF27-3	complete	3.2.1.4|3.2.1.21	complete	3.2.1.4|3.2.1.21|2.4.1.20	no	3.2.1.21|2.4.1.20	Mediterraneibacter
AF28-10A	no	3.2.1.21	complete	3.2.1.91|3.2.1.21	complete	3.2.1.91|3.2.1.21	Bifidobacterium
AF28-11	complete	3.2.1.4|3.2.1.21	complete	3.2.1.91|3.2.1.4|3.2.1.21|2.4.1.20	complete	3.2.1.91|3.2.1.21|2.4.1.20	Bacteroides
AF28-14ACA	no	3.2.1.21	complete	3.2.1.91|3.2.1.21	complete	3.2.1.91|3.2.1.21	Bifidobacterium
AF28-26	complete	3.2.1.4|3.2.1.21	complete	3.2.1.4|3.2.1.21	no	3.2.1.21	Clostridium
AF28-32	complete	3.2.1.4|3.2.1.21	complete	3.2.1.91|3.2.1.4|3.2.1.21|2.4.1.20	complete	3.2.1.91|3.2.1.21|2.4.1.20	Paraprevotella
AF28-4AC	complete	3.2.1.4|3.2.1.21	complete	3.2.1.4|3.2.1.21|2.4.1.20	no	3.2.1.21|2.4.1.20	Bifidobacterium
AF29-11	complete	3.2.1.4|3.2.1.21	complete	3.2.1.4|3.2.1.21|2.4.1.20	no	3.2.1.21|2.4.1.20	Bacteroides
AF29-12	complete	3.2.1.4|3.2.1.21	complete	3.2.1.4|3.2.1.21|2.4.1.20	no	3.2.1.21|2.4.1.20	Bacteroides
AF29-16	complete	3.2.1.4|3.2.1.21	complete	3.2.1.4|3.2.1.21	no	3.2.1.21	Streptococcus
AF29-17	complete	3.2.1.4|3.2.1.21	complete	3.2.1.91|3.2.1.4|3.2.1.21|2.4.1.20	complete	3.2.1.91|3.2.1.21|2.4.1.20	Bacteroides
AF29-19	complete	3.2.1.4|3.2.1.21	complete	3.2.1.4|3.2.1.21|2.4.1.20	no	3.2.1.21|2.4.1.20	Prevotella
AF29-2	complete	3.2.1.4|3.2.1.21	complete	3.2.1.4|3.2.1.21	no	3.2.1.21	Megamonas
AF29-4	no	3.2.1.21	complete	3.2.1.91|3.2.1.21|2.4.1.20	complete	3.2.1.91|3.2.1.21|2.4.1.20	Enterocloster
AF30-12BH	complete	3.2.1.4|3.2.1.21	complete	3.2.1.4|3.2.1.21	no	3.2.1.21	Streptococcus
AF30-13ACA	complete	3.2.1.4|3.2.1.21	complete	3.2.1.4|3.2.1.21	no	3.2.1.21	Bifidobacterium
AF30-3	complete	3.2.1.4|3.2.1.21	complete	3.2.1.91|3.2.1.4|3.2.1.21|2.4.1.20	complete	3.2.1.91|3.2.1.21|2.4.1.20	Clostridium
AF31-10AC	no	3.2.1.21	complete	3.2.1.91|3.2.1.21|2.4.1.20	complete	3.2.1.91|3.2.1.21|2.4.1.20	Faecalibacterium
AF31-11BH	complete	3.2.1.4|3.2.1.21	complete	3.2.1.4|3.2.1.21|2.4.1.20	no	3.2.1.21|2.4.1.20	Escherichia
AF31-14BH	complete	3.2.1.4|3.2.1.21	complete	3.2.1.4|3.2.1.21|2.4.1.20	no	3.2.1.21|2.4.1.20	Mediterraneibacter
AF31-21AC	complete	3.2.1.4|3.2.1.21	complete	3.2.1.4|3.2.1.21|2.4.1.20	no	3.2.1.21|2.4.1.20	Roseburia
AF31-23	complete	3.2.1.4|3.2.1.21	complete	3.2.1.4|3.2.1.21|2.4.1.20	no	3.2.1.21|2.4.1.20	Bacteroides
AF31-28B-AC	complete	3.2.1.4|3.2.1.21	complete	3.2.1.91|3.2.1.4|3.2.1.21|2.4.1.20	complete	3.2.1.91|3.2.1.21|2.4.1.20	Phocaeicola
AF31-8BH	complete	3.2.1.4|3.2.1.21	complete	3.2.1.4|3.2.1.21|2.4.1.20	no	3.2.1.21|2.4.1.20	Blautia
AF31-8	complete	3.2.1.4|3.2.1.21	complete	3.2.1.4|3.2.1.21|2.4.1.20	no	3.2.1.21|2.4.1.20	Bacteroides
AF32-13BHA	complete	3.2.1.4|3.2.1.21	complete	3.2.1.4|3.2.1.21|2.4.1.20	no	3.2.1.21|2.4.1.20	Bifidobacterium
AF32-17	complete	3.2.1.4|3.2.1.21	complete	3.2.1.4|3.2.1.21|2.4.1.20	no	3.2.1.21|2.4.1.20	Bacteroides
AF32-4BH	complete	3.2.1.4|3.2.1.21	complete	3.2.1.4|3.2.1.21|2.4.1.20	no	3.2.1.21|2.4.1.20	Fusicatenibacter
AF32-8BH	complete	3.2.1.4|3.2.1.21	complete	3.2.1.4|3.2.1.21|2.4.1.20	no	3.2.1.21|2.4.1.20	Bacteroides
AF32-9BH	complete	3.2.1.4|3.2.1.21	complete	3.2.1.4|3.2.1.21|2.4.1.20	no	3.2.1.21|2.4.1.20	Faecalibacterium
AF33-11	complete	3.2.1.4|3.2.1.21	complete	3.2.1.4|3.2.1.21|2.4.1.20	no	3.2.1.21|2.4.1.20	Hungatella
AF33-12	no	3.2.1.21	complete	3.2.1.91|3.2.1.21|2.4.1.20	complete	3.2.1.91|3.2.1.21|2.4.1.20	Ruminococcus
AF33-15AC	complete	3.2.1.4|3.2.1.21	complete	3.2.1.4|3.2.1.21|2.4.1.20	no	3.2.1.21|2.4.1.20	Bacteroides
AF33-22	no	3.2.1.21	complete	3.2.1.91|3.2.1.21	complete	3.2.1.91|3.2.1.21	Mitsuokella
AF33-23	complete	3.2.1.4|3.2.1.21	complete	3.2.1.4|3.2.1.21|2.4.1.20	no	3.2.1.21|2.4.1.20	Bacteroides
AF33-28	complete	3.2.1.4|3.2.1.21	complete	3.2.1.4|3.2.1.21|2.4.1.20	no	3.2.1.21|2.4.1.20	Lachnospiraceae gen.
AF34-10BH	complete	3.2.1.4|3.2.1.21	complete	3.2.1.4|3.2.1.21|2.4.1.20	no	3.2.1.21|2.4.1.20	Acetatifactor
AF34-12	complete	3.2.1.4|3.2.1.21	complete	3.2.1.4|3.2.1.21|2.4.1.20	no	3.2.1.21|2.4.1.20	Ruminococcus
AF34-31BH	complete	3.2.1.4|3.2.1.21	complete	3.2.1.4|3.2.1.21|2.4.1.20	no	3.2.1.21|2.4.1.20	Bacteroides
AF34-33	complete	3.2.1.4|3.2.1.21	complete	3.2.1.4|3.2.1.21|2.4.1.20	no	3.2.1.21|2.4.1.20	Butyricimonas
AF34-4A	complete	3.2.1.4|3.2.1.21	complete	3.2.1.4|3.2.1.21	no	3.2.1.21	Bifidobacterium
AF35-14BH	complete	3.2.1.4|3.2.1.21	complete	3.2.1.4|3.2.1.21|2.4.1.20	no	3.2.1.21|2.4.1.20	Bacteroides
AF35-18	complete	3.2.1.4|3.2.1.21	complete	3.2.1.4|3.2.1.21|2.4.1.20	no	3.2.1.21|2.4.1.20	Bacteroides
AF35-20	complete	3.2.1.4|3.2.1.21	complete	3.2.1.4|3.2.1.21|2.4.1.20	no	3.2.1.21|2.4.1.20	Bacteroides
AF35-22	complete	3.2.1.4|3.2.1.21	complete	3.2.1.4|3.2.1.21|2.4.1.20	no	3.2.1.21|2.4.1.20	Bacteroides
AF35-2A	complete	3.2.1.4|3.2.1.21	complete	3.2.1.4|3.2.1.21|2.4.1.20	no	3.2.1.21|2.4.1.20	Bifidobacterium
AF35-6-C	complete	3.2.1.4|3.2.1.21	complete	3.2.1.4|3.2.1.21|2.4.1.20	no	3.2.1.21|2.4.1.20	Faecalibacterium
AF35-8ACA	complete	3.2.1.4|3.2.1.21	complete	3.2.1.4|3.2.1.21	no	3.2.1.21	Bifidobacterium
AF36-10AT	complete	3.2.1.4|3.2.1.21	complete	3.2.1.91|3.2.1.4|3.2.1.21|2.4.1.20	complete	3.2.1.91|3.2.1.21|2.4.1.20	Roseburia
AF36-11BH	complete	3.2.1.4|3.2.1.21	complete	3.2.1.4|3.2.1.21|2.4.1.20	no	3.2.1.21|2.4.1.20	Bacteroides
AF36-12AT	complete	3.2.1.4|3.2.1.21	complete	3.2.1.4|3.2.1.21	no	3.2.1.21	Bifidobacterium
AF36-16BH	complete	3.2.1.4|3.2.1.21	complete	3.2.1.4|3.2.1.21|2.4.1.20	no	3.2.1.21|2.4.1.20	Bacteroides
AF36-18BH	complete	3.2.1.4|3.2.1.21	complete	3.2.1.4|3.2.1.21|2.4.1.20	no	3.2.1.21|2.4.1.20	Acetatifactor
AF36-1AT	complete	3.2.1.4|3.2.1.21	complete	3.2.1.91|3.2.1.4|3.2.1.21|2.4.1.20	complete	3.2.1.91|3.2.1.21|2.4.1.20	Escherichia
AF36-21BH	complete	3.2.1.4|3.2.1.21	complete	3.2.1.4|3.2.1.21	no	3.2.1.21	Streptococcus
AF36-2BH	complete	3.2.1.4|3.2.1.21	complete	3.2.1.4|3.2.1.21|2.4.1.20	no	3.2.1.21|2.4.1.20	Agathobacter
AF36-3BH	complete	3.2.1.4|3.2.1.21	complete	3.2.1.4|3.2.1.21|2.4.1.20	no	3.2.1.21|2.4.1.20	CAG-41
AF36-4	complete	3.2.1.4|3.2.1.21	complete	3.2.1.4|3.2.1.21|2.4.1.20	no	3.2.1.21|2.4.1.20	Eubacterium
AF37-11AC	complete	3.2.1.4|3.2.1.21	complete	3.2.1.4|3.2.1.21|2.4.1.20	no	3.2.1.21|2.4.1.20	Bacteroides
AF37-11	complete	3.2.1.4|3.2.1.21	complete	3.2.1.4|3.2.1.21|2.4.1.20	no	3.2.1.21|2.4.1.20	Klebsiella
AF37-12	no	3.2.1.21	complete	3.2.1.91|3.2.1.21|2.4.1.20	complete	3.2.1.91|3.2.1.21|2.4.1.20	Bacteroides
AF37-16AC	complete	3.2.1.4|3.2.1.21	complete	3.2.1.4|3.2.1.21|2.4.1.20	no	3.2.1.21|2.4.1.20	Bacteroides
AF37-20	complete	3.2.1.4|3.2.1.21	complete	3.2.1.4|3.2.1.21|2.4.1.20	no	3.2.1.21|2.4.1.20	Ruminococcus
AF37-3AC	no	3.2.1.21	complete	3.2.1.91|3.2.1.21	complete	3.2.1.91|3.2.1.21	Ruminococcus
AF37-4	no	3.2.1.21	complete	3.2.1.91|3.2.1.21|2.4.1.20	complete	3.2.1.91|3.2.1.21|2.4.1.20	Eubacterium
AF37-5	complete	3.2.1.4|3.2.1.21	complete	3.2.1.4|3.2.1.21|2.4.1.20	no	3.2.1.21|2.4.1.20	Eubacterium
AF37-6AC	no	3.2.1.21	complete	3.2.1.91|3.2.1.21|2.4.1.20	complete	3.2.1.91|3.2.1.21|2.4.1.20	Blautia
AF38-11	complete	3.2.1.4|3.2.1.21	complete	3.2.1.4|3.2.1.21|2.4.1.20	no	3.2.1.21|2.4.1.20	Prevotella
AF38-1	complete	3.2.1.4|3.2.1.21	complete	3.2.1.4|3.2.1.21|2.4.1.20	no	3.2.1.21|2.4.1.20	Coprococcus
AF38-24	complete	3.2.1.4|3.2.1.21	complete	3.2.1.4|3.2.1.21|2.4.1.20	no	3.2.1.21|2.4.1.20	Agathobacter
AF39-10	complete	3.2.1.4|3.2.1.21	complete	3.2.1.91|3.2.1.4|3.2.1.21|2.4.1.20	complete	3.2.1.91|3.2.1.21|2.4.1.20	Bacillus
AF39-11AC	complete	3.2.1.4|3.2.1.21	complete	3.2.1.4|3.2.1.21|2.4.1.20	no	3.2.1.21|2.4.1.20	Bacteroides
AF39-11	complete	3.2.1.4|3.2.1.21	complete	3.2.1.91|3.2.1.4|3.2.1.21|2.4.1.20	complete	3.2.1.91|3.2.1.21|2.4.1.20	Phocaeicola
AF39-14AC	complete	3.2.1.4|3.2.1.21	complete	3.2.1.4|3.2.1.21|2.4.1.20	no	3.2.1.21|2.4.1.20	Agathobacter
AF39-14AT	no	3.2.1.21	complete	3.2.1.91|3.2.1.21|2.4.1.20	complete	3.2.1.91|3.2.1.21|2.4.1.20	Bacteroides
AF39-16AC	complete	3.2.1.4|3.2.1.21	complete	3.2.1.4|3.2.1.21|2.4.1.20	no	3.2.1.21|2.4.1.20	Bacteroides
AF39-1ATA	complete	3.2.1.4|3.2.1.21	complete	3.2.1.4|3.2.1.21|2.4.1.20	no	3.2.1.21|2.4.1.20	Bifidobacterium
AF39-5AC	complete	3.2.1.4|3.2.1.21	complete	3.2.1.91|3.2.1.4|3.2.1.21|2.4.1.20	complete	3.2.1.91|3.2.1.21|2.4.1.20	Phocaeicola
AF39-6AC	complete	3.2.1.4|3.2.1.21	complete	3.2.1.4|3.2.1.21	no	3.2.1.21	Bacteroides
AF41-18	complete	3.2.1.4|3.2.1.21	complete	3.2.1.4|3.2.1.21|2.4.1.20	no	3.2.1.21|2.4.1.20	Lachnospira
AF41-3MH	complete	3.2.1.4|3.2.1.21	complete	3.2.1.4|3.2.1.21	no	3.2.1.21	Bifidobacterium
AF41-6	complete	3.2.1.4|3.2.1.21	complete	3.2.1.4|3.2.1.21|2.4.1.20	no	3.2.1.21|2.4.1.20	Bacteroides
AF41-9	complete	3.2.1.4|3.2.1.21	complete	3.2.1.91|3.2.1.4|3.2.1.21|2.4.1.20	complete	3.2.1.91|3.2.1.21|2.4.1.20	Blautia
AF42-11	complete	3.2.1.4|3.2.1.21	complete	3.2.1.91|3.2.1.4|3.2.1.21|2.4.1.20	complete	3.2.1.91|3.2.1.21|2.4.1.20	Bacteroides
AF42-15	complete	3.2.1.4|3.2.1.21	complete	3.2.1.4|3.2.1.21	no	3.2.1.21	Streptococcus
AF42-23	complete	3.2.1.4|3.2.1.21	complete	3.2.1.4|3.2.1.21|2.4.1.20	no	3.2.1.21|2.4.1.20	Bacteroides
AF42-3BH	complete	3.2.1.4|3.2.1.21	complete	3.2.1.4|3.2.1.21|2.4.1.20	no	3.2.1.21|2.4.1.20	Lachnospira
AF42-9BH	no	3.2.1.21	complete	3.2.1.91|3.2.1.21|2.4.1.20	complete	3.2.1.91|3.2.1.21|2.4.1.20	Blautia
AF43-10	complete	3.2.1.4|3.2.1.21	complete	3.2.1.4|3.2.1.21|2.4.1.20	no	3.2.1.21|2.4.1.20	Lachnospiraceae gen.
AF43-2	complete	3.2.1.4|3.2.1.21	complete	3.2.1.4|3.2.1.21|2.4.1.20	no	3.2.1.21|2.4.1.20	Prevotella
AF44-6	complete	3.2.1.4|3.2.1.21	complete	3.2.1.4|3.2.1.21|2.4.1.20	no	3.2.1.21|2.4.1.20	Bacteroides
AF45-10BH	complete	3.2.1.4|3.2.1.21	complete	3.2.1.4|3.2.1.21	no	3.2.1.21	Bifidobacterium
AF45-10	no	3.2.1.21	complete	3.2.1.91|3.2.1.21	complete	3.2.1.91|3.2.1.21	Bifidobacterium
AF45-14BH	complete	3.2.1.4|3.2.1.21	complete	3.2.1.4|3.2.1.21	no	3.2.1.21	Anaerobutyricum
AF45-16BH	no	3.2.1.21	complete	3.2.1.91|3.2.1.21|2.4.1.20	complete	3.2.1.91|3.2.1.21|2.4.1.20	Bacteroides
AF45-17BH	complete	3.2.1.4|3.2.1.21	complete	3.2.1.4|3.2.1.21|2.4.1.20	no	3.2.1.21|2.4.1.20	Bacteroides
AF45-19	complete	3.2.1.4|3.2.1.21	complete	3.2.1.4|3.2.1.21|2.4.1.20	no	3.2.1.21|2.4.1.20	Bifidobacterium
AF46-11NS	complete	3.2.1.4|3.2.1.21	complete	3.2.1.4|3.2.1.21	no	3.2.1.21	Bacteroides
AF46-12NS	complete	3.2.1.4|3.2.1.21	complete	3.2.1.4|3.2.1.21|2.4.1.20	no	3.2.1.21|2.4.1.20	Acetatifactor
AF46-2NS	complete	3.2.1.4|3.2.1.21	complete	3.2.1.4|3.2.1.21|2.4.1.20	no	3.2.1.21|2.4.1.20	Prevotella
AF46-5GN	no	3.2.1.21	complete	3.2.1.91|3.2.1.21|2.4.1.20	complete	3.2.1.91|3.2.1.21|2.4.1.20	Bacteroides
AF46-9NS	complete	3.2.1.4|3.2.1.21	complete	3.2.1.4|3.2.1.21|2.4.1.20	no	3.2.1.21|2.4.1.20	Acetatifactor
AF47-10A	complete	3.2.1.4|3.2.1.21	complete	3.2.1.4|3.2.1.21	no	3.2.1.21	Bifidobacterium
AF48-12	no	3.2.1.21	complete	3.2.1.91|3.2.1.21|2.4.1.20	complete	3.2.1.91|3.2.1.21|2.4.1.20	Alistipes
AF48-14	no	3.2.1.21	complete	3.2.1.91|3.2.1.21|2.4.1.20	complete	3.2.1.91|3.2.1.21|2.4.1.20	Parabacteroides
AF48-16	no	3.2.1.21	complete	3.2.1.91|3.2.1.21|2.4.1.20	complete	3.2.1.91|3.2.1.21|2.4.1.20	Enterococcus
AF51-06b1	complete	3.2.1.4|3.2.1.21	complete	3.2.1.4|3.2.1.21|2.4.1.20	no	3.2.1.21|2.4.1.20	Bifidobacterium
AF51-26b1	complete	3.2.1.4|3.2.1.21	complete	3.2.1.91|3.2.1.4|3.2.1.21|2.4.1.20	complete	3.2.1.91|3.2.1.21|2.4.1.20	Limivivens
AF51-2-b9A	complete	3.2.1.4|3.2.1.21	complete	3.2.1.4|3.2.1.21	no	3.2.1.21	Prevotella
AF51-5-b11A	complete	3.2.1.4|3.2.1.21	complete	3.2.1.4|3.2.1.21	no	3.2.1.21	Bifidobacterium
AF51-9b6A	complete	3.2.1.4|3.2.1.21	complete	3.2.1.4|3.2.1.21|2.4.1.20	no	3.2.1.21|2.4.1.20	Lactobacillus
AF52-12b2	complete	3.2.1.4|3.2.1.21	complete	3.2.1.91|3.2.1.4|3.2.1.21|2.4.1.20	complete	3.2.1.91|3.2.1.21|2.4.1.20	Coprococcus
AF53-10pH4A	complete	3.2.1.4|3.2.1.21	complete	3.2.1.4|3.2.1.21	no	3.2.1.21	Bifidobacterium
AF53-10pH9A	complete	3.2.1.4|3.2.1.21	complete	3.2.1.4|3.2.1.21|2.4.1.20	no	3.2.1.21|2.4.1.20	Clostridium
AF53-20pH10A	complete	3.2.1.4|3.2.1.21	complete	3.2.1.4|3.2.1.21|2.4.1.20	no	3.2.1.21|2.4.1.20	Butyricimonas
AF54-10pH4A	complete	3.2.1.4|3.2.1.21	complete	3.2.1.4|3.2.1.21	no	3.2.1.21	Bifidobacterium
AF54-16pH4A	complete	3.2.1.4|3.2.1.21	complete	3.2.1.4|3.2.1.21	no	3.2.1.21	Bifidobacterium
AF54-19pH10A	complete	3.2.1.4|3.2.1.21	complete	3.2.1.4|3.2.1.21|2.4.1.20	no	3.2.1.21|2.4.1.20	Bacteroides
AF54-1pH4A	complete	3.2.1.4|3.2.1.21	complete	3.2.1.4|3.2.1.21|2.4.1.20	no	3.2.1.21|2.4.1.20	Lactobacillus
AF54-29pH10A	complete	3.2.1.4|3.2.1.21	complete	3.2.1.91|3.2.1.4|3.2.1.21	complete	3.2.1.91|3.2.1.21	Anaerovoracaceae gen.
AF54-44A	complete	3.2.1.4|3.2.1.21	complete	3.2.1.4|3.2.1.21|2.4.1.20	no	3.2.1.21|2.4.1.20	Enterococcus
AF55-34A	complete	3.2.1.4|3.2.1.21	complete	3.2.1.4|3.2.1.21	no	3.2.1.21	Clostridium
AF55-34	complete	3.2.1.4|3.2.1.21	complete	3.2.1.4|3.2.1.21	no	3.2.1.21	Clostridium
AF55-9A	complete	3.2.1.4|3.2.1.21	complete	3.2.1.91|3.2.1.4|3.2.1.21|2.4.1.20	complete	3.2.1.91|3.2.1.21|2.4.1.20	Bacteroides
AF56-24A	complete	3.2.1.4|3.2.1.21	complete	3.2.1.4|3.2.1.21|2.4.1.20	no	3.2.1.21|2.4.1.20	Bacteroides
AF56-5MHA	complete	3.2.1.4|3.2.1.21	complete	3.2.1.4|3.2.1.21	no	3.2.1.21	Megamonas
AF56-9A	complete	3.2.1.4|3.2.1.21	complete	3.2.1.4|3.2.1.21|2.4.1.20	no	3.2.1.21|2.4.1.20	Bacteroides
AF57-07b16A	complete	3.2.1.4|3.2.1.21	complete	3.2.1.4|3.2.1.21|2.4.1.20	no	3.2.1.21|2.4.1.20	Kluyvera
AF57-10ACA	no	3.2.1.21	complete	3.2.1.91|3.2.1.21|2.4.1.20	complete	3.2.1.91|3.2.1.21|2.4.1.20	Phocaeicola
AF57-11-b12A	complete	3.2.1.4|3.2.1.21	complete	3.2.1.4|3.2.1.21|2.4.1.20	no	3.2.1.21|2.4.1.20	Bacteroides
AF57-1LNA	no	3.2.1.21	complete	3.2.1.91|3.2.1.21|2.4.1.20	complete	3.2.1.91|3.2.1.21|2.4.1.20	Enterococcus
AF58-07pH5A	complete	3.2.1.4|3.2.1.21	complete	3.2.1.4|3.2.1.21|2.4.1.20	no	3.2.1.21|2.4.1.20	Escherichia
AF58-11pH5A	complete	3.2.1.4|3.2.1.21	complete	3.2.1.4|3.2.1.21|2.4.1.20	no	3.2.1.21|2.4.1.20	Tractidigestivibacter
AF58-6pH5A	complete	3.2.1.4|3.2.1.21	complete	3.2.1.4|3.2.1.21|2.4.1.20	no	3.2.1.21|2.4.1.20	Tractidigestivibacter
AF58-8b12A	no	3.2.1.21	complete	3.2.1.91|3.2.1.21	complete	3.2.1.91|3.2.1.21	Oliverpabstia
AF58-9ACA	complete	3.2.1.4|3.2.1.21	complete	3.2.1.4|3.2.1.21|2.4.1.20	no	3.2.1.21|2.4.1.20	Roseburia
AF59-11pH5	no	3.2.1.21	complete	3.2.1.91|3.2.1.21|2.4.1.20	complete	3.2.1.91|3.2.1.21|2.4.1.20	Ligilactobacillus
AF59-17pH5T	complete	3.2.1.4|3.2.1.21	complete	3.2.1.4|3.2.1.21|2.4.1.20	no	3.2.1.21|2.4.1.20	Lactobacillus
AF59-23pH9A	complete	3.2.1.4|3.2.1.21	complete	3.2.1.4|3.2.1.21	no	3.2.1.21	Megamonas
AF60-3b12A	no	3.2.1.21	complete	3.2.1.91|3.2.1.21|2.4.1.20	complete	3.2.1.91|3.2.1.21|2.4.1.20	Bacteroides
AF60-5pH5	complete	3.2.1.4|3.2.1.21	complete	3.2.1.4|3.2.1.21|2.4.1.20	no	3.2.1.21|2.4.1.20	Lactobacillus
AF61-10pH5	no	3.2.1.21	complete	3.2.1.91|3.2.1.21|2.4.1.20	complete	3.2.1.91|3.2.1.21|2.4.1.20	Ligilactobacillus
AF61-11pH5A	no	3.2.1.21	complete	3.2.1.91|3.2.1.21|2.4.1.20	complete	3.2.1.91|3.2.1.21|2.4.1.20	Lactobacillus
AF61-16pH5TA	no	3.2.1.21	complete	3.2.1.91|3.2.1.21|2.4.1.20	complete	3.2.1.91|3.2.1.21|2.4.1.20	Lactobacillus
AF61-17pH5T	complete	3.2.1.4|3.2.1.21	complete	3.2.1.4|3.2.1.21|2.4.1.20	no	3.2.1.21|2.4.1.20	Lactobacillus
AF63-12pH10TA	complete	3.2.1.4|3.2.1.21	complete	3.2.1.4|3.2.1.21	no	3.2.1.21	Mitsuokella
AF63-12pH5T	complete	3.2.1.4|3.2.1.21	complete	3.2.1.4|3.2.1.21|2.4.1.20	no	3.2.1.21|2.4.1.20	Limosilactobacillus
AF63-21pH9TA	complete	3.2.1.4|3.2.1.21	complete	3.2.1.4|3.2.1.21|2.4.1.20	no	3.2.1.21|2.4.1.20	Klebsiella
AF63-7pH9-A	complete	3.2.1.4|3.2.1.21	complete	3.2.1.4|3.2.1.21|2.4.1.20	no	3.2.1.21|2.4.1.20	Coprococcus
AF64-12pH9TA	no	3.2.1.21	complete	3.2.1.91|3.2.1.21	complete	3.2.1.91|3.2.1.21	Faecalitalea
AF64-2-b12A	no	3.2.1.21	complete	3.2.1.91|3.2.1.21	complete	3.2.1.91|3.2.1.21	Oliverpabstia
AF64-2pH9A	complete	3.2.1.4|3.2.1.21	complete	3.2.1.4|3.2.1.21|2.4.1.20	no	3.2.1.21|2.4.1.20	Klebsiella
AF64-6-b13A	complete	3.2.1.4|3.2.1.21	complete	3.2.1.4|3.2.1.21|2.4.1.20	no	3.2.1.21|2.4.1.20	Enterobacter
AF64-9pH9TA	no	3.2.1.21	complete	3.2.1.91|3.2.1.21|2.4.1.20	complete	3.2.1.91|3.2.1.21|2.4.1.20	Lactobacillus
AF65-3pH9A	complete	3.2.1.4|3.2.1.21	complete	3.2.1.4|3.2.1.21|2.4.1.20	no	3.2.1.21|2.4.1.20	Bacteroides
AF67-03PH9	complete	3.2.1.4|3.2.1.21	complete	3.2.1.4|3.2.1.21|2.4.1.20	no	3.2.1.21|2.4.1.20	Agathobacter
AF67-09pH10A	complete	3.2.1.4|3.2.1.21	complete	3.2.1.4|3.2.1.21|2.4.1.20	no	3.2.1.21|2.4.1.20	Bacteroides
AF68-02b2A	complete	3.2.1.4|3.2.1.21	complete	3.2.1.91|3.2.1.4|3.2.1.21|2.4.1.20	complete	3.2.1.91|3.2.1.21|2.4.1.20	Ruminococcus
AF69-05-b16A	complete	3.2.1.4|3.2.1.21	complete	3.2.1.4|3.2.1.21|2.4.1.20	no	3.2.1.21|2.4.1.20	Butyricimonas
AF71-03pH5A	no	3.2.1.21	complete	3.2.1.91|3.2.1.21|2.4.1.20	complete	3.2.1.91|3.2.1.21|2.4.1.20	Ligilactobacillus
AF71-07b2A	complete	3.2.1.4|3.2.1.21	complete	3.2.1.4|3.2.1.21|2.4.1.20	no	3.2.1.21|2.4.1.20	Bacteroides
AF71-07pH5	complete	3.2.1.4|3.2.1.21	complete	3.2.1.4|3.2.1.21|2.4.1.20	no	3.2.1.21|2.4.1.20	Lactobacillus
AF73-03CM05A	complete	3.2.1.4|3.2.1.21	complete	3.2.1.4|3.2.1.21|2.4.1.20	no	3.2.1.21|2.4.1.20	Bacteroides
AF73-07pH9A	complete	3.2.1.4|3.2.1.21	complete	3.2.1.4|3.2.1.21	no	3.2.1.21	Eubacterium
AF73-11pH9TA	complete	3.2.1.4|3.2.1.21	complete	3.2.1.4|3.2.1.21|2.4.1.20	no	3.2.1.21|2.4.1.20	Eisenbergiella
AF74-03b3A	complete	3.2.1.4|3.2.1.21	complete	3.2.1.4|3.2.1.21|2.4.1.20	no	3.2.1.21|2.4.1.20	Butyricimonas
AF75-02b14	complete	3.2.1.4|3.2.1.21	complete	3.2.1.4|3.2.1.21|2.4.1.20	no	3.2.1.21|2.4.1.20	Lactobacillus
AF75-07pH9A	complete	3.2.1.4|3.2.1.21	complete	3.2.1.4|3.2.1.21|2.4.1.20	no	3.2.1.21|2.4.1.20	Agathobacter
AF76-10pH9T	complete	3.2.1.4|3.2.1.21	complete	3.2.1.4|3.2.1.21|2.4.1.20	no	3.2.1.21|2.4.1.20	Blautia
AF77-07pH10T	complete	3.2.1.4|3.2.1.21	complete	3.2.1.4|3.2.1.21|2.4.1.20	no	3.2.1.21|2.4.1.20	Bifidobacterium
AF79-12b3TA	complete	3.2.1.4|3.2.1.21	complete	3.2.1.91|3.2.1.4|3.2.1.21	complete	3.2.1.91|3.2.1.21	Bacteroidaceae gen.
AF82-03b14	complete	3.2.1.4|3.2.1.21	complete	3.2.1.4|3.2.1.21|2.4.1.20	no	3.2.1.21|2.4.1.20	Lactobacillus
AF82-04b13A	complete	3.2.1.4|3.2.1.21	complete	3.2.1.4|3.2.1.21|2.4.1.20	no	3.2.1.21|2.4.1.20	Enterobacter
AF83-02pH10A	complete	3.2.1.4|3.2.1.21	complete	3.2.1.91|3.2.1.4|3.2.1.21|2.4.1.20	complete	3.2.1.91|3.2.1.21|2.4.1.20	Paenibacillus
AF83-07b13A	no	3.2.1.21	complete	3.2.1.91|3.2.1.21|2.4.1.20	complete	3.2.1.91|3.2.1.21|2.4.1.20	Alistipes
AF87-08pH10A	complete	3.2.1.4|3.2.1.21	complete	3.2.1.4|3.2.1.21	no	3.2.1.21	Bifidobacterium
AF90-09M1A	complete	3.2.1.4|3.2.1.21	complete	3.2.1.4|3.2.1.21	no	3.2.1.21	Agathobaculum
AF90-26SAA	complete	3.2.1.4|3.2.1.21	complete	3.2.1.91|3.2.1.4|3.2.1.21|2.4.1.20	complete	3.2.1.91|3.2.1.21|2.4.1.20	Paenibacillus
AF91-02b2A	complete	3.2.1.4|3.2.1.21	complete	3.2.1.4|3.2.1.21|2.4.1.20	no	3.2.1.21|2.4.1.20	Bifidobacterium
AF91-04IFC-1A	no	3.2.1.21	complete	3.2.1.91|3.2.1.21|2.4.1.20	complete	3.2.1.91|3.2.1.21|2.4.1.20	Lactiplantibacillus
AF91-04IFCA	complete	3.2.1.4|3.2.1.21	complete	3.2.1.4|3.2.1.21|2.4.1.20	no	3.2.1.21|2.4.1.20	Ligilactobacillus
AF91-08b2A	complete	3.2.1.4|3.2.1.21	complete	3.2.1.4|3.2.1.21|2.4.1.20	no	3.2.1.21|2.4.1.20	Bifidobacterium
AF92-02A	complete	3.2.1.4|3.2.1.21	complete	3.2.1.4|3.2.1.21|2.4.1.20	no	3.2.1.21|2.4.1.20	Bifidobacterium
AF92-02GAA	complete	3.2.1.4|3.2.1.21	complete	3.2.1.4|3.2.1.21|2.4.1.20	no	3.2.1.21|2.4.1.20	Levilactobacillus
AF93-03b3A	complete	3.2.1.4|3.2.1.21	complete	3.2.1.4|3.2.1.21	no	3.2.1.21	Bifidobacterium
AF94-01pH10A	complete	3.2.1.4|3.2.1.21	complete	3.2.1.4|3.2.1.21|2.4.1.20	no	3.2.1.21|2.4.1.20	Blautia
AF95-06DT-1A	complete	3.2.1.4|3.2.1.21	complete	3.2.1.4|3.2.1.21|2.4.1.20	no	3.2.1.21|2.4.1.20	Limosilactobacillus
AF96-01D-1A	complete	3.2.1.4|3.2.1.21	complete	3.2.1.4|3.2.1.21	no	3.2.1.21	Bifidobacterium
AF96-01DA	complete	3.2.1.4|3.2.1.21	complete	3.2.1.4|3.2.1.21	no	3.2.1.21	Bifidobacterium
AF96-10M2bTA	complete	3.2.1.4|3.2.1.21	complete	3.2.1.4|3.2.1.21|2.4.1.20	no	3.2.1.21|2.4.1.20	Bifidobacterium
AF96-43M2TA	complete	3.2.1.4|3.2.1.21	complete	3.2.1.4|3.2.1.21|2.4.1.20	no	3.2.1.21|2.4.1.20	Bifidobacterium
AF97-02pH9	complete	3.2.1.4|3.2.1.21	complete	3.2.1.4|3.2.1.21	no	3.2.1.21	Bifidobacterium
AF97-07pH10A	complete	3.2.1.4|3.2.1.21	complete	3.2.1.4|3.2.1.21	no	3.2.1.21	Agathobaculum
AF97-08DTA	complete	3.2.1.4|3.2.1.21	complete	3.2.1.4|3.2.1.21|2.4.1.20	no	3.2.1.21|2.4.1.20	Copromonas
AF98-16	no	3.2.1.21	complete	3.2.1.91|3.2.1.21	complete	3.2.1.91|3.2.1.21	Holdemanella
AF98-27	complete	3.2.1.4|3.2.1.21	complete	3.2.1.91|3.2.1.4|3.2.1.21|2.4.1.20	complete	3.2.1.91|3.2.1.21|2.4.1.20	Prevotella
AF98-34	complete	3.2.1.4|3.2.1.21	complete	3.2.1.4|3.2.1.21|2.4.1.20	no	3.2.1.21|2.4.1.20	Bacteroides
AF98-44	complete	3.2.1.4|3.2.1.21	complete	3.2.1.4|3.2.1.21|2.4.1.20	no	3.2.1.21|2.4.1.20	Bifidobacterium
AF98-46	complete	3.2.1.4|3.2.1.21	complete	3.2.1.4|3.2.1.21	no	3.2.1.21	Bifidobacterium
AF98-54	complete	3.2.1.4|3.2.1.21	complete	3.2.1.4|3.2.1.21|2.4.1.20	no	3.2.1.21|2.4.1.20	Bacteroides
AF99-11	no	3.2.1.21	complete	3.2.1.91|3.2.1.21	complete	3.2.1.91|3.2.1.21	Eubacterium
AF99-32	complete	3.2.1.4|3.2.1.21	complete	3.2.1.4|3.2.1.21|2.4.1.20	no	3.2.1.21|2.4.1.20	Coprococcus
AFF13-7A	no	3.2.1.21	complete	3.2.1.91|3.2.1.21|2.4.1.20	complete	3.2.1.91|3.2.1.21|2.4.1.20	Faecalibacterium
AM01-30	complete	3.2.1.4|3.2.1.21	complete	3.2.1.4|3.2.1.21|2.4.1.20	no	3.2.1.21|2.4.1.20	Harryflintia
AM04-33	complete	3.2.1.4|3.2.1.21	complete	3.2.1.4|3.2.1.21|2.4.1.20	no	3.2.1.21|2.4.1.20	Tractidigestivibacter
AM05-17	complete	3.2.1.4|3.2.1.21	complete	3.2.1.4|3.2.1.21|2.4.1.20	no	3.2.1.21|2.4.1.20	Tractidigestivibacter
AM05-23	complete	3.2.1.4|3.2.1.21	complete	3.2.1.4|3.2.1.21	no	3.2.1.21	Eubacterium
AM05-7	complete	3.2.1.4|3.2.1.21	complete	3.2.1.4|3.2.1.21|2.4.1.20	no	3.2.1.21|2.4.1.20	Tractidigestivibacter
AM07-14	complete	3.2.1.4|3.2.1.21	complete	3.2.1.4|3.2.1.21|2.4.1.20	no	3.2.1.21|2.4.1.20	Bacteroides
AM07-18	complete	3.2.1.4|3.2.1.21	complete	3.2.1.4|3.2.1.21|2.4.1.20	no	3.2.1.21|2.4.1.20	Bacteroides
AM07-22C	complete	3.2.1.4|3.2.1.21	complete	3.2.1.4|3.2.1.21	no	3.2.1.21	Streptococcus
AM07-24	no	3.2.1.21	complete	3.2.1.91|3.2.1.21	complete	3.2.1.91|3.2.1.21	Emergencia
AM07-34	complete	3.2.1.4|3.2.1.21	complete	3.2.1.4|3.2.1.21|2.4.1.20	no	3.2.1.21|2.4.1.20	Hungatella
AM07-8	no	3.2.1.21	complete	3.2.1.91|3.2.1.21	complete	3.2.1.91|3.2.1.21	Bifidobacterium
AM08-20	complete	3.2.1.4|3.2.1.21	complete	3.2.1.4|3.2.1.21|2.4.1.20	no	3.2.1.21|2.4.1.20	Bifidobacterium
AM08-21	complete	3.2.1.4|3.2.1.21	complete	3.2.1.4|3.2.1.21|2.4.1.20	no	3.2.1.21|2.4.1.20	Hungatella
AM08-25	complete	3.2.1.4|3.2.1.21	complete	3.2.1.4|3.2.1.21	no	3.2.1.21	Bifidobacterium
AM08-2	complete	3.2.1.4|3.2.1.21	complete	3.2.1.4|3.2.1.21	no	3.2.1.21	Bifidobacterium
AM08-5	complete	3.2.1.4|3.2.1.21	complete	3.2.1.4|3.2.1.21|2.4.1.20	no	3.2.1.21|2.4.1.20	Limosilactobacillus
AM08-6	complete	3.2.1.4|3.2.1.21	complete	3.2.1.4|3.2.1.21|2.4.1.20	no	3.2.1.21|2.4.1.20	Parabacteroides
AM09-1-1	no	3.2.1.21	complete	3.2.1.91|3.2.1.21	complete	3.2.1.91|3.2.1.21	Bifidobacterium
AM09-11	complete	3.2.1.4|3.2.1.21	complete	3.2.1.4|3.2.1.21|2.4.1.20	no	3.2.1.21|2.4.1.20	Bacteroides
AM09-31	no	3.2.1.21	complete	3.2.1.91|3.2.1.21|2.4.1.20	complete	3.2.1.91|3.2.1.21|2.4.1.20	Enterocloster
AM09-36	no	3.2.1.21	complete	3.2.1.91|3.2.1.21|2.4.1.20	complete	3.2.1.91|3.2.1.21|2.4.1.20	Phocaeicola
AM09-51	no	3.2.1.21	complete	3.2.1.91|3.2.1.21	complete	3.2.1.91|3.2.1.21	Pseudoruminococcus
AM100_104_47A	complete	3.2.1.4|3.2.1.21	complete	3.2.1.4|3.2.1.21|2.4.1.20	no	3.2.1.21|2.4.1.20	Prevotella
AM100_B1_18_2A	complete	3.2.1.4|3.2.1.21	complete	3.2.1.91|3.2.1.4|3.2.1.21|2.4.1.20	complete	3.2.1.91|3.2.1.21|2.4.1.20	Enterococcus
AM100_B1_31A	complete	3.2.1.4|3.2.1.21	complete	3.2.1.4|3.2.1.21|2.4.1.20	no	3.2.1.21|2.4.1.20	Mediterraneibacter
AM100_B13A	complete	3.2.1.4|3.2.1.21	complete	3.2.1.4|3.2.1.21	no	3.2.1.21	Lachnospiraceae gen.
AM100_B15A	complete	3.2.1.4|3.2.1.21	complete	3.2.1.4|3.2.1.21	no	3.2.1.21	Megamonas
AM100_B23A	complete	3.2.1.4|3.2.1.21	complete	3.2.1.4|3.2.1.21|2.4.1.20	no	3.2.1.21|2.4.1.20	Hungatella
AM100_BB15A	complete	3.2.1.4|3.2.1.21	complete	3.2.1.4|3.2.1.21|2.4.1.20	no	3.2.1.21|2.4.1.20	Blautia
AM100_BB26A	complete	3.2.1.4|3.2.1.21	complete	3.2.1.4|3.2.1.21	no	3.2.1.21	Bifidobacterium
AM100_BBHI_1	complete	3.2.1.4|3.2.1.21	complete	3.2.1.91|3.2.1.4|3.2.1.21|2.4.1.20	complete	3.2.1.91|3.2.1.21|2.4.1.20	Bacteroides
AM100_BBHI_6	no	3.2.1.21	complete	3.2.1.91|3.2.1.21|2.4.1.20	complete	3.2.1.91|3.2.1.21|2.4.1.20	Bacteroides
AM100_MBO_1A	complete	3.2.1.4|3.2.1.21	complete	3.2.1.4|3.2.1.21|2.4.1.20	no	3.2.1.21|2.4.1.20	Escherichia
AM100_MO_1A	complete	3.2.1.4|3.2.1.21	complete	3.2.1.91|3.2.1.4|3.2.1.21	complete	3.2.1.91|3.2.1.21	Bacillus
AM100-PB1-1D-25A	complete	3.2.1.4|3.2.1.21	complete	3.2.1.4|3.2.1.21	no	3.2.1.21	Bifidobacterium
AM100-PB1-1D-5A	complete	3.2.1.4|3.2.1.21	complete	3.2.1.4|3.2.1.21	no	3.2.1.21	Bifidobacterium
AM100-PB1-1D-7A	complete	3.2.1.4|3.2.1.21	complete	3.2.1.4|3.2.1.21|2.4.1.20	no	3.2.1.21|2.4.1.20	Bifidobacterium
AM100_PB1_4D_21A	complete	3.2.1.4|3.2.1.21	complete	3.2.1.4|3.2.1.21	no	3.2.1.21	Holdemania
AM100_PB1_4D_35A	complete	3.2.1.4|3.2.1.21	complete	3.2.1.4|3.2.1.21|2.4.1.20	no	3.2.1.21|2.4.1.20	Bifidobacterium
AM100-PB-1D-15A	complete	3.2.1.4|3.2.1.21	complete	3.2.1.4|3.2.1.21|2.4.1.20	no	3.2.1.21|2.4.1.20	Enterococcus
AM100-PB-1D-21A	complete	3.2.1.4|3.2.1.21	complete	3.2.1.4|3.2.1.21|2.4.1.20	no	3.2.1.21|2.4.1.20	Bacteroides
AM100-PB-1D-32A	complete	3.2.1.4|3.2.1.21	complete	3.2.1.91|3.2.1.4|3.2.1.21|2.4.1.20	complete	3.2.1.91|3.2.1.21|2.4.1.20	Bacteroides
AM100-PB-1D-34A	no	3.2.1.21	complete	3.2.1.91|3.2.1.21	complete	3.2.1.91|3.2.1.21	Lachnospiraceae gen.
AM100_PB_1D_46A	complete	3.2.1.4|3.2.1.21	complete	3.2.1.4|3.2.1.21	no	3.2.1.21	Bifidobacterium
AM100_PB_1D_46	complete	3.2.1.4|3.2.1.21	complete	3.2.1.4|3.2.1.21	no	3.2.1.21	Bifidobacterium
AM100-PB-1D-6A	complete	3.2.1.4|3.2.1.21	complete	3.2.1.4|3.2.1.21|2.4.1.20	no	3.2.1.21|2.4.1.20	Escherichia
AM100-PB-1D-7A	complete	3.2.1.4|3.2.1.21	complete	3.2.1.4|3.2.1.21|2.4.1.20	no	3.2.1.21|2.4.1.20	Enterococcus
AM100_PB1_HT_1D_1A	complete	3.2.1.4|3.2.1.21	complete	3.2.1.91|3.2.1.4|3.2.1.21	complete	3.2.1.91|3.2.1.21	Bacillus
AM100_PB1_HT_1D_1	complete	3.2.1.4|3.2.1.21	complete	3.2.1.91|3.2.1.4|3.2.1.21	complete	3.2.1.91|3.2.1.21	Bacillus
AM100_PB1_HT_1D_2A	no	3.2.1.21	complete	3.2.1.91|3.2.1.21	complete	3.2.1.91|3.2.1.21	Staphylococcus
AM100_PB1_LT_1D_14A	no	3.2.1.21	complete	3.2.1.91|3.2.1.21|2.4.1.20	complete	3.2.1.91|3.2.1.21|2.4.1.20	Lactiplantibacillus
AM100_PB1_LT_1D_15A	complete	3.2.1.4|3.2.1.21	complete	3.2.1.91|3.2.1.4|3.2.1.21|2.4.1.20	complete	3.2.1.91|3.2.1.21|2.4.1.20	Limosilactobacillus
AM100_PB1_LT_1D_16A	complete	3.2.1.4|3.2.1.21	complete	3.2.1.91|3.2.1.4|3.2.1.21|2.4.1.20	complete	3.2.1.91|3.2.1.21|2.4.1.20	Clostridium
AM100_PB1_LT_1D_17A	complete	3.2.1.4|3.2.1.21	complete	3.2.1.4|3.2.1.21	no	3.2.1.21	Streptococcus
AM100_PB1_LT_1D_21A	complete	3.2.1.4|3.2.1.21	complete	3.2.1.4|3.2.1.21|2.4.1.20	no	3.2.1.21|2.4.1.20	Lactococcus
AM100_PB1_LT_1D_26A	complete	3.2.1.4|3.2.1.21	complete	3.2.1.4|3.2.1.21	no	3.2.1.21	Streptococcus
AM100_PB1O_1D_10A	complete	3.2.1.4|3.2.1.21	complete	3.2.1.4|3.2.1.21|2.4.1.20	no	3.2.1.21|2.4.1.20	Escherichia
AM100_PB1O_1D_2A	no	3.2.1.21	complete	3.2.1.91|3.2.1.21|2.4.1.20	complete	3.2.1.91|3.2.1.21|2.4.1.20	Lactiplantibacillus
AM100_PBO_1D_8A	complete	3.2.1.4|3.2.1.21	complete	3.2.1.4|3.2.1.21|2.4.1.20	no	3.2.1.21|2.4.1.20	Enterococcus
AM100_PBO_1D_8	complete	3.2.1.4|3.2.1.21	complete	3.2.1.4|3.2.1.21|2.4.1.20	no	3.2.1.21|2.4.1.20	Enterococcus
AM100_PBTO_1D_1A	complete	3.2.1.4|3.2.1.21	complete	3.2.1.4|3.2.1.21|2.4.1.20	no	3.2.1.21|2.4.1.20	Escherichia
AM100_PB_TSB_19	complete	3.2.1.4|3.2.1.21	complete	3.2.1.91|3.2.1.4|3.2.1.21|2.4.1.20	complete	3.2.1.91|3.2.1.21|2.4.1.20	Phocaeicola
AM100_PB_TSB_27	complete	3.2.1.4|3.2.1.21	complete	3.2.1.91|3.2.1.4|3.2.1.21|2.4.1.20	complete	3.2.1.91|3.2.1.21|2.4.1.20	Bacteroides
AM100_PB_TSB_3	complete	3.2.1.4|3.2.1.21	complete	3.2.1.91|3.2.1.4|3.2.1.21|2.4.1.20	complete	3.2.1.91|3.2.1.21|2.4.1.20	Bacteroides
AM100_PM_1D_4A	complete	3.2.1.4|3.2.1.21	complete	3.2.1.91|3.2.1.4|3.2.1.21|2.4.1.20	complete	3.2.1.91|3.2.1.21|2.4.1.20	Enterococcus
AM100_PMB_1D_3A	no	3.2.1.21	complete	3.2.1.91|3.2.1.21|2.4.1.20	complete	3.2.1.91|3.2.1.21|2.4.1.20	Enterococcus
AM100_PMBO_1D_21A	complete	3.2.1.4|3.2.1.21	complete	3.2.1.4|3.2.1.21|2.4.1.20	no	3.2.1.21|2.4.1.20	Klebsiella
AM100_PMO_1D_13A	complete	3.2.1.4|3.2.1.21	complete	3.2.1.4|3.2.1.21	no	3.2.1.21	Streptococcus
AM100_PMO_1D_9A	complete	3.2.1.4|3.2.1.21	complete	3.2.1.4|3.2.1.21|2.4.1.20	no	3.2.1.21|2.4.1.20	Klebsiella
AM100_PPH10_1D_1	complete	3.2.1.4|3.2.1.21	complete	3.2.1.91|3.2.1.4|3.2.1.21|2.4.1.20	complete	3.2.1.91|3.2.1.21|2.4.1.20	Escherichia
AM100_PTO_1D_15A	complete	3.2.1.4|3.2.1.21	complete	3.2.1.91|3.2.1.4|3.2.1.21|2.4.1.20	complete	3.2.1.91|3.2.1.21|2.4.1.20	Bacillus
AM10-16A	complete	3.2.1.4|3.2.1.21	complete	3.2.1.4|3.2.1.21	no	3.2.1.21	Bifidobacterium
AM10-21B	complete	3.2.1.4|3.2.1.21	complete	3.2.1.4|3.2.1.21|2.4.1.20	no	3.2.1.21|2.4.1.20	Bacteroides
AM10-24	complete	3.2.1.4|3.2.1.21	complete	3.2.1.4|3.2.1.21	no	3.2.1.21	Bifidobacterium
AM10-2	complete	3.2.1.4|3.2.1.21	complete	3.2.1.4|3.2.1.21	no	3.2.1.21	Bifidobacterium
AM10-31	no	3.2.1.21	complete	3.2.1.91|3.2.1.21	complete	3.2.1.91|3.2.1.21	Lachnospiraceae gen.
AM10-47	complete	3.2.1.4|3.2.1.21	complete	3.2.1.91|3.2.1.4|3.2.1.21|2.4.1.20	complete	3.2.1.91|3.2.1.21|2.4.1.20	Blautia
AM10-54	complete	3.2.1.4|3.2.1.21	complete	3.2.1.4|3.2.1.21|2.4.1.20	no	3.2.1.21|2.4.1.20	Bacteroides
AM11-10	complete	3.2.1.4|3.2.1.21	complete	3.2.1.4|3.2.1.21	no	3.2.1.21	Bifidobacterium
AM11-30B	complete	3.2.1.4|3.2.1.21	complete	3.2.1.4|3.2.1.21|2.4.1.20	no	3.2.1.21|2.4.1.20	Bariatricus
AM11-35B	complete	3.2.1.4|3.2.1.21	complete	3.2.1.4|3.2.1.21|2.4.1.20	no	3.2.1.21|2.4.1.20	Phocaeicola
AM11-39	complete	3.2.1.4|3.2.1.21	complete	3.2.1.4|3.2.1.21	no	3.2.1.21	Duodenibacillus
AM11-49	complete	3.2.1.4|3.2.1.21	complete	3.2.1.4|3.2.1.21|2.4.1.20	no	3.2.1.21|2.4.1.20	Lactococcus
AM12-10	no	3.2.1.21	complete	3.2.1.91|3.2.1.21	complete	3.2.1.91|3.2.1.21	Bifidobacterium
AM12-20	complete	3.2.1.4|3.2.1.21	complete	3.2.1.4|3.2.1.21|2.4.1.20	no	3.2.1.21|2.4.1.20	Bifidobacterium
AM12-30	complete	3.2.1.4|3.2.1.21	complete	3.2.1.4|3.2.1.21|2.4.1.20	no	3.2.1.21|2.4.1.20	Escherichia
AM12-57B	complete	3.2.1.4|3.2.1.21	complete	3.2.1.91|3.2.1.4|3.2.1.21|2.4.1.20	complete	3.2.1.91|3.2.1.21|2.4.1.20	Bacillus
AM12-59	complete	3.2.1.4|3.2.1.21	complete	3.2.1.4|3.2.1.21|2.4.1.20	no	3.2.1.21|2.4.1.20	Bifidobacterium
AM12-9	no	3.2.1.21	complete	3.2.1.91|3.2.1.21	complete	3.2.1.91|3.2.1.21	Bifidobacterium
AM13-11	complete	3.2.1.4|3.2.1.21	complete	3.2.1.4|3.2.1.21|2.4.1.20	no	3.2.1.21|2.4.1.20	Bifidobacterium
AM13-1	complete	3.2.1.4|3.2.1.21	complete	3.2.1.4|3.2.1.21|2.4.1.20	no	3.2.1.21|2.4.1.20	Lactobacillus
AM13-2	complete	3.2.1.4|3.2.1.21	complete	3.2.1.4|3.2.1.21	no	3.2.1.21	Bifidobacterium
AM13-35	no	3.2.1.21	complete	3.2.1.91|3.2.1.21	complete	3.2.1.91|3.2.1.21	Lachnospiraceae gen.
AM13-39	no	3.2.1.21	complete	3.2.1.91|3.2.1.21|2.4.1.20	complete	3.2.1.91|3.2.1.21|2.4.1.20	Ruminococcus
AM13-8	complete	3.2.1.4|3.2.1.21	complete	3.2.1.4|3.2.1.21	no	3.2.1.21	Bifidobacterium
AM14-12	complete	3.2.1.4|3.2.1.21	complete	3.2.1.4|3.2.1.21|2.4.1.20	no	3.2.1.21|2.4.1.20	Bacteroides
AM14-16	complete	3.2.1.4|3.2.1.21	complete	3.2.1.4|3.2.1.21|2.4.1.20	no	3.2.1.21|2.4.1.20	Coprococcus
AM14-1	complete	3.2.1.4|3.2.1.21	complete	3.2.1.4|3.2.1.21|2.4.1.20	no	3.2.1.21|2.4.1.20	Bacteroides
AM14-26	complete	3.2.1.4|3.2.1.21	complete	3.2.1.4|3.2.1.21|2.4.1.20	no	3.2.1.21|2.4.1.20	Bacteroides
AM14-35	complete	3.2.1.4|3.2.1.21	complete	3.2.1.4|3.2.1.21|2.4.1.20	no	3.2.1.21|2.4.1.20	Bacteroides
AM14-37	complete	3.2.1.4|3.2.1.21	complete	3.2.1.4|3.2.1.21|2.4.1.20	no	3.2.1.21|2.4.1.20	Bifidobacterium
AM14-40	complete	3.2.1.4|3.2.1.21	complete	3.2.1.4|3.2.1.21|2.4.1.20	no	3.2.1.21|2.4.1.20	Bacteroides
AM14-8	complete	3.2.1.4|3.2.1.21	complete	3.2.1.4|3.2.1.21|2.4.1.20	no	3.2.1.21|2.4.1.20	Butyricimonas
AM15-10	no	3.2.1.21	complete	3.2.1.91|3.2.1.21|2.4.1.20	complete	3.2.1.91|3.2.1.21|2.4.1.20	Bacteroides
AM15-15	complete	3.2.1.4|3.2.1.21	complete	3.2.1.4|3.2.1.21|2.4.1.20	no	3.2.1.21|2.4.1.20	Bacteroides
AM15-3	complete	3.2.1.4|3.2.1.21	complete	3.2.1.4|3.2.1.21	no	3.2.1.21	Bifidobacterium
AM16-11	complete	3.2.1.4|3.2.1.21	complete	3.2.1.4|3.2.1.21|2.4.1.20	no	3.2.1.21|2.4.1.20	Agathobacter
AM16-13	complete	3.2.1.4|3.2.1.21	complete	3.2.1.4|3.2.1.21|2.4.1.20	no	3.2.1.21|2.4.1.20	Bacteroides
AM16-14	complete	3.2.1.4|3.2.1.21	complete	3.2.1.4|3.2.1.21|2.4.1.20	no	3.2.1.21|2.4.1.20	Butyricimonas
AM16-16B	no	3.2.1.21	complete	3.2.1.91|3.2.1.21	complete	3.2.1.91|3.2.1.21	Oliverpabstia
AM16-24	complete	3.2.1.4|3.2.1.21	complete	3.2.1.4|3.2.1.21|2.4.1.20	no	3.2.1.21|2.4.1.20	Bacteroides
AM16-25	complete	3.2.1.4|3.2.1.21	complete	3.2.1.4|3.2.1.21|2.4.1.20	no	3.2.1.21|2.4.1.20	Lachnospiraceae gen.
AM16-28	complete	3.2.1.4|3.2.1.21	complete	3.2.1.4|3.2.1.21|2.4.1.20	no	3.2.1.21|2.4.1.20	Enterobacter
AM16-33	complete	3.2.1.4|3.2.1.21	complete	3.2.1.4|3.2.1.21|2.4.1.20	no	3.2.1.21|2.4.1.20	Butyricimonas
AM16-34	complete	3.2.1.4|3.2.1.21	complete	3.2.1.4|3.2.1.21|2.4.1.20	no	3.2.1.21|2.4.1.20	Mediterraneibacter
AM16-3	complete	3.2.1.4|3.2.1.21	complete	3.2.1.91|3.2.1.4|3.2.1.21|2.4.1.20	complete	3.2.1.91|3.2.1.21|2.4.1.20	Bacteroides
AM16-43	no	3.2.1.21	complete	3.2.1.91|3.2.1.21|2.4.1.20	complete	3.2.1.91|3.2.1.21|2.4.1.20	Alistipes
AM16-49B	no	3.2.1.21	complete	3.2.1.91|3.2.1.21|2.4.1.20	complete	3.2.1.91|3.2.1.21|2.4.1.20	Bacteroides
AM16-54	complete	3.2.1.4|3.2.1.21	complete	3.2.1.4|3.2.1.21|2.4.1.20	no	3.2.1.21|2.4.1.20	Prevotella
AM17-17	no	3.2.1.21	complete	3.2.1.91|3.2.1.21	complete	3.2.1.91|3.2.1.21	Vagococcus
AM17-18	complete	3.2.1.4|3.2.1.21	complete	3.2.1.4|3.2.1.21|2.4.1.20	no	3.2.1.21|2.4.1.20	Enterobacter
AM17-25A	complete	3.2.1.4|3.2.1.21	complete	3.2.1.4|3.2.1.21|2.4.1.20	no	3.2.1.21|2.4.1.20	Enterococcus
AM17-27	complete	3.2.1.4|3.2.1.21	complete	3.2.1.4|3.2.1.21|2.4.1.20	no	3.2.1.21|2.4.1.20	Klebsiella
AM17-31	no	3.2.1.21	complete	3.2.1.91|3.2.1.21|2.4.1.20	complete	3.2.1.91|3.2.1.21|2.4.1.20	Enterococcus
AM17-40	no	3.2.1.21	complete	3.2.1.91|3.2.1.21	complete	3.2.1.91|3.2.1.21	Staphylococcus
AM17-44	complete	3.2.1.4|3.2.1.21	complete	3.2.1.91|3.2.1.4|3.2.1.21|2.4.1.20	complete	3.2.1.91|3.2.1.21|2.4.1.20	Phocaeicola
AM17-48	complete	3.2.1.4|3.2.1.21	complete	3.2.1.4|3.2.1.21|2.4.1.20	no	3.2.1.21|2.4.1.20	Bacteroides
AM17-61	complete	3.2.1.4|3.2.1.21	complete	3.2.1.4|3.2.1.21|2.4.1.20	no	3.2.1.21|2.4.1.20	Enterobacter
AM18-11	no	3.2.1.21	complete	3.2.1.91|3.2.1.21	complete	3.2.1.91|3.2.1.21	Bifidobacterium
AM18-12AC	no	3.2.1.21	complete	3.2.1.91|3.2.1.21	complete	3.2.1.91|3.2.1.21	Bifidobacterium
AM18-13	complete	3.2.1.4|3.2.1.21	complete	3.2.1.4|3.2.1.21|2.4.1.20	no	3.2.1.21|2.4.1.20	Lactobacillus
AM18-14LB	complete	3.2.1.4|3.2.1.21	complete	3.2.1.4|3.2.1.21|2.4.1.20	no	3.2.1.21|2.4.1.20	Bacteroides
AM18-17	complete	3.2.1.4|3.2.1.21	complete	3.2.1.4|3.2.1.21|2.4.1.20	no	3.2.1.21|2.4.1.20	Bacteroides
AM18-1	no	3.2.1.21	complete	3.2.1.91|3.2.1.21	complete	3.2.1.91|3.2.1.21	Bifidobacterium
AM18-29	no	3.2.1.21	complete	3.2.1.91|3.2.1.21	complete	3.2.1.91|3.2.1.21	Bifidobacterium
AM18-3	no	3.2.1.21	complete	3.2.1.91|3.2.1.21	complete	3.2.1.91|3.2.1.21	Bifidobacterium
AM18-3H	complete	3.2.1.4|3.2.1.21	complete	3.2.1.4|3.2.1.21|2.4.1.20	no	3.2.1.21|2.4.1.20	Klebsiella
AM18-42	complete	3.2.1.4|3.2.1.21	complete	3.2.1.4|3.2.1.21	no	3.2.1.21	Bifidobacterium
AM18-4HA	complete	3.2.1.4|3.2.1.21	complete	3.2.1.4|3.2.1.21|2.4.1.20	no	3.2.1.21|2.4.1.20	Escherichia
AM18-64	no	3.2.1.21	complete	3.2.1.91|3.2.1.21	complete	3.2.1.91|3.2.1.21	Bifidobacterium
AM18-6H	complete	3.2.1.4|3.2.1.21	complete	3.2.1.4|3.2.1.21|2.4.1.20	no	3.2.1.21|2.4.1.20	Klebsiella
AM18-9-6.0-r	complete	3.2.1.4|3.2.1.21	complete	3.2.1.4|3.2.1.21	no	3.2.1.21	Parasutterella
AM19-19	complete	3.2.1.4|3.2.1.21	complete	3.2.1.4|3.2.1.21	no	3.2.1.21	Bifidobacterium
AM19-1	complete	3.2.1.4|3.2.1.21	complete	3.2.1.4|3.2.1.21	no	3.2.1.21	Bifidobacterium
AM19-42	complete	3.2.1.4|3.2.1.21	complete	3.2.1.4|3.2.1.21|2.4.1.20	no	3.2.1.21|2.4.1.20	Bacteroides
AM20-1	complete	3.2.1.4|3.2.1.21	complete	3.2.1.4|3.2.1.21	no	3.2.1.21	Bifidobacterium
AM20-2LB	complete	3.2.1.4|3.2.1.21	complete	3.2.1.4|3.2.1.21|2.4.1.20	no	3.2.1.21|2.4.1.20	Klebsiella
AM20-38	complete	3.2.1.4|3.2.1.21	complete	3.2.1.4|3.2.1.21|2.4.1.20	no	3.2.1.21|2.4.1.20	Escherichia
AM20-6	complete	3.2.1.4|3.2.1.21	complete	3.2.1.4|3.2.1.21	no	3.2.1.21	Bifidobacterium
AM20-9-6.0	complete	3.2.1.4|3.2.1.21	complete	3.2.1.4|3.2.1.21	no	3.2.1.21	Bifidobacterium
AM21-13LB	complete	3.2.1.4|3.2.1.21	complete	3.2.1.4|3.2.1.21|2.4.1.20	no	3.2.1.21|2.4.1.20	Hungatella
AM21-29	no	3.2.1.21	complete	3.2.1.91|3.2.1.21	complete	3.2.1.91|3.2.1.21	Fusobacterium
AM21-3LB	complete	3.2.1.4|3.2.1.21	complete	3.2.1.4|3.2.1.21|2.4.1.20	no	3.2.1.21|2.4.1.20	Clostridium
AM21-40	complete	3.2.1.4|3.2.1.21	complete	3.2.1.91|3.2.1.4|3.2.1.21|2.4.1.20	complete	3.2.1.91|3.2.1.21|2.4.1.20	Bacteroides
AM22-14AC	complete	3.2.1.4|3.2.1.21	complete	3.2.1.4|3.2.1.21|2.4.1.20	no	3.2.1.21|2.4.1.20	Escherichia
AM22-14LB	complete	3.2.1.4|3.2.1.21	complete	3.2.1.4|3.2.1.21|2.4.1.20	no	3.2.1.21|2.4.1.20	Mediterraneibacter
AM22-15AC	complete	3.2.1.4|3.2.1.21	complete	3.2.1.4|3.2.1.21|2.4.1.20	no	3.2.1.21|2.4.1.20	Escherichia
AM22-17	complete	3.2.1.4|3.2.1.21	complete	3.2.1.91|3.2.1.4|3.2.1.21	complete	3.2.1.91|3.2.1.21	Fusobacterium
AM22-19	complete	3.2.1.4|3.2.1.21	complete	3.2.1.4|3.2.1.21|2.4.1.20	no	3.2.1.21|2.4.1.20	Prevotella
AM22-1	complete	3.2.1.4|3.2.1.21	complete	3.2.1.4|3.2.1.21|2.4.1.20	no	3.2.1.21|2.4.1.20	Prevotella
AM22-20	complete	3.2.1.4|3.2.1.21	complete	3.2.1.4|3.2.1.21|2.4.1.20	no	3.2.1.21|2.4.1.20	Prevotella
AM22-21LB	complete	3.2.1.4|3.2.1.21	complete	3.2.1.4|3.2.1.21|2.4.1.20	no	3.2.1.21|2.4.1.20	Roseburia
AM22-22LB	no	3.2.1.21	complete	3.2.1.91|3.2.1.21	complete	3.2.1.91|3.2.1.21	Oliverpabstia
AM22-2	complete	3.2.1.4|3.2.1.21	complete	3.2.1.4|3.2.1.21|2.4.1.20	no	3.2.1.21|2.4.1.20	Prevotella
AM22-4	complete	3.2.1.4|3.2.1.21	complete	3.2.1.4|3.2.1.21|2.4.1.20	no	3.2.1.21|2.4.1.20	Agathobacter
AM22-7	complete	3.2.1.4|3.2.1.21	complete	3.2.1.4|3.2.1.21|2.4.1.20	no	3.2.1.21|2.4.1.20	Prevotella
AM22-8LB	complete	3.2.1.4|3.2.1.21	complete	3.2.1.4|3.2.1.21|2.4.1.20	no	3.2.1.21|2.4.1.20	Bifidobacterium
AM22-9LB	no	3.2.1.21	complete	3.2.1.91|3.2.1.21|2.4.1.20	complete	3.2.1.91|3.2.1.21|2.4.1.20	Blautia
AM23-14AC	complete	3.2.1.4|3.2.1.21	complete	3.2.1.4|3.2.1.21|2.4.1.20	no	3.2.1.21|2.4.1.20	Escherichia
AM23-15AC	complete	3.2.1.4|3.2.1.21	complete	3.2.1.4|3.2.1.21|2.4.1.20	no	3.2.1.21|2.4.1.20	Klebsiella
AM23-18AC	complete	3.2.1.4|3.2.1.21	complete	3.2.1.4|3.2.1.21|2.4.1.20	no	3.2.1.21|2.4.1.20	Escherichia
AM23-20AC	complete	3.2.1.4|3.2.1.21	complete	3.2.1.91|3.2.1.4|3.2.1.21|2.4.1.20	complete	3.2.1.91|3.2.1.21|2.4.1.20	Prevotella
AM23-20	complete	3.2.1.4|3.2.1.21	complete	3.2.1.4|3.2.1.21|2.4.1.20	no	3.2.1.21|2.4.1.20	Roseburia
AM23-22	no	3.2.1.21	complete	3.2.1.91|3.2.1.21|2.4.1.20	complete	3.2.1.91|3.2.1.21|2.4.1.20	Eubacterium
AM23-23	complete	3.2.1.4|3.2.1.21	complete	3.2.1.91|3.2.1.4|3.2.1.21	complete	3.2.1.91|3.2.1.21	Phocaeicola
AM23-2LB	complete	3.2.1.4|3.2.1.21	complete	3.2.1.4|3.2.1.21|2.4.1.20	no	3.2.1.21|2.4.1.20	Schaedlerella
AM23-5	complete	3.2.1.4|3.2.1.21	complete	3.2.1.91|3.2.1.4|3.2.1.21|2.4.1.20	complete	3.2.1.91|3.2.1.21|2.4.1.20	Prevotella
AM25-15	complete	3.2.1.4|3.2.1.21	complete	3.2.1.4|3.2.1.21	no	3.2.1.21	Streptococcus
AM25-18LB	complete	3.2.1.4|3.2.1.21	complete	3.2.1.91|3.2.1.4|3.2.1.21|2.4.1.20	complete	3.2.1.91|3.2.1.21|2.4.1.20	Fusobacterium
AM25-1	complete	3.2.1.4|3.2.1.21	complete	3.2.1.91|3.2.1.4|3.2.1.21|2.4.1.20	complete	3.2.1.91|3.2.1.21|2.4.1.20	Fusobacterium
AM25-21AC	complete	3.2.1.4|3.2.1.21	complete	3.2.1.4|3.2.1.21|2.4.1.20	no	3.2.1.21|2.4.1.20	Mitsuokella
AM25-27	no	3.2.1.21	complete	3.2.1.91|3.2.1.21	complete	3.2.1.91|3.2.1.21	Anaerostipes
AM25-2	complete	3.2.1.4|3.2.1.21	complete	3.2.1.4|3.2.1.21|2.4.1.20	no	3.2.1.21|2.4.1.20	Mitsuokella
AM25-6	no	3.2.1.21	complete	3.2.1.91|3.2.1.21	complete	3.2.1.91|3.2.1.21	Anaerofustis
AM25-8	no	3.2.1.21	complete	3.2.1.91|3.2.1.21|2.4.1.20	complete	3.2.1.91|3.2.1.21|2.4.1.20	Ligilactobacillus
AM26-14LB	complete	3.2.1.4|3.2.1.21	complete	3.2.1.4|3.2.1.21	no	3.2.1.21	Bifidobacterium
AM26-15LB	complete	3.2.1.4|3.2.1.21	complete	3.2.1.4|3.2.1.21	no	3.2.1.21	Bifidobacterium
AM26-18LB	complete	3.2.1.4|3.2.1.21	complete	3.2.1.4|3.2.1.21|2.4.1.20	no	3.2.1.21|2.4.1.20	Bacteroides
AM26-26AC	complete	3.2.1.4|3.2.1.21	complete	3.2.1.4|3.2.1.21|2.4.1.20	no	3.2.1.21|2.4.1.20	Bacteroides
AM26-29LB	complete	3.2.1.4|3.2.1.21	complete	3.2.1.4|3.2.1.21|2.4.1.20	no	3.2.1.21|2.4.1.20	Bacteroides
AM26-2	complete	3.2.1.4|3.2.1.21	complete	3.2.1.4|3.2.1.21|2.4.1.20	no	3.2.1.21|2.4.1.20	Bacteroides
AM26-2LB	complete	3.2.1.4|3.2.1.21	complete	3.2.1.4|3.2.1.21|2.4.1.20	no	3.2.1.21|2.4.1.20	Agathobacter
AM26-6LB	no	3.2.1.21	complete	3.2.1.91|3.2.1.21|2.4.1.20	complete	3.2.1.91|3.2.1.21|2.4.1.20	Bacteroides
AM27-17	complete	3.2.1.4|3.2.1.21	complete	3.2.1.91|3.2.1.4|3.2.1.21|2.4.1.20	complete	3.2.1.91|3.2.1.21|2.4.1.20	Bacteroides
AM27-22LB	complete	3.2.1.4|3.2.1.21	complete	3.2.1.4|3.2.1.21|2.4.1.20	no	3.2.1.21|2.4.1.20	Weissella
AM27-24	complete	3.2.1.4|3.2.1.21	complete	3.2.1.4|3.2.1.21|2.4.1.20	no	3.2.1.21|2.4.1.20	Weissella
AM27-2	complete	3.2.1.4|3.2.1.21	complete	3.2.1.4|3.2.1.21|2.4.1.20	no	3.2.1.21|2.4.1.20	Bacteroides
AM27-45	complete	3.2.1.4|3.2.1.21	complete	3.2.1.4|3.2.1.21	no	3.2.1.21	Streptococcus
AM27-46	complete	3.2.1.4|3.2.1.21	complete	3.2.1.4|3.2.1.21|2.4.1.20	no	3.2.1.21|2.4.1.20	Bacteroides
AM28-10	complete	3.2.1.4|3.2.1.21	complete	3.2.1.4|3.2.1.21|2.4.1.20	no	3.2.1.21|2.4.1.20	Fusicatenibacter
AM28-13AC	complete	3.2.1.4|3.2.1.21	complete	3.2.1.4|3.2.1.21	no	3.2.1.21	Bifidobacterium
AM28-13	complete	3.2.1.4|3.2.1.21	complete	3.2.1.91|3.2.1.4|3.2.1.21|2.4.1.20	complete	3.2.1.91|3.2.1.21|2.4.1.20	Ruminococcus
AM28-14AC	complete	3.2.1.4|3.2.1.21	complete	3.2.1.4|3.2.1.21|2.4.1.20	no	3.2.1.21|2.4.1.20	Klebsiella
AM28-16AC	complete	3.2.1.4|3.2.1.21	complete	3.2.1.4|3.2.1.21|2.4.1.20	no	3.2.1.21|2.4.1.20	Escherichia
AM28-1AC	complete	3.2.1.4|3.2.1.21	complete	3.2.1.91|3.2.1.4|3.2.1.21	complete	3.2.1.91|3.2.1.21	Enterococcus
AM28-20	complete	3.2.1.4|3.2.1.21	complete	3.2.1.4|3.2.1.21	no	3.2.1.21	Streptococcus
AM28-27	complete	3.2.1.4|3.2.1.21	complete	3.2.1.4|3.2.1.21|2.4.1.20	no	3.2.1.21|2.4.1.20	Fusicatenibacter
AM28-29LB	no	3.2.1.21	complete	3.2.1.91|3.2.1.21	complete	3.2.1.91|3.2.1.21	Ruminococcus
AM28-36	complete	3.2.1.4|3.2.1.21	complete	3.2.1.4|3.2.1.21|2.4.1.20	no	3.2.1.21|2.4.1.20	Fusicatenibacter
AM28-49	complete	3.2.1.4|3.2.1.21	complete	3.2.1.91|3.2.1.4|3.2.1.21|2.4.1.20	complete	3.2.1.91|3.2.1.21|2.4.1.20	Bacteroides
AM28-50	complete	3.2.1.4|3.2.1.21	complete	3.2.1.91|3.2.1.4|3.2.1.21	complete	3.2.1.91|3.2.1.21	Enterococcus
AM29-10	complete	3.2.1.4|3.2.1.21	complete	3.2.1.4|3.2.1.21|2.4.1.20	no	3.2.1.21|2.4.1.20	Agathobacter
AM29-12AC	complete	3.2.1.4|3.2.1.21	complete	3.2.1.91|3.2.1.4|3.2.1.21|2.4.1.20	complete	3.2.1.91|3.2.1.21|2.4.1.20	Bacteroides
AM29-17AC	complete	3.2.1.4|3.2.1.21	complete	3.2.1.4|3.2.1.21	no	3.2.1.21	Mitsuokella
AM29-1AC	complete	3.2.1.4|3.2.1.21	complete	3.2.1.91|3.2.1.4|3.2.1.21|2.4.1.20	complete	3.2.1.91|3.2.1.21|2.4.1.20	Bacteroides
AM29-29	complete	3.2.1.4|3.2.1.21	complete	3.2.1.4|3.2.1.21|2.4.1.20	no	3.2.1.21|2.4.1.20	Fusicatenibacter
AM29-2AC	complete	3.2.1.4|3.2.1.21	complete	3.2.1.91|3.2.1.4|3.2.1.21|2.4.1.20	complete	3.2.1.91|3.2.1.21|2.4.1.20	Bacteroides
AM29-2	complete	3.2.1.4|3.2.1.21	complete	3.2.1.4|3.2.1.21|2.4.1.20	no	3.2.1.21|2.4.1.20	Phocaeicola
AM29-4LB	complete	3.2.1.4|3.2.1.21	complete	3.2.1.91|3.2.1.4|3.2.1.21|2.4.1.20	complete	3.2.1.91|3.2.1.21|2.4.1.20	Bacteroides
AM30-13AC	complete	3.2.1.4|3.2.1.21	complete	3.2.1.91|3.2.1.4|3.2.1.21|2.4.1.20	complete	3.2.1.91|3.2.1.21|2.4.1.20	Agathobacter
AM30-13	complete	3.2.1.4|3.2.1.21	complete	3.2.1.4|3.2.1.21|2.4.1.20	no	3.2.1.21|2.4.1.20	Bacteroides
AM30-16	complete	3.2.1.4|3.2.1.21	complete	3.2.1.4|3.2.1.21|2.4.1.20	no	3.2.1.21|2.4.1.20	Bacteroides
AM30-3LB	complete	3.2.1.4|3.2.1.21	complete	3.2.1.4|3.2.1.21|2.4.1.20	no	3.2.1.21|2.4.1.20	Tractidigestivibacter
AM30-40	complete	3.2.1.4|3.2.1.21	complete	3.2.1.4|3.2.1.21|2.4.1.20	no	3.2.1.21|2.4.1.20	Phocaeicola
AM30-49	complete	3.2.1.4|3.2.1.21	complete	3.2.1.4|3.2.1.21|2.4.1.20	no	3.2.1.21|2.4.1.20	Bacteroides
AM31-10	complete	3.2.1.4|3.2.1.21	complete	3.2.1.91|3.2.1.4|3.2.1.21|2.4.1.20	complete	3.2.1.91|3.2.1.21|2.4.1.20	Phocaeicola
AM31-13	complete	3.2.1.4|3.2.1.21	complete	3.2.1.4|3.2.1.21|2.4.1.20	no	3.2.1.21|2.4.1.20	Phocaeicola
AM31-15AC	complete	3.2.1.4|3.2.1.21	complete	3.2.1.4|3.2.1.21|2.4.1.20	no	3.2.1.21|2.4.1.20	Ruminococcus
AM31-16AC	no	3.2.1.21	complete	3.2.1.91|3.2.1.21|2.4.1.20	complete	3.2.1.91|3.2.1.21|2.4.1.20	Bacteroides
AM31-17	complete	3.2.1.4|3.2.1.21	complete	3.2.1.91|3.2.1.4|3.2.1.21	complete	3.2.1.91|3.2.1.21	Bacillus
AM31-22-C	complete	3.2.1.4|3.2.1.21	complete	3.2.1.4|3.2.1.21	no	3.2.1.21	Bifidobacterium
AM31-23	complete	3.2.1.4|3.2.1.21	complete	3.2.1.4|3.2.1.21|2.4.1.20	no	3.2.1.21|2.4.1.20	Bacteroides
AM31-29	complete	3.2.1.4|3.2.1.21	complete	3.2.1.4|3.2.1.21|2.4.1.20	no	3.2.1.21|2.4.1.20	Bacteroides
AM31-4	complete	3.2.1.4|3.2.1.21	complete	3.2.1.4|3.2.1.21	no	3.2.1.21	Bifidobacterium
AM31-7AC	complete	3.2.1.4|3.2.1.21	complete	3.2.1.4|3.2.1.21|2.4.1.20	no	3.2.1.21|2.4.1.20	Agathobacter
AM32-11AC	complete	3.2.1.4|3.2.1.21	complete	3.2.1.4|3.2.1.21|2.4.1.20	no	3.2.1.21|2.4.1.20	Bacteroides
AM32-13	complete	3.2.1.4|3.2.1.21	complete	3.2.1.4|3.2.1.21|2.4.1.20	no	3.2.1.21|2.4.1.20	Clostridium
AM32-16LB	complete	3.2.1.4|3.2.1.21	complete	3.2.1.4|3.2.1.21|2.4.1.20	no	3.2.1.21|2.4.1.20	Bacteroides
AM32-23AC	no	3.2.1.21	complete	3.2.1.91|3.2.1.21|2.4.1.20	complete	3.2.1.91|3.2.1.21|2.4.1.20	Eubacterium
AM32-2AC	complete	3.2.1.4|3.2.1.21	complete	3.2.1.4|3.2.1.21|2.4.1.20	no	3.2.1.21|2.4.1.20	Lachnospira
AM32-5	complete	3.2.1.4|3.2.1.21	complete	3.2.1.4|3.2.1.21	no	3.2.1.21	Mitsuokella
AM33-3BH	complete	3.2.1.4|3.2.1.21	complete	3.2.1.4|3.2.1.21	no	3.2.1.21	Streptococcus
AM33-3	no	3.2.1.21	complete	3.2.1.91|3.2.1.21	complete	3.2.1.91|3.2.1.21	Ventrimonas
AM33-4A	complete	3.2.1.4|3.2.1.21	complete	3.2.1.4|3.2.1.21	no	3.2.1.21	Bifidobacterium
AM33-6	complete	3.2.1.4|3.2.1.21	complete	3.2.1.4|3.2.1.21	no	3.2.1.21	Bifidobacterium
AM33-7A	complete	3.2.1.4|3.2.1.21	complete	3.2.1.4|3.2.1.21|2.4.1.20	no	3.2.1.21|2.4.1.20	Bifidobacterium
AM34-11	complete	3.2.1.4|3.2.1.21	complete	3.2.1.4|3.2.1.21|2.4.1.20	no	3.2.1.21|2.4.1.20	Bifidobacterium
AM34-12	no	3.2.1.21	complete	3.2.1.91|3.2.1.21|2.4.1.20	complete	3.2.1.91|3.2.1.21|2.4.1.20	Blautia
AM34-19LB	complete	3.2.1.4|3.2.1.21	complete	3.2.1.4|3.2.1.21|2.4.1.20	no	3.2.1.21|2.4.1.20	Prevotella
AM34-25	complete	3.2.1.4|3.2.1.21	complete	3.2.1.4|3.2.1.21|2.4.1.20	no	3.2.1.21|2.4.1.20	Bacteroides
AM34-8	complete	3.2.1.4|3.2.1.21	complete	3.2.1.4|3.2.1.21|2.4.1.20	no	3.2.1.21|2.4.1.20	Escherichia
AM34-9AC	complete	3.2.1.4|3.2.1.21	complete	3.2.1.4|3.2.1.21|2.4.1.20	no	3.2.1.21|2.4.1.20	Acetatifactor
AM35-14	complete	3.2.1.4|3.2.1.21	complete	3.2.1.4|3.2.1.21|2.4.1.20	no	3.2.1.21|2.4.1.20	Enterocloster
AM35-8	complete	3.2.1.4|3.2.1.21	complete	3.2.1.91|3.2.1.4|3.2.1.21|2.4.1.20	complete	3.2.1.91|3.2.1.21|2.4.1.20	Hungatella
AM36-16AAA	complete	3.2.1.4|3.2.1.21	complete	3.2.1.4|3.2.1.21	no	3.2.1.21	Bifidobacterium
AM36-18BH	complete	3.2.1.4|3.2.1.21	complete	3.2.1.4|3.2.1.21|2.4.1.20	no	3.2.1.21|2.4.1.20	Faecalibacterium
AM36-2AA	complete	3.2.1.4|3.2.1.21	complete	3.2.1.4|3.2.1.21|2.4.1.20	no	3.2.1.21|2.4.1.20	Blautia
AM36-2AC	complete	3.2.1.4|3.2.1.21	complete	3.2.1.4|3.2.1.21	no	3.2.1.21	Bifidobacterium
AM36-3AA	complete	3.2.1.4|3.2.1.21	complete	3.2.1.4|3.2.1.21|2.4.1.20	no	3.2.1.21|2.4.1.20	Agathobacter
AM36-3AC	complete	3.2.1.4|3.2.1.21	complete	3.2.1.4|3.2.1.21|2.4.1.20	no	3.2.1.21|2.4.1.20	Bifidobacterium
AM36-5BH	complete	3.2.1.4|3.2.1.21	complete	3.2.1.4|3.2.1.21	no	3.2.1.21	Bifidobacterium
AM36-5	complete	3.2.1.4|3.2.1.21	complete	3.2.1.4|3.2.1.21|2.4.1.20	no	3.2.1.21|2.4.1.20	Blautia
AM36-9BH	complete	3.2.1.4|3.2.1.21	complete	3.2.1.4|3.2.1.21|2.4.1.20	no	3.2.1.21|2.4.1.20	Bacteroides
AM37-13AC	complete	3.2.1.4|3.2.1.21	complete	3.2.1.4|3.2.1.21|2.4.1.20	no	3.2.1.21|2.4.1.20	Faecalibacterium
AM37-1AC	complete	3.2.1.4|3.2.1.21	complete	3.2.1.4|3.2.1.21|2.4.1.20	no	3.2.1.21|2.4.1.20	Roseburia
AM37-7	complete	3.2.1.4|3.2.1.21	complete	3.2.1.91|3.2.1.4|3.2.1.21|2.4.1.20	complete	3.2.1.91|3.2.1.21|2.4.1.20	Bacteroides
AM37-9	complete	3.2.1.4|3.2.1.21	complete	3.2.1.4|3.2.1.21|2.4.1.20	no	3.2.1.21|2.4.1.20	Bacteroides
AM38-13	complete	3.2.1.4|3.2.1.21	complete	3.2.1.4|3.2.1.21|2.4.1.20	no	3.2.1.21|2.4.1.20	Bacteroides
AM38-7BH	complete	3.2.1.4|3.2.1.21	complete	3.2.1.4|3.2.1.21	no	3.2.1.21	Mitsuokella
AM38-8	complete	3.2.1.4|3.2.1.21	complete	3.2.1.4|3.2.1.21	no	3.2.1.21	Bifidobacterium
AM39-12AC	complete	3.2.1.4|3.2.1.21	complete	3.2.1.4|3.2.1.21|2.4.1.20	no	3.2.1.21|2.4.1.20	Tractidigestivibacter
AM39-16AC	complete	3.2.1.4|3.2.1.21	complete	3.2.1.4|3.2.1.21|2.4.1.20	no	3.2.1.21|2.4.1.20	Hungatella
AM39-1BH	complete	3.2.1.4|3.2.1.21	complete	3.2.1.4|3.2.1.21	no	3.2.1.21	Clostridium
AM39-1	complete	3.2.1.4|3.2.1.21	complete	3.2.1.4|3.2.1.21|2.4.1.20	no	3.2.1.21|2.4.1.20	Bacteroides
AM39-2BHA	complete	3.2.1.4|3.2.1.21	complete	3.2.1.4|3.2.1.21	no	3.2.1.21	Bifidobacterium
AM39-30AC	complete	3.2.1.4|3.2.1.21	complete	3.2.1.4|3.2.1.21|2.4.1.20	no	3.2.1.21|2.4.1.20	Tractidigestivibacter
AM39-37BH	complete	3.2.1.4|3.2.1.21	complete	3.2.1.4|3.2.1.21|2.4.1.20	no	3.2.1.21|2.4.1.20	Tractidigestivibacter
AM40-2BH	complete	3.2.1.4|3.2.1.21	complete	3.2.1.4|3.2.1.21|2.4.1.20	no	3.2.1.21|2.4.1.20	Schaedlerella
AM40-30BH	complete	3.2.1.4|3.2.1.21	complete	3.2.1.4|3.2.1.21|2.4.1.20	no	3.2.1.21|2.4.1.20	Bacteroides
AM40-34	complete	3.2.1.4|3.2.1.21	complete	3.2.1.4|3.2.1.21|2.4.1.20	no	3.2.1.21|2.4.1.20	Bacteroides
AM40-4	complete	3.2.1.4|3.2.1.21	complete	3.2.1.4|3.2.1.21|2.4.1.20	no	3.2.1.21|2.4.1.20	Bacteroides
AM40-5BH	complete	3.2.1.4|3.2.1.21	complete	3.2.1.4|3.2.1.21|2.4.1.20	no	3.2.1.21|2.4.1.20	Clostridium
AM40-6	complete	3.2.1.4|3.2.1.21	complete	3.2.1.4|3.2.1.21|2.4.1.20	no	3.2.1.21|2.4.1.20	Bacteroides
AM40-7BH	no	3.2.1.21	complete	3.2.1.91|3.2.1.21|2.4.1.20	complete	3.2.1.91|3.2.1.21|2.4.1.20	Eubacterium
AM41-10BH	complete	3.2.1.4|3.2.1.21	complete	3.2.1.91|3.2.1.4|3.2.1.21|2.4.1.20	complete	3.2.1.91|3.2.1.21|2.4.1.20	Blautia
AM41-16	complete	3.2.1.4|3.2.1.21	complete	3.2.1.4|3.2.1.21|2.4.1.20	no	3.2.1.21|2.4.1.20	Bacteroides
AM41-17	complete	3.2.1.4|3.2.1.21	complete	3.2.1.4|3.2.1.21|2.4.1.20	no	3.2.1.21|2.4.1.20	Bifidobacterium
AM42-10	no	3.2.1.21	complete	3.2.1.91|3.2.1.21	complete	3.2.1.91|3.2.1.21	Bifidobacterium
AM42-11	complete	3.2.1.4|3.2.1.21	complete	3.2.1.4|3.2.1.21|2.4.1.20	no	3.2.1.21|2.4.1.20	Blautia
AM42-13AC	no	3.2.1.21	complete	3.2.1.91|3.2.1.21	complete	3.2.1.91|3.2.1.21	Holdemanella
AM42-15AC	no	3.2.1.21	complete	3.2.1.91|3.2.1.21	complete	3.2.1.91|3.2.1.21	Bifidobacterium
AM42-16	complete	3.2.1.4|3.2.1.21	complete	3.2.1.4|3.2.1.21|2.4.1.20	no	3.2.1.21|2.4.1.20	Bacteroides
AM42-17AT	complete	3.2.1.4|3.2.1.21	complete	3.2.1.4|3.2.1.21|2.4.1.20	no	3.2.1.21|2.4.1.20	Agathobacter
AM42-18AC	complete	3.2.1.4|3.2.1.21	complete	3.2.1.4|3.2.1.21	no	3.2.1.21	Collinsella
AM42-1	complete	3.2.1.4|3.2.1.21	complete	3.2.1.4|3.2.1.21|2.4.1.20	no	3.2.1.21|2.4.1.20	Agathobacter
AM42-23AC	complete	3.2.1.4|3.2.1.21	complete	3.2.1.4|3.2.1.21|2.4.1.20	no	3.2.1.21|2.4.1.20	Prevotella
AM42-30	no	3.2.1.21	complete	3.2.1.91|3.2.1.21|2.4.1.20	complete	3.2.1.91|3.2.1.21|2.4.1.20	Eubacterium
AM42-36	complete	3.2.1.4|3.2.1.21	complete	3.2.1.4|3.2.1.21|2.4.1.20	no	3.2.1.21|2.4.1.20	Lachnospiraceae gen.
AM42-38	no	3.2.1.21	complete	3.2.1.91|3.2.1.21|2.4.1.20	complete	3.2.1.91|3.2.1.21|2.4.1.20	Phocaeicola
AM42-3ACA	complete	3.2.1.4|3.2.1.21	complete	3.2.1.4|3.2.1.21|2.4.1.20	no	3.2.1.21|2.4.1.20	Bifidobacterium
AM43-10	complete	3.2.1.4|3.2.1.21	complete	3.2.1.4|3.2.1.21	no	3.2.1.21	Bifidobacterium
AM43-11	complete	3.2.1.4|3.2.1.21	complete	3.2.1.91|3.2.1.4|3.2.1.21|2.4.1.20	complete	3.2.1.91|3.2.1.21|2.4.1.20	Roseburia
AM43-2AT	complete	3.2.1.4|3.2.1.21	complete	3.2.1.4|3.2.1.21	no	3.2.1.21	Streptococcus
AM43-2	no	3.2.1.21	complete	3.2.1.91|3.2.1.21|2.4.1.20	complete	3.2.1.91|3.2.1.21|2.4.1.20	Eubacterium
AM43-4	complete	3.2.1.4|3.2.1.21	complete	3.2.1.4|3.2.1.21|2.4.1.20	no	3.2.1.21|2.4.1.20	Bacteroides
AM43-6	complete	3.2.1.4|3.2.1.21	complete	3.2.1.4|3.2.1.21|2.4.1.20	no	3.2.1.21|2.4.1.20	Ruminococcus
AM43-8	complete	3.2.1.4|3.2.1.21	complete	3.2.1.91|3.2.1.4|3.2.1.21|2.4.1.20	complete	3.2.1.91|3.2.1.21|2.4.1.20	Phocaeicola
AM43-9BH	complete	3.2.1.4|3.2.1.21	complete	3.2.1.91|3.2.1.4|3.2.1.21|2.4.1.20	complete	3.2.1.91|3.2.1.21|2.4.1.20	Phocaeicola
AM43-9	complete	3.2.1.4|3.2.1.21	complete	3.2.1.91|3.2.1.4|3.2.1.21|2.4.1.20	complete	3.2.1.91|3.2.1.21|2.4.1.20	Bacteroides
AM44-11BH	no	3.2.1.21	complete	3.2.1.91|3.2.1.21|2.4.1.20	complete	3.2.1.91|3.2.1.21|2.4.1.20	Eubacterium
AM44-19	complete	3.2.1.4|3.2.1.21	complete	3.2.1.4|3.2.1.21|2.4.1.20	no	3.2.1.21|2.4.1.20	Bacteroides
AM44-1AT	complete	3.2.1.4|3.2.1.21	complete	3.2.1.4|3.2.1.21|2.4.1.20	no	3.2.1.21|2.4.1.20	Agathobacter
AM44-1	complete	3.2.1.4|3.2.1.21	complete	3.2.1.4|3.2.1.21	no	3.2.1.21	Streptococcus
AM44-2AT	complete	3.2.1.4|3.2.1.21	complete	3.2.1.4|3.2.1.21|2.4.1.20	no	3.2.1.21|2.4.1.20	Agathobacter
AM46-18	no	3.2.1.21	complete	3.2.1.91|3.2.1.21|2.4.1.20	complete	3.2.1.91|3.2.1.21|2.4.1.20	Blautia
AM46-21	complete	3.2.1.4|3.2.1.21	complete	3.2.1.4|3.2.1.21|2.4.1.20	no	3.2.1.21|2.4.1.20	Coprococcus
AM46-2BH	no	3.2.1.21	complete	3.2.1.91|3.2.1.21	complete	3.2.1.91|3.2.1.21	Ruminococcus
AM46-3MH	no	3.2.1.21	complete	3.2.1.91|3.2.1.21	complete	3.2.1.91|3.2.1.21	Oliverpabstia
AM46-5	no	3.2.1.21	complete	3.2.1.91|3.2.1.21	complete	3.2.1.91|3.2.1.21	Oliverpabstia
AM47-2BH	complete	3.2.1.4|3.2.1.21	complete	3.2.1.4|3.2.1.21|2.4.1.20	no	3.2.1.21|2.4.1.20	Ruminococcus
AM47-4	complete	3.2.1.4|3.2.1.21	complete	3.2.1.4|3.2.1.21|2.4.1.20	no	3.2.1.21|2.4.1.20	Fusicatenibacter
AM47-5	complete	3.2.1.4|3.2.1.21	complete	3.2.1.4|3.2.1.21|2.4.1.20	no	3.2.1.21|2.4.1.20	Bacteroides
AM47-6BH	complete	3.2.1.4|3.2.1.21	complete	3.2.1.4|3.2.1.21|2.4.1.20	no	3.2.1.21|2.4.1.20	Agathobacter
AM48-2	complete	3.2.1.4|3.2.1.21	complete	3.2.1.91|3.2.1.4|3.2.1.21|2.4.1.20	complete	3.2.1.91|3.2.1.21|2.4.1.20	Prevotella
AM48-6-r	no	3.2.1.21	complete	3.2.1.91|3.2.1.21	complete	3.2.1.91|3.2.1.21	Fusobacterium
AM48-7	complete	3.2.1.4|3.2.1.21	complete	3.2.1.91|3.2.1.4|3.2.1.21|2.4.1.20	complete	3.2.1.91|3.2.1.21|2.4.1.20	Agathobacter
AM49-10BH	complete	3.2.1.4|3.2.1.21	complete	3.2.1.4|3.2.1.21	no	3.2.1.21	Mediterraneibacter
AM49-13BH	complete	3.2.1.4|3.2.1.21	complete	3.2.1.4|3.2.1.21|2.4.1.20	no	3.2.1.21|2.4.1.20	Lachnospira
AM49-21	complete	3.2.1.4|3.2.1.21	complete	3.2.1.91|3.2.1.4|3.2.1.21|2.4.1.20	complete	3.2.1.91|3.2.1.21|2.4.1.20	Ruminococcus
AM49-4BH	complete	3.2.1.4|3.2.1.21	complete	3.2.1.4|3.2.1.21|2.4.1.20	no	3.2.1.21|2.4.1.20	Butyribacter
AM49-4	complete	3.2.1.4|3.2.1.21	complete	3.2.1.4|3.2.1.21|2.4.1.20	no	3.2.1.21|2.4.1.20	Bacteroides
AM49-7BH	complete	3.2.1.4|3.2.1.21	complete	3.2.1.91|3.2.1.4|3.2.1.21|2.4.1.20	complete	3.2.1.91|3.2.1.21|2.4.1.20	Phocaeicola
AM49-8	complete	3.2.1.4|3.2.1.21	complete	3.2.1.4|3.2.1.21	no	3.2.1.21	Mediterraneibacter
AM50-4	complete	3.2.1.4|3.2.1.21	complete	3.2.1.4|3.2.1.21|2.4.1.20	no	3.2.1.21|2.4.1.20	Bacteroides
AM50-6	complete	3.2.1.4|3.2.1.21	complete	3.2.1.4|3.2.1.21|2.4.1.20	no	3.2.1.21|2.4.1.20	Bacteroides
AM51-2BH	complete	3.2.1.4|3.2.1.21	complete	3.2.1.4|3.2.1.21|2.4.1.20	no	3.2.1.21|2.4.1.20	Bacteroides
AM51-7	complete	3.2.1.4|3.2.1.21	complete	3.2.1.4|3.2.1.21|2.4.1.20	no	3.2.1.21|2.4.1.20	Bacteroides
AM52-3BH	complete	3.2.1.4|3.2.1.21	complete	3.2.1.91|3.2.1.4|3.2.1.21|2.4.1.20	complete	3.2.1.91|3.2.1.21|2.4.1.20	Bacteroides
AM53-12	complete	3.2.1.4|3.2.1.21	complete	3.2.1.4|3.2.1.21|2.4.1.20	no	3.2.1.21|2.4.1.20	Lachnospiraceae gen.
AM53-13BH	complete	3.2.1.4|3.2.1.21	complete	3.2.1.4|3.2.1.21|2.4.1.20	no	3.2.1.21|2.4.1.20	Butyribacter
AM53-2BH	complete	3.2.1.4|3.2.1.21	complete	3.2.1.4|3.2.1.21|2.4.1.20	no	3.2.1.21|2.4.1.20	Ruminococcaceae gen.
AM53-3	complete	3.2.1.4|3.2.1.21	complete	3.2.1.4|3.2.1.21|2.4.1.20	no	3.2.1.21|2.4.1.20	Eubacterium
AM53-6	complete	3.2.1.4|3.2.1.21	complete	3.2.1.91|3.2.1.4|3.2.1.21|2.4.1.20	complete	3.2.1.91|3.2.1.21|2.4.1.20	Eubacterium
AM53-7BH	complete	3.2.1.4|3.2.1.21	complete	3.2.1.4|3.2.1.21|2.4.1.20	no	3.2.1.21|2.4.1.20	Roseburia
AM54-10NS	complete	3.2.1.4|3.2.1.21	complete	3.2.1.4|3.2.1.21|2.4.1.20	no	3.2.1.21|2.4.1.20	Bacteroides
AM54-14XD	complete	3.2.1.4|3.2.1.21	complete	3.2.1.4|3.2.1.21|2.4.1.20	no	3.2.1.21|2.4.1.20	Coprococcus
AM54-1NS	complete	3.2.1.4|3.2.1.21	complete	3.2.1.4|3.2.1.21|2.4.1.20	no	3.2.1.21|2.4.1.20	Ruminococcus
AM54-20NE	no	3.2.1.21	complete	3.2.1.91|3.2.1.21	complete	3.2.1.91|3.2.1.21	Oliverpabstia
AM54-25XD	complete	3.2.1.4|3.2.1.21	complete	3.2.1.91|3.2.1.4|3.2.1.21|2.4.1.20	complete	3.2.1.91|3.2.1.21|2.4.1.20	Agathobacter
AM54-2NS	complete	3.2.1.4|3.2.1.21	complete	3.2.1.4|3.2.1.21|2.4.1.20	no	3.2.1.21|2.4.1.20	Bacteroides
AM54-35XD	complete	3.2.1.4|3.2.1.21	complete	3.2.1.4|3.2.1.21|2.4.1.20	no	3.2.1.21|2.4.1.20	Bacteroides
AM54-37XD	complete	3.2.1.4|3.2.1.21	complete	3.2.1.4|3.2.1.21|2.4.1.20	no	3.2.1.21|2.4.1.20	Coprococcus
AM55-15TS-r	complete	3.2.1.4|3.2.1.21	complete	3.2.1.4|3.2.1.21|2.4.1.20	no	3.2.1.21|2.4.1.20	Clostridium
AM55-1TS-r	complete	3.2.1.4|3.2.1.21	complete	3.2.1.4|3.2.1.21|2.4.1.20	no	3.2.1.21|2.4.1.20	Escherichia
AM55-24TS	complete	3.2.1.4|3.2.1.21	complete	3.2.1.4|3.2.1.21|2.4.1.20	no	3.2.1.21|2.4.1.20	CAG-41
AM56-10ce	complete	3.2.1.4|3.2.1.21	complete	3.2.1.4|3.2.1.21|2.4.1.20	no	3.2.1.21|2.4.1.20	Bacteroides
AM57-5	complete	3.2.1.4|3.2.1.21	complete	3.2.1.4|3.2.1.21|2.4.1.20	no	3.2.1.21|2.4.1.20	Mediterraneibacter
AM57-7	complete	3.2.1.4|3.2.1.21	complete	3.2.1.4|3.2.1.21	no	3.2.1.21	Eggerthella
AM57-8A	complete	3.2.1.4|3.2.1.21	complete	3.2.1.4|3.2.1.21	no	3.2.1.21	Bifidobacterium
AM58-1XD	complete	3.2.1.4|3.2.1.21	complete	3.2.1.4|3.2.1.21	no	3.2.1.21	Lachnoclostridium
AM58-2	complete	3.2.1.4|3.2.1.21	complete	3.2.1.4|3.2.1.21|2.4.1.20	no	3.2.1.21|2.4.1.20	Hungatella
AM58-7XD	no	3.2.1.21	complete	3.2.1.91|3.2.1.21|2.4.1.20	complete	3.2.1.91|3.2.1.21|2.4.1.20	Blautia
AM58-8	complete	3.2.1.4|3.2.1.21	complete	3.2.1.4|3.2.1.21	no	3.2.1.21	Lachnoclostridium
AM59-13	complete	3.2.1.4|3.2.1.21	complete	3.2.1.4|3.2.1.21|2.4.1.20	no	3.2.1.21|2.4.1.20	Waltera
AM59-24XD	complete	3.2.1.4|3.2.1.21	complete	3.2.1.91|3.2.1.4|3.2.1.21|2.4.1.20	complete	3.2.1.91|3.2.1.21|2.4.1.20	Butyribacter
AM60-15pH4	no	3.2.1.21	complete	3.2.1.91|3.2.1.21|2.4.1.20	complete	3.2.1.91|3.2.1.21|2.4.1.20	Ligilactobacillus
AM60-17pH9A	complete	3.2.1.4|3.2.1.21	complete	3.2.1.4|3.2.1.21|2.4.1.20	no	3.2.1.21|2.4.1.20	Bacteroides
AM60-1H10A	complete	3.2.1.4|3.2.1.21	complete	3.2.1.4|3.2.1.21	no	3.2.1.21	Bacillus
AM60-1pH4A	no	3.2.1.21	complete	3.2.1.91|3.2.1.21|2.4.1.20	complete	3.2.1.91|3.2.1.21|2.4.1.20	Lactobacillus
AM60-2pH4	complete	3.2.1.4|3.2.1.21	complete	3.2.1.91|3.2.1.4|3.2.1.21|2.4.1.20	complete	3.2.1.91|3.2.1.21|2.4.1.20	Limosilactobacillus
AM60-9LNA	complete	3.2.1.4|3.2.1.21	complete	3.2.1.4|3.2.1.21|2.4.1.20	no	3.2.1.21|2.4.1.20	Bacteroides
AM62-06pH5A	complete	3.2.1.4|3.2.1.21	complete	3.2.1.4|3.2.1.21|2.4.1.20	no	3.2.1.21|2.4.1.20	Klebsiella
AM62-14b2TA	complete	3.2.1.4|3.2.1.21	complete	3.2.1.4|3.2.1.21|2.4.1.20	no	3.2.1.21|2.4.1.20	Bacteroides
AM62-1A	complete	3.2.1.4|3.2.1.21	complete	3.2.1.91|3.2.1.4|3.2.1.21	complete	3.2.1.91|3.2.1.21	Enterococcus
AM62-3A	complete	3.2.1.4|3.2.1.21	complete	3.2.1.4|3.2.1.21|2.4.1.20	no	3.2.1.21|2.4.1.20	Roseburia
AM62-3LBA	complete	3.2.1.4|3.2.1.21	complete	3.2.1.4|3.2.1.21|2.4.1.20	no	3.2.1.21|2.4.1.20	Bifidobacterium
AM63-10A	complete	3.2.1.4|3.2.1.21	complete	3.2.1.4|3.2.1.21	no	3.2.1.21	Bifidobacterium
AM63-10LNA	complete	3.2.1.4|3.2.1.21	complete	3.2.1.4|3.2.1.21|2.4.1.20	no	3.2.1.21|2.4.1.20	Bifidobacterium
AM63-10T2NA	complete	3.2.1.4|3.2.1.21	complete	3.2.1.4|3.2.1.21	no	3.2.1.21	Bifidobacterium
AM63-10T3NA	complete	3.2.1.4|3.2.1.21	complete	3.2.1.91|3.2.1.4|3.2.1.21	complete	3.2.1.91|3.2.1.21	Enterococcus
AM63-17T6NA	complete	3.2.1.4|3.2.1.21	complete	3.2.1.4|3.2.1.21	no	3.2.1.21	Bifidobacterium
AM63-24T6NA	complete	3.2.1.4|3.2.1.21	complete	3.2.1.4|3.2.1.21|2.4.1.20	no	3.2.1.21|2.4.1.20	Enterococcus
AM64-11MHA	complete	3.2.1.4|3.2.1.21	complete	3.2.1.91|3.2.1.4|3.2.1.21	complete	3.2.1.91|3.2.1.21	Enterococcus
AM64-12MHA	complete	3.2.1.4|3.2.1.21	complete	3.2.1.4|3.2.1.21|2.4.1.20	no	3.2.1.21|2.4.1.20	Enterococcus
AM64-16A	complete	3.2.1.4|3.2.1.21	complete	3.2.1.4|3.2.1.21|2.4.1.20	no	3.2.1.21|2.4.1.20	Bifidobacterium
AM64-1ACA	complete	3.2.1.4|3.2.1.21	complete	3.2.1.4|3.2.1.21|2.4.1.20	no	3.2.1.21|2.4.1.20	Bifidobacterium
AM64-3MHA	complete	3.2.1.4|3.2.1.21	complete	3.2.1.4|3.2.1.21|2.4.1.20	no	3.2.1.21|2.4.1.20	Blautia
AM64-7MHA	complete	3.2.1.4|3.2.1.21	complete	3.2.1.4|3.2.1.21	no	3.2.1.21	Bifidobacterium
AM65-17ACA	complete	3.2.1.4|3.2.1.21	complete	3.2.1.4|3.2.1.21|2.4.1.20	no	3.2.1.21|2.4.1.20	Enterobacter
AM65-22ACA	complete	3.2.1.4|3.2.1.21	complete	3.2.1.4|3.2.1.21|2.4.1.20	no	3.2.1.21|2.4.1.20	Klebsiella
AM65-24MHA	complete	3.2.1.4|3.2.1.21	complete	3.2.1.91|3.2.1.4|3.2.1.21	complete	3.2.1.91|3.2.1.21	Enterococcus
AM65-3A	no	3.2.1.21	complete	3.2.1.91|3.2.1.21	complete	3.2.1.91|3.2.1.21	Holdemanella
AM65-5MHA	complete	3.2.1.4|3.2.1.21	complete	3.2.1.4|3.2.1.21|2.4.1.20	no	3.2.1.21|2.4.1.20	Cronobacter
AM66-13ACA	complete	3.2.1.4|3.2.1.21	complete	3.2.1.91|3.2.1.4|3.2.1.21|2.4.1.20	complete	3.2.1.91|3.2.1.21|2.4.1.20	Escherichia
AM66-48ACA	complete	3.2.1.4|3.2.1.21	complete	3.2.1.4|3.2.1.21|2.4.1.20	no	3.2.1.21|2.4.1.20	Weissella
AM66-51ACA	complete	3.2.1.4|3.2.1.21	complete	3.2.1.4|3.2.1.21|2.4.1.20	no	3.2.1.21|2.4.1.20	Bifidobacterium
AM67-19LNA	no	3.2.1.21	complete	3.2.1.91|3.2.1.21	complete	3.2.1.91|3.2.1.21	Eubacterium
AM67-22ACA	complete	3.2.1.4|3.2.1.21	complete	3.2.1.4|3.2.1.21|2.4.1.20	no	3.2.1.21|2.4.1.20	Fusicatenibacter
AM67-24LNA	complete	3.2.1.4|3.2.1.21	complete	3.2.1.4|3.2.1.21|2.4.1.20	no	3.2.1.21|2.4.1.20	Escherichia
AM67-25ACA	complete	3.2.1.4|3.2.1.21	complete	3.2.1.4|3.2.1.21	no	3.2.1.21	Bifidobacterium
AM67-29ACA	complete	3.2.1.4|3.2.1.21	complete	3.2.1.4|3.2.1.21	no	3.2.1.21	Bifidobacterium
AM67-4LNA	no	3.2.1.21	complete	3.2.1.91|3.2.1.21	complete	3.2.1.91|3.2.1.21	Oliverpabstia
AM67-5ACA	complete	3.2.1.4|3.2.1.21	complete	3.2.1.4|3.2.1.21|2.4.1.20	no	3.2.1.21|2.4.1.20	Blautia
AM72-8-b13A	complete	3.2.1.4|3.2.1.21	complete	3.2.1.4|3.2.1.21|2.4.1.20	no	3.2.1.21|2.4.1.20	Prevotella
AM73-22pH9TA	no	3.2.1.21	complete	3.2.1.91|3.2.1.21|2.4.1.20	complete	3.2.1.91|3.2.1.21|2.4.1.20	Fusobacterium
AM75-01pH9A	complete	3.2.1.4|3.2.1.21	complete	3.2.1.91|3.2.1.4|3.2.1.21	complete	3.2.1.91|3.2.1.21	Anaerotignum
AM75-02pH5	complete	3.2.1.4|3.2.1.21	complete	3.2.1.4|3.2.1.21|2.4.1.20	no	3.2.1.21|2.4.1.20	Lactobacillus
AM75-10pH9A	complete	3.2.1.4|3.2.1.21	complete	3.2.1.4|3.2.1.21|2.4.1.20	no	3.2.1.21|2.4.1.20	Bacteroides
AM75-12pH9A	complete	3.2.1.4|3.2.1.21	complete	3.2.1.4|3.2.1.21|2.4.1.20	no	3.2.1.21|2.4.1.20	Blautia
AM75-15pH9A	no	3.2.1.21	complete	3.2.1.91|3.2.1.21|2.4.1.20	complete	3.2.1.91|3.2.1.21|2.4.1.20	Enterocloster
AM77-01b14	complete	3.2.1.4|3.2.1.21	complete	3.2.1.4|3.2.1.21|2.4.1.20	no	3.2.1.21|2.4.1.20	Lactobacillus
AM79-08pH10TA	no	3.2.1.21	complete	3.2.1.91|3.2.1.21|2.4.1.20	complete	3.2.1.91|3.2.1.21|2.4.1.20	Ligilactobacillus
AM81-05CM05A	complete	3.2.1.4|3.2.1.21	complete	3.2.1.4|3.2.1.21	no	3.2.1.21	Mitsuokella
AM84-04b12A	complete	3.2.1.4|3.2.1.21	complete	3.2.1.4|3.2.1.21|2.4.1.20	no	3.2.1.21|2.4.1.20	Phocaeicola
AM85-06pH10A	complete	3.2.1.4|3.2.1.21	complete	3.2.1.4|3.2.1.21|2.4.1.20	no	3.2.1.21|2.4.1.20	Parabacteroides
AM87-02A	complete	3.2.1.4|3.2.1.21	complete	3.2.1.4|3.2.1.21|2.4.1.20	no	3.2.1.21|2.4.1.20	Levilactobacillus
AM87-02CMCA	complete	3.2.1.4|3.2.1.21	complete	3.2.1.4|3.2.1.21|2.4.1.20	no	3.2.1.21|2.4.1.20	Bifidobacterium
AM88-04FA	complete	3.2.1.4|3.2.1.21	complete	3.2.1.4|3.2.1.21	no	3.2.1.21	Bifidobacterium
AM88-05A	no	3.2.1.21	complete	3.2.1.91|3.2.1.21|2.4.1.20	complete	3.2.1.91|3.2.1.21|2.4.1.20	Phocaeicola
AM88-10A	complete	3.2.1.4|3.2.1.21	complete	3.2.1.4|3.2.1.21|2.4.1.20	no	3.2.1.21|2.4.1.20	Levilactobacillus
AM89-08b2TA	complete	3.2.1.4|3.2.1.21	complete	3.2.1.4|3.2.1.21|2.4.1.20	no	3.2.1.21|2.4.1.20	Levilactobacillus
AM89-09b3TA	no	3.2.1.21	complete	3.2.1.91|3.2.1.21|2.4.1.20	complete	3.2.1.91|3.2.1.21|2.4.1.20	Lactiplantibacillus
AM90-01A	complete	3.2.1.4|3.2.1.21	complete	3.2.1.4|3.2.1.21	no	3.2.1.21	Bifidobacterium
AM91-04pH10A	complete	3.2.1.4|3.2.1.21	complete	3.2.1.4|3.2.1.21	no	3.2.1.21	Bifidobacterium
AM92-01-1A	complete	3.2.1.4|3.2.1.21	complete	3.2.1.4|3.2.1.21|2.4.1.20	no	3.2.1.21|2.4.1.20	Levilactobacillus
AM92-01b2A	complete	3.2.1.4|3.2.1.21	complete	3.2.1.4|3.2.1.21|2.4.1.20	no	3.2.1.21|2.4.1.20	Levilactobacillus
AM93-01IFCA	complete	3.2.1.4|3.2.1.21	complete	3.2.1.4|3.2.1.21	no	3.2.1.21	Streptococcus
AM93-02F	no	3.2.1.21	complete	3.2.1.91|3.2.1.21|2.4.1.20	complete	3.2.1.91|3.2.1.21|2.4.1.20	Ligilactobacillus
AM93-03b2A	complete	3.2.1.4|3.2.1.21	complete	3.2.1.4|3.2.1.21|2.4.1.20	no	3.2.1.21|2.4.1.20	Levilactobacillus
AM93-05pH10A	no	3.2.1.21	complete	3.2.1.91|3.2.1.21|2.4.1.20	complete	3.2.1.91|3.2.1.21|2.4.1.20	Lactiplantibacillus
AM94-03pH10A	no	3.2.1.21	complete	3.2.1.91|3.2.1.21|2.4.1.20	complete	3.2.1.91|3.2.1.21|2.4.1.20	Lactiplantibacillus
AM94-05pH10-1A	complete	3.2.1.4|3.2.1.21	complete	3.2.1.4|3.2.1.21	no	3.2.1.21	Bifidobacterium
AM94-05pH10A	complete	3.2.1.4|3.2.1.21	complete	3.2.1.4|3.2.1.21	no	3.2.1.21	Bifidobacterium
AM96-01DM3TA-r	complete	3.2.1.4|3.2.1.21	complete	3.2.1.91|3.2.1.4|3.2.1.21|2.4.1.20	complete	3.2.1.91|3.2.1.21|2.4.1.20	Limosilactobacillus
AM96-01TSTA	complete	3.2.1.4|3.2.1.21	complete	3.2.1.91|3.2.1.4|3.2.1.21|2.4.1.20	complete	3.2.1.91|3.2.1.21|2.4.1.20	Enterococcus
AM96-02pH9-1A	complete	3.2.1.4|3.2.1.21	complete	3.2.1.4|3.2.1.21	no	3.2.1.21	Bifidobacterium
AM96-02pH9A	complete	3.2.1.4|3.2.1.21	complete	3.2.1.4|3.2.1.21	no	3.2.1.21	Bifidobacterium
AM96-03DM3TA	complete	3.2.1.4|3.2.1.21	complete	3.2.1.4|3.2.1.21|2.4.1.20	no	3.2.1.21|2.4.1.20	Ligilactobacillus
AM96-05M2BTA	complete	3.2.1.4|3.2.1.21	complete	3.2.1.4|3.2.1.21|2.4.1.20	no	3.2.1.21|2.4.1.20	Ligilactobacillus
AM96-10M2A	complete	3.2.1.4|3.2.1.21	complete	3.2.1.4|3.2.1.21	no	3.2.1.21	Enterococcus
AM97-13	complete	3.2.1.4|3.2.1.21	complete	3.2.1.4|3.2.1.21	no	3.2.1.21	Bifidobacterium
AM97-21	complete	3.2.1.4|3.2.1.21	complete	3.2.1.4|3.2.1.21|2.4.1.20	no	3.2.1.21|2.4.1.20	Agathobacter
AM97-28	complete	3.2.1.4|3.2.1.21	complete	3.2.1.4|3.2.1.21	no	3.2.1.21	Lachnospira
AM97-61	complete	3.2.1.4|3.2.1.21	complete	3.2.1.4|3.2.1.21	no	3.2.1.21	Lachnospira
AF102-65	complete	3.2.1.4|3.2.1.21	complete	3.2.1.4|3.2.1.21|2.4.1.20	no	3.2.1.21|2.4.1.20	Bifidobacterium
AF102-83	complete	3.2.1.4|3.2.1.21	complete	3.2.1.4|3.2.1.21|2.4.1.20	no	3.2.1.21|2.4.1.20	Phocaeicola
AF102-91	complete	3.2.1.4|3.2.1.21	complete	3.2.1.4|3.2.1.21|2.4.1.20	no	3.2.1.21|2.4.1.20	Bacteroides
AF101-26	complete	3.2.1.4|3.2.1.21	complete	3.2.1.4|3.2.1.21|2.4.1.20	no	3.2.1.21|2.4.1.20	Enterococcus
AM04S-40	complete	3.2.1.4|3.2.1.21	complete	3.2.1.4|3.2.1.21|2.4.1.20	no	3.2.1.21|2.4.1.20	Escherichia
AM04S-41	complete	3.2.1.4|3.2.1.21	complete	3.2.1.91|3.2.1.4|3.2.1.21	complete	3.2.1.91|3.2.1.21	Bacillus
AM04S-104	complete	3.2.1.4|3.2.1.21	complete	3.2.1.4|3.2.1.21|2.4.1.20	no	3.2.1.21|2.4.1.20	Blautia
AM04S-42	complete	3.2.1.4|3.2.1.21	complete	3.2.1.91|3.2.1.4|3.2.1.21	complete	3.2.1.91|3.2.1.21	Bacillus
AM109-96	complete	3.2.1.4|3.2.1.21	complete	3.2.1.4|3.2.1.21	no	3.2.1.21	Streptococcus
AM109-83	complete	3.2.1.4|3.2.1.21	complete	3.2.1.4|3.2.1.21|2.4.1.20	no	3.2.1.21|2.4.1.20	Proteus
AM109-84	complete	3.2.1.4|3.2.1.21	complete	3.2.1.4|3.2.1.21|2.4.1.20	no	3.2.1.21|2.4.1.20	Klebsiella
AM109-91	complete	3.2.1.4|3.2.1.21	complete	3.2.1.4|3.2.1.21|2.4.1.20	no	3.2.1.21|2.4.1.20	Klebsiella
AM113-123	complete	3.2.1.4|3.2.1.21	complete	3.2.1.4|3.2.1.21|2.4.1.20	no	3.2.1.21|2.4.1.20	Bifidobacterium
AM113-125	complete	3.2.1.4|3.2.1.21	complete	3.2.1.4|3.2.1.21|2.4.1.20	no	3.2.1.21|2.4.1.20	Lactococcus
AM113-159	complete	3.2.1.4|3.2.1.21	complete	3.2.1.4|3.2.1.21	no	3.2.1.21	Bifidobacterium
AM113-208	complete	3.2.1.4|3.2.1.21	complete	3.2.1.91|3.2.1.4|3.2.1.21	complete	3.2.1.91|3.2.1.21	Enterococcus
AM113-214	no	3.2.1.21	complete	3.2.1.91|3.2.1.21|2.4.1.20	complete	3.2.1.91|3.2.1.21|2.4.1.20	Enterococcus
UN03-88	complete	3.2.1.4|3.2.1.21	complete	3.2.1.4|3.2.1.21|2.4.1.20	no	3.2.1.21|2.4.1.20	Bifidobacterium
UN03-89	complete	3.2.1.4|3.2.1.21	complete	3.2.1.4|3.2.1.21	no	3.2.1.21	Bifidobacterium
UN03-187	complete	3.2.1.4|3.2.1.21	complete	3.2.1.91|3.2.1.4|3.2.1.21|2.4.1.20	complete	3.2.1.91|3.2.1.21|2.4.1.20	Clostridium
UN03-201	complete	3.2.1.4|3.2.1.21	complete	3.2.1.4|3.2.1.21|2.4.1.20	no	3.2.1.21|2.4.1.20	Lactococcus
UN03-219	complete	3.2.1.4|3.2.1.21	complete	3.2.1.91|3.2.1.4|3.2.1.21|2.4.1.20	complete	3.2.1.91|3.2.1.21|2.4.1.20	Limosilactobacillus
UN03-220	complete	3.2.1.4|3.2.1.21	complete	3.2.1.91|3.2.1.4|3.2.1.21|2.4.1.20	complete	3.2.1.91|3.2.1.21|2.4.1.20	Limosilactobacillus
UN03-289	complete	3.2.1.4|3.2.1.21	complete	3.2.1.4|3.2.1.21	no	3.2.1.21	Bifidobacterium
TF109-01	no	3.2.1.21	complete	3.2.1.91|3.2.1.21|2.4.1.20	complete	3.2.1.91|3.2.1.21|2.4.1.20	Enterococcus
TF109-03	complete	3.2.1.4|3.2.1.21	complete	3.2.1.4|3.2.1.21|2.4.1.20	no	3.2.1.21|2.4.1.20	Enterococcus
TM114-35	complete	3.2.1.4|3.2.1.21	complete	3.2.1.4|3.2.1.21|2.4.1.20	no	3.2.1.21|2.4.1.20	Bifidobacterium
TM114-10	complete	3.2.1.4|3.2.1.21	complete	3.2.1.4|3.2.1.21|2.4.1.20	no	3.2.1.21|2.4.1.20	Bifidobacterium
TM115-84	complete	3.2.1.4|3.2.1.21	complete	3.2.1.91|3.2.1.4|3.2.1.21|2.4.1.20	complete	3.2.1.91|3.2.1.21|2.4.1.20	Clostridium
TM115-139	complete	3.2.1.4|3.2.1.21	complete	3.2.1.4|3.2.1.21|2.4.1.20	no	3.2.1.21|2.4.1.20	Enterococcus
TM115-87	complete	3.2.1.4|3.2.1.21	complete	3.2.1.4|3.2.1.21|2.4.1.20	no	3.2.1.21|2.4.1.20	Enterococcus
TM115-142	complete	3.2.1.4|3.2.1.21	complete	3.2.1.4|3.2.1.21|2.4.1.20	no	3.2.1.21|2.4.1.20	Bifidobacterium
TM115-90	complete	3.2.1.4|3.2.1.21	complete	3.2.1.4|3.2.1.21|2.4.1.20	no	3.2.1.21|2.4.1.20	Gemmiger
AF102-01	complete	3.2.1.4|3.2.1.21	complete	3.2.1.4|3.2.1.21|2.4.1.20	no	3.2.1.21|2.4.1.20	Escherichia
AF101-02	complete	3.2.1.4|3.2.1.21	complete	3.2.1.91|3.2.1.4|3.2.1.21	complete	3.2.1.91|3.2.1.21	Enterococcus
AM110-01	complete	3.2.1.4|3.2.1.21	complete	3.2.1.91|3.2.1.4|3.2.1.21	complete	3.2.1.91|3.2.1.21	Enterococcus
AM110-02	complete	3.2.1.4|3.2.1.21	complete	3.2.1.4|3.2.1.21|2.4.1.20	no	3.2.1.21|2.4.1.20	Weissella
AM110-03	complete	3.2.1.4|3.2.1.21	complete	3.2.1.4|3.2.1.21|2.4.1.20	no	3.2.1.21|2.4.1.20	Escherichia
AM110-04	complete	3.2.1.4|3.2.1.21	complete	3.2.1.4|3.2.1.21|2.4.1.20	no	3.2.1.21|2.4.1.20	Weissella
AM113-39	complete	3.2.1.4|3.2.1.21	complete	3.2.1.4|3.2.1.21|2.4.1.20	no	3.2.1.21|2.4.1.20	Lactococcus
AM113-40	complete	3.2.1.4|3.2.1.21	complete	3.2.1.4|3.2.1.21|2.4.1.20	no	3.2.1.21|2.4.1.20	Enterobacter
AM113-30	complete	3.2.1.4|3.2.1.21	complete	3.2.1.4|3.2.1.21|2.4.1.20	no	3.2.1.21|2.4.1.20	Escherichia
AM113-31	complete	3.2.1.4|3.2.1.21	complete	3.2.1.4|3.2.1.21|2.4.1.20	no	3.2.1.21|2.4.1.20	Lactococcus
AM113-85	no	3.2.1.21	complete	3.2.1.91|3.2.1.21|2.4.1.20	complete	3.2.1.91|3.2.1.21|2.4.1.20	Enterococcus
AM113-101	complete	3.2.1.4|3.2.1.21	complete	3.2.1.4|3.2.1.21|2.4.1.20	no	3.2.1.21|2.4.1.20	Escherichia
AM113-106	no	3.2.1.21	complete	3.2.1.91|3.2.1.21|2.4.1.20	complete	3.2.1.91|3.2.1.21|2.4.1.20	Enterococcus
AM102-105	no	3.2.1.21	complete	3.2.1.91|3.2.1.21|2.4.1.20	complete	3.2.1.91|3.2.1.21|2.4.1.20	Enterococcus
AM104-40	no	3.2.1.21	complete	3.2.1.91|3.2.1.21|2.4.1.20	complete	3.2.1.91|3.2.1.21|2.4.1.20	Microbacterium
AM104-91	complete	3.2.1.4|3.2.1.21	complete	3.2.1.4|3.2.1.21|2.4.1.20	no	3.2.1.21|2.4.1.20	Enterococcus
UN03-119	complete	3.2.1.4|3.2.1.21	complete	3.2.1.91|3.2.1.4|3.2.1.21	complete	3.2.1.91|3.2.1.21	Enterococcus
UN03-120	complete	3.2.1.4|3.2.1.21	complete	3.2.1.91|3.2.1.4|3.2.1.21	complete	3.2.1.91|3.2.1.21	Bacillus
UN03-26	complete	3.2.1.4|3.2.1.21	complete	3.2.1.91|3.2.1.4|3.2.1.21	complete	3.2.1.91|3.2.1.21	Enterococcus
TM114-101	complete	3.2.1.4|3.2.1.21	complete	3.2.1.91|3.2.1.4|3.2.1.21|2.4.1.20	complete	3.2.1.91|3.2.1.21|2.4.1.20	Microbacterium
TM114-01	complete	3.2.1.4|3.2.1.21	complete	3.2.1.91|3.2.1.4|3.2.1.21|2.4.1.20	complete	3.2.1.91|3.2.1.21|2.4.1.20	Microbacterium
TM114-132	no	3.2.1.21	complete	3.2.1.91|3.2.1.21	complete	3.2.1.91|3.2.1.21	Staphylococcus
TM115-02	complete	3.2.1.4|3.2.1.21	complete	3.2.1.4|3.2.1.21|2.4.1.20	no	3.2.1.21|2.4.1.20	Escherichia
TM115-230	complete	3.2.1.4|3.2.1.21	complete	3.2.1.4|3.2.1.21|2.4.1.20	no	3.2.1.21|2.4.1.20	Enterococcus
TM115-03	no	3.2.1.21	complete	3.2.1.91|3.2.1.21|2.4.1.20	complete	3.2.1.91|3.2.1.21|2.4.1.20	Enterococcus
TM115-246	complete	3.2.1.4|3.2.1.21	complete	3.2.1.91|3.2.1.4|3.2.1.21|2.4.1.20	complete	3.2.1.91|3.2.1.21|2.4.1.20	Microbacterium
TM115-213	complete	3.2.1.4|3.2.1.21	complete	3.2.1.4|3.2.1.21|2.4.1.20	no	3.2.1.21|2.4.1.20	Enterococcus
CF01-10NS	no	3.2.1.21	complete	3.2.1.91|3.2.1.21|2.4.1.20	complete	3.2.1.91|3.2.1.21|2.4.1.20	Bacteroides
CF01-1	complete	3.2.1.4|3.2.1.21	complete	3.2.1.4|3.2.1.21	no	3.2.1.21	Bifidobacterium
CF01-3NS	complete	3.2.1.4|3.2.1.21	complete	3.2.1.91|3.2.1.4|3.2.1.21|2.4.1.20	complete	3.2.1.91|3.2.1.21|2.4.1.20	Hungatella
CF01-8	complete	3.2.1.4|3.2.1.21	complete	3.2.1.91|3.2.1.4|3.2.1.21|2.4.1.20	complete	3.2.1.91|3.2.1.21|2.4.1.20	Bacteroides
CM02-02b2A	complete	3.2.1.4|3.2.1.21	complete	3.2.1.4|3.2.1.21|2.4.1.20	no	3.2.1.21|2.4.1.20	Leclercia
CM02-06A	complete	3.2.1.4|3.2.1.21	complete	3.2.1.91|3.2.1.4|3.2.1.21|2.4.1.20	complete	3.2.1.91|3.2.1.21|2.4.1.20	Prevotella
CM02-09b3TA	complete	3.2.1.4|3.2.1.21	complete	3.2.1.4|3.2.1.21|2.4.1.20	no	3.2.1.21|2.4.1.20	Prevotella
CM05-06M2A	no	3.2.1.21	complete	3.2.1.91|3.2.1.21	complete	3.2.1.91|3.2.1.21	Phocaeicola
CM05-16b3TA	complete	3.2.1.4|3.2.1.21	complete	3.2.1.4|3.2.1.21|2.4.1.20	no	3.2.1.21|2.4.1.20	Enterococcus
AF102-45	complete	3.2.1.4|3.2.1.21	complete	3.2.1.4|3.2.1.21|2.4.1.20	no	3.2.1.21|2.4.1.20	Bacteroides
AF102-87	complete	3.2.1.4|3.2.1.21	complete	3.2.1.91|3.2.1.4|3.2.1.21|2.4.1.20	complete	3.2.1.91|3.2.1.21|2.4.1.20	Phocaeicola
AF101-30	complete	3.2.1.4|3.2.1.21	complete	3.2.1.4|3.2.1.21|2.4.1.20	no	3.2.1.21|2.4.1.20	Clostridium
AM109-26	complete	3.2.1.4|3.2.1.21	complete	3.2.1.4|3.2.1.21	no	3.2.1.21	Anaerotignum
AM110-128	complete	3.2.1.4|3.2.1.21	complete	3.2.1.4|3.2.1.21	no	3.2.1.21	Streptococcus
AM110-99	complete	3.2.1.4|3.2.1.21	complete	3.2.1.4|3.2.1.21|2.4.1.20	no	3.2.1.21|2.4.1.20	Bifidobacterium
AM113-132	no	3.2.1.21	complete	3.2.1.91|3.2.1.21|2.4.1.20	complete	3.2.1.91|3.2.1.21|2.4.1.20	Enterococcus
AM113-213	complete	3.2.1.4|3.2.1.21	complete	3.2.1.4|3.2.1.21	no	3.2.1.21	Bifidobacterium
AM104-26	complete	3.2.1.4|3.2.1.21	complete	3.2.1.4|3.2.1.21|2.4.1.20	no	3.2.1.21|2.4.1.20	Bifidobacterium
UN03-177	complete	3.2.1.4|3.2.1.21	complete	3.2.1.4|3.2.1.21|2.4.1.20	no	3.2.1.21|2.4.1.20	Clostridium
TF109-08	complete	3.2.1.4|3.2.1.21	complete	3.2.1.4|3.2.1.21|2.4.1.20	no	3.2.1.21|2.4.1.20	Enterococcus
TM114-12	complete	3.2.1.4|3.2.1.21	complete	3.2.1.4|3.2.1.21|2.4.1.20	no	3.2.1.21|2.4.1.20	Bifidobacterium
TM115-94	complete	3.2.1.4|3.2.1.21	complete	3.2.1.91|3.2.1.4|3.2.1.21|2.4.1.20	complete	3.2.1.91|3.2.1.21|2.4.1.20	Clostridium
AF102-15	complete	3.2.1.4|3.2.1.21	complete	3.2.1.4|3.2.1.21|2.4.1.20	no	3.2.1.21|2.4.1.20	Escherichia
AF101-04	complete	3.2.1.4|3.2.1.21	complete	3.2.1.91|3.2.1.4|3.2.1.21	complete	3.2.1.91|3.2.1.21	Enterococcus
AF101-85	complete	3.2.1.4|3.2.1.21	complete	3.2.1.4|3.2.1.21	no	3.2.1.21	Streptococcus
AM04S-64	complete	3.2.1.4|3.2.1.21	complete	3.2.1.4|3.2.1.21	no	3.2.1.21	Bacillus
AM110-108	complete	3.2.1.4|3.2.1.21	complete	3.2.1.91|3.2.1.4|3.2.1.21|2.4.1.20	complete	3.2.1.91|3.2.1.21|2.4.1.20	Weissella
AM110-109	complete	3.2.1.4|3.2.1.21	complete	3.2.1.4|3.2.1.21|2.4.1.20	no	3.2.1.21|2.4.1.20	Escherichia
AM110-110	complete	3.2.1.4|3.2.1.21	complete	3.2.1.4|3.2.1.21|2.4.1.20	no	3.2.1.21|2.4.1.20	Escherichia
AM113-37	complete	3.2.1.4|3.2.1.21	complete	3.2.1.4|3.2.1.21|2.4.1.20	no	3.2.1.21|2.4.1.20	Klebsiella
AM113-32	complete	3.2.1.4|3.2.1.21	complete	3.2.1.4|3.2.1.21|2.4.1.20	no	3.2.1.21|2.4.1.20	Klebsiella
AM113-33	complete	3.2.1.4|3.2.1.21	complete	3.2.1.4|3.2.1.21|2.4.1.20	no	3.2.1.21|2.4.1.20	Lactococcus
AM113-34	no	3.2.1.21	complete	3.2.1.91|3.2.1.21|2.4.1.20	complete	3.2.1.91|3.2.1.21|2.4.1.20	Enterococcus
AM113-76	complete	3.2.1.4|3.2.1.21	complete	3.2.1.4|3.2.1.21|2.4.1.20	no	3.2.1.21|2.4.1.20	Lactococcus
AM113-72	complete	3.2.1.4|3.2.1.21	complete	3.2.1.4|3.2.1.21|2.4.1.20	no	3.2.1.21|2.4.1.20	Lactococcus
AM113-77	complete	3.2.1.4|3.2.1.21	complete	3.2.1.4|3.2.1.21|2.4.1.20	no	3.2.1.21|2.4.1.20	Lactococcus
AM102-102	no	3.2.1.21	complete	3.2.1.91|3.2.1.21	complete	3.2.1.91|3.2.1.21	Rothia
UN03-19	complete	3.2.1.4|3.2.1.21	complete	3.2.1.91|3.2.1.4|3.2.1.21	complete	3.2.1.91|3.2.1.21	Enterococcus
UN03-20	complete	3.2.1.4|3.2.1.21	complete	3.2.1.4|3.2.1.21|2.4.1.20	no	3.2.1.21|2.4.1.20	Escherichia
UN03-102	complete	3.2.1.4|3.2.1.21	complete	3.2.1.91|3.2.1.4|3.2.1.21	complete	3.2.1.91|3.2.1.21	Enterococcus
UN03-157	complete	3.2.1.4|3.2.1.21	complete	3.2.1.91|3.2.1.4|3.2.1.21	complete	3.2.1.91|3.2.1.21	Enterococcus
UN03-105	complete	3.2.1.4|3.2.1.21	complete	3.2.1.91|3.2.1.4|3.2.1.21|2.4.1.20	complete	3.2.1.91|3.2.1.21|2.4.1.20	Enterococcus
TM114-105	complete	3.2.1.4|3.2.1.21	complete	3.2.1.91|3.2.1.4|3.2.1.21|2.4.1.20	complete	3.2.1.91|3.2.1.21|2.4.1.20	Microbacterium
TM114-84	complete	3.2.1.4|3.2.1.21	complete	3.2.1.91|3.2.1.4|3.2.1.21|2.4.1.20	complete	3.2.1.91|3.2.1.21|2.4.1.20	Microbacterium
TM114-133	no	3.2.1.21	complete	3.2.1.91|3.2.1.21	complete	3.2.1.91|3.2.1.21	Staphylococcus
TM114-127	no	3.2.1.21	complete	3.2.1.91|3.2.1.21	complete	3.2.1.91|3.2.1.21	Staphylococcus
TM115-47	complete	3.2.1.4|3.2.1.21	complete	3.2.1.4|3.2.1.21|2.4.1.20	no	3.2.1.21|2.4.1.20	Escherichia
TM115-48	complete	3.2.1.4|3.2.1.21	complete	3.2.1.4|3.2.1.21|2.4.1.20	no	3.2.1.21|2.4.1.20	Bacillus
TM115-08	no	3.2.1.21	complete	3.2.1.91|3.2.1.21|2.4.1.20	complete	3.2.1.91|3.2.1.21|2.4.1.20	Enterococcus
TM115-247	complete	3.2.1.4|3.2.1.21	complete	3.2.1.91|3.2.1.4|3.2.1.21|2.4.1.20	complete	3.2.1.91|3.2.1.21|2.4.1.20	Microbacterium
TM115-09	complete	3.2.1.4|3.2.1.21	complete	3.2.1.4|3.2.1.21|2.4.1.20	no	3.2.1.21|2.4.1.20	Escherichia
TM115-216	complete	3.2.1.4|3.2.1.21	complete	3.2.1.4|3.2.1.21|2.4.1.20	no	3.2.1.21|2.4.1.20	Enterococcus
AF101-111	no	3.2.1.21	complete	3.2.1.91|3.2.1.21|2.4.1.20	complete	3.2.1.91|3.2.1.21|2.4.1.20	Enterococcus
AM110-73	complete	3.2.1.4|3.2.1.21	complete	3.2.1.91|3.2.1.4|3.2.1.21|2.4.1.20	complete	3.2.1.91|3.2.1.21|2.4.1.20	Enterococcus
AM113-134	complete	3.2.1.4|3.2.1.21	complete	3.2.1.4|3.2.1.21	no	3.2.1.21	Bifidobacterium
AM113-171	complete	3.2.1.4|3.2.1.21	complete	3.2.1.4|3.2.1.21|2.4.1.20	no	3.2.1.21|2.4.1.20	Escherichia
AM113-175	complete	3.2.1.4|3.2.1.21	complete	3.2.1.4|3.2.1.21	no	3.2.1.21	Bifidobacterium
AM113-178	complete	3.2.1.4|3.2.1.21	complete	3.2.1.4|3.2.1.21|2.4.1.20	no	3.2.1.21|2.4.1.20	Escherichia
AM102-32	no	3.2.1.21	complete	3.2.1.91|3.2.1.21|2.4.1.20	complete	3.2.1.91|3.2.1.21|2.4.1.20	Enterococcus
AM102-70	complete	3.2.1.4|3.2.1.21	complete	3.2.1.4|3.2.1.21	no	3.2.1.21	Bifidobacterium
UN03-211	complete	3.2.1.4|3.2.1.21	complete	3.2.1.4|3.2.1.21|2.4.1.20	no	3.2.1.21|2.4.1.20	Lactococcus
TF109-20	complete	3.2.1.4|3.2.1.21	complete	3.2.1.4|3.2.1.21|2.4.1.20	no	3.2.1.21|2.4.1.20	Enterococcus
TM114-41	complete	3.2.1.4|3.2.1.21	complete	3.2.1.4|3.2.1.21|2.4.1.20	no	3.2.1.21|2.4.1.20	Bifidobacterium
TM114-15	complete	3.2.1.4|3.2.1.21	complete	3.2.1.4|3.2.1.21|2.4.1.20	no	3.2.1.21|2.4.1.20	Bifidobacterium
TM115-104	complete	3.2.1.4|3.2.1.21	complete	3.2.1.4|3.2.1.21	no	3.2.1.21	Bifidobacterium
TM115-149	complete	3.2.1.4|3.2.1.21	complete	3.2.1.91|3.2.1.4|3.2.1.21	complete	3.2.1.91|3.2.1.21	Enterococcus
TM115-108	complete	3.2.1.4|3.2.1.21	complete	3.2.1.4|3.2.1.21|2.4.1.20	no	3.2.1.21|2.4.1.20	Escherichia
AF101-08	complete	3.2.1.4|3.2.1.21	complete	3.2.1.91|3.2.1.4|3.2.1.21|2.4.1.20	complete	3.2.1.91|3.2.1.21|2.4.1.20	Enterococcus
AM109-08	complete	3.2.1.4|3.2.1.21	complete	3.2.1.4|3.2.1.21|2.4.1.20	no	3.2.1.21|2.4.1.20	Klebsiella
AM110-113	complete	3.2.1.4|3.2.1.21	complete	3.2.1.4|3.2.1.21|2.4.1.20	no	3.2.1.21|2.4.1.20	Escherichia
AM113-14	complete	3.2.1.4|3.2.1.21	complete	3.2.1.4|3.2.1.21|2.4.1.20	no	3.2.1.21|2.4.1.20	Lactococcus
AM113-67	complete	3.2.1.4|3.2.1.21	complete	3.2.1.4|3.2.1.21	no	3.2.1.21	Streptococcus
AM113-69	complete	3.2.1.4|3.2.1.21	complete	3.2.1.91|3.2.1.4|3.2.1.21	complete	3.2.1.91|3.2.1.21	Enterococcus
AM113-111	complete	3.2.1.4|3.2.1.21	complete	3.2.1.91|3.2.1.4|3.2.1.21|2.4.1.20	complete	3.2.1.91|3.2.1.21|2.4.1.20	Enterobacter
AM113-71	complete	3.2.1.4|3.2.1.21	complete	3.2.1.4|3.2.1.21|2.4.1.20	no	3.2.1.21|2.4.1.20	Lactococcus
AM104-58	complete	3.2.1.4|3.2.1.21	complete	3.2.1.4|3.2.1.21|2.4.1.20	no	3.2.1.21|2.4.1.20	Lactobacillus
AM104-59	no	3.2.1.21	complete	3.2.1.91|3.2.1.21|2.4.1.20	complete	3.2.1.91|3.2.1.21|2.4.1.20	Microbacterium
UN03-38	complete	3.2.1.4|3.2.1.21	complete	3.2.1.91|3.2.1.4|3.2.1.21	complete	3.2.1.91|3.2.1.21	Enterococcus
UN03-35	no	3.2.1.21	complete	3.2.1.91|3.2.1.21|2.4.1.20	complete	3.2.1.91|3.2.1.21|2.4.1.20	Lactiplantibacillus
UN03-36	complete	3.2.1.4|3.2.1.21	complete	3.2.1.91|3.2.1.4|3.2.1.21|2.4.1.20	complete	3.2.1.91|3.2.1.21|2.4.1.20	Enterococcus
UN03-37	complete	3.2.1.4|3.2.1.21	complete	3.2.1.91|3.2.1.4|3.2.1.21|2.4.1.20	complete	3.2.1.91|3.2.1.21|2.4.1.20	Enterococcus
TM114-88	complete	3.2.1.4|3.2.1.21	complete	3.2.1.91|3.2.1.4|3.2.1.21|2.4.1.20	complete	3.2.1.91|3.2.1.21|2.4.1.20	Microbacterium
TM114-112	complete	3.2.1.4|3.2.1.21	complete	3.2.1.91|3.2.1.4|3.2.1.21|2.4.1.20	complete	3.2.1.91|3.2.1.21|2.4.1.20	Microbacterium
TM115-234	no	3.2.1.21	complete	3.2.1.91|3.2.1.21|2.4.1.20	complete	3.2.1.91|3.2.1.21|2.4.1.20	Enterococcus
IF01-02pH9	complete	3.2.1.4|3.2.1.21	complete	3.2.1.4|3.2.1.21	no	3.2.1.21	Bifidobacterium
IF03-09b2A	no	3.2.1.21	complete	3.2.1.91|3.2.1.21|2.4.1.20	complete	3.2.1.91|3.2.1.21|2.4.1.20	Robinsoniella
AF102-47	complete	3.2.1.4|3.2.1.21	complete	3.2.1.4|3.2.1.21	no	3.2.1.21	Streptococcus
AF102-36	complete	3.2.1.4|3.2.1.21	complete	3.2.1.91|3.2.1.4|3.2.1.21|2.4.1.20	complete	3.2.1.91|3.2.1.21|2.4.1.20	Phocaeicola
AF102-54	no	3.2.1.21	complete	3.2.1.91|3.2.1.21|2.4.1.20	complete	3.2.1.91|3.2.1.21|2.4.1.20	Phocaeicola
AF102-56	complete	3.2.1.4|3.2.1.21	complete	3.2.1.4|3.2.1.21	no	3.2.1.21	Streptococcus
AM04S-36	complete	3.2.1.4|3.2.1.21	complete	3.2.1.4|3.2.1.21	no	3.2.1.21	Bifidobacterium
AM04S-37	complete	3.2.1.4|3.2.1.21	complete	3.2.1.4|3.2.1.21	no	3.2.1.21	Bifidobacterium
AM109-80	complete	3.2.1.4|3.2.1.21	complete	3.2.1.4|3.2.1.21|2.4.1.20	no	3.2.1.21|2.4.1.20	Escherichia
AM110-133	complete	3.2.1.4|3.2.1.21	complete	3.2.1.4|3.2.1.21|2.4.1.20	no	3.2.1.21|2.4.1.20	Leuconostoc
AM110-49	complete	3.2.1.4|3.2.1.21	complete	3.2.1.4|3.2.1.21|2.4.1.20	no	3.2.1.21|2.4.1.20	Bifidobacterium
AM110-55	complete	3.2.1.4|3.2.1.21	complete	3.2.1.4|3.2.1.21|2.4.1.20	no	3.2.1.21|2.4.1.20	Escherichia
AM110-56	complete	3.2.1.4|3.2.1.21	complete	3.2.1.4|3.2.1.21|2.4.1.20	no	3.2.1.21|2.4.1.20	Weissella
AM110-57	complete	3.2.1.4|3.2.1.21	complete	3.2.1.4|3.2.1.21|2.4.1.20	no	3.2.1.21|2.4.1.20	Escherichia
AM110-65	complete	3.2.1.4|3.2.1.21	complete	3.2.1.4|3.2.1.21|2.4.1.20	no	3.2.1.21|2.4.1.20	Bifidobacterium
AM110-66	complete	3.2.1.4|3.2.1.21	complete	3.2.1.4|3.2.1.21|2.4.1.20	no	3.2.1.21|2.4.1.20	Bifidobacterium
AM113-140	complete	3.2.1.4|3.2.1.21	complete	3.2.1.4|3.2.1.21	no	3.2.1.21	Bifidobacterium
AM113-179	complete	3.2.1.4|3.2.1.21	complete	3.2.1.4|3.2.1.21	no	3.2.1.21	Bifidobacterium
AM113-183	no	3.2.1.21	complete	3.2.1.91|3.2.1.21|2.4.1.20	complete	3.2.1.91|3.2.1.21|2.4.1.20	Enterococcus
AM102-77	complete	3.2.1.4|3.2.1.21	complete	3.2.1.4|3.2.1.21|2.4.1.20	no	3.2.1.21|2.4.1.20	Lactobacillus
AM102-112	complete	3.2.1.4|3.2.1.21	complete	3.2.1.4|3.2.1.21|2.4.1.20	no	3.2.1.21|2.4.1.20	Lactobacillus
AM104-10	complete	3.2.1.4|3.2.1.21	complete	3.2.1.4|3.2.1.21|2.4.1.20	no	3.2.1.21|2.4.1.20	Bifidobacterium
UN03-69	complete	3.2.1.4|3.2.1.21	complete	3.2.1.91|3.2.1.4|3.2.1.21|2.4.1.20	complete	3.2.1.91|3.2.1.21|2.4.1.20	Lactobacillus
UN03-70	complete	3.2.1.4|3.2.1.21	complete	3.2.1.91|3.2.1.4|3.2.1.21	complete	3.2.1.91|3.2.1.21	Enterococcus
UN03-49	complete	3.2.1.4|3.2.1.21	complete	3.2.1.91|3.2.1.4|3.2.1.21	complete	3.2.1.91|3.2.1.21	Enterococcus
UN03-50	complete	3.2.1.4|3.2.1.21	complete	3.2.1.91|3.2.1.4|3.2.1.21	complete	3.2.1.91|3.2.1.21	Enterococcus
UN03-203	complete	3.2.1.4|3.2.1.21	complete	3.2.1.4|3.2.1.21|2.4.1.20	no	3.2.1.21|2.4.1.20	Lactococcus
TF109-38	complete	3.2.1.4|3.2.1.21	complete	3.2.1.4|3.2.1.21|2.4.1.20	no	3.2.1.21|2.4.1.20	Enterococcus
TF109-15	no	3.2.1.21	complete	3.2.1.91|3.2.1.21|2.4.1.20	complete	3.2.1.91|3.2.1.21|2.4.1.20	Enterococcus
TF109-19	no	3.2.1.21	complete	3.2.1.91|3.2.1.21|2.4.1.20	complete	3.2.1.91|3.2.1.21|2.4.1.20	Enterococcus
TM114-19	complete	3.2.1.4|3.2.1.21	complete	3.2.1.4|3.2.1.21|2.4.1.20	no	3.2.1.21|2.4.1.20	Bifidobacterium
TM114-51	complete	3.2.1.4|3.2.1.21	complete	3.2.1.4|3.2.1.21	no	3.2.1.21	Bifidobacterium
TM115-109	complete	3.2.1.4|3.2.1.21	complete	3.2.1.91|3.2.1.4|3.2.1.21	complete	3.2.1.91|3.2.1.21	Enterococcus
TM115-152	complete	3.2.1.4|3.2.1.21	complete	3.2.1.4|3.2.1.21	no	3.2.1.21	Bifidobacterium
TM115-110	complete	3.2.1.4|3.2.1.21	complete	3.2.1.4|3.2.1.21|2.4.1.20	no	3.2.1.21|2.4.1.20	Enterococcus
TM115-158	complete	3.2.1.4|3.2.1.21	complete	3.2.1.4|3.2.1.21|2.4.1.20	no	3.2.1.21|2.4.1.20	Klebsiella
TM115-159	complete	3.2.1.4|3.2.1.21	complete	3.2.1.4|3.2.1.21|2.4.1.20	no	3.2.1.21|2.4.1.20	Gemmiger
TM115-160	complete	3.2.1.4|3.2.1.21	complete	3.2.1.4|3.2.1.21|2.4.1.20	no	3.2.1.21|2.4.1.20	Escherichia
AF102-27	complete	3.2.1.4|3.2.1.21	complete	3.2.1.4|3.2.1.21|2.4.1.20	no	3.2.1.21|2.4.1.20	Escherichia
AF101-06	complete	3.2.1.4|3.2.1.21	complete	3.2.1.4|3.2.1.21|2.4.1.20	no	3.2.1.21|2.4.1.20	Escherichia
AF101-07	complete	3.2.1.4|3.2.1.21	complete	3.2.1.91|3.2.1.4|3.2.1.21|2.4.1.20	complete	3.2.1.91|3.2.1.21|2.4.1.20	Enterococcus
AM04S-70	complete	3.2.1.4|3.2.1.21	complete	3.2.1.4|3.2.1.21|2.4.1.20	no	3.2.1.21|2.4.1.20	Lactobacillus
AM113-44	complete	3.2.1.4|3.2.1.21	complete	3.2.1.4|3.2.1.21|2.4.1.20	no	3.2.1.21|2.4.1.20	Klebsiella
AM113-36	complete	3.2.1.4|3.2.1.21	complete	3.2.1.4|3.2.1.21|2.4.1.20	no	3.2.1.21|2.4.1.20	Klebsiella
AM113-54	complete	3.2.1.4|3.2.1.21	complete	3.2.1.4|3.2.1.21|2.4.1.20	no	3.2.1.21|2.4.1.20	Enterobacter
AM113-46	complete	3.2.1.4|3.2.1.21	complete	3.2.1.4|3.2.1.21|2.4.1.20	no	3.2.1.21|2.4.1.20	Lactococcus
AM113-55	no	3.2.1.21	complete	3.2.1.91|3.2.1.21|2.4.1.20	complete	3.2.1.91|3.2.1.21|2.4.1.20	Enterococcus
AM113-57	complete	3.2.1.4|3.2.1.21	complete	3.2.1.4|3.2.1.21|2.4.1.20	no	3.2.1.21|2.4.1.20	Lactococcus
AM113-59	no	3.2.1.21	complete	3.2.1.91|3.2.1.21	complete	3.2.1.91|3.2.1.21	Chryseobacterium
AM113-60	complete	3.2.1.4|3.2.1.21	complete	3.2.1.4|3.2.1.21|2.4.1.20	no	3.2.1.21|2.4.1.20	Lactococcus
AM104-61	complete	3.2.1.4|3.2.1.21	complete	3.2.1.4|3.2.1.21|2.4.1.20	no	3.2.1.21|2.4.1.20	Lactobacillus
UN03-14	complete	3.2.1.4|3.2.1.21	complete	3.2.1.91|3.2.1.4|3.2.1.21|2.4.1.20	complete	3.2.1.91|3.2.1.21|2.4.1.20	Enterococcus
TM115-17	complete	3.2.1.4|3.2.1.21	complete	3.2.1.4|3.2.1.21|2.4.1.20	no	3.2.1.21|2.4.1.20	Enterococcus
TM115-19	complete	3.2.1.4|3.2.1.21	complete	3.2.1.4|3.2.1.21|2.4.1.20	no	3.2.1.21|2.4.1.20	Enterococcus
TM115-20	complete	3.2.1.4|3.2.1.21	complete	3.2.1.4|3.2.1.21|2.4.1.20	no	3.2.1.21|2.4.1.20	Klebsiella
TM115-57	complete	3.2.1.4|3.2.1.21	complete	3.2.1.4|3.2.1.21|2.4.1.20	no	3.2.1.21|2.4.1.20	Enterococcus
TM115-21	complete	3.2.1.4|3.2.1.21	complete	3.2.1.91|3.2.1.4|3.2.1.21|2.4.1.20	complete	3.2.1.91|3.2.1.21|2.4.1.20	Microbacterium
TM115-220	no	3.2.1.21	complete	3.2.1.91|3.2.1.21|2.4.1.20	complete	3.2.1.91|3.2.1.21|2.4.1.20	Enterococcus
IM01-09pH9A	complete	3.2.1.4|3.2.1.21	complete	3.2.1.4|3.2.1.21|2.4.1.20	no	3.2.1.21|2.4.1.20	Hungatella
IM03-15M1A	complete	3.2.1.4|3.2.1.21	complete	3.2.1.4|3.2.1.21|2.4.1.20	no	3.2.1.21|2.4.1.20	Clostridioides
AF01-10J	complete	3.2.1.4|3.2.1.21	complete	3.2.1.4|3.2.1.21|2.4.1.20	no	3.2.1.21|2.4.1.20	Escherichia
AF01-16J	complete	3.2.1.4|3.2.1.21	complete	3.2.1.4|3.2.1.21|2.4.1.20	no	3.2.1.21|2.4.1.20	Parabacteroides
AF01-20J	complete	3.2.1.4|3.2.1.21	complete	3.2.1.4|3.2.1.21|2.4.1.20	no	3.2.1.21|2.4.1.20	Bacteroides
AF01-43J	complete	3.2.1.4|3.2.1.21	complete	3.2.1.4|3.2.1.21	no	3.2.1.21	Bifidobacterium
AF01-73J	complete	3.2.1.4|3.2.1.21	complete	3.2.1.4|3.2.1.21|2.4.1.20	no	3.2.1.21|2.4.1.20	Klebsiella
AF101-19	complete	3.2.1.4|3.2.1.21	complete	3.2.1.4|3.2.1.21|2.4.1.20	no	3.2.1.21|2.4.1.20	Clostridium
AF101-48	complete	3.2.1.4|3.2.1.21	complete	3.2.1.4|3.2.1.21|2.4.1.20	no	3.2.1.21|2.4.1.20	Clostridium
AM04S-30	complete	3.2.1.4|3.2.1.21	complete	3.2.1.4|3.2.1.21|2.4.1.20	no	3.2.1.21|2.4.1.20	Bifidobacterium
AM04S-33	complete	3.2.1.4|3.2.1.21	complete	3.2.1.4|3.2.1.21|2.4.1.20	no	3.2.1.21|2.4.1.20	Leuconostoc
AM109-41	complete	3.2.1.4|3.2.1.21	complete	3.2.1.4|3.2.1.21|2.4.1.20	no	3.2.1.21|2.4.1.20	Weissella
AM109-43	complete	3.2.1.4|3.2.1.21	complete	3.2.1.4|3.2.1.21	no	3.2.1.21	Streptococcus
AM109-45	complete	3.2.1.4|3.2.1.21	complete	3.2.1.4|3.2.1.21	no	3.2.1.21	Streptococcus
AM109-85	complete	3.2.1.4|3.2.1.21	complete	3.2.1.4|3.2.1.21|2.4.1.20	no	3.2.1.21|2.4.1.20	Escherichia
AM109-95	complete	3.2.1.4|3.2.1.21	complete	3.2.1.4|3.2.1.21	no	3.2.1.21	Streptococcus
AM113-146	complete	3.2.1.4|3.2.1.21	complete	3.2.1.4|3.2.1.21	no	3.2.1.21	Bifidobacterium
AM113-188	complete	3.2.1.4|3.2.1.21	complete	3.2.1.4|3.2.1.21	no	3.2.1.21	Streptococcus
AM113-190	complete	3.2.1.4|3.2.1.21	complete	3.2.1.4|3.2.1.21|2.4.1.20	no	3.2.1.21|2.4.1.20	Lactococcus
AM104-109	complete	3.2.1.4|3.2.1.21	complete	3.2.1.4|3.2.1.21|2.4.1.20	no	3.2.1.21|2.4.1.20	Enterococcus
TM114-58	complete	3.2.1.4|3.2.1.21	complete	3.2.1.4|3.2.1.21|2.4.1.20	no	3.2.1.21|2.4.1.20	Bifidobacterium
TM115-114	complete	3.2.1.4|3.2.1.21	complete	3.2.1.4|3.2.1.21	no	3.2.1.21	Bifidobacterium
TM115-115	complete	3.2.1.4|3.2.1.21	complete	3.2.1.4|3.2.1.21|2.4.1.20	no	3.2.1.21|2.4.1.20	Weissella
TM115-167	complete	3.2.1.4|3.2.1.21	complete	3.2.1.4|3.2.1.21|2.4.1.20	no	3.2.1.21|2.4.1.20	Enterococcus
TM115-173	complete	3.2.1.4|3.2.1.21	complete	3.2.1.4|3.2.1.21|2.4.1.20	no	3.2.1.21|2.4.1.20	Bifidobacterium
AF101-103	complete	3.2.1.4|3.2.1.21	complete	3.2.1.91|3.2.1.4|3.2.1.21	complete	3.2.1.91|3.2.1.21	Enterococcus
AM109-19	complete	3.2.1.4|3.2.1.21	complete	3.2.1.4|3.2.1.21	no	3.2.1.21	Streptococcus
AM113-02	complete	3.2.1.4|3.2.1.21	complete	3.2.1.4|3.2.1.21|2.4.1.20	no	3.2.1.21|2.4.1.20	Escherichia
AM113-53	complete	3.2.1.4|3.2.1.21	complete	3.2.1.4|3.2.1.21|2.4.1.20	no	3.2.1.21|2.4.1.20	Lactococcus
AM113-97	complete	3.2.1.4|3.2.1.21	complete	3.2.1.91|3.2.1.4|3.2.1.21	complete	3.2.1.91|3.2.1.21	Enterococcus
AM104-64	complete	3.2.1.4|3.2.1.21	complete	3.2.1.4|3.2.1.21|2.4.1.20	no	3.2.1.21|2.4.1.20	Enterococcus
AM104-67	complete	3.2.1.4|3.2.1.21	complete	3.2.1.91|3.2.1.4|3.2.1.21|2.4.1.20	complete	3.2.1.91|3.2.1.21|2.4.1.20	Microbacterium
AM104-69	complete	3.2.1.4|3.2.1.21	complete	3.2.1.4|3.2.1.21|2.4.1.20	no	3.2.1.21|2.4.1.20	Rhizobium
AM104-98	complete	3.2.1.4|3.2.1.21	complete	3.2.1.4|3.2.1.21|2.4.1.20	no	3.2.1.21|2.4.1.20	Enterococcus
UN03-111	complete	3.2.1.4|3.2.1.21	complete	3.2.1.91|3.2.1.4|3.2.1.21	complete	3.2.1.91|3.2.1.21	Enterococcus
TM114-91	complete	3.2.1.4|3.2.1.21	complete	3.2.1.91|3.2.1.4|3.2.1.21|2.4.1.20	complete	3.2.1.91|3.2.1.21|2.4.1.20	Microbacterium
TM115-59	complete	3.2.1.4|3.2.1.21	complete	3.2.1.4|3.2.1.21|2.4.1.20	no	3.2.1.21|2.4.1.20	Escherichia
TM115-22	complete	3.2.1.4|3.2.1.21	complete	3.2.1.4|3.2.1.21|2.4.1.20	no	3.2.1.21|2.4.1.20	Escherichia
TM115-24	complete	3.2.1.4|3.2.1.21	complete	3.2.1.4|3.2.1.21|2.4.1.20	no	3.2.1.21|2.4.1.20	Enterococcus
TM115-241	complete	3.2.1.4|3.2.1.21	complete	3.2.1.91|3.2.1.4|3.2.1.21|2.4.1.20	complete	3.2.1.91|3.2.1.21|2.4.1.20	Microbacterium
LG100-13	complete	3.2.1.4|3.2.1.21	complete	3.2.1.4|3.2.1.21|2.4.1.20	no	3.2.1.21|2.4.1.20	Escherichia
LG100-21	complete	3.2.1.4|3.2.1.21	complete	3.2.1.4|3.2.1.21|2.4.1.20	no	3.2.1.21|2.4.1.20	Clostridium
LG100-35	complete	3.2.1.4|3.2.1.21	complete	3.2.1.4|3.2.1.21|2.4.1.20	no	3.2.1.21|2.4.1.20	Escherichia
LG100-36	no	3.2.1.21	complete	3.2.1.91|3.2.1.21|2.4.1.20	complete	3.2.1.91|3.2.1.21|2.4.1.20	Ligilactobacillus
LG101-35	complete	3.2.1.4|3.2.1.21	complete	3.2.1.4|3.2.1.21|2.4.1.20	no	3.2.1.21|2.4.1.20	Escherichia
LG55-02	complete	3.2.1.4|3.2.1.21	complete	3.2.1.4|3.2.1.21|2.4.1.20	no	3.2.1.21|2.4.1.20	Escherichia
LG55-19	no	3.2.1.21	complete	3.2.1.91|3.2.1.21	complete	3.2.1.91|3.2.1.21	Holdemanella
LG55-22	no	3.2.1.21	complete	3.2.1.91|3.2.1.21|2.4.1.20	complete	3.2.1.91|3.2.1.21|2.4.1.20	Ligilactobacillus
LG55-27	complete	3.2.1.4|3.2.1.21	complete	3.2.1.4|3.2.1.21|2.4.1.20	no	3.2.1.21|2.4.1.20	Lactobacillus
LG56-01	complete	3.2.1.4|3.2.1.21	complete	3.2.1.91|3.2.1.4|3.2.1.21	complete	3.2.1.91|3.2.1.21	Bacillus
LG56-03	complete	3.2.1.4|3.2.1.21	complete	3.2.1.4|3.2.1.21	no	3.2.1.21	Paraclostridium
AM109-86	complete	3.2.1.4|3.2.1.21	complete	3.2.1.4|3.2.1.21|2.4.1.20	no	3.2.1.21|2.4.1.20	Escherichia
AM110-142	complete	3.2.1.4|3.2.1.21	complete	3.2.1.4|3.2.1.21|2.4.1.20	no	3.2.1.21|2.4.1.20	Weissella
AM113-192	no	3.2.1.21	complete	3.2.1.91|3.2.1.21|2.4.1.20	complete	3.2.1.91|3.2.1.21|2.4.1.20	Enterococcus
AM102-83	complete	3.2.1.4|3.2.1.21	complete	3.2.1.4|3.2.1.21|2.4.1.20	no	3.2.1.21|2.4.1.20	Lactobacillus
AM102-116	complete	3.2.1.4|3.2.1.21	complete	3.2.1.4|3.2.1.21	no	3.2.1.21	Bifidobacterium
AM102-109	complete	3.2.1.4|3.2.1.21	complete	3.2.1.4|3.2.1.21|2.4.1.20	no	3.2.1.21|2.4.1.20	Lactobacillus
AM102-110	complete	3.2.1.4|3.2.1.21	complete	3.2.1.4|3.2.1.21|2.4.1.20	no	3.2.1.21|2.4.1.20	Lactobacillus
AM102-111	complete	3.2.1.4|3.2.1.21	complete	3.2.1.4|3.2.1.21	no	3.2.1.21	Bifidobacterium
AM104-32	complete	3.2.1.4|3.2.1.21	complete	3.2.1.4|3.2.1.21|2.4.1.20	no	3.2.1.21|2.4.1.20	Enterococcus
AM104-19	complete	3.2.1.4|3.2.1.21	complete	3.2.1.4|3.2.1.21|2.4.1.20	no	3.2.1.21|2.4.1.20	Bifidobacterium
UN03-43	complete	3.2.1.4|3.2.1.21	complete	3.2.1.4|3.2.1.21|2.4.1.20	no	3.2.1.21|2.4.1.20	Bifidobacterium
UN03-224	complete	3.2.1.4|3.2.1.21	complete	3.2.1.4|3.2.1.21|2.4.1.20	no	3.2.1.21|2.4.1.20	Escherichia
UN03-225	no	3.2.1.21	complete	3.2.1.91|3.2.1.21	complete	3.2.1.91|3.2.1.21	Terrisporobacter
UN03-46	complete	3.2.1.4|3.2.1.21	complete	3.2.1.91|3.2.1.4|3.2.1.21	complete	3.2.1.91|3.2.1.21	Enterococcus
UN03-188	complete	3.2.1.4|3.2.1.21	complete	3.2.1.4|3.2.1.21|2.4.1.20	no	3.2.1.21|2.4.1.20	Clostridium
TF109-25	no	3.2.1.21	complete	3.2.1.91|3.2.1.21|2.4.1.20	complete	3.2.1.91|3.2.1.21|2.4.1.20	Enterococcus
TF109-26	no	3.2.1.21	complete	3.2.1.91|3.2.1.21|2.4.1.20	complete	3.2.1.91|3.2.1.21|2.4.1.20	Enterococcus
TF109-28	no	3.2.1.21	complete	3.2.1.91|3.2.1.21|2.4.1.20	complete	3.2.1.91|3.2.1.21|2.4.1.20	Enterococcus
TM114-59	complete	3.2.1.4|3.2.1.21	complete	3.2.1.4|3.2.1.21|2.4.1.20	no	3.2.1.21|2.4.1.20	Bifidobacterium
TM114-23	complete	3.2.1.4|3.2.1.21	complete	3.2.1.4|3.2.1.21|2.4.1.20	no	3.2.1.21|2.4.1.20	Bifidobacterium
TM115-174	complete	3.2.1.4|3.2.1.21	complete	3.2.1.4|3.2.1.21|2.4.1.20	no	3.2.1.21|2.4.1.20	Bifidobacterium
TM115-175	complete	3.2.1.4|3.2.1.21	complete	3.2.1.4|3.2.1.21	no	3.2.1.21	Bifidobacterium
TM115-122	complete	3.2.1.4|3.2.1.21	complete	3.2.1.4|3.2.1.21|2.4.1.20	no	3.2.1.21|2.4.1.20	Enterococcus
TM115-123	complete	3.2.1.4|3.2.1.21	complete	3.2.1.4|3.2.1.21|2.4.1.20	no	3.2.1.21|2.4.1.20	Enterococcus
AM109-108	complete	3.2.1.4|3.2.1.21	complete	3.2.1.4|3.2.1.21|2.4.1.20	no	3.2.1.21|2.4.1.20	Klebsiella
AM109-109	complete	3.2.1.4|3.2.1.21	complete	3.2.1.4|3.2.1.21|2.4.1.20	no	3.2.1.21|2.4.1.20	Escherichia
AM109-11	complete	3.2.1.4|3.2.1.21	complete	3.2.1.4|3.2.1.21|2.4.1.20	no	3.2.1.21|2.4.1.20	Klebsiella
AM113-26	complete	3.2.1.4|3.2.1.21	complete	3.2.1.4|3.2.1.21|2.4.1.20	no	3.2.1.21|2.4.1.20	Enterobacter
AM113-88	complete	3.2.1.4|3.2.1.21	complete	3.2.1.4|3.2.1.21|2.4.1.20	no	3.2.1.21|2.4.1.20	Weissella
AM113-89	complete	3.2.1.4|3.2.1.21	complete	3.2.1.4|3.2.1.21|2.4.1.20	no	3.2.1.21|2.4.1.20	Weissella
AM113-92	complete	3.2.1.4|3.2.1.21	complete	3.2.1.4|3.2.1.21	no	3.2.1.21	Streptococcus
AM113-93	complete	3.2.1.4|3.2.1.21	complete	3.2.1.4|3.2.1.21	no	3.2.1.21	Streptococcus
AM113-108	complete	3.2.1.4|3.2.1.21	complete	3.2.1.4|3.2.1.21|2.4.1.20	no	3.2.1.21|2.4.1.20	Klebsiella
UN03-28	no	3.2.1.21	complete	3.2.1.91|3.2.1.21|2.4.1.20	complete	3.2.1.91|3.2.1.21|2.4.1.20	Lactiplantibacillus
UN03-143	no	3.2.1.21	complete	3.2.1.91|3.2.1.21|2.4.1.20	complete	3.2.1.91|3.2.1.21|2.4.1.20	Lactiplantibacillus
TM114-134	complete	3.2.1.4|3.2.1.21	complete	3.2.1.91|3.2.1.4|3.2.1.21|2.4.1.20	complete	3.2.1.91|3.2.1.21|2.4.1.20	Bacillus
TM115-25	complete	3.2.1.4|3.2.1.21	complete	3.2.1.4|3.2.1.21|2.4.1.20	no	3.2.1.21|2.4.1.20	Enterococcus
TM115-26	complete	3.2.1.4|3.2.1.21	complete	3.2.1.4|3.2.1.21|2.4.1.20	no	3.2.1.21|2.4.1.20	Enterococcus
TM115-70	complete	3.2.1.4|3.2.1.21	complete	3.2.1.4|3.2.1.21|2.4.1.20	no	3.2.1.21|2.4.1.20	Enterococcus
TM115-32	complete	3.2.1.4|3.2.1.21	complete	3.2.1.4|3.2.1.21|2.4.1.20	no	3.2.1.21|2.4.1.20	Enterococcus
TM115-250	complete	3.2.1.4|3.2.1.21	complete	3.2.1.4|3.2.1.21|2.4.1.20	no	3.2.1.21|2.4.1.20	Weissella
TM115-242	complete	3.2.1.4|3.2.1.21	complete	3.2.1.91|3.2.1.4|3.2.1.21|2.4.1.20	complete	3.2.1.91|3.2.1.21|2.4.1.20	Microbacterium
OF01-12	complete	3.2.1.4|3.2.1.21	complete	3.2.1.4|3.2.1.21	no	3.2.1.21	Bifidobacterium
OF01-12LBA	complete	3.2.1.4|3.2.1.21	complete	3.2.1.4|3.2.1.21|2.4.1.20	no	3.2.1.21|2.4.1.20	Bifidobacterium
OF01-15LB	complete	3.2.1.4|3.2.1.21	complete	3.2.1.91|3.2.1.4|3.2.1.21	complete	3.2.1.91|3.2.1.21	Fusobacterium
OF01-19AC	complete	3.2.1.4|3.2.1.21	complete	3.2.1.4|3.2.1.21|2.4.1.20	no	3.2.1.21|2.4.1.20	Bacteroides
OF01-1AC	complete	3.2.1.4|3.2.1.21	complete	3.2.1.4|3.2.1.21	no	3.2.1.21	Clostridium
OF01-20	complete	3.2.1.4|3.2.1.21	complete	3.2.1.4|3.2.1.21|2.4.1.20	no	3.2.1.21|2.4.1.20	Eisenbergiella
OF01-21AC	complete	3.2.1.4|3.2.1.21	complete	3.2.1.4|3.2.1.21	no	3.2.1.21	Bifidobacterium
OF01-2	complete	3.2.1.4|3.2.1.21	complete	3.2.1.4|3.2.1.21	no	3.2.1.21	Bifidobacterium
OF01-8	complete	3.2.1.4|3.2.1.21	complete	3.2.1.4|3.2.1.21	no	3.2.1.21	Bifidobacterium
OF02-3AC	complete	3.2.1.4|3.2.1.21	complete	3.2.1.4|3.2.1.21|2.4.1.20	no	3.2.1.21|2.4.1.20	Enterococcus
OF02-3LB	complete	3.2.1.4|3.2.1.21	complete	3.2.1.4|3.2.1.21|2.4.1.20	no	3.2.1.21|2.4.1.20	Bacteroides
OF02-6	no	3.2.1.21	complete	3.2.1.91|3.2.1.21|2.4.1.20	complete	3.2.1.91|3.2.1.21|2.4.1.20	Blautia
OF02-7	complete	3.2.1.4|3.2.1.21	complete	3.2.1.4|3.2.1.21|2.4.1.20	no	3.2.1.21|2.4.1.20	Butyricimonas
OF03-17	complete	3.2.1.4|3.2.1.21	complete	3.2.1.4|3.2.1.21|2.4.1.20	no	3.2.1.21|2.4.1.20	Bacteroides
OF03-24	complete	3.2.1.4|3.2.1.21	complete	3.2.1.91|3.2.1.4|3.2.1.21|2.4.1.20	complete	3.2.1.91|3.2.1.21|2.4.1.20	Roseburia
OF03-26	complete	3.2.1.4|3.2.1.21	complete	3.2.1.4|3.2.1.21|2.4.1.20	no	3.2.1.21|2.4.1.20	Bacteroides
OF03-3	complete	3.2.1.4|3.2.1.21	complete	3.2.1.4|3.2.1.21|2.4.1.20	no	3.2.1.21|2.4.1.20	Prevotella
OF03-5A	complete	3.2.1.4|3.2.1.21	complete	3.2.1.4|3.2.1.21|2.4.1.20	no	3.2.1.21|2.4.1.20	Bifidobacterium
OF03-6AA	complete	3.2.1.4|3.2.1.21	complete	3.2.1.4|3.2.1.21|2.4.1.20	no	3.2.1.21|2.4.1.20	Blautia
OF03-9BH	complete	3.2.1.4|3.2.1.21	complete	3.2.1.91|3.2.1.4|3.2.1.21|2.4.1.20	complete	3.2.1.91|3.2.1.21|2.4.1.20	Bacteroides
OF04-13AC	complete	3.2.1.4|3.2.1.21	complete	3.2.1.4|3.2.1.21|2.4.1.20	no	3.2.1.21|2.4.1.20	Escherichia
OF04-14	complete	3.2.1.4|3.2.1.21	complete	3.2.1.91|3.2.1.4|3.2.1.21|2.4.1.20	complete	3.2.1.91|3.2.1.21|2.4.1.20	Bacteroides
OF04-15BH	no	3.2.1.21	complete	3.2.1.91|3.2.1.21|2.4.1.20	complete	3.2.1.91|3.2.1.21|2.4.1.20	Paraprevotella
OF04-5	complete	3.2.1.4|3.2.1.21	complete	3.2.1.4|3.2.1.21|2.4.1.20	no	3.2.1.21|2.4.1.20	Bifidobacterium
OF04-9AC	complete	3.2.1.4|3.2.1.21	complete	3.2.1.4|3.2.1.21|2.4.1.20	no	3.2.1.21|2.4.1.20	Bifidobacterium
OF05-12AC	complete	3.2.1.4|3.2.1.21	complete	3.2.1.4|3.2.1.21|2.4.1.20	no	3.2.1.21|2.4.1.20	Bacteroides
OF05-12	complete	3.2.1.4|3.2.1.21	complete	3.2.1.4|3.2.1.21	no	3.2.1.21	Bifidobacterium
OF05-18A	complete	3.2.1.4|3.2.1.21	complete	3.2.1.4|3.2.1.21	no	3.2.1.21	Bifidobacterium
OF05-1AC	complete	3.2.1.4|3.2.1.21	complete	3.2.1.4|3.2.1.21|2.4.1.20	no	3.2.1.21|2.4.1.20	Citrobacter
OF05-21B-BH	complete	3.2.1.4|3.2.1.21	complete	3.2.1.4|3.2.1.21|2.4.1.20	no	3.2.1.21|2.4.1.20	Bacteroides
OF05-2BH	complete	3.2.1.4|3.2.1.21	complete	3.2.1.4|3.2.1.21|2.4.1.20	no	3.2.1.21|2.4.1.20	Mediterraneibacter
OF06-4	complete	3.2.1.4|3.2.1.21	complete	3.2.1.4|3.2.1.21|2.4.1.20	no	3.2.1.21|2.4.1.20	Weissella
OF09-25XD	complete	3.2.1.4|3.2.1.21	complete	3.2.1.4|3.2.1.21|2.4.1.20	no	3.2.1.21|2.4.1.20	Fusicatenibacter
OF09-27XD	complete	3.2.1.4|3.2.1.21	complete	3.2.1.4|3.2.1.21|2.4.1.20	no	3.2.1.21|2.4.1.20	Odoribacter
OF09-6	complete	3.2.1.4|3.2.1.21	complete	3.2.1.91|3.2.1.4|3.2.1.21|2.4.1.20	complete	3.2.1.91|3.2.1.21|2.4.1.20	Marvinbryantia
OF10-22XD	complete	3.2.1.4|3.2.1.21	complete	3.2.1.91|3.2.1.4|3.2.1.21|2.4.1.20	complete	3.2.1.91|3.2.1.21|2.4.1.20	Coprococcus
OF11-22	complete	3.2.1.4|3.2.1.21	complete	3.2.1.4|3.2.1.21|2.4.1.20	no	3.2.1.21|2.4.1.20	Fusicatenibacter
OF12-5	complete	3.2.1.4|3.2.1.21	complete	3.2.1.4|3.2.1.21|2.4.1.20	no	3.2.1.21|2.4.1.20	Coprococcus
OF13-2A	complete	3.2.1.4|3.2.1.21	complete	3.2.1.4|3.2.1.21|2.4.1.20	no	3.2.1.21|2.4.1.20	Limosilactobacillus
OF14-16SRA	complete	3.2.1.4|3.2.1.21	complete	3.2.1.91|3.2.1.4|3.2.1.21|2.4.1.20	complete	3.2.1.91|3.2.1.21|2.4.1.20	Enterobacter
OF14-22SRA	complete	3.2.1.4|3.2.1.21	complete	3.2.1.4|3.2.1.21|2.4.1.20	no	3.2.1.21|2.4.1.20	Eubacterium
OF14-27AA	complete	3.2.1.4|3.2.1.21	complete	3.2.1.4|3.2.1.21|2.4.1.20	no	3.2.1.21|2.4.1.20	Enterococcus
OF14-2A	complete	3.2.1.4|3.2.1.21	complete	3.2.1.4|3.2.1.21|2.4.1.20	no	3.2.1.21|2.4.1.20	Eubacterium
OF14-2SRA	no	3.2.1.21	complete	3.2.1.91|3.2.1.21	complete	3.2.1.91|3.2.1.21	Varibaculum
OF14-9A	complete	3.2.1.4|3.2.1.21	complete	3.2.1.4|3.2.1.21	no	3.2.1.21	Streptococcus
OF15-13BHA	complete	3.2.1.4|3.2.1.21	complete	3.2.1.4|3.2.1.21|2.4.1.20	no	3.2.1.21|2.4.1.20	Bacteroides
OF16-4A	complete	3.2.1.4|3.2.1.21	complete	3.2.1.4|3.2.1.21|2.4.1.20	no	3.2.1.21|2.4.1.20	Ruminococcus
OF18-1A	complete	3.2.1.4|3.2.1.21	complete	3.2.1.91|3.2.1.4|3.2.1.21	complete	3.2.1.91|3.2.1.21	Bacillus
OF20-10A	complete	3.2.1.4|3.2.1.21	complete	3.2.1.91|3.2.1.4|3.2.1.21	complete	3.2.1.91|3.2.1.21	Enterococcus
OF20-14ACA	complete	3.2.1.4|3.2.1.21	complete	3.2.1.4|3.2.1.21|2.4.1.20	no	3.2.1.21|2.4.1.20	Enterococcus
OF20-15LBA	no	3.2.1.21	complete	3.2.1.91|3.2.1.21|2.4.1.20	complete	3.2.1.91|3.2.1.21|2.4.1.20	Enterococcus
OF20-18ACA	no	3.2.1.21	complete	3.2.1.91|3.2.1.21|2.4.1.20	complete	3.2.1.91|3.2.1.21|2.4.1.20	Enterococcus
OF20-1A	complete	3.2.1.4|3.2.1.21	complete	3.2.1.4|3.2.1.21|2.4.1.20	no	3.2.1.21|2.4.1.20	Enterococcus
OF21-12A	complete	3.2.1.4|3.2.1.21	complete	3.2.1.4|3.2.1.21|2.4.1.20	no	3.2.1.21|2.4.1.20	Limosilactobacillus
OF23-1pH5A	complete	3.2.1.4|3.2.1.21	complete	3.2.1.91|3.2.1.4|3.2.1.21|2.4.1.20	complete	3.2.1.91|3.2.1.21|2.4.1.20	Limosilactobacillus
OF23-4pH9A	complete	3.2.1.4|3.2.1.21	complete	3.2.1.4|3.2.1.21|2.4.1.20	no	3.2.1.21|2.4.1.20	Bacteroides
OF23-5pH10A	complete	3.2.1.4|3.2.1.21	complete	3.2.1.4|3.2.1.21|2.4.1.20	no	3.2.1.21|2.4.1.20	Enterococcus
OF23-6MHA	complete	3.2.1.4|3.2.1.21	complete	3.2.1.4|3.2.1.21	no	3.2.1.21	Bifidobacterium
OF24-13pH9A	no	3.2.1.21	complete	3.2.1.91|3.2.1.21	complete	3.2.1.91|3.2.1.21	Intestinibacter
OF24-1pH5A	complete	3.2.1.4|3.2.1.21	complete	3.2.1.4|3.2.1.21|2.4.1.20	no	3.2.1.21|2.4.1.20	Enterococcus
OF24-2pH5A	no	3.2.1.21	complete	3.2.1.91|3.2.1.21	complete	3.2.1.91|3.2.1.21	Bifidobacterium
OF25-1pH5A	complete	3.2.1.4|3.2.1.21	complete	3.2.1.4|3.2.1.21|2.4.1.20	no	3.2.1.21|2.4.1.20	Limosilactobacillus
OF25-3pH9A	complete	3.2.1.4|3.2.1.21	complete	3.2.1.4|3.2.1.21|2.4.1.20	no	3.2.1.21|2.4.1.20	Clostridium
OF25-8pH10A	complete	3.2.1.4|3.2.1.21	complete	3.2.1.4|3.2.1.21	no	3.2.1.21	Clostridium
OF26-11pH9A	complete	3.2.1.4|3.2.1.21	complete	3.2.1.91|3.2.1.4|3.2.1.21|2.4.1.20	complete	3.2.1.91|3.2.1.21|2.4.1.20	Limosilactobacillus
OF26-14pH9A	no	3.2.1.21	complete	3.2.1.91|3.2.1.21	complete	3.2.1.91|3.2.1.21	Bifidobacterium
OF26-1b12A	complete	3.2.1.4|3.2.1.21	complete	3.2.1.91|3.2.1.4|3.2.1.21|2.4.1.20	complete	3.2.1.91|3.2.1.21|2.4.1.20	Limosilactobacillus
OF26-3pH10A	complete	3.2.1.4|3.2.1.21	complete	3.2.1.4|3.2.1.21	no	3.2.1.21	Atopobiaceae gen.
OF27-10-b13A	complete	3.2.1.4|3.2.1.21	complete	3.2.1.91|3.2.1.4|3.2.1.21|2.4.1.20	complete	3.2.1.91|3.2.1.21|2.4.1.20	Bacteroides
OF27-10pH9A	complete	3.2.1.4|3.2.1.21	complete	3.2.1.4|3.2.1.21|2.4.1.20	no	3.2.1.21|2.4.1.20	Agathobacter
OF27-11pH9A	complete	3.2.1.4|3.2.1.21	complete	3.2.1.4|3.2.1.21|2.4.1.20	no	3.2.1.21|2.4.1.20	Ruminococcus
OF27-16pH10A	complete	3.2.1.4|3.2.1.21	complete	3.2.1.4|3.2.1.21|2.4.1.20	no	3.2.1.21|2.4.1.20	Coprococcus
OF27-16pH9A	complete	3.2.1.4|3.2.1.21	complete	3.2.1.4|3.2.1.21|2.4.1.20	no	3.2.1.21|2.4.1.20	Alistipes
OF27-3pH10A	complete	3.2.1.4|3.2.1.21	complete	3.2.1.4|3.2.1.21|2.4.1.20	no	3.2.1.21|2.4.1.20	Bacteroides
OF27-8pH9A	complete	3.2.1.4|3.2.1.21	complete	3.2.1.4|3.2.1.21|2.4.1.20	no	3.2.1.21|2.4.1.20	Lachnospira
OF28-12b12A	complete	3.2.1.4|3.2.1.21	complete	3.2.1.91|3.2.1.4|3.2.1.21	complete	3.2.1.91|3.2.1.21	Enterococcus
OF28-12b13	no	3.2.1.21	complete	3.2.1.91|3.2.1.21|2.4.1.20	complete	3.2.1.91|3.2.1.21|2.4.1.20	Lactiplantibacillus
OF28-12pH9A	complete	3.2.1.4|3.2.1.21	complete	3.2.1.4|3.2.1.21	no	3.2.1.21	Streptococcus
OF29-10b13A	complete	3.2.1.4|3.2.1.21	complete	3.2.1.91|3.2.1.4|3.2.1.21	complete	3.2.1.91|3.2.1.21	Enterococcus
OF30-10b12	complete	3.2.1.4|3.2.1.21	complete	3.2.1.91|3.2.1.4|3.2.1.21	complete	3.2.1.91|3.2.1.21	Enterococcus
OF30-13pH9A	complete	3.2.1.4|3.2.1.21	complete	3.2.1.91|3.2.1.4|3.2.1.21|2.4.1.20	complete	3.2.1.91|3.2.1.21|2.4.1.20	Phocaeicola
OF30-6pH10A	complete	3.2.1.4|3.2.1.21	complete	3.2.1.4|3.2.1.21	no	3.2.1.21	Bifidobacterium
OF31-15pH9A	complete	3.2.1.4|3.2.1.21	complete	3.2.1.4|3.2.1.21|2.4.1.20	no	3.2.1.21|2.4.1.20	Enterobacter
OF32-3pH5A	complete	3.2.1.4|3.2.1.21	complete	3.2.1.4|3.2.1.21	no	3.2.1.21	Bifidobacterium
OF38-15pH5	complete	3.2.1.4|3.2.1.21	complete	3.2.1.4|3.2.1.21|2.4.1.20	no	3.2.1.21|2.4.1.20	Lactobacillus
OF38-7pH5A	no	3.2.1.21	complete	3.2.1.91|3.2.1.21|2.4.1.20	complete	3.2.1.91|3.2.1.21|2.4.1.20	Lacticaseibacillus
OF39-4pH10A	complete	3.2.1.4|3.2.1.21	complete	3.2.1.4|3.2.1.21|2.4.1.20	no	3.2.1.21|2.4.1.20	Bacteroides
OF42-13pH9A	complete	3.2.1.4|3.2.1.21	complete	3.2.1.4|3.2.1.21|2.4.1.20	no	3.2.1.21|2.4.1.20	Blautia
OF42-15pH9A	complete	3.2.1.4|3.2.1.21	complete	3.2.1.4|3.2.1.21|2.4.1.20	no	3.2.1.21|2.4.1.20	Clostridium
OF42-8-b13A	complete	3.2.1.4|3.2.1.21	complete	3.2.1.4|3.2.1.21	no	3.2.1.21	Proteus
OF43-1pH10A	complete	3.2.1.4|3.2.1.21	complete	3.2.1.4|3.2.1.21|2.4.1.20	no	3.2.1.21|2.4.1.20	Proteus
OF44-15pH10T	no	3.2.1.21	complete	3.2.1.91|3.2.1.21|2.4.1.20	complete	3.2.1.91|3.2.1.21|2.4.1.20	Lacticaseibacillus
OF46-2pH5A	complete	3.2.1.4|3.2.1.21	complete	3.2.1.4|3.2.1.21|2.4.1.20	no	3.2.1.21|2.4.1.20	Levilactobacillus
OF46-5pH5	no	3.2.1.21	complete	3.2.1.91|3.2.1.21|2.4.1.20	complete	3.2.1.91|3.2.1.21|2.4.1.20	Ligilactobacillus
OF48-6pH5	complete	3.2.1.4|3.2.1.21	complete	3.2.1.4|3.2.1.21	no	3.2.1.21	Bifidobacterium
OF49-07CM05A	no	3.2.1.21	complete	3.2.1.91|3.2.1.21	complete	3.2.1.91|3.2.1.21	Fusobacterium
OM01-11	complete	3.2.1.4|3.2.1.21	complete	3.2.1.91|3.2.1.4|3.2.1.21|2.4.1.20	complete	3.2.1.91|3.2.1.21|2.4.1.20	Escherichia
OM02-11AC	complete	3.2.1.4|3.2.1.21	complete	3.2.1.4|3.2.1.21|2.4.1.20	no	3.2.1.21|2.4.1.20	Escherichia
OM02-11	complete	3.2.1.4|3.2.1.21	complete	3.2.1.91|3.2.1.4|3.2.1.21|2.4.1.20	complete	3.2.1.91|3.2.1.21|2.4.1.20	Bacteroides
OM02-11LB	complete	3.2.1.4|3.2.1.21	complete	3.2.1.4|3.2.1.21|2.4.1.20	no	3.2.1.21|2.4.1.20	Klebsiella
OM02-12AC	complete	3.2.1.4|3.2.1.21	complete	3.2.1.4|3.2.1.21|2.4.1.20	no	3.2.1.21|2.4.1.20	Escherichia
OM02-15	no	3.2.1.21	complete	3.2.1.91|3.2.1.21	complete	3.2.1.91|3.2.1.21	Eubacterium
OM02-17AC	complete	3.2.1.4|3.2.1.21	complete	3.2.1.4|3.2.1.21|2.4.1.20	no	3.2.1.21|2.4.1.20	Escherichia
OM02-1	complete	3.2.1.4|3.2.1.21	complete	3.2.1.4|3.2.1.21|2.4.1.20	no	3.2.1.21|2.4.1.20	Hungatella
OM02-28	complete	3.2.1.4|3.2.1.21	complete	3.2.1.4|3.2.1.21|2.4.1.20	no	3.2.1.21|2.4.1.20	Escherichia
OM02-31	complete	3.2.1.4|3.2.1.21	complete	3.2.1.4|3.2.1.21|2.4.1.20	no	3.2.1.21|2.4.1.20	Eisenbergiella
OM02-3AC	complete	3.2.1.4|3.2.1.21	complete	3.2.1.91|3.2.1.4|3.2.1.21	complete	3.2.1.91|3.2.1.21	Bacillus
OM02-3	complete	3.2.1.4|3.2.1.21	complete	3.2.1.4|3.2.1.21|2.4.1.20	no	3.2.1.21|2.4.1.20	Eisenbergiella
OM02-7LB	complete	3.2.1.4|3.2.1.21	complete	3.2.1.4|3.2.1.21	no	3.2.1.21	Megamonas
OM02-9	complete	3.2.1.4|3.2.1.21	complete	3.2.1.91|3.2.1.4|3.2.1.21|2.4.1.20	complete	3.2.1.91|3.2.1.21|2.4.1.20	Bacteroides
OM03-4	complete	3.2.1.4|3.2.1.21	complete	3.2.1.4|3.2.1.21|2.4.1.20	no	3.2.1.21|2.4.1.20	Bacteroides
OM03-9	complete	3.2.1.4|3.2.1.21	complete	3.2.1.4|3.2.1.21|2.4.1.20	no	3.2.1.21|2.4.1.20	Bacteroides
OM04-11BH	complete	3.2.1.4|3.2.1.21	complete	3.2.1.4|3.2.1.21|2.4.1.20	no	3.2.1.21|2.4.1.20	Faecalibacterium
OM04-12BH	complete	3.2.1.4|3.2.1.21	complete	3.2.1.4|3.2.1.21|2.4.1.20	no	3.2.1.21|2.4.1.20	Lachnospiraceae gen.
OM04-13BH	complete	3.2.1.4|3.2.1.21	complete	3.2.1.91|3.2.1.4|3.2.1.21|2.4.1.20	complete	3.2.1.91|3.2.1.21|2.4.1.20	Blautia
OM04-14BH	complete	3.2.1.4|3.2.1.21	complete	3.2.1.91|3.2.1.4|3.2.1.21|2.4.1.20	complete	3.2.1.91|3.2.1.21|2.4.1.20	Bacteroides
OM04-1	complete	3.2.1.4|3.2.1.21	complete	3.2.1.4|3.2.1.21|2.4.1.20	no	3.2.1.21|2.4.1.20	Prevotella
OM04-20	complete	3.2.1.4|3.2.1.21	complete	3.2.1.91|3.2.1.4|3.2.1.21	complete	3.2.1.91|3.2.1.21	Bacillus
OM04-4AA	complete	3.2.1.4|3.2.1.21	complete	3.2.1.4|3.2.1.21|2.4.1.20	no	3.2.1.21|2.4.1.20	Mediterraneibacter
OM04-5BH	complete	3.2.1.4|3.2.1.21	complete	3.2.1.4|3.2.1.21|2.4.1.20	no	3.2.1.21|2.4.1.20	Coprococcus
OM04-6BH	complete	3.2.1.4|3.2.1.21	complete	3.2.1.4|3.2.1.21	no	3.2.1.21	Streptococcus
OM05-10AA	complete	3.2.1.4|3.2.1.21	complete	3.2.1.4|3.2.1.21|2.4.1.20	no	3.2.1.21|2.4.1.20	Bacteroides
OM05-11BH	complete	3.2.1.4|3.2.1.21	complete	3.2.1.4|3.2.1.21|2.4.1.20	no	3.2.1.21|2.4.1.20	Bacteroides
OM05-12BH	complete	3.2.1.4|3.2.1.21	complete	3.2.1.4|3.2.1.21|2.4.1.20	no	3.2.1.21|2.4.1.20	Bacteroides
OM05-12	complete	3.2.1.4|3.2.1.21	complete	3.2.1.91|3.2.1.4|3.2.1.21	complete	3.2.1.91|3.2.1.21	Bacteroidaceae gen.
OM05-15BH	complete	3.2.1.4|3.2.1.21	complete	3.2.1.91|3.2.1.4|3.2.1.21|2.4.1.20	complete	3.2.1.91|3.2.1.21|2.4.1.20	Bacteroides
OM05-21BH	no	3.2.1.21	complete	3.2.1.91|3.2.1.21|2.4.1.20	complete	3.2.1.91|3.2.1.21|2.4.1.20	Bacteroides
OM05-2	complete	3.2.1.4|3.2.1.21	complete	3.2.1.4|3.2.1.21	no	3.2.1.21	Bifidobacterium
OM05-3AA	complete	3.2.1.4|3.2.1.21	complete	3.2.1.4|3.2.1.21|2.4.1.20	no	3.2.1.21|2.4.1.20	Agathobacter
OM05-5BH	no	3.2.1.21	complete	3.2.1.91|3.2.1.21	complete	3.2.1.91|3.2.1.21	Clostridium
OM05-6AA	complete	3.2.1.4|3.2.1.21	complete	3.2.1.4|3.2.1.21|2.4.1.20	no	3.2.1.21|2.4.1.20	Agathobacter
OM05-6BH	complete	3.2.1.4|3.2.1.21	complete	3.2.1.4|3.2.1.21|2.4.1.20	no	3.2.1.21|2.4.1.20	Butyribacter
OM05-6	complete	3.2.1.4|3.2.1.21	complete	3.2.1.4|3.2.1.21|2.4.1.20	no	3.2.1.21|2.4.1.20	Fusicatenibacter
OM05-8AA	complete	3.2.1.4|3.2.1.21	complete	3.2.1.4|3.2.1.21|2.4.1.20	no	3.2.1.21|2.4.1.20	Agathobacter
OM05-9BH	complete	3.2.1.4|3.2.1.21	complete	3.2.1.4|3.2.1.21|2.4.1.20	no	3.2.1.21|2.4.1.20	Butyribacter
OM05-9	complete	3.2.1.4|3.2.1.21	complete	3.2.1.4|3.2.1.21|2.4.1.20	no	3.2.1.21|2.4.1.20	Coprococcus
OM06-11AA	no	3.2.1.21	complete	3.2.1.91|3.2.1.21|2.4.1.20	complete	3.2.1.91|3.2.1.21|2.4.1.20	Blautia
OM06-11	complete	3.2.1.4|3.2.1.21	complete	3.2.1.4|3.2.1.21|2.4.1.20	no	3.2.1.21|2.4.1.20	Prevotella
OM06-15AC	complete	3.2.1.4|3.2.1.21	complete	3.2.1.4|3.2.1.21|2.4.1.20	no	3.2.1.21|2.4.1.20	Fusicatenibacter
OM06-15BH	complete	3.2.1.4|3.2.1.21	complete	3.2.1.91|3.2.1.4|3.2.1.21	complete	3.2.1.91|3.2.1.21	Fusobacterium
OM06-25	complete	3.2.1.4|3.2.1.21	complete	3.2.1.4|3.2.1.21|2.4.1.20	no	3.2.1.21|2.4.1.20	Coprococcus
OM06-2	complete	3.2.1.4|3.2.1.21	complete	3.2.1.91|3.2.1.4|3.2.1.21|2.4.1.20	complete	3.2.1.91|3.2.1.21|2.4.1.20	Phocaeicola
OM06-34AC	complete	3.2.1.4|3.2.1.21	complete	3.2.1.4|3.2.1.21|2.4.1.20	no	3.2.1.21|2.4.1.20	Coprococcus
OM06-36AC	complete	3.2.1.4|3.2.1.21	complete	3.2.1.4|3.2.1.21|2.4.1.20	no	3.2.1.21|2.4.1.20	Ruminococcus
OM06-6BHA	no	3.2.1.21	complete	3.2.1.91|3.2.1.21	complete	3.2.1.91|3.2.1.21	Bifidobacterium
OM06-9	complete	3.2.1.4|3.2.1.21	complete	3.2.1.4|3.2.1.21	no	3.2.1.21	Streptococcus
OM07-10AC	complete	3.2.1.4|3.2.1.21	complete	3.2.1.4|3.2.1.21|2.4.1.20	no	3.2.1.21|2.4.1.20	Butyribacter
OM07-13	complete	3.2.1.4|3.2.1.21	complete	3.2.1.4|3.2.1.21|2.4.1.20	no	3.2.1.21|2.4.1.20	Agathobacter
OM07-16	complete	3.2.1.4|3.2.1.21	complete	3.2.1.4|3.2.1.21|2.4.1.20	no	3.2.1.21|2.4.1.20	Gemmiger
OM07-17	complete	3.2.1.4|3.2.1.21	complete	3.2.1.4|3.2.1.21|2.4.1.20	no	3.2.1.21|2.4.1.20	Ruminococcus
OM07-19	no	3.2.1.21	complete	3.2.1.91|3.2.1.21|2.4.1.20	complete	3.2.1.91|3.2.1.21|2.4.1.20	Blautia
OM07-5	no	3.2.1.21	complete	3.2.1.91|3.2.1.21	complete	3.2.1.91|3.2.1.21	Lachnospiraceae gen.
OM07-9AC	complete	3.2.1.4|3.2.1.21	complete	3.2.1.4|3.2.1.21|2.4.1.20	no	3.2.1.21|2.4.1.20	Butyribacter
OM07-9	complete	3.2.1.4|3.2.1.21	complete	3.2.1.91|3.2.1.4|3.2.1.21|2.4.1.20	complete	3.2.1.91|3.2.1.21|2.4.1.20	Bacteroides
OM08-11AC	complete	3.2.1.4|3.2.1.21	complete	3.2.1.4|3.2.1.21|2.4.1.20	no	3.2.1.21|2.4.1.20	Waltera
OM08-11BH	no	3.2.1.21	complete	3.2.1.91|3.2.1.21	complete	3.2.1.91|3.2.1.21	Vagococcus
OM08-11	complete	3.2.1.4|3.2.1.21	complete	3.2.1.4|3.2.1.21|2.4.1.20	no	3.2.1.21|2.4.1.20	Bacteroides
OM08-12AT	complete	3.2.1.4|3.2.1.21	complete	3.2.1.4|3.2.1.21|2.4.1.20	no	3.2.1.21|2.4.1.20	Agathobacter
OM08-13AT	complete	3.2.1.4|3.2.1.21	complete	3.2.1.4|3.2.1.21|2.4.1.20	no	3.2.1.21|2.4.1.20	Mediterraneibacter
OM08-13	complete	3.2.1.4|3.2.1.21	complete	3.2.1.4|3.2.1.21|2.4.1.20	no	3.2.1.21|2.4.1.20	Bacteroides
OM08-14	complete	3.2.1.4|3.2.1.21	complete	3.2.1.91|3.2.1.4|3.2.1.21	complete	3.2.1.91|3.2.1.21	Phocaeicola
OM08-17AT	no	3.2.1.21	complete	3.2.1.91|3.2.1.21	complete	3.2.1.91|3.2.1.21	Staphylococcus
OM08-17BH	complete	3.2.1.4|3.2.1.21	complete	3.2.1.4|3.2.1.21|2.4.1.20	no	3.2.1.21|2.4.1.20	Bacteroides
OM08-29	complete	3.2.1.4|3.2.1.21	complete	3.2.1.4|3.2.1.21|2.4.1.20	no	3.2.1.21|2.4.1.20	Lachnospiraceae gen.
OM08-2AT	no	3.2.1.21	complete	3.2.1.91|3.2.1.21|2.4.1.20	complete	3.2.1.91|3.2.1.21|2.4.1.20	Enterococcus
OM08-32	complete	3.2.1.4|3.2.1.21	complete	3.2.1.4|3.2.1.21|2.4.1.20	no	3.2.1.21|2.4.1.20	Bacteroides
OM08-9BH	complete	3.2.1.4|3.2.1.21	complete	3.2.1.4|3.2.1.21|2.4.1.20	no	3.2.1.21|2.4.1.20	Blautia
OM09-1A	complete	3.2.1.4|3.2.1.21	complete	3.2.1.91|3.2.1.4|3.2.1.21|2.4.1.20	complete	3.2.1.91|3.2.1.21|2.4.1.20	Lactiplantibacillus
OM10-8	complete	3.2.1.4|3.2.1.21	complete	3.2.1.4|3.2.1.21	no	3.2.1.21	Bifidobacterium
OM13-15MHA	no	3.2.1.21	complete	3.2.1.91|3.2.1.21|2.4.1.20	complete	3.2.1.91|3.2.1.21|2.4.1.20	Ligilactobacillus
OM13-16MHA	complete	3.2.1.4|3.2.1.21	complete	3.2.1.4|3.2.1.21	no	3.2.1.21	Clostridium
OM13-25BHA	complete	3.2.1.4|3.2.1.21	complete	3.2.1.4|3.2.1.21	no	3.2.1.21	Clostridium
OM13-2BHA	complete	3.2.1.4|3.2.1.21	complete	3.2.1.4|3.2.1.21|2.4.1.20	no	3.2.1.21|2.4.1.20	Enterococcus
OM13-35A	complete	3.2.1.4|3.2.1.21	complete	3.2.1.4|3.2.1.21|2.4.1.20	no	3.2.1.21|2.4.1.20	Klebsiella
OM14-5BHA	complete	3.2.1.4|3.2.1.21	complete	3.2.1.91|3.2.1.4|3.2.1.21|2.4.1.20	complete	3.2.1.91|3.2.1.21|2.4.1.20	Paraprevotella
OM14-6A	no	3.2.1.21	complete	3.2.1.91|3.2.1.21|2.4.1.20	complete	3.2.1.91|3.2.1.21|2.4.1.20	Blautia
OM15-10A	complete	3.2.1.4|3.2.1.21	complete	3.2.1.4|3.2.1.21	no	3.2.1.21	Bifidobacterium
OM15-1A	no	3.2.1.21	complete	3.2.1.91|3.2.1.21	complete	3.2.1.91|3.2.1.21	Bifidobacterium
OM15-82A	complete	3.2.1.4|3.2.1.21	complete	3.2.1.91|3.2.1.4|3.2.1.21|2.4.1.20	complete	3.2.1.91|3.2.1.21|2.4.1.20	Coprococcus
OM15-89A	complete	3.2.1.4|3.2.1.21	complete	3.2.1.4|3.2.1.21|2.4.1.20	no	3.2.1.21|2.4.1.20	Enterobacter
OM16-18A	complete	3.2.1.4|3.2.1.21	complete	3.2.1.4|3.2.1.21|2.4.1.20	no	3.2.1.21|2.4.1.20	Lactobacillus
OM16-21A	complete	3.2.1.4|3.2.1.21	complete	3.2.1.4|3.2.1.21|2.4.1.20	no	3.2.1.21|2.4.1.20	Limosilactobacillus
OM17-12MHA	complete	3.2.1.4|3.2.1.21	complete	3.2.1.91|3.2.1.4|3.2.1.21	complete	3.2.1.91|3.2.1.21	Enterococcus
OM18-10LBA	complete	3.2.1.4|3.2.1.21	complete	3.2.1.91|3.2.1.4|3.2.1.21	complete	3.2.1.91|3.2.1.21	Enterococcus
OM18-28A	complete	3.2.1.4|3.2.1.21	complete	3.2.1.4|3.2.1.21|2.4.1.20	no	3.2.1.21|2.4.1.20	Enterococcus
OM18-31A	complete	3.2.1.4|3.2.1.21	complete	3.2.1.4|3.2.1.21	no	3.2.1.21	Streptococcus
OM18-3A	complete	3.2.1.4|3.2.1.21	complete	3.2.1.4|3.2.1.21|2.4.1.20	no	3.2.1.21|2.4.1.20	Bacteroides
OM18-43-1A	complete	3.2.1.4|3.2.1.21	complete	3.2.1.91|3.2.1.4|3.2.1.21	complete	3.2.1.91|3.2.1.21	Enterococcus
OM18-7A	complete	3.2.1.4|3.2.1.21	complete	3.2.1.4|3.2.1.21|2.4.1.20	no	3.2.1.21|2.4.1.20	Bacteroides
AF101-78	complete	3.2.1.4|3.2.1.21	complete	3.2.1.4|3.2.1.21|2.4.1.20	no	3.2.1.21|2.4.1.20	Enterococcus
AF101-34	complete	3.2.1.4|3.2.1.21	complete	3.2.1.4|3.2.1.21|2.4.1.20	no	3.2.1.21|2.4.1.20	Enterococcus
AF101-36	complete	3.2.1.4|3.2.1.21	complete	3.2.1.4|3.2.1.21|2.4.1.20	no	3.2.1.21|2.4.1.20	Enterococcus
AM109-88	complete	3.2.1.4|3.2.1.21	complete	3.2.1.4|3.2.1.21|2.4.1.20	no	3.2.1.21|2.4.1.20	Klebsiella
AM109-89	complete	3.2.1.4|3.2.1.21	complete	3.2.1.4|3.2.1.21|2.4.1.20	no	3.2.1.21|2.4.1.20	Proteus
AM110-24	complete	3.2.1.4|3.2.1.21	complete	3.2.1.4|3.2.1.21|2.4.1.20	no	3.2.1.21|2.4.1.20	Prevotella
AM110-97	no	3.2.1.21	complete	3.2.1.91|3.2.1.21|2.4.1.20	complete	3.2.1.91|3.2.1.21|2.4.1.20	Ligilactobacillus
AM110-98	no	3.2.1.21	complete	3.2.1.91|3.2.1.21|2.4.1.20	complete	3.2.1.91|3.2.1.21|2.4.1.20	Ligilactobacillus
AM113-149	complete	3.2.1.4|3.2.1.21	complete	3.2.1.4|3.2.1.21	no	3.2.1.21	Bifidobacterium
AM102-50	complete	3.2.1.4|3.2.1.21	complete	3.2.1.91|3.2.1.4|3.2.1.21|2.4.1.20	complete	3.2.1.91|3.2.1.21|2.4.1.20	Enterococcus
AM104-36	complete	3.2.1.4|3.2.1.21	complete	3.2.1.4|3.2.1.21|2.4.1.20	no	3.2.1.21|2.4.1.20	Enterococcus
AM104-101	complete	3.2.1.4|3.2.1.21	complete	3.2.1.4|3.2.1.21|2.4.1.20	no	3.2.1.21|2.4.1.20	Enterococcus
UN03-184	complete	3.2.1.4|3.2.1.21	complete	3.2.1.4|3.2.1.21|2.4.1.20	no	3.2.1.21|2.4.1.20	Clostridium
UN03-185	complete	3.2.1.4|3.2.1.21	complete	3.2.1.4|3.2.1.21|2.4.1.20	no	3.2.1.21|2.4.1.20	Clostridium
TM114-24	complete	3.2.1.4|3.2.1.21	complete	3.2.1.4|3.2.1.21|2.4.1.20	no	3.2.1.21|2.4.1.20	Bifidobacterium
TM115-131	complete	3.2.1.4|3.2.1.21	complete	3.2.1.4|3.2.1.21|2.4.1.20	no	3.2.1.21|2.4.1.20	Escherichia
TM115-191	complete	3.2.1.4|3.2.1.21	complete	3.2.1.4|3.2.1.21	no	3.2.1.21	Bifidobacterium
TM115-192	complete	3.2.1.4|3.2.1.21	complete	3.2.1.4|3.2.1.21|2.4.1.20	no	3.2.1.21|2.4.1.20	Enterococcus
TM115-196	complete	3.2.1.4|3.2.1.21	complete	3.2.1.4|3.2.1.21|2.4.1.20	no	3.2.1.21|2.4.1.20	Bifidobacterium
AF101-108	complete	3.2.1.4|3.2.1.21	complete	3.2.1.91|3.2.1.4|3.2.1.21|2.4.1.20	complete	3.2.1.91|3.2.1.21|2.4.1.20	Enterococcus
AM113-25	complete	3.2.1.4|3.2.1.21	complete	3.2.1.4|3.2.1.21|2.4.1.20	no	3.2.1.21|2.4.1.20	Enterobacter
AM102-15	complete	3.2.1.4|3.2.1.21	complete	3.2.1.91|3.2.1.4|3.2.1.21|2.4.1.20	complete	3.2.1.91|3.2.1.21|2.4.1.20	Enterococcus
AM104-82	complete	3.2.1.4|3.2.1.21	complete	3.2.1.4|3.2.1.21|2.4.1.20	no	3.2.1.21|2.4.1.20	Arachnia
TM114-05	no	3.2.1.21	complete	3.2.1.91|3.2.1.21	complete	3.2.1.91|3.2.1.21	Staphylococcus
TM114-96	complete	3.2.1.4|3.2.1.21	complete	3.2.1.91|3.2.1.4|3.2.1.21|2.4.1.20	complete	3.2.1.91|3.2.1.21|2.4.1.20	Microbacterium
TM114-128	no	3.2.1.21	complete	3.2.1.91|3.2.1.21	complete	3.2.1.91|3.2.1.21	Staphylococcus
TM114-129	no	3.2.1.21	complete	3.2.1.91|3.2.1.21	complete	3.2.1.91|3.2.1.21	Staphylococcus
TM114-130	no	3.2.1.21	complete	3.2.1.91|3.2.1.21	complete	3.2.1.91|3.2.1.21	Staphylococcus
TM114-121	complete	3.2.1.4|3.2.1.21	complete	3.2.1.91|3.2.1.4|3.2.1.21|2.4.1.20	complete	3.2.1.91|3.2.1.21|2.4.1.20	Microbacterium
TM115-33	complete	3.2.1.4|3.2.1.21	complete	3.2.1.4|3.2.1.21|2.4.1.20	no	3.2.1.21|2.4.1.20	Enterococcus
TM115-36	complete	3.2.1.4|3.2.1.21	complete	3.2.1.4|3.2.1.21|2.4.1.20	no	3.2.1.21|2.4.1.20	Enterococcus
TM115-75	no	3.2.1.21	complete	3.2.1.91|3.2.1.21|2.4.1.20	complete	3.2.1.91|3.2.1.21|2.4.1.20	Enterococcus
AM04S-55	complete	3.2.1.4|3.2.1.21	complete	3.2.1.4|3.2.1.21|2.4.1.20	no	3.2.1.21|2.4.1.20	Bifidobacterium
AM04S-98	complete	3.2.1.4|3.2.1.21	complete	3.2.1.4|3.2.1.21	no	3.2.1.21	Bifidobacterium
AM110-183	complete	3.2.1.4|3.2.1.21	complete	3.2.1.4|3.2.1.21|2.4.1.20	no	3.2.1.21|2.4.1.20	Phocaeicola
AM110-68	complete	3.2.1.4|3.2.1.21	complete	3.2.1.4|3.2.1.21|2.4.1.20	no	3.2.1.21|2.4.1.20	Mediterraneibacter
AM110-71	complete	3.2.1.4|3.2.1.21	complete	3.2.1.4|3.2.1.21|2.4.1.20	no	3.2.1.21|2.4.1.20	Bifidobacterium
AM113-206	complete	3.2.1.4|3.2.1.21	complete	3.2.1.91|3.2.1.4|3.2.1.21|2.4.1.20	complete	3.2.1.91|3.2.1.21|2.4.1.20	Escherichia
AM113-151	complete	3.2.1.4|3.2.1.21	complete	3.2.1.4|3.2.1.21	no	3.2.1.21	Bifidobacterium
AM113-155	complete	3.2.1.4|3.2.1.21	complete	3.2.1.4|3.2.1.21|2.4.1.20	no	3.2.1.21|2.4.1.20	Bifidobacterium
TM114-80	complete	3.2.1.4|3.2.1.21	complete	3.2.1.4|3.2.1.21|2.4.1.20	no	3.2.1.21|2.4.1.20	Bifidobacterium
TM115-199	complete	3.2.1.4|3.2.1.21	complete	3.2.1.4|3.2.1.21|2.4.1.20	no	3.2.1.21|2.4.1.20	Bifidobacterium
TM115-208	complete	3.2.1.4|3.2.1.21	complete	3.2.1.91|3.2.1.4|3.2.1.21	complete	3.2.1.91|3.2.1.21	Enterococcus
AM110-103	complete	3.2.1.4|3.2.1.21	complete	3.2.1.4|3.2.1.21|2.4.1.20	no	3.2.1.21|2.4.1.20	Weissella
AM110-120	complete	3.2.1.4|3.2.1.21	complete	3.2.1.4|3.2.1.21|2.4.1.20	no	3.2.1.21|2.4.1.20	Leuconostoc
AM110-121	complete	3.2.1.4|3.2.1.21	complete	3.2.1.4|3.2.1.21|2.4.1.20	no	3.2.1.21|2.4.1.20	Escherichia
AM113-03	complete	3.2.1.4|3.2.1.21	complete	3.2.1.4|3.2.1.21|2.4.1.20	no	3.2.1.21|2.4.1.20	Klebsiella
AM113-04	complete	3.2.1.4|3.2.1.21	complete	3.2.1.4|3.2.1.21|2.4.1.20	no	3.2.1.21|2.4.1.20	Lactococcus
AM113-06	complete	3.2.1.4|3.2.1.21	complete	3.2.1.91|3.2.1.4|3.2.1.21|2.4.1.20	complete	3.2.1.91|3.2.1.21|2.4.1.20	Kosakonia
AM113-65	complete	3.2.1.4|3.2.1.21	complete	3.2.1.4|3.2.1.21|2.4.1.20	no	3.2.1.21|2.4.1.20	Klebsiella
AM102-19	complete	3.2.1.4|3.2.1.21	complete	3.2.1.91|3.2.1.4|3.2.1.21|2.4.1.20	complete	3.2.1.91|3.2.1.21|2.4.1.20	Enterococcus
AM104-85	complete	3.2.1.4|3.2.1.21	complete	3.2.1.91|3.2.1.4|3.2.1.21|2.4.1.20	complete	3.2.1.91|3.2.1.21|2.4.1.20	Vagococcus
AM104-89	complete	3.2.1.4|3.2.1.21	complete	3.2.1.4|3.2.1.21	no	3.2.1.21	Streptococcus
UN03-168	complete	3.2.1.4|3.2.1.21	complete	3.2.1.91|3.2.1.4|3.2.1.21|2.4.1.20	complete	3.2.1.91|3.2.1.21|2.4.1.20	Enterococcus
TM114-100	complete	3.2.1.4|3.2.1.21	complete	3.2.1.91|3.2.1.4|3.2.1.21|2.4.1.20	complete	3.2.1.91|3.2.1.21|2.4.1.20	Microbacterium
TM114-131	no	3.2.1.21	complete	3.2.1.91|3.2.1.21	complete	3.2.1.91|3.2.1.21	Staphylococcus
TM115-40	complete	3.2.1.4|3.2.1.21	complete	3.2.1.4|3.2.1.21|2.4.1.20	no	3.2.1.21|2.4.1.20	Escherichia
TM115-80	complete	3.2.1.4|3.2.1.21	complete	3.2.1.4|3.2.1.21|2.4.1.20	no	3.2.1.21|2.4.1.20	Weissella
TM115-226	complete	3.2.1.4|3.2.1.21	complete	3.2.1.4|3.2.1.21|2.4.1.20	no	3.2.1.21|2.4.1.20	Enterococcus
TM115-229	no	3.2.1.21	complete	3.2.1.91|3.2.1.21|2.4.1.20	complete	3.2.1.91|3.2.1.21|2.4.1.20	Enterococcus
TF01-15	no	3.2.1.21	complete	3.2.1.91|3.2.1.21|2.4.1.20	complete	3.2.1.91|3.2.1.21|2.4.1.20	Bacteroides
TF02-1	complete	3.2.1.4|3.2.1.21	complete	3.2.1.91|3.2.1.4|3.2.1.21|2.4.1.20	complete	3.2.1.91|3.2.1.21|2.4.1.20	Escherichia
TF03-13	complete	3.2.1.4|3.2.1.21	complete	3.2.1.4|3.2.1.21|2.4.1.20	no	3.2.1.21|2.4.1.20	Escherichia
TF03-6	complete	3.2.1.4|3.2.1.21	complete	3.2.1.4|3.2.1.21|2.4.1.20	no	3.2.1.21|2.4.1.20	Bacteroides
TF04-11-1	complete	3.2.1.4|3.2.1.21	complete	3.2.1.4|3.2.1.21|2.4.1.20	no	3.2.1.21|2.4.1.20	Lactobacillus
TF04-5-2	complete	3.2.1.4|3.2.1.21	complete	3.2.1.4|3.2.1.21	no	3.2.1.21	Streptococcus
TF05-11AC	complete	3.2.1.4|3.2.1.21	complete	3.2.1.4|3.2.1.21|2.4.1.20	no	3.2.1.21|2.4.1.20	Hungatella
TF05-14	complete	3.2.1.4|3.2.1.21	complete	3.2.1.4|3.2.1.21|2.4.1.20	no	3.2.1.21|2.4.1.20	Bacteroides
TF05-17	complete	3.2.1.4|3.2.1.21	complete	3.2.1.4|3.2.1.21|2.4.1.20	no	3.2.1.21|2.4.1.20	Butyricimonas
TF05-19AC	complete	3.2.1.4|3.2.1.21	complete	3.2.1.4|3.2.1.21	no	3.2.1.21	Bifidobacterium
TF05-19	complete	3.2.1.4|3.2.1.21	complete	3.2.1.4|3.2.1.21|2.4.1.20	no	3.2.1.21|2.4.1.20	Barnesiella
TF05-1	no	3.2.1.21	complete	3.2.1.91|3.2.1.21	complete	3.2.1.91|3.2.1.21	Bifidobacterium
TF05-23A	no	3.2.1.21	complete	3.2.1.91|3.2.1.21	complete	3.2.1.91|3.2.1.21	Bifidobacterium
TF05-2AC	complete	3.2.1.4|3.2.1.21	complete	3.2.1.4|3.2.1.21	no	3.2.1.21	Bifidobacterium
TF05-32A	complete	3.2.1.4|3.2.1.21	complete	3.2.1.4|3.2.1.21|2.4.1.20	no	3.2.1.21|2.4.1.20	Escherichia
TF05-39	no	3.2.1.21	complete	3.2.1.91|3.2.1.21	complete	3.2.1.91|3.2.1.21	Bifidobacterium
TF05-40	complete	3.2.1.4|3.2.1.21	complete	3.2.1.4|3.2.1.21|2.4.1.20	no	3.2.1.21|2.4.1.20	Escherichia
TF05-5AC-1A	complete	3.2.1.4|3.2.1.21	complete	3.2.1.4|3.2.1.21|2.4.1.20	no	3.2.1.21|2.4.1.20	Klebsiella
TF05-5AC	complete	3.2.1.4|3.2.1.21	complete	3.2.1.4|3.2.1.21|2.4.1.20	no	3.2.1.21|2.4.1.20	Eisenbergiella
TF06-10AC	complete	3.2.1.4|3.2.1.21	complete	3.2.1.4|3.2.1.21|2.4.1.20	no	3.2.1.21|2.4.1.20	Bifidobacterium
TF06-13	no	3.2.1.21	complete	3.2.1.91|3.2.1.21	complete	3.2.1.91|3.2.1.21	Bifidobacterium
TF06-14AC	no	3.2.1.21	complete	3.2.1.91|3.2.1.21	complete	3.2.1.91|3.2.1.21	Bifidobacterium
TF06-29	complete	3.2.1.4|3.2.1.21	complete	3.2.1.4|3.2.1.21|2.4.1.20	no	3.2.1.21|2.4.1.20	Bifidobacterium
TF06-2AC	complete	3.2.1.4|3.2.1.21	complete	3.2.1.4|3.2.1.21|2.4.1.20	no	3.2.1.21|2.4.1.20	Bifidobacterium
TF06-36A	complete	3.2.1.4|3.2.1.21	complete	3.2.1.4|3.2.1.21|2.4.1.20	no	3.2.1.21|2.4.1.20	Tractidigestivibacter
TF06-38A	no	3.2.1.21	complete	3.2.1.91|3.2.1.21|2.4.1.20	complete	3.2.1.91|3.2.1.21|2.4.1.20	Bariatricus
TF06-40	complete	3.2.1.4|3.2.1.21	complete	3.2.1.4|3.2.1.21|2.4.1.20	no	3.2.1.21|2.4.1.20	Prevotella
TF06-5AC	complete	3.2.1.4|3.2.1.21	complete	3.2.1.4|3.2.1.21|2.4.1.20	no	3.2.1.21|2.4.1.20	Klebsiella
TF06-6	complete	3.2.1.4|3.2.1.21	complete	3.2.1.91|3.2.1.4|3.2.1.21|2.4.1.20	complete	3.2.1.91|3.2.1.21|2.4.1.20	Klebsiella
TF07-21-d	no	3.2.1.21	complete	3.2.1.91|3.2.1.21|2.4.1.20	complete	3.2.1.91|3.2.1.21|2.4.1.20	Paenibacillus
TF07-22	no	3.2.1.21	complete	3.2.1.91|3.2.1.21	complete	3.2.1.91|3.2.1.21	Bifidobacterium
TF07-23	complete	3.2.1.4|3.2.1.21	complete	3.2.1.4|3.2.1.21	no	3.2.1.21	Bifidobacterium
TF07-26	complete	3.2.1.4|3.2.1.21	complete	3.2.1.4|3.2.1.21|2.4.1.20	no	3.2.1.21|2.4.1.20	Lactobacillus
TF07-2	complete	3.2.1.4|3.2.1.21	complete	3.2.1.91|3.2.1.4|3.2.1.21|2.4.1.20	complete	3.2.1.91|3.2.1.21|2.4.1.20	Bacteroides
TF07-31	complete	3.2.1.4|3.2.1.21	complete	3.2.1.4|3.2.1.21	no	3.2.1.21	Bifidobacterium
TF07-33	complete	3.2.1.4|3.2.1.21	complete	3.2.1.91|3.2.1.4|3.2.1.21	complete	3.2.1.91|3.2.1.21	Faecalibacterium
TF07-34	complete	3.2.1.4|3.2.1.21	complete	3.2.1.4|3.2.1.21	no	3.2.1.21	Bifidobacterium
TF07-39	complete	3.2.1.4|3.2.1.21	complete	3.2.1.4|3.2.1.21	no	3.2.1.21	Bifidobacterium
TF07-45	complete	3.2.1.4|3.2.1.21	complete	3.2.1.4|3.2.1.21	no	3.2.1.21	Bifidobacterium
TF07-50	complete	3.2.1.4|3.2.1.21	complete	3.2.1.4|3.2.1.21	no	3.2.1.21	Parasutterella
TF08-13	complete	3.2.1.4|3.2.1.21	complete	3.2.1.4|3.2.1.21|2.4.1.20	no	3.2.1.21|2.4.1.20	Bacteroides
TF08-15	complete	3.2.1.4|3.2.1.21	complete	3.2.1.4|3.2.1.21|2.4.1.20	no	3.2.1.21|2.4.1.20	Acetatifactor
TF08-17A	complete	3.2.1.4|3.2.1.21	complete	3.2.1.4|3.2.1.21	no	3.2.1.21	Bifidobacterium
TF08-1	complete	3.2.1.4|3.2.1.21	complete	3.2.1.4|3.2.1.21|2.4.1.20	no	3.2.1.21|2.4.1.20	Lactobacillus
TF08-3AC	complete	3.2.1.4|3.2.1.21	complete	3.2.1.91|3.2.1.4|3.2.1.21|2.4.1.20	complete	3.2.1.91|3.2.1.21|2.4.1.20	Butyribacter
TF08-3AT	complete	3.2.1.4|3.2.1.21	complete	3.2.1.4|3.2.1.21	no	3.2.1.21	Bifidobacterium
TF09-10AC	no	3.2.1.21	complete	3.2.1.91|3.2.1.21|2.4.1.20	complete	3.2.1.91|3.2.1.21|2.4.1.20	Blautia
TF09-11AC	complete	3.2.1.4|3.2.1.21	complete	3.2.1.4|3.2.1.21|2.4.1.20	no	3.2.1.21|2.4.1.20	Hungatella
TF09-22	complete	3.2.1.4|3.2.1.21	complete	3.2.1.4|3.2.1.21|2.4.1.20	no	3.2.1.21|2.4.1.20	Bacteroides
TF09-2AC	no	3.2.1.21	complete	3.2.1.91|3.2.1.21	complete	3.2.1.91|3.2.1.21	Enterocloster
TF09-5	complete	3.2.1.4|3.2.1.21	complete	3.2.1.4|3.2.1.21|2.4.1.20	no	3.2.1.21|2.4.1.20	Eisenbergiella
TF10-2ATA	complete	3.2.1.4|3.2.1.21	complete	3.2.1.4|3.2.1.21	no	3.2.1.21	Bifidobacterium
TF10-34	complete	3.2.1.4|3.2.1.21	complete	3.2.1.91|3.2.1.4|3.2.1.21|2.4.1.20	complete	3.2.1.91|3.2.1.21|2.4.1.20	Bacteroides
TF10-3AC	complete	3.2.1.4|3.2.1.21	complete	3.2.1.91|3.2.1.4|3.2.1.21|2.4.1.20	complete	3.2.1.91|3.2.1.21|2.4.1.20	Phocaeicola
TF10-5	complete	3.2.1.4|3.2.1.21	complete	3.2.1.4|3.2.1.21|2.4.1.20	no	3.2.1.21|2.4.1.20	Agathobacter
TF10-6AC	complete	3.2.1.4|3.2.1.21	complete	3.2.1.4|3.2.1.21|2.4.1.20	no	3.2.1.21|2.4.1.20	Bifidobacterium
TF10-6AT	complete	3.2.1.4|3.2.1.21	complete	3.2.1.4|3.2.1.21|2.4.1.20	no	3.2.1.21|2.4.1.20	Bifidobacterium
TF10-8AT	no	3.2.1.21	complete	3.2.1.91|3.2.1.21	complete	3.2.1.91|3.2.1.21	Anaerostipes
TF11-13	complete	3.2.1.4|3.2.1.21	complete	3.2.1.91|3.2.1.4|3.2.1.21|2.4.1.20	complete	3.2.1.91|3.2.1.21|2.4.1.20	Coprococcus
TF11-15AC	complete	3.2.1.4|3.2.1.21	complete	3.2.1.4|3.2.1.21|2.4.1.20	no	3.2.1.21|2.4.1.20	Agathobacter
TF11-31AT	no	3.2.1.21	complete	3.2.1.91|3.2.1.21	complete	3.2.1.91|3.2.1.21	Oliverpabstia
TF11-7	no	3.2.1.21	complete	3.2.1.91|3.2.1.21	complete	3.2.1.91|3.2.1.21	Mediterraneibacter
TF12-10ATA	complete	3.2.1.4|3.2.1.21	complete	3.2.1.4|3.2.1.21|2.4.1.20	no	3.2.1.21|2.4.1.20	Bifidobacterium
TF12-2	complete	3.2.1.4|3.2.1.21	complete	3.2.1.4|3.2.1.21|2.4.1.20	no	3.2.1.21|2.4.1.20	Ruminococcus
TF12-30	complete	3.2.1.4|3.2.1.21	complete	3.2.1.4|3.2.1.21|2.4.1.20	no	3.2.1.21|2.4.1.20	Prevotella
TF12-32	complete	3.2.1.4|3.2.1.21	complete	3.2.1.4|3.2.1.21|2.4.1.20	no	3.2.1.21|2.4.1.20	Bacteroides
TF12-7ATA	no	3.2.1.21	complete	3.2.1.91|3.2.1.21	complete	3.2.1.91|3.2.1.21	Bifidobacterium
TF13-10A	complete	3.2.1.4|3.2.1.21	complete	3.2.1.4|3.2.1.21|2.4.1.20	no	3.2.1.21|2.4.1.20	Bacteroides
TF13-16GNA	complete	3.2.1.4|3.2.1.21	complete	3.2.1.4|3.2.1.21|2.4.1.20	no	3.2.1.21|2.4.1.20	Butyricimonas
TF13-18NSA	complete	3.2.1.4|3.2.1.21	complete	3.2.1.91|3.2.1.4|3.2.1.21|2.4.1.20	complete	3.2.1.91|3.2.1.21|2.4.1.20	Bacteroides
TF13-1A	complete	3.2.1.4|3.2.1.21	complete	3.2.1.4|3.2.1.21|2.4.1.20	no	3.2.1.21|2.4.1.20	Bacteroides
TF13-22A	complete	3.2.1.4|3.2.1.21	complete	3.2.1.91|3.2.1.4|3.2.1.21|2.4.1.20	complete	3.2.1.91|3.2.1.21|2.4.1.20	Coprobacter
TF14-1NSA	complete	3.2.1.4|3.2.1.21	complete	3.2.1.4|3.2.1.21	no	3.2.1.21	Bifidobacterium
TM01-10	complete	3.2.1.4|3.2.1.21	complete	3.2.1.4|3.2.1.21	no	3.2.1.21	Bifidobacterium
TM01-13	complete	3.2.1.4|3.2.1.21	complete	3.2.1.4|3.2.1.21	no	3.2.1.21	Bifidobacterium
TM01-4	complete	3.2.1.4|3.2.1.21	complete	3.2.1.4|3.2.1.21	no	3.2.1.21	Bifidobacterium
TM02-10	no	3.2.1.21	complete	3.2.1.91|3.2.1.21	complete	3.2.1.91|3.2.1.21	Bifidobacterium
TM02-12	complete	3.2.1.4|3.2.1.21	complete	3.2.1.4|3.2.1.21|2.4.1.20	no	3.2.1.21|2.4.1.20	Lactobacillus
TM02-15	no	3.2.1.21	complete	3.2.1.91|3.2.1.21	complete	3.2.1.91|3.2.1.21	Bifidobacterium
TM02-17	no	3.2.1.21	complete	3.2.1.91|3.2.1.21	complete	3.2.1.91|3.2.1.21	Bifidobacterium
TM02-20	no	3.2.1.21	complete	3.2.1.91|3.2.1.21	complete	3.2.1.91|3.2.1.21	Bifidobacterium
TM04-13	complete	3.2.1.4|3.2.1.21	complete	3.2.1.4|3.2.1.21	no	3.2.1.21	Bifidobacterium
TM04-16	no	3.2.1.21	complete	3.2.1.91|3.2.1.21|2.4.1.20	complete	3.2.1.91|3.2.1.21|2.4.1.20	Ruminococcus
TM04-30	complete	3.2.1.4|3.2.1.21	complete	3.2.1.4|3.2.1.21|2.4.1.20	no	3.2.1.21|2.4.1.20	Bacteroides
TM04-31	complete	3.2.1.4|3.2.1.21	complete	3.2.1.4|3.2.1.21	no	3.2.1.21	Bilophila
TM05-11	complete	3.2.1.4|3.2.1.21	complete	3.2.1.4|3.2.1.21	no	3.2.1.21	Bifidobacterium
TM05-15	no	3.2.1.21	complete	3.2.1.91|3.2.1.21	complete	3.2.1.91|3.2.1.21	Bifidobacterium
TM06-10	no	3.2.1.21	complete	3.2.1.91|3.2.1.21	complete	3.2.1.91|3.2.1.21	Bifidobacterium
TM06-26	complete	3.2.1.4|3.2.1.21	complete	3.2.1.4|3.2.1.21|2.4.1.20	no	3.2.1.21|2.4.1.20	Bacteroides
TM06-30	complete	3.2.1.4|3.2.1.21	complete	3.2.1.4|3.2.1.21|2.4.1.20	no	3.2.1.21|2.4.1.20	Bacteroides
TM06-34	complete	3.2.1.4|3.2.1.21	complete	3.2.1.91|3.2.1.4|3.2.1.21|2.4.1.20	complete	3.2.1.91|3.2.1.21|2.4.1.20	Bacteroides
TM06-36	complete	3.2.1.4|3.2.1.21	complete	3.2.1.4|3.2.1.21|2.4.1.20	no	3.2.1.21|2.4.1.20	Tractidigestivibacter
TM06-4	complete	3.2.1.4|3.2.1.21	complete	3.2.1.4|3.2.1.21|2.4.1.20	no	3.2.1.21|2.4.1.20	Bifidobacterium
TM06-51	complete	3.2.1.4|3.2.1.21	complete	3.2.1.4|3.2.1.21|2.4.1.20	no	3.2.1.21|2.4.1.20	Bifidobacterium
TM06-5	no	3.2.1.21	complete	3.2.1.91|3.2.1.21	complete	3.2.1.91|3.2.1.21	Bifidobacterium
TM07-10	no	3.2.1.21	complete	3.2.1.91|3.2.1.21	complete	3.2.1.91|3.2.1.21	Fusobacterium
TM07-12ACA	complete	3.2.1.4|3.2.1.21	complete	3.2.1.4|3.2.1.21|2.4.1.20	no	3.2.1.21|2.4.1.20	Enterococcus
TM07-19	no	3.2.1.21	complete	3.2.1.91|3.2.1.21|2.4.1.20	complete	3.2.1.91|3.2.1.21|2.4.1.20	Bariatricus
TM07-1AC	complete	3.2.1.4|3.2.1.21	complete	3.2.1.4|3.2.1.21|2.4.1.20	no	3.2.1.21|2.4.1.20	Parabacteroides
TM07-1	complete	3.2.1.4|3.2.1.21	complete	3.2.1.4|3.2.1.21|2.4.1.20	no	3.2.1.21|2.4.1.20	Bacteroides
TM07-20	complete	3.2.1.4|3.2.1.21	complete	3.2.1.91|3.2.1.4|3.2.1.21|2.4.1.20	complete	3.2.1.91|3.2.1.21|2.4.1.20	Bacteroides
TM07-3AT	complete	3.2.1.4|3.2.1.21	complete	3.2.1.4|3.2.1.21	no	3.2.1.21	Bifidobacterium
TM08-2	complete	3.2.1.4|3.2.1.21	complete	3.2.1.4|3.2.1.21	no	3.2.1.21	Bifidobacterium
TM09-11	complete	3.2.1.4|3.2.1.21	complete	3.2.1.4|3.2.1.21|2.4.1.20	no	3.2.1.21|2.4.1.20	Bacteroides
TM09-12	complete	3.2.1.4|3.2.1.21	complete	3.2.1.4|3.2.1.21|2.4.1.20	no	3.2.1.21|2.4.1.20	Hungatella
TM09-13	no	3.2.1.21	complete	3.2.1.91|3.2.1.21|2.4.1.20	complete	3.2.1.91|3.2.1.21|2.4.1.20	Bacteroides
TM09-21ACA	complete	3.2.1.4|3.2.1.21	complete	3.2.1.4|3.2.1.21	no	3.2.1.21	Bifidobacterium
TM10-10ATA	complete	3.2.1.4|3.2.1.21	complete	3.2.1.4|3.2.1.21	no	3.2.1.21	Bifidobacterium
TM10-17	complete	3.2.1.4|3.2.1.21	complete	3.2.1.4|3.2.1.21|2.4.1.20	no	3.2.1.21|2.4.1.20	Bacteroides
TM10-1	complete	3.2.1.4|3.2.1.21	complete	3.2.1.4|3.2.1.21	no	3.2.1.21	Bifidobacterium
TM10-2	complete	3.2.1.4|3.2.1.21	complete	3.2.1.4|3.2.1.21|2.4.1.20	no	3.2.1.21|2.4.1.20	Fusicatenibacter
TM10-3	complete	3.2.1.4|3.2.1.21	complete	3.2.1.4|3.2.1.21|2.4.1.20	no	3.2.1.21|2.4.1.20	Agathobacter
TM10-8AC	complete	3.2.1.4|3.2.1.21	complete	3.2.1.4|3.2.1.21|2.4.1.20	no	3.2.1.21|2.4.1.20	Klebsiella
TM11-1A	complete	3.2.1.4|3.2.1.21	complete	3.2.1.4|3.2.1.21|2.4.1.20	no	3.2.1.21|2.4.1.20	Acetatifactor
TM11-21A	complete	3.2.1.4|3.2.1.21	complete	3.2.1.4|3.2.1.21|2.4.1.20	no	3.2.1.21|2.4.1.20	Gemmiger
TM12-12GNA	complete	3.2.1.4|3.2.1.21	complete	3.2.1.91|3.2.1.4|3.2.1.21|2.4.1.20	complete	3.2.1.91|3.2.1.21|2.4.1.20	Bacteroides
TM12-17NEA	complete	3.2.1.4|3.2.1.21	complete	3.2.1.4|3.2.1.21|2.4.1.20	no	3.2.1.21|2.4.1.20	Bifidobacterium
TM12-20A	complete	3.2.1.4|3.2.1.21	complete	3.2.1.4|3.2.1.21	no	3.2.1.21	Adlercreutzia
TM12-21A	complete	3.2.1.4|3.2.1.21	complete	3.2.1.91|3.2.1.4|3.2.1.21	complete	3.2.1.91|3.2.1.21	Alistipes
TM12-7AA	complete	3.2.1.4|3.2.1.21	complete	3.2.1.4|3.2.1.21|2.4.1.20	no	3.2.1.21|2.4.1.20	Bifidobacterium
TM13-16	complete	3.2.1.4|3.2.1.21	complete	3.2.1.4|3.2.1.21|2.4.1.20	no	3.2.1.21|2.4.1.20	Lactobacillus
TM13-3AA	complete	3.2.1.4|3.2.1.21	complete	3.2.1.4|3.2.1.21|2.4.1.20	no	3.2.1.21|2.4.1.20	Bacteroides
TM14-22NEAA	complete	3.2.1.4|3.2.1.21	complete	3.2.1.4|3.2.1.21	no	3.2.1.21	Bifidobacterium
TM14-5NEA	complete	3.2.1.4|3.2.1.21	complete	3.2.1.4|3.2.1.21|2.4.1.20	no	3.2.1.21|2.4.1.20	Enterococcus
UN02-07pH3A	complete	3.2.1.4|3.2.1.21	complete	3.2.1.4|3.2.1.21|2.4.1.20	no	3.2.1.21|2.4.1.20	Citrobacter
AM02-11W	no	3.2.1.21	complete	3.2.1.91|3.2.1.21|2.4.1.20	complete	3.2.1.91|3.2.1.21|2.4.1.20	Bacteroides
AM02-17W	complete	3.2.1.4|3.2.1.21	complete	3.2.1.91|3.2.1.4|3.2.1.21|2.4.1.20	complete	3.2.1.91|3.2.1.21|2.4.1.20	Bacteroides
AM02-4W	complete	3.2.1.4|3.2.1.21	complete	3.2.1.4|3.2.1.21	no	3.2.1.21	Streptococcus
AM02-6W	complete	3.2.1.4|3.2.1.21	complete	3.2.1.4|3.2.1.21|2.4.1.20	no	3.2.1.21|2.4.1.20	Bacteroides
AM03-12X	complete	3.2.1.4|3.2.1.21	complete	3.2.1.4|3.2.1.21	no	3.2.1.21	Streptococcus
AM03-4X	complete	3.2.1.4|3.2.1.21	complete	3.2.1.4|3.2.1.21	no	3.2.1.21	Streptococcus

## Sheet: Inulin
Path_1	Inulin/Fructan > D-Fructose > D-Sorbitol > D-Glucose
Path_2	Inulin/Fructan > D-Fructose > D-Glucose
complete, path is complete; no, path is not complete; EC, the numbers of all enzymes in this path.
Strain (3189/3324, 96%)	Path_1	EC	Path_2	EC	Genus
AF01-22	complete	3.2.1.80|1.1.1.14|1.1.1.21|1.1.3.41	complete	3.2.1.80|5.3.1.5	Escherichia
AF01-4	complete	3.2.1.80|1.1.1.14|1.1.1.21	no	3.2.1.80	Lactococcus
AF02-12	complete	3.2.1.80|1.1.1.14|1.1.1.21	no	3.2.1.80	Lachnospiraceae gen.
AF02-13	complete	3.2.1.80|1.1.1.14|1.1.1.21	complete	3.2.1.80|5.3.1.5	Faecalibacillus
AF02-21	complete	3.2.1.80|1.1.1.14|1.1.1.21	complete	3.2.1.80|5.3.1.5	Bacteroides
AF02-29	complete	3.2.1.80|1.1.1.14|1.1.1.21|1.1.3.41	no	3.2.1.80	Clostridium
AF02-30	complete	3.2.1.80|1.1.1.14|1.1.1.21	complete	3.2.1.80|5.3.1.5	Bifidobacterium
AF02-36-1	complete	3.2.1.80|1.1.1.14|1.1.1.21	complete	3.2.1.80|5.3.1.5	Bifidobacterium
AF02-37	complete	3.2.1.80|1.1.1.14|1.1.1.21	complete	3.2.1.80|5.3.1.5	Phocaeicola
AF02-42	complete	3.2.1.80|1.1.1.14|1.1.1.21|1.1.3.41	no	3.2.1.80	Copromonas
AF02-47	complete	3.2.1.80|1.1.1.14|1.1.1.21|1.1.3.41	complete	3.2.1.80|5.3.1.5	Lachnospiraceae gen.
AF02-6	complete	3.2.1.80|1.1.1.14|1.1.1.21|1.1.3.41	complete	3.2.1.80|5.3.1.5	Bacteroides
AF02-8	complete	3.2.1.80|1.1.1.14|1.1.1.21	complete	3.2.1.80|5.3.1.5	Bifidobacterium
AF03-10	complete	3.2.1.80|1.1.1.14|1.1.1.21	complete	3.2.1.80|5.3.1.5	Bifidobacterium
AF03-11	complete	3.2.1.80|1.1.1.14|1.1.1.21	complete	3.2.1.80|5.3.1.5	Lactococcus
AF03-13	complete	3.2.1.80|1.1.1.14|1.1.1.21	complete	3.2.1.80|5.3.1.5	Weissella
AF03-14	complete	3.2.1.80|1.1.1.14|1.1.1.21	no	3.2.1.80	Pediococcus
AF03-15	complete	3.2.1.80|1.1.1.14|1.1.1.21|1.1.3.41	complete	3.2.1.80|5.3.1.5	Enterococcus
AF03-19	complete	3.2.1.80|1.1.1.14|1.1.1.21	complete	3.2.1.80|5.3.1.5	Bifidobacterium
AF03-20	complete	3.2.1.80|1.1.1.14|1.1.1.21	complete	3.2.1.80|5.3.1.5	Bifidobacterium
AF03-26	complete	3.2.1.80|1.1.1.14|1.1.1.21	complete	3.2.1.80|5.3.1.5	Bacteroides
AF03-27	complete	3.2.1.80|1.1.1.14|1.1.1.21	complete	3.2.1.80|5.3.1.5	Bifidobacterium
AF03-28	complete	3.2.1.80|1.1.1.14|1.1.1.21	complete	3.2.1.80|5.3.1.5	Bifidobacterium
AF04-12	complete	3.2.1.80|1.1.1.14|1.1.1.21	complete	3.2.1.80|5.3.1.5	Phocaeicola
AF04-13	complete	3.2.1.80|1.1.1.14|1.1.1.21	complete	3.2.1.80|5.3.1.5	Bifidobacterium
AF04-14B	complete	3.2.1.80|1.1.1.14|1.1.1.21	complete	3.2.1.80|5.3.1.5	Streptococcus
AF04-15	complete	3.2.1.80|1.1.1.14|1.1.1.21	complete	3.2.1.80|5.3.1.5	Enterocloster
AF04-17	complete	3.2.1.80|1.1.1.14|1.1.1.21	complete	3.2.1.80|5.3.1.5	Bacteroides
AF04-18B	complete	3.2.1.80|1.1.1.14|1.1.1.21	no	3.2.1.80	Mediterraneibacter
AF04-1B	complete	3.2.1.80|1.1.1.14|1.1.1.21	no	3.2.1.80	Erysipelatoclostridium
AF04-22B	complete	3.2.1.80|1.1.1.14|1.1.1.21	complete	3.2.1.80|5.3.1.5	Bacteroides
AF04-22	complete	3.2.1.80|1.1.1.14|1.1.1.21	complete	3.2.1.80|5.3.1.5	Bacteroides
AF04-25	complete	3.2.1.80|1.1.1.14|1.1.1.21	complete	3.2.1.80|5.3.1.5	Phocaeicola
AF04-26B	complete	3.2.1.80|1.1.1.14|1.1.1.21	complete	3.2.1.80|5.3.1.5	Streptococcus
AF04-28B	complete	3.2.1.80|1.1.1.14|1.1.1.21	complete	3.2.1.80|5.3.1.5	Bacteroides
AF04-28	complete	3.2.1.80|1.1.1.14|1.1.1.21	complete	3.2.1.80|5.3.1.5	Bacteroides
AF04-39	complete	3.2.1.80|1.1.1.14|1.1.1.21	no	3.2.1.80	Phocaeicola
AF04-41-1	complete	3.2.1.80|1.1.1.14|1.1.1.21	complete	3.2.1.80|5.3.1.5	Agathobaculum
AF04-42-1B	complete	3.2.1.80|1.1.1.14|1.1.1.21	complete	3.2.1.80|5.3.1.5	Bacteroides
AF04-45	complete	3.2.1.80|1.1.1.14|1.1.1.21|1.1.3.41	complete	3.2.1.80|5.3.1.5	Anaerostipes
AF04-46	complete	3.2.1.80|1.1.1.14|1.1.1.21	complete	3.2.1.80|5.3.1.5	Bacteroides
AF04-49-2	complete	3.2.1.80|1.1.1.14|1.1.1.21|1.1.3.41	complete	3.2.1.80|5.3.1.5	Bacillus
AF04-4	complete	3.2.1.80|1.1.1.14|1.1.1.21	no	3.2.1.80	Erysipelatoclostridium
AF04-50-1	complete	3.2.1.80|1.1.1.14|1.1.1.21	complete	3.2.1.80|5.3.1.5	Bifidobacterium
AF04-6	complete	3.2.1.80|1.1.1.14|1.1.1.21	complete	3.2.1.80|5.3.1.5	Coprobacter
AF05-12B	complete	3.2.1.80|1.1.1.14|1.1.1.21|1.1.3.41	complete	3.2.1.80|5.3.1.5	Escherichia
AF05-15B	complete	3.2.1.80|1.1.1.14|1.1.1.21|1.1.3.41	no	3.2.1.80	Paraclostridium
AF05-16	complete	3.2.1.80|1.1.1.14|1.1.1.21	complete	3.2.1.80|5.3.1.5	Bifidobacterium
AF05-21	complete	3.2.1.80|1.1.1.14|1.1.1.21	complete	3.2.1.80|5.3.1.5	Bifidobacterium
AF05-24	complete	3.2.1.80|1.1.1.14|1.1.1.21	complete	3.2.1.80|5.3.1.5	Erysipelotrichaceae gen.
AF05-25	complete	3.2.1.80|1.1.1.14|1.1.1.21|1.1.3.41	no	3.2.1.80	Paraclostridium
AF05-26-1B	complete	3.2.1.80|1.1.1.14|1.1.1.21	no	3.2.1.80	Enterococcus
AF05-27	complete	3.2.1.80|1.1.1.14|1.1.1.21	no	3.2.1.80	Dorea
AF05-2	complete	3.2.1.80|1.1.1.14|1.1.1.21	complete	3.2.1.80|5.3.1.5	Bifidobacterium
AF05-32B	complete	3.2.1.80|1.1.1.14|1.1.1.21	complete	3.2.1.80|5.3.1.5	Bifidobacterium
AF05-36	complete	3.2.1.80|1.1.1.14|1.1.3.41	complete	3.2.1.80|5.3.1.5	Agathobaculum
AF05-37B	complete	3.2.1.80|1.1.1.14|1.1.1.21	no	3.2.1.80	Lactobacillus
AF05-38	complete	3.2.1.80|1.1.1.14|1.1.1.21|1.1.3.41	complete	3.2.1.80|5.3.1.5	Bacillus
AF05-41	complete	3.2.1.80|1.1.1.14|1.1.1.21	no	3.2.1.80	Collinsella
AF05-42B	complete	3.2.1.80|1.1.1.14|1.1.1.21	complete	3.2.1.80|5.3.1.5	Bifidobacterium
AF05-42	complete	3.2.1.80|1.1.1.14|1.1.1.21	complete	3.2.1.80|5.3.1.5	Bifidobacterium
AF05-4	complete	3.2.1.80|1.1.1.14|1.1.1.21	complete	3.2.1.80|5.3.1.5	Bacteroides
AF05-5	complete	3.2.1.80|1.1.1.14|1.1.1.21	no	3.2.1.80	Dorea
AF05-8-2	complete	3.2.1.80|1.1.1.14|1.1.1.21	no	3.2.1.80	Collinsella
AF05-9	complete	3.2.1.80|1.1.1.14|1.1.1.21	no	3.2.1.80	Collinsella
AF06-11-1B	complete	3.2.1.80|1.1.1.14|1.1.1.21	no	3.2.1.80	Enterococcus
AF06-14	complete	3.2.1.80|1.1.1.14|1.1.1.21	no	3.2.1.80	Lachnospira
AF06-19	complete	3.2.1.80|1.1.1.14|1.1.1.21|1.1.3.41	no	3.2.1.80	Agathobacter
AF06-1B	complete	3.2.1.80|1.1.1.14|1.1.1.21	complete	3.2.1.80|5.3.1.5	Bifidobacterium
AF06-26B	complete	3.2.1.80|1.1.1.14|1.1.1.21	complete	3.2.1.80|5.3.1.5	Bifidobacterium
AF06-45B	complete	3.2.1.80|1.1.1.14|1.1.1.21	complete	3.2.1.80|5.3.1.5	Bifidobacterium
AF07-10B	complete	3.2.1.80|1.1.1.14|1.1.1.21	no	3.2.1.80	Streptococcus
AF07-11BB	complete	3.2.1.80|1.1.1.14|1.1.1.21	complete	3.2.1.80|5.3.1.5	Bacteroides
AF07-14B	complete	3.2.1.80|1.1.1.14|1.1.1.21|1.1.3.41	complete	3.2.1.80|5.3.1.5	Escherichia
AF07-15B	complete	3.2.1.80|1.1.1.14|1.1.1.21	no	3.2.1.80	Phocaeicola
AF07-16B	complete	3.2.1.80|1.1.1.14|1.1.1.21|1.1.3.41	no	3.2.1.80	Oliverpabstia
AF07-16	complete	3.2.1.80|1.1.1.14|1.1.1.21	complete	3.2.1.80|5.3.1.5	Sellimonas
AF07-18B	complete	3.2.1.80|1.1.1.14|1.1.1.21|1.1.3.41	complete	3.2.1.80|5.3.1.5	Klebsiella
AF07-19	complete	3.2.1.80|1.1.1.14|1.1.1.21|1.1.3.41	no	3.2.1.80	Streptococcus
AF07-22B	complete	3.2.1.80|1.1.1.14|1.1.1.21	no	3.2.1.80	Streptococcus
AF07-23B	complete	3.2.1.80|1.1.1.14|1.1.1.21|1.1.3.41	no	3.2.1.80	Streptococcus
AF07-2	complete	3.2.1.80|1.1.1.14|1.1.1.21	complete	3.2.1.80|5.3.1.5	Phocaeicola
AF07-33B	complete	3.2.1.80|1.1.1.14|1.1.1.21	complete	3.2.1.80|5.3.1.5	Clostridium
AF07-5B	complete	3.2.1.80|1.1.1.14|1.1.1.21	no	3.2.1.80	Streptococcus
AF07-6B	complete	3.2.1.80|1.1.1.14|1.1.1.21	complete	3.2.1.80|5.3.1.5	Bacteroides
AF08-21	complete	3.2.1.80|1.1.1.14|1.1.1.21	complete	3.2.1.80|5.3.1.5	Collinsella
AF08-23	complete	3.2.1.80|1.1.1.14|1.1.1.21|1.1.3.41	complete	3.2.1.80|5.3.1.5	Collinsella
AF08-2	complete	3.2.1.80|1.1.1.14|1.1.1.21	complete	3.2.1.80|5.3.1.5	Bifidobacterium
AF08-3	complete	3.2.1.80|1.1.1.14|1.1.1.21|1.1.3.41	no	3.2.1.80	Lactobacillus
AF09-11A	complete	3.2.1.80|1.1.1.14|1.1.1.21	complete	3.2.1.80|5.3.1.5	Escherichia
AF09-11	complete	3.2.1.80|1.1.1.14|1.1.1.21	complete	3.2.1.80|5.3.1.5	Escherichia
AF09-16A	complete	3.2.1.80|1.1.1.14|1.1.1.21	complete	3.2.1.80|5.3.1.5	Parabacteroides
AF09-19BA	complete	3.2.1.80|1.1.1.14|1.1.1.21	complete	3.2.1.80|5.3.1.5	Bifidobacterium
AF09-1A	complete	3.2.1.80|1.1.1.14|1.1.1.21	no	3.2.1.80	Erysipelatoclostridium
AF09-21A	complete	3.2.1.80|1.1.1.14|1.1.1.21	complete	3.2.1.80|5.3.1.5	Sellimonas
AF09-26A	complete	3.2.1.80|1.1.1.14|1.1.1.21	complete	3.2.1.80|5.3.1.5	Bacteroides
AF09-7B	complete	3.2.1.80|1.1.1.14|1.1.1.21	complete	3.2.1.80|5.3.1.5	Bifidobacterium
AF10-13	complete	3.2.1.80|1.1.1.14|1.1.1.21	no	3.2.1.80	Faecalibacterium
AF10-17	complete	3.2.1.80|1.1.1.14|1.1.1.21	no	3.2.1.80	Prevotella
AF10-19C	complete	3.2.1.80|1.1.1.14|1.1.1.21|1.1.3.41	complete	3.2.1.80|5.3.1.5	Levilactobacillus
AF10-20	complete	3.2.1.80|1.1.1.14|1.1.1.21	complete	3.2.1.80|5.3.1.5	Eubacterium
AF10-23	complete	3.2.1.80|1.1.1.14|1.1.1.21	no	3.2.1.80	Streptococcus
AF10-31	complete	3.2.1.80|1.1.1.14|1.1.1.21	complete	3.2.1.80|5.3.1.5	Holdemanella
AF10-41	complete	3.2.1.80|1.1.1.14|1.1.1.21|1.1.3.41	complete	3.2.1.80|5.3.1.5	Clostridium
AF11-11	complete	3.2.1.80|1.1.1.14|1.1.1.21	complete	3.2.1.80|5.3.1.5	Collinsella
AF11-12	complete	3.2.1.80|1.1.1.14|1.1.1.21	complete	3.2.1.80|5.3.1.5	Bifidobacterium
AF11-14	complete	3.2.1.80|1.1.1.14|1.1.1.21	no	3.2.1.80	Prevotella
AF11-14H	complete	3.2.1.80|1.1.1.14|1.1.1.21	no	3.2.1.80	Limosilactobacillus
AF11-16H	complete	3.2.1.80|1.1.1.14|1.1.1.21|1.1.3.41	complete	3.2.1.80|5.3.1.5	Lacticaseibacillus
AF11-17H	complete	3.2.1.80|1.1.1.14|1.1.1.21	no	3.2.1.80	Ligilactobacillus
AF11-18	complete	3.2.1.80|1.1.1.14|1.1.1.21	complete	3.2.1.80|5.3.1.5	Bifidobacterium
AF11-1HA	complete	3.2.1.80|1.1.1.14|1.1.1.21	no	3.2.1.80	Enterococcus
AF11-20	complete	3.2.1.80|1.1.1.14|1.1.1.21	no	3.2.1.80	Ligilactobacillus
AF11-25B	complete	3.2.1.80|1.1.1.14|1.1.1.21	no	3.2.1.80	Bifidobacterium
AF11-27H	complete	3.2.1.80|1.1.1.14|1.1.1.21	complete	3.2.1.80|5.3.1.5	Enterococcus
AF11-28HA	complete	3.2.1.80|1.1.1.14|1.1.1.21	no	3.2.1.80	Enterococcus
AF11-29H	complete	3.2.1.80|1.1.1.14|1.1.1.21	no	3.2.1.80	Ligilactobacillus
AF11-2H	complete	3.2.1.80|1.1.1.14|1.1.1.21	no	3.2.1.80	Streptococcus
AF11-32-H	complete	3.2.1.80|1.1.1.14|1.1.1.21	complete	3.2.1.80|5.3.1.5	Enterococcus
AF11-32H	complete	3.2.1.80|1.1.1.14|1.1.1.21	complete	3.2.1.80|5.3.1.5	Enterococcus
AF11-3H	complete	3.2.1.80|1.1.1.14|1.1.1.21	no	3.2.1.80	Streptococcus
AF11-41	complete	3.2.1.80|1.1.1.14|1.1.1.21	complete	3.2.1.80|5.3.1.5	Bifidobacterium
AF11-44	complete	3.2.1.80|1.1.1.14|1.1.1.21	no	3.2.1.80	Bifidobacterium
AF11-4-H	complete	3.2.1.80|1.1.1.14|1.1.1.21	no	3.2.1.80	Limosilactobacillus
AF11-6H	complete	3.2.1.80|1.1.1.14|1.1.1.21|1.1.3.41	complete	3.2.1.80|5.3.1.5	Lacticaseibacillus
AF11-8H	complete	3.2.1.80|1.1.1.14|1.1.1.21	no	3.2.1.80	Ligilactobacillus
AF11-9H	complete	3.2.1.80|1.1.1.14|1.1.1.21	no	3.2.1.80	Streptococcus
AF12-10-6.0	complete	3.2.1.80|1.1.1.14|1.1.1.21	complete	3.2.1.80|5.3.1.5	Bifidobacterium
AF12-17LB	complete	3.2.1.80|1.1.1.14|1.1.1.21	no	3.2.1.80	Lachnospiraceae gen.
AF12-19	complete	3.2.1.80|1.1.1.14|1.1.1.21|1.1.3.41	complete	3.2.1.80|5.3.1.5	Copromonas
AF12-21AC	complete	3.2.1.80|1.1.1.14|1.1.1.21	complete	3.2.1.80|5.3.1.5	Bifidobacterium
AF12-25	complete	3.2.1.80|1.1.1.14|1.1.1.21	complete	3.2.1.80|5.3.1.5	Phocaeicola
AF12-28	complete	3.2.1.80|1.1.1.14|1.1.1.21|1.1.3.41	complete	3.2.1.80|5.3.1.5	Copromonas
AF12-30	complete	3.2.1.80|1.1.1.14|1.1.1.21|1.1.3.41	complete	3.2.1.80|5.3.1.5	Anaerostipes
AF12-40	complete	3.2.1.80|1.1.1.14|1.1.1.21|1.1.3.41	no	3.2.1.80	Clostridium
AF12-41	complete	3.2.1.80|1.1.1.14|1.1.1.21|1.1.3.41	no	3.2.1.80	Clostridium
AF12-42	complete	3.2.1.80|1.1.1.14|1.1.1.21|1.1.3.41	no	3.2.1.80	Megamonas
AF12-49	complete	3.2.1.80|1.1.1.14|1.1.1.21	no	3.2.1.80	Holdemanella
AF12-50	complete	3.2.1.80|1.1.1.14|1.1.1.21	no	3.2.1.80	Prevotella
AF12-5	complete	3.2.1.80|1.1.1.14|1.1.1.21	no	3.2.1.80	Mediterraneibacter
AF12-7	complete	3.2.1.80|1.1.1.14|1.1.1.21	complete	3.2.1.80|5.3.1.5	Bacteroides
AF12-8A-LB	complete	3.2.1.80|1.1.1.14|1.1.1.21	complete	3.2.1.80|5.3.1.5	Bifidobacterium
AF12-8	complete	3.2.1.80|1.1.1.14|1.1.1.21|1.1.3.41	no	3.2.1.80	Agathobacter
AF12-8LB-d	complete	3.2.1.80|1.1.1.14|1.1.1.21	complete	3.2.1.80|5.3.1.5	Bifidobacterium
AF12-8LB	complete	3.2.1.80|1.1.1.14|1.1.1.21	complete	3.2.1.80|5.3.1.5	Bifidobacterium
AF12-9	complete	3.2.1.80|1.1.1.14|1.1.1.21	no	3.2.1.80	Holdemanella
AF13-10-6.0-r	complete	3.2.1.80|1.1.1.14|1.1.1.21|1.1.3.41	no	3.2.1.80	Clostridium
AF13-13-H	complete	3.2.1.80|1.1.1.14|1.1.1.21|1.1.3.41	complete	3.2.1.80|5.3.1.5	Escherichia
AF13-14A	complete	3.2.1.80|1.1.1.14|1.1.1.21	no	3.2.1.80	Ruminococcus
AF13-14H	complete	3.2.1.80|1.1.1.14|1.1.1.21|1.1.3.41	complete	3.2.1.80|5.3.1.5	Bacillus
AF13-15	complete	3.2.1.80|1.1.1.14|1.1.1.21	no	3.2.1.80	Faecalibacillus
AF13-15H	complete	3.2.1.80|1.1.1.14|1.1.1.21|1.1.3.41	no	3.2.1.80	Enterococcus
AF13-166.0	complete	3.2.1.80|1.1.1.14|1.1.1.21|1.1.3.41	no	3.2.1.80	Clostridium
AF13-16	complete	3.2.1.80|1.1.1.14|1.1.1.21|1.1.3.41	complete	3.2.1.80|5.3.1.5	Blautia
AF13-1HA	complete	3.2.1.80|1.1.1.14|1.1.1.21|1.1.3.41	no	3.2.1.80	Enterococcus
AF13-1H	complete	3.2.1.80|1.1.1.14|1.1.1.21|1.1.3.41	no	3.2.1.80	Enterococcus
AF13-25	complete	3.2.1.80|1.1.1.14|1.1.1.21	no	3.2.1.80	Faecalibacillus
AF13-28	complete	3.2.1.80|1.1.1.14|1.1.1.21	no	3.2.1.80	Blautia
AF13-2HA	complete	3.2.1.80|1.1.1.14|1.1.1.21	no	3.2.1.80	Enterococcus
AF13-34	complete	3.2.1.80|1.1.1.14|1.1.1.21	complete	3.2.1.80|5.3.1.5	Bifidobacterium
AF13-35	complete	3.2.1.80|1.1.1.14|1.1.1.21	complete	3.2.1.80|5.3.1.5	Streptococcus
AF13-37	complete	3.2.1.80|1.1.1.14|1.1.1.21	no	3.2.1.80	Blautia
AF13-3	complete	3.2.1.80|1.1.1.14|1.1.1.21	complete	3.2.1.80|5.3.1.5	Streptococcus
AF13-3-H	complete	3.2.1.80|1.1.1.14|1.1.1.21	complete	3.2.1.80|5.3.1.5	Enterococcus
AF13-3LB	complete	3.2.1.80|1.1.1.14|1.1.1.21	complete	3.2.1.80|5.3.1.5	Bifidobacterium
AF13-41	complete	3.2.1.80|1.1.1.14|1.1.1.21	complete	3.2.1.80|5.3.1.5	Bifidobacterium
AF13-49B	complete	3.2.1.80|1.1.1.14|1.1.1.21	no	3.2.1.80	Streptococcus
AF13-4LB	complete	3.2.1.80|1.1.1.14|1.1.1.21	no	3.2.1.80	Faecalibacillus
AF13-51	complete	3.2.1.80|1.1.1.14|1.1.1.21|1.1.3.41	no	3.2.1.80	Clostridium
AF13-53	complete	3.2.1.80|1.1.1.14|1.1.1.21	complete	3.2.1.80|5.3.1.5	Phocaeicola
AF13-5-6.0	complete	3.2.1.80|1.1.1.14|1.1.1.21	no	3.2.1.80	Streptococcus
AF13-5H	complete	3.2.1.80|1.1.1.14|1.1.1.21	complete	3.2.1.80|5.3.1.5	Enterococcus
AF13-7H	complete	3.2.1.80|1.1.1.14|1.1.1.21	complete	3.2.1.80|5.3.1.5	Enterococcus
AF13-8H	complete	3.2.1.80|1.1.1.14|1.1.1.21	no	3.2.1.80	Lactobacillus
AF13-9H	complete	3.2.1.80|1.1.1.14|1.1.1.21	complete	3.2.1.80|5.3.1.5	Escherichia
AF14-10	complete	3.2.1.80|1.1.1.14|1.1.1.21	complete	3.2.1.80|5.3.1.5	Mediterraneibacter
AF14-13AC	complete	3.2.1.80|1.1.1.14|1.1.1.21	complete	3.2.1.80|5.3.1.5	Bacteroides
AF14-14AC	complete	3.2.1.80|1.1.1.14|1.1.1.21	complete	3.2.1.80|5.3.1.5	Bacteroides
AF14-14	complete	3.2.1.80|1.1.1.14|1.1.1.21	complete	3.2.1.80|5.3.1.5	Bacteroides
AF14-14LBA	complete	3.2.1.80|1.1.1.14|1.1.1.21	complete	3.2.1.80|5.3.1.5	Bifidobacterium
AF14-15AC	complete	3.2.1.80|1.1.1.14|1.1.1.21|1.1.3.41	complete	3.2.1.80|5.3.1.5	Escherichia
AF14-18	complete	3.2.1.80|1.1.1.14|1.1.1.21|1.1.3.41	complete	3.2.1.80|5.3.1.5	Enterocloster
AF14-19	complete	3.2.1.80|1.1.1.14|1.1.1.21	no	3.2.1.80	Alistipes
AF14-1AC	complete	3.2.1.80|1.1.1.14|1.1.1.21	complete	3.2.1.80|5.3.1.5	Phocaeicola
AF14-1LB	complete	3.2.1.80|1.1.1.14|1.1.1.21	complete	3.2.1.80|5.3.1.5	Clostridium
AF14-20	complete	3.2.1.80|1.1.1.14|1.1.1.21	complete	3.2.1.80|5.3.1.5	Bacteroides
AF14-22	complete	3.2.1.80|1.1.1.14|1.1.1.21	complete	3.2.1.80|5.3.1.5	Bifidobacterium
AF14-23	complete	3.2.1.80|1.1.1.14|1.1.1.21	no	3.2.1.80	Blautia
AF14-26	complete	3.2.1.80|1.1.1.14|1.1.1.21	complete	3.2.1.80|5.3.1.5	Bacteroides
AF14-27	complete	3.2.1.80|1.1.1.14|1.1.1.21	complete	3.2.1.80|5.3.1.5	Bacteroides
AF14-32	complete	3.2.1.80|1.1.1.14|1.1.1.21	complete	3.2.1.80|5.3.1.5	Bacteroides
AF14-34	complete	3.2.1.80|1.1.1.14|1.1.1.21	complete	3.2.1.80|5.3.1.5	Bifidobacterium
AF14-35	complete	3.2.1.80|1.1.1.14|1.1.1.21	complete	3.2.1.80|5.3.1.5	Collinsella
AF14-40	complete	3.2.1.80|1.1.1.14|1.1.1.21	no	3.2.1.80	Fusicatenibacter
AF14-42	complete	3.2.1.80|1.1.1.14|1.1.1.21	complete	3.2.1.80|5.3.1.5	Bacteroides
AF14-43	complete	3.2.1.80|1.1.1.14|1.1.1.21	complete	3.2.1.80|5.3.1.5	Ruthenibacterium
AF14-44	complete	3.2.1.80|1.1.1.14|1.1.1.21	complete	3.2.1.80|5.3.1.5	Bacteroides
AF14-46	complete	3.2.1.80|1.1.1.14|1.1.1.21	no	3.2.1.80	Barnesiella
AF14-49	complete	3.2.1.80|1.1.1.14|1.1.1.21	no	3.2.1.80	Butyricimonas
AF14-4AC	complete	3.2.1.80|1.1.1.14|1.1.1.21	complete	3.2.1.80|5.3.1.5	Parabacteroides
AF14-52	complete	3.2.1.80|1.1.1.14|1.1.1.21	no	3.2.1.80	Blautia
AF14-55	complete	3.2.1.80|1.1.1.14|1.1.1.21	no	3.2.1.80	Butyricimonas
AF14-56	complete	3.2.1.80|1.1.1.14|1.1.1.21	complete	3.2.1.80|5.3.1.5	Bifidobacterium
AF14-59	complete	3.2.1.80|1.1.1.14|1.1.1.21	complete	3.2.1.80|5.3.1.5	Parabacteroides
AF14-5	complete	3.2.1.80|1.1.1.14|1.1.1.21|1.1.3.41	no	3.2.1.80	Blautia
AF14-6AC	complete	3.2.1.80|1.1.1.14|1.1.1.21	complete	3.2.1.80|5.3.1.5	Odoribacter
AF14-6	complete	3.2.1.80|1.1.1.14|1.1.1.21	complete	3.2.1.80|5.3.1.5	Bacteroides
AF14-7	complete	3.2.1.80|1.1.1.14|1.1.1.21	complete	3.2.1.80|5.3.1.5	Bacteroides
AF14-7LB	complete	3.2.1.80|1.1.1.14|1.1.1.21|1.1.3.41	complete	3.2.1.80|5.3.1.5	Escherichia
AF14-8	complete	3.2.1.80|1.1.1.14|1.1.1.21	complete	3.2.1.80|5.3.1.5	Phocaeicola
AF14-8LB	complete	3.2.1.80|1.1.1.14|1.1.1.21	complete	3.2.1.80|5.3.1.5	Bacteroides
AF14-9AC	complete	3.2.1.80|1.1.1.14|1.1.1.21	complete	3.2.1.80|5.3.1.5	Sellimonas
AF15-10LB	complete	3.2.1.80|1.1.1.14|1.1.1.21	complete	3.2.1.80|5.3.1.5	Bacteroides
AF15-14LB	complete	3.2.1.80|1.1.1.14|1.1.1.21	complete	3.2.1.80|5.3.1.5	Bacteroides
AF15-15LB	complete	3.2.1.80|1.1.1.14|1.1.1.21	complete	3.2.1.80|5.3.1.5	Bifidobacterium
AF15-17LB	complete	3.2.1.80|1.1.1.14|1.1.1.21|1.1.3.41	no	3.2.1.80	Extibacter
AF15-20	no	3.2.1.80|1.1.1.14	complete	3.2.1.80|5.3.1.5	Holdemanella
AF15-21	complete	3.2.1.80|1.1.1.14|1.1.1.21	no	3.2.1.80	Lachnospiraceae gen.
AF15-23	complete	3.2.1.80|1.1.1.14|1.1.1.21	no	3.2.1.80	Collinsella
AF15-23LB	complete	3.2.1.80|1.1.1.14|1.1.1.21	complete	3.2.1.80|5.3.1.5	Phocaeicola
AF15-25	complete	3.2.1.80|1.1.1.14|1.1.1.21	no	3.2.1.80	Prevotella
AF15-26LB	complete	3.2.1.80|1.1.1.14|1.1.1.21	complete	3.2.1.80|5.3.1.5	Clostridium
AF15-30	complete	3.2.1.80|1.1.1.14|1.1.1.21	no	3.2.1.80	Faecalibacillus
AF15-31	complete	3.2.1.80|1.1.1.14|1.1.1.21	no	3.2.1.80	Coprococcus
AF15-36	complete	3.2.1.80|1.1.1.14|1.1.1.21	no	3.2.1.80	Ruminococcus
AF15-3	complete	3.2.1.80|1.1.1.14|1.1.1.21	complete	3.2.1.80|5.3.1.5	Bifidobacterium
AF15-40LB	complete	3.2.1.80|1.1.1.14|1.1.1.21	complete	3.2.1.80|5.3.1.5	Limosilactobacillus
AF15-41	complete	3.2.1.80|1.1.1.14|1.1.1.21	no	3.2.1.80	Coprococcus
AF15-43LB	complete	3.2.1.80|1.1.1.14|1.1.1.21|1.1.3.41	no	3.2.1.80	Tractidigestivibacter
AF15-46	complete	3.2.1.80|1.1.1.14|1.1.1.21	no	3.2.1.80	Ruminiclostridium
AF15-47	complete	3.2.1.80|1.1.1.14|1.1.1.21|1.1.3.41	complete	3.2.1.80|5.3.1.5	Odoribacter
AF15-49	complete	3.2.1.80|1.1.1.14|1.1.1.21	complete	3.2.1.80|5.3.1.5	Lachnospiraceae gen.
AF15-50	complete	3.2.1.80|1.1.1.14|1.1.1.21	no	3.2.1.80	Eubacterium
AF15-51	complete	3.2.1.80|1.1.1.14|1.1.1.21	no	3.2.1.80	Collinsella
AF15-53	complete	3.2.1.80|1.1.1.14|1.1.1.21	no	3.2.1.80	Butyricimonas
AF15-55	complete	3.2.1.80|1.1.1.14|1.1.1.21	no	3.2.1.80	Ruminiclostridium
AF15-5	no	3.2.1.80|1.1.1.14	complete	3.2.1.80|5.3.1.5	Holdemanella
AF15-6A	complete	3.2.1.80|1.1.1.14|1.1.1.21	complete	3.2.1.80|5.3.1.5	Phocaeicola
AF15-6B	complete	3.2.1.80|1.1.1.14|1.1.1.21	complete	3.2.1.80|5.3.1.5	Lachnospiraceae gen.
AF15-8	complete	3.2.1.80|1.1.1.14|1.1.1.21	complete	3.2.1.80|5.3.1.5	Paraprevotella
AF16-10AC	complete	3.2.1.80|1.1.1.14|1.1.1.21	no	3.2.1.80	Ruminococcus
AF16-11	complete	3.2.1.80|1.1.1.14|1.1.1.21	complete	3.2.1.80|5.3.1.5	Phocaeicola
AF16-12AC	complete	3.2.1.80|1.1.1.14|1.1.1.21|1.1.3.41	no	3.2.1.80	Tractidigestivibacter
AF16-12LB	complete	3.2.1.80|1.1.1.14|1.1.1.21|1.1.3.41	no	3.2.1.80	Tractidigestivibacter
AF16-13AC	complete	3.2.1.80|1.1.1.14|1.1.1.21|1.1.3.41	no	3.2.1.80	Tractidigestivibacter
AF16-13LB	complete	3.2.1.80|1.1.1.14|1.1.1.21|1.1.3.41	no	3.2.1.80	Tractidigestivibacter
AF16-14	complete	3.2.1.80|1.1.1.14|1.1.1.21|1.1.3.41	complete	3.2.1.80|5.3.1.5	Odoribacter
AF16-14LB	complete	3.2.1.80|1.1.1.14|1.1.1.21|1.1.3.41	no	3.2.1.80	Tractidigestivibacter
AF16-15	complete	3.2.1.80|1.1.1.14|1.1.1.21|1.1.3.41	no	3.2.1.80	Eisenbergiella
AF16-15LB	complete	3.2.1.80|1.1.1.14|1.1.1.21|1.1.3.41	no	3.2.1.80	Tractidigestivibacter
AF16-16LB	complete	3.2.1.80|1.1.1.14|1.1.1.21|1.1.3.41	no	3.2.1.80	Tractidigestivibacter
AF16-1AC	complete	3.2.1.80|1.1.1.14|1.1.1.21|1.1.3.41	no	3.2.1.80	Tractidigestivibacter
AF16-22	complete	3.2.1.80|1.1.1.14|1.1.1.21|1.1.3.41	no	3.2.1.80	Coprococcus
AF16-22LB	complete	3.2.1.80|1.1.1.14|1.1.1.21	complete	3.2.1.80|5.3.1.5	Limosilactobacillus
AF16-23AC	complete	3.2.1.80|1.1.1.14|1.1.1.21|1.1.3.41	no	3.2.1.80	Tractidigestivibacter
AF16-24AC	complete	3.2.1.80|1.1.1.14|1.1.1.21|1.1.3.41	no	3.2.1.80	Tractidigestivibacter
AF16-25	complete	3.2.1.80|1.1.1.14|1.1.1.21	complete	3.2.1.80|5.3.1.5	Lachnospiraceae gen.
AF16-26AC	complete	3.2.1.80|1.1.1.14|1.1.1.21|1.1.3.41	no	3.2.1.80	Tractidigestivibacter
AF16-29	complete	3.2.1.80|1.1.1.14|1.1.1.21	complete	3.2.1.80|5.3.1.5	Phocaeicola
AF16-2LB	complete	3.2.1.80|1.1.1.14|1.1.1.21|1.1.3.41	no	3.2.1.80	Tractidigestivibacter
AF16-30	complete	3.2.1.80|1.1.1.14|1.1.1.21	complete	3.2.1.80|5.3.1.5	Bacteroides
AF16-31	complete	3.2.1.80|1.1.1.14|1.1.1.21	no	3.2.1.80	Bariatricus
AF16-32LBC	complete	3.2.1.80|1.1.1.14|1.1.1.21	no	3.2.1.80	Collinsella
AF16-32LB	complete	3.2.1.80|1.1.1.14|1.1.1.21|1.1.3.41	complete	3.2.1.80|5.3.1.5	Paenibacillus
AF16-3AC	complete	3.2.1.80|1.1.1.14|1.1.1.21|1.1.3.41	no	3.2.1.80	Tractidigestivibacter
AF16-47	complete	3.2.1.80|1.1.1.14|1.1.1.21	complete	3.2.1.80|5.3.1.5	Faecalibacillus
AF16-48	complete	3.2.1.80|1.1.1.14|1.1.1.21	no	3.2.1.80	Eubacterium
AF16-49	complete	3.2.1.80|1.1.1.14|1.1.1.21	complete	3.2.1.80|5.3.1.5	Bacteroidaceae gen.
AF16-50	complete	3.2.1.80|1.1.1.14|1.1.1.21	complete	3.2.1.80|5.3.1.5	Ruminococcus
AF16-5	complete	3.2.1.80|1.1.1.14|1.1.1.21|1.1.3.41	no	3.2.1.80	Coprococcus
AF16-5LB	complete	3.2.1.80|1.1.1.14|1.1.1.21	no	3.2.1.80	Lactobacillus
AF16-7	complete	3.2.1.80|1.1.1.14|1.1.1.21	complete	3.2.1.80|5.3.1.5	Bacteroides
AF16-8	complete	3.2.1.80|1.1.1.14|1.1.1.21	no	3.2.1.80	Collinsella
AF16-9AC	complete	3.2.1.80|1.1.1.14|1.1.1.21	complete	3.2.1.80|5.3.1.5	Allisonella
AF17-11AC	complete	3.2.1.80|1.1.1.14|1.1.1.21	no	3.2.1.80	Faecalibacillus
AF17-11	complete	3.2.1.80|1.1.1.14|1.1.1.21	no	3.2.1.80	Ruminococcus
AF17-12	complete	3.2.1.80|1.1.1.14|1.1.1.21|1.1.3.41	no	3.2.1.80	Blautia
AF17-13	complete	3.2.1.80|1.1.1.14|1.1.1.21|1.1.3.41	no	3.2.1.80	Coprococcus
AF17-14	complete	3.2.1.80|1.1.1.14|1.1.1.21	complete	3.2.1.80|5.3.1.5	Alistipes
AF17-16	complete	3.2.1.80|1.1.1.14|1.1.1.21	complete	3.2.1.80|5.3.1.5	Alistipes
AF17-17AC	complete	3.2.1.80|1.1.1.14|1.1.1.21	no	3.2.1.80	Faecalibacillus
AF17-1AC	complete	3.2.1.80|1.1.1.14|1.1.1.21	complete	3.2.1.80|5.3.1.5	Ruminococcus
AF17-1	complete	3.2.1.80|1.1.1.14|1.1.1.21	complete	3.2.1.80|5.3.1.5	Phocaeicola
AF17-20AC	complete	3.2.1.80|1.1.1.14|1.1.1.21	complete	3.2.1.80|5.3.1.5	Bifidobacterium
AF17-20	complete	3.2.1.80|1.1.1.14|1.1.1.21	complete	3.2.1.80|5.3.1.5	Bacteroides
AF17-21AC	complete	3.2.1.80|1.1.1.14|1.1.1.21|1.1.3.41	no	3.2.1.80	Coprococcus
AF17-22AC	complete	3.2.1.80|1.1.1.14|1.1.1.21	no	3.2.1.80	Blautia
AF17-24	complete	3.2.1.80|1.1.1.14|1.1.1.21	complete	3.2.1.80|5.3.1.5	Ruminococcus
AF17-25	complete	3.2.1.80|1.1.1.14|1.1.1.21	complete	3.2.1.80|5.3.1.5	Bacteroides
AF17-27	complete	3.2.1.80|1.1.1.14|1.1.1.21|1.1.3.41	no	3.2.1.80	Agathobacter
AF17-28	complete	3.2.1.80|1.1.1.14|1.1.1.21	complete	3.2.1.80|5.3.1.5	Parabacteroides
AF17-2	complete	3.2.1.80|1.1.1.14|1.1.1.21|1.1.3.41	no	3.2.1.80	Coprococcus
AF17-3	complete	3.2.1.80|1.1.1.14|1.1.1.21	complete	3.2.1.80|5.3.1.5	Parabacteroides
AF17-4AC	complete	3.2.1.80|1.1.1.14|1.1.1.21	complete	3.2.1.80|5.3.1.5	Bacteroides
AF17-4	complete	3.2.1.80|1.1.1.14|1.1.1.21|1.1.3.41	complete	3.2.1.80|5.3.1.5	Escherichia
AF17-5AC	complete	3.2.1.80|1.1.1.14|1.1.1.21	complete	3.2.1.80|5.3.1.5	Bacteroides
AF17-60	complete	3.2.1.80|1.1.1.14|1.1.1.21	no	3.2.1.80	Amedibacterium
AF17-6	complete	3.2.1.80|1.1.1.14|1.1.1.21	complete	3.2.1.80|5.3.1.5	Ruminococcus
AF17-6LB	complete	3.2.1.80|1.1.1.14|1.1.1.21	complete	3.2.1.80|5.3.1.5	Ruminococcus
AF17-7	complete	3.2.1.80|1.1.1.14|1.1.1.21	complete	3.2.1.80|5.3.1.5	Eubacterium
AF17-8AC	complete	3.2.1.80|1.1.1.14|1.1.1.21|1.1.3.41	no	3.2.1.80	Dorea
AF17-8LB	complete	3.2.1.80|1.1.1.14|1.1.1.21|1.1.3.41	complete	3.2.1.80|5.3.1.5	Escherichia
AF17-9	complete	3.2.1.80|1.1.1.14|1.1.1.21	complete	3.2.1.80|5.3.1.5	Clostridium
AF17-9LB	complete	3.2.1.80|1.1.1.14|1.1.1.21	no	3.2.1.80	Fusicatenibacter
AF18-10	complete	3.2.1.80|1.1.1.14|1.1.1.21	complete	3.2.1.80|5.3.1.5	Parabacteroides
AF18-12LB	complete	3.2.1.80|1.1.1.14|1.1.1.21	no	3.2.1.80	Bariatricus
AF18-14	complete	3.2.1.80|1.1.1.14|1.1.1.21	complete	3.2.1.80|5.3.1.5	Phocaeicola
AF18-15LB	complete	3.2.1.80|1.1.1.14|1.1.1.21	complete	3.2.1.80|5.3.1.5	Faecalibacillus
AF18-16LB	complete	3.2.1.80|1.1.1.14|1.1.1.21|1.1.3.41	no	3.2.1.80	Agathobacter
AF18-17LB	complete	3.2.1.80|1.1.1.14|1.1.1.21	no	3.2.1.80	Flavonifractor
AF18-18LB	complete	3.2.1.80|1.1.1.14|1.1.1.21|1.1.3.41	no	3.2.1.80	Agathobacter
AF18-1	complete	3.2.1.80|1.1.1.14|1.1.1.21	complete	3.2.1.80|5.3.1.5	Bacteroides
AF18-22	complete	3.2.1.80|1.1.1.14|1.1.1.21	no	3.2.1.80	Mediterraneibacter
AF18-23LB	complete	3.2.1.80|1.1.1.14|1.1.1.21|1.1.3.41	complete	3.2.1.80|5.3.1.5	Escherichia
AF18-27	complete	3.2.1.80|1.1.1.14|1.1.1.21|1.1.3.41	complete	3.2.1.80|5.3.1.5	Enterocloster
AF18-29	complete	3.2.1.80|1.1.1.14|1.1.1.21	complete	3.2.1.80|5.3.1.5	Ruminococcus
AF18-2AC	complete	3.2.1.80|1.1.1.14|1.1.1.21	complete	3.2.1.80|5.3.1.5	Bifidobacterium
AF18-31LB	complete	3.2.1.80|1.1.1.14|1.1.1.21	no	3.2.1.80	Choladocola
AF18-32LB	complete	3.2.1.80|1.1.1.14|1.1.1.21	complete	3.2.1.80|5.3.1.5	Streptococcus
AF18-33	complete	3.2.1.80|1.1.1.14|1.1.1.21	complete	3.2.1.80|5.3.1.5	Bacteroides
AF18-33LB	complete	3.2.1.80|1.1.1.14|1.1.1.21	no	3.2.1.80	Collinsella
AF18-35LB	complete	3.2.1.80|1.1.1.14|1.1.1.21	complete	3.2.1.80|5.3.1.5	Clostridium
AF18-38	complete	3.2.1.80|1.1.1.14|1.1.1.21	complete	3.2.1.80|5.3.1.5	Streptococcus
AF18-38LB	complete	3.2.1.80|1.1.1.14|1.1.1.21	complete	3.2.1.80|5.3.1.5	Bacteroides
AF18-3	complete	3.2.1.80|1.1.1.14|1.1.1.21	complete	3.2.1.80|5.3.1.5	Longicatena
AF18-40	complete	3.2.1.80|1.1.1.14|1.1.1.21	complete	3.2.1.80|5.3.1.5	Faecalibacillus
AF18-45	complete	3.2.1.80|1.1.1.14|1.1.1.21	complete	3.2.1.80|5.3.1.5	Parabacteroides
AF18-48	complete	3.2.1.80|1.1.1.14|1.1.1.21	no	3.2.1.80	Faecalimonas
AF18-52	complete	3.2.1.80|1.1.1.14|1.1.1.21	complete	3.2.1.80|5.3.1.5	Parabacteroides
AF18-54	complete	3.2.1.80|1.1.1.14|1.1.1.21	complete	3.2.1.80|5.3.1.5	Parabacteroides
AF18-8	complete	3.2.1.80|1.1.1.14|1.1.1.21	no	3.2.1.80	Collinsella
AF18-8LB	complete	3.2.1.80|1.1.1.14|1.1.1.21	complete	3.2.1.80|5.3.1.5	Collinsella
AF18-9LB	complete	3.2.1.80|1.1.1.14|1.1.3.41	no	3.2.1.80	Agathobaculum
AF19-10AC	complete	3.2.1.80|1.1.1.14|1.1.1.21	complete	3.2.1.80|5.3.1.5	Bacteroides
AF19-10LB	complete	3.2.1.80|1.1.1.14|1.1.1.21	no	3.2.1.80	Blautia
AF19-12LB	complete	3.2.1.80|1.1.1.14|1.1.1.21	complete	3.2.1.80|5.3.1.5	Eubacterium
AF19-13AC	complete	3.2.1.80|1.1.1.14|1.1.1.21|1.1.3.41	complete	3.2.1.80|5.3.1.5	Hungatella
AF19-13	complete	3.2.1.80|1.1.1.14|1.1.1.21	no	3.2.1.80	Dorea
AF19-13LB	complete	3.2.1.80|1.1.1.14|1.1.1.21	no	3.2.1.80	Fusicatenibacter
AF19-14	complete	3.2.1.80|1.1.1.14|1.1.1.21	complete	3.2.1.80|5.3.1.5	Parabacteroides
AF19-15	complete	3.2.1.80|1.1.1.14|1.1.1.21	complete	3.2.1.80|5.3.1.5	Ruminococcus
AF19-16AC	complete	3.2.1.80|1.1.1.14|1.1.1.21	no	3.2.1.80	Ruminococcus
AF19-16	complete	3.2.1.80|1.1.1.14|1.1.1.21	complete	3.2.1.80|5.3.1.5	Phocaeicola
AF19-1AC	complete	3.2.1.80|1.1.1.14|1.1.1.21	complete	3.2.1.80|5.3.1.5	Bacteroides
AF19-1	complete	3.2.1.80|1.1.1.14|1.1.1.21	complete	3.2.1.80|5.3.1.5	Fusicatenibacter
AF19-1LB	complete	3.2.1.80|1.1.1.14|1.1.1.21	complete	3.2.1.80|5.3.1.5	Collinsella
AF19-21AC	complete	3.2.1.80|1.1.1.14|1.1.1.21	no	3.2.1.80	Erysipelatoclostridium
AF19-21	complete	3.2.1.80|1.1.1.14|1.1.1.21	complete	3.2.1.80|5.3.1.5	Muricomes
AF19-22AC	complete	3.2.1.80|1.1.1.14|1.1.1.21|1.1.3.41	complete	3.2.1.80|5.3.1.5	Muricomes
AF19-23	complete	3.2.1.80|1.1.1.14|1.1.1.21	complete	3.2.1.80|5.3.1.5	Bacteroides
AF19-24AC	complete	3.2.1.80|1.1.1.14|1.1.1.21	complete	3.2.1.80|5.3.1.5	Clostridium
AF19-29	complete	3.2.1.80|1.1.1.14|1.1.1.21	no	3.2.1.80	Blautia
AF19-2	complete	3.2.1.80|1.1.1.14|1.1.1.21	complete	3.2.1.80|5.3.1.5	Bacteroides
AF19-2LB	complete	3.2.1.80|1.1.1.14|1.1.1.21	complete	3.2.1.80|5.3.1.5	Anaerotignum
AF19-34	complete	3.2.1.80|1.1.1.14|1.1.1.21|1.1.3.41	no	3.2.1.80	Oliverpabstia
AF19-35	complete	3.2.1.80|1.1.1.14|1.1.1.21	complete	3.2.1.80|5.3.1.5	Bacteroides
AF19-3AC	complete	3.2.1.80|1.1.1.14|1.1.1.21|1.1.3.41	no	3.2.1.80	Agathobacter
AF19-3	complete	3.2.1.80|1.1.1.14|1.1.1.21	complete	3.2.1.80|5.3.1.5	Faecalibacillus
AF19-3LB	complete	3.2.1.80|1.1.1.14|1.1.1.21	complete	3.2.1.80|5.3.1.5	Bacteroides
AF19-4	complete	3.2.1.80|1.1.1.14|1.1.1.21|1.1.3.41	no	3.2.1.80	Agathobacter
AF19-4LB	complete	3.2.1.80|1.1.1.14|1.1.1.21	complete	3.2.1.80|5.3.1.5	Mediterraneibacter
AF19-7AC	complete	3.2.1.80|1.1.1.14|1.1.1.21	complete	3.2.1.80|5.3.1.5	Collinsella
AF19-8AC	complete	3.2.1.80|1.1.1.14|1.1.1.21|1.1.3.41	no	3.2.1.80	Coprococcus
AF19-8	complete	3.2.1.80|1.1.1.14|1.1.1.21	complete	3.2.1.80|5.3.1.5	Parabacteroides
AF19-9AC	complete	3.2.1.80|1.1.1.14|1.1.1.21	complete	3.2.1.80|5.3.1.5	Lawsonibacter
AF19-9LB	complete	3.2.1.80|1.1.1.14|1.1.1.21|1.1.3.41	complete	3.2.1.80|5.3.1.5	Enterocloster
AF20-10	complete	3.2.1.80|1.1.1.14|1.1.1.21	complete	3.2.1.80|5.3.1.5	Phocaeicola
AF20-11LBA	complete	3.2.1.80|1.1.1.14|1.1.1.21	complete	3.2.1.80|5.3.1.5	Bifidobacterium
AF20-12LB	complete	3.2.1.80|1.1.1.14|1.1.1.21	no	3.2.1.80	Blautia
AF20-13LB	complete	3.2.1.80|1.1.1.14|1.1.1.21	complete	3.2.1.80|5.3.1.5	Bacteroides
AF20-14LB	complete	3.2.1.80|1.1.1.14|1.1.1.21	no	3.2.1.80	Collinsella
AF20-17LB	complete	3.2.1.80|1.1.1.14|1.1.1.21|1.1.3.41	no	3.2.1.80	Copromonas
AF20-18LB	complete	3.2.1.80|1.1.1.14|1.1.1.21	no	3.2.1.80	Lachnospiraceae gen.
AF20-1LB	complete	3.2.1.80|1.1.1.14|1.1.1.21	complete	3.2.1.80|5.3.1.5	Phocaeicola
AF20-20AC	complete	3.2.1.80|1.1.1.14|1.1.1.21	complete	3.2.1.80|5.3.1.5	Bifidobacterium
AF20-7	complete	3.2.1.80|1.1.1.14|1.1.1.21|1.1.3.41	no	3.2.1.80	Clostridium
AF20-7LB	complete	3.2.1.80|1.1.1.14|1.1.1.21	no	3.2.1.80	Erysipelatoclostridium
AF20-9LB	complete	3.2.1.80|1.1.1.14|1.1.1.21	complete	3.2.1.80|5.3.1.5	Bacteroides
AF21-10	complete	3.2.1.80|1.1.1.14|1.1.1.21	complete	3.2.1.80|5.3.1.5	Bacteroides
AF21-10LB	complete	3.2.1.80|1.1.1.14|1.1.1.21	no	3.2.1.80	Ruminococcus
AF21-11	complete	3.2.1.80|1.1.1.14|1.1.1.21	complete	3.2.1.80|5.3.1.5	Ruminococcus
AF21-11LB	complete	3.2.1.80|1.1.1.14|1.1.1.21|1.1.3.41	no	3.2.1.80	Collinsella
AF21-14LB	complete	3.2.1.80|1.1.1.14|1.1.1.21	no	3.2.1.80	Lachnospiraceae gen.
AF21-18	complete	3.2.1.80|1.1.1.14|1.1.1.21	no	3.2.1.80	Peptacetobacter
AF21-1AC	complete	3.2.1.80|1.1.1.14|1.1.1.21	no	3.2.1.80	Mitsuokella
AF21-20LB	complete	3.2.1.80|1.1.1.14|1.1.1.21|1.1.3.41	no	3.2.1.80	Clostridium
AF21-21	complete	3.2.1.80|1.1.1.14|1.1.1.21	no	3.2.1.80	Lachnospiraceae gen.
AF21-22	complete	3.2.1.80|1.1.1.14|1.1.1.21	no	3.2.1.80	Mitsuokella
AF21-24	complete	3.2.1.80|1.1.1.14|1.1.1.21	no	3.2.1.80	Blautia
AF21-25	complete	3.2.1.80|1.1.1.14|1.1.1.21	no	3.2.1.80	Dorea
AF21-27	complete	3.2.1.80|1.1.1.14|1.1.1.21	complete	3.2.1.80|5.3.1.5	Bifidobacterium
AF21-31	complete	3.2.1.80|1.1.1.14|1.1.1.21	no	3.2.1.80	Roseburia
AF21-3	complete	3.2.1.80|1.1.1.14|1.1.1.21	no	3.2.1.80	Blautia
AF21-41	complete	3.2.1.80|1.1.1.14|1.1.1.21	no	3.2.1.80	Butyricimonas
AF21-42	complete	3.2.1.80|1.1.1.14|1.1.1.21	no	3.2.1.80	Blautia
AF21-43	complete	3.2.1.80|1.1.1.14|1.1.1.21	complete	3.2.1.80|5.3.1.5	Parabacteroides
AF21-45	complete	3.2.1.80|1.1.1.14|1.1.1.21	complete	3.2.1.80|5.3.1.5	Phocaeicola
AF21-51	complete	3.2.1.80|1.1.1.14|1.1.1.21|1.1.3.41	no	3.2.1.80	Tractidigestivibacter
AF21-53	complete	3.2.1.80|1.1.1.14|1.1.1.21	complete	3.2.1.80|5.3.1.5	Bacteroides
AF21-5AC	complete	3.2.1.80|1.1.1.14|1.1.1.21	complete	3.2.1.80|5.3.1.5	Bacteroides
AF21-6AC	complete	3.2.1.80|1.1.1.14|1.1.1.21	complete	3.2.1.80|5.3.1.5	Bacteroides
AF21-6	complete	3.2.1.80|1.1.1.14|1.1.1.21	no	3.2.1.80	Enterococcus
AF21-8	complete	3.2.1.80|1.1.1.14|1.1.1.21|1.1.3.41	no	3.2.1.80	Collinsella
AF21-8LB	complete	3.2.1.80|1.1.1.14|1.1.1.21	no	3.2.1.80	Faecalibacillus
AF22-10AC	complete	3.2.1.80|1.1.1.14|1.1.1.21	no	3.2.1.80	Holdemanella
AF22-10	complete	3.2.1.80|1.1.1.14|1.1.1.21|1.1.3.41	complete	3.2.1.80|5.3.1.5	Clostridium
AF22-12AC	complete	3.2.1.80|1.1.1.14|1.1.1.21	complete	3.2.1.80|5.3.1.5	Roseburia
AF22-1	complete	3.2.1.80|1.1.1.14|1.1.1.21	no	3.2.1.80	Prevotella
AF22-21	complete	3.2.1.80|1.1.1.14|1.1.1.21|1.1.3.41	no	3.2.1.80	Coprococcus
AF22-2	complete	3.2.1.80|1.1.1.14|1.1.1.21	complete	3.2.1.80|5.3.1.5	Bacteroides
AF22-2LB	complete	3.2.1.80|1.1.1.14|1.1.1.21	no	3.2.1.80	Lachnospiraceae gen.
AF22-2-r	complete	3.2.1.80|1.1.1.14|1.1.1.21	complete	3.2.1.80|5.3.1.5	Bacteroides
AF22-3AC	complete	3.2.1.80|1.1.1.14|1.1.1.21	complete	3.2.1.80|5.3.1.5	Bacteroides
AF22-4AC	complete	3.2.1.80|1.1.1.14|1.1.1.21	no	3.2.1.80	Coprococcus
AF22-4LB	complete	3.2.1.80|1.1.1.14|1.1.1.21	complete	3.2.1.80|5.3.1.5	Catenibacterium
AF22-5LB	complete	3.2.1.80|1.1.1.14|1.1.1.21|1.1.3.41	no	3.2.1.80	Oliverpabstia
AF22-6AC	complete	3.2.1.80|1.1.1.14|1.1.1.21|1.1.3.41	no	3.2.1.80	Waltera
AF22-8AC	complete	3.2.1.80|1.1.1.14|1.1.1.21	no	3.2.1.80	Lachnospiraceae gen.
AF22-8	complete	3.2.1.80|1.1.1.14|1.1.1.21	complete	3.2.1.80|5.3.1.5	Bacteroides
AF22-9	complete	3.2.1.80|1.1.1.14|1.1.1.21	no	3.2.1.80	Lachnospira
AF23-2	complete	3.2.1.80|1.1.1.14|1.1.1.21	no	3.2.1.80	Collinsella
AF23-3LB	complete	3.2.1.80|1.1.1.14|1.1.1.21	no	3.2.1.80	Collinsella
AF23-4AC	complete	3.2.1.80|1.1.1.14|1.1.1.21	complete	3.2.1.80|5.3.1.5	Collinsella
AF23-6	complete	3.2.1.80|1.1.1.14|1.1.1.21	complete	3.2.1.80|5.3.1.5	Collinsella
AF23-6LB	complete	3.2.1.80|1.1.1.14|1.1.1.21|1.1.3.41	no	3.2.1.80	Coprococcus
AF23-8	complete	3.2.1.80|1.1.1.14|1.1.1.21	complete	3.2.1.80|5.3.1.5	Lachnospiraceae gen.
AF23-9AC	complete	3.2.1.80|1.1.1.14|1.1.1.21	no	3.2.1.80	Streptococcus
AF24-10LB	complete	3.2.1.80|1.1.1.14|1.1.1.21	no	3.2.1.80	Blautia
AF24-12	complete	3.2.1.80|1.1.1.14|1.1.1.21	no	3.2.1.80	Prevotella
AF24-13	complete	3.2.1.80|1.1.1.14|1.1.1.21|1.1.3.41	complete	3.2.1.80|5.3.1.5	Enterocloster
AF24-15AC	complete	3.2.1.80|1.1.1.14|1.1.1.21	complete	3.2.1.80|5.3.1.5	Phocaeicola
AF24-16AC	complete	3.2.1.80|1.1.1.14|1.1.1.21	complete	3.2.1.80|5.3.1.5	Phocaeicola
AF24-16	complete	3.2.1.80|1.1.1.14|1.1.1.21	no	3.2.1.80	Mediterraneibacter
AF24-17	complete	3.2.1.80|1.1.1.14|1.1.1.21|1.1.3.41	no	3.2.1.80	Agathobacter
AF24-19AC	complete	3.2.1.80|1.1.1.14|1.1.3.41	no	3.2.1.80	Agathobaculum
AF24-19	complete	3.2.1.80|1.1.1.14|1.1.1.21|1.1.3.41	no	3.2.1.80	Weizmannia
AF24-19LB	complete	3.2.1.80|1.1.1.14|1.1.1.21	complete	3.2.1.80|5.3.1.5	Bacteroides
AF24-1LB	complete	3.2.1.80|1.1.1.14|1.1.1.21	complete	3.2.1.80|5.3.1.5	Faecalibacillus
AF24-20AC	complete	3.2.1.80|1.1.1.14|1.1.1.21	complete	3.2.1.80|5.3.1.5	Phocaeicola
AF24-21	complete	3.2.1.80|1.1.1.14|1.1.1.21|1.1.3.41	no	3.2.1.80	Weizmannia
AF24-23LB	complete	3.2.1.80|1.1.1.14|1.1.1.21	complete	3.2.1.80|5.3.1.5	Ruminococcus
AF24-27AC	complete	3.2.1.80|1.1.1.14|1.1.1.21	no	3.2.1.80	Prevotella
AF24-28AC	complete	3.2.1.80|1.1.1.14|1.1.1.21	complete	3.2.1.80|5.3.1.5	Megamonas
AF24-28LB	complete	3.2.1.80|1.1.1.14|1.1.1.21	complete	3.2.1.80|5.3.1.5	Bacteroides
AF24-29	complete	3.2.1.80|1.1.1.14|1.1.1.21|1.1.3.41	no	3.2.1.80	Holdemania
AF24-29LB	complete	3.2.1.80|1.1.1.14|1.1.1.21	complete	3.2.1.80|5.3.1.5	Bacteroides
AF24-2	complete	3.2.1.80|1.1.1.14|1.1.1.21	complete	3.2.1.80|5.3.1.5	Phocaeicola
AF24-2LB	complete	3.2.1.80|1.1.1.14|1.1.1.21|1.1.3.41	no	3.2.1.80	Clostridium
AF24-32LB	complete	3.2.1.80|1.1.1.14|1.1.1.21	no	3.2.1.80	Blautia
AF24-4	complete	3.2.1.80|1.1.1.14|1.1.1.21	no	3.2.1.80	Roseburia
AF24-4LB	complete	3.2.1.80|1.1.1.14|1.1.1.21|1.1.3.41	complete	3.2.1.80|5.3.1.5	Clostridium
AF24-6AC	complete	3.2.1.80|1.1.1.14|1.1.1.21	no	3.2.1.80	Streptococcus
AF24-7LB	complete	3.2.1.80|1.1.1.14|1.1.1.21	no	3.2.1.80	Lachnospiraceae gen.
AF24-9LB	complete	3.2.1.80|1.1.1.14|1.1.1.21|1.1.3.41	no	3.2.1.80	Agathobacter
AF25-11	complete	3.2.1.80|1.1.1.14|1.1.1.21	no	3.2.1.80	Dorea
AF25-12LB	complete	3.2.1.80|1.1.1.14|1.1.1.21|1.1.3.41	no	3.2.1.80	Oliverpabstia
AF25-13AC	complete	3.2.1.80|1.1.1.14|1.1.1.21	no	3.2.1.80	Lachnospiraceae gen.
AF25-13	complete	3.2.1.80|1.1.1.14|1.1.1.21	no	3.2.1.80	Mediterraneibacter
AF25-13LB	complete	3.2.1.80|1.1.1.14|1.1.1.21	no	3.2.1.80	Lachnospiraceae gen.
AF25-14LB	complete	3.2.1.80|1.1.1.14|1.1.1.21	no	3.2.1.80	Phocaeicola
AF25-15	complete	3.2.1.80|1.1.1.14|1.1.1.21|1.1.3.41	no	3.2.1.80	Agathobacter
AF25-15LB	complete	3.2.1.80|1.1.1.14|1.1.1.21	no	3.2.1.80	Lachnospiraceae gen.
AF25-17	complete	3.2.1.80|1.1.1.14|1.1.1.21	no	3.2.1.80	Mediterraneibacter
AF25-17LB	complete	3.2.1.80|1.1.1.14|1.1.1.21	complete	3.2.1.80|5.3.1.5	Bacteroides
AF25-18	complete	3.2.1.80|1.1.1.14|1.1.1.21	complete	3.2.1.80|5.3.1.5	Phocaeicola
AF25-18LB	complete	3.2.1.80|1.1.1.14|1.1.1.21	no	3.2.1.80	Lachnospiraceae gen.
AF25-19	complete	3.2.1.80|1.1.1.14|1.1.1.21	complete	3.2.1.80|5.3.1.5	Ruminococcus
AF25-1LB	complete	3.2.1.80|1.1.1.14|1.1.1.21	complete	3.2.1.80|5.3.1.5	Phocaeicola
AF25-21	complete	3.2.1.80|1.1.1.14|1.1.1.21	no	3.2.1.80	Blautia
AF25-23LB	complete	3.2.1.80|1.1.1.14|1.1.1.21	complete	3.2.1.80|5.3.1.5	Blautia
AF25-24	complete	3.2.1.80|1.1.1.14|1.1.1.21|1.1.3.41	no	3.2.1.80	Coprococcus
AF25-25	complete	3.2.1.80|1.1.1.14|1.1.1.21|1.1.3.41	no	3.2.1.80	Clostridium
AF25-25LB	complete	3.2.1.80|1.1.1.14|1.1.1.21	no	3.2.1.80	Lachnospiraceae gen.
AF25-28AC	complete	3.2.1.80|1.1.1.14|1.1.1.21	no	3.2.1.80	Blautia
AF25-2	complete	3.2.1.80|1.1.1.14|1.1.1.21	complete	3.2.1.80|5.3.1.5	Phocaeicola
AF25-2LB	complete	3.2.1.80|1.1.1.14|1.1.1.21	no	3.2.1.80	Collinsella
AF25-30AC	complete	3.2.1.80|1.1.1.14|1.1.1.21	complete	3.2.1.80|5.3.1.5	Bacteroides
AF25-30LB	complete	3.2.1.80|1.1.1.14|1.1.1.21	complete	3.2.1.80|5.3.1.5	Phocaeicola
AF25-36AC	complete	3.2.1.80|1.1.1.14|1.1.1.21	complete	3.2.1.80|5.3.1.5	Parabacteroides
AF25-38AC	complete	3.2.1.80|1.1.1.14|1.1.1.21	complete	3.2.1.80|5.3.1.5	Bacteroides
AF25-3LB	complete	3.2.1.80|1.1.1.14|1.1.1.21	no	3.2.1.80	Mediterraneibacter
AF25-5LB	complete	3.2.1.80|1.1.1.14|1.1.1.21	complete	3.2.1.80|5.3.1.5	Bacteroides
AF25-6	complete	3.2.1.80|1.1.1.14|1.1.1.21	complete	3.2.1.80|5.3.1.5	Bacteroides
AF25-7LB	complete	3.2.1.80|1.1.1.14|1.1.1.21	no	3.2.1.80	Ruminococcus
AF26-10BH	complete	3.2.1.80|1.1.1.14|1.1.1.21	complete	3.2.1.80|5.3.1.5	Bacteroides
AF26-10	complete	3.2.1.80|1.1.1.14|1.1.1.21	complete	3.2.1.80|5.3.1.5	Bifidobacterium
AF26-1	complete	3.2.1.80|1.1.1.14|1.1.1.21	complete	3.2.1.80|5.3.1.5	Bifidobacterium
AF26-20AA	complete	3.2.1.80|1.1.1.14|1.1.1.21	complete	3.2.1.80|5.3.1.5	Bacteroides
AF26-20BH	complete	3.2.1.80|1.1.1.14|1.1.1.21	complete	3.2.1.80|5.3.1.5	Bacteroides
AF26-22BH	complete	3.2.1.80|1.1.1.14|1.1.1.21	complete	3.2.1.80|5.3.1.5	Parabacteroides
AF26-25AA	complete	3.2.1.80|1.1.1.14|1.1.1.21	complete	3.2.1.80|5.3.1.5	Ruminococcus
AF26-2	complete	3.2.1.80|1.1.1.14|1.1.1.21	complete	3.2.1.80|5.3.1.5	Fusicatenibacter
AF26-3BH	complete	3.2.1.80|1.1.1.14|1.1.1.21	complete	3.2.1.80|5.3.1.5	Phocaeicola
AF26-4BH	complete	3.2.1.80|1.1.1.14|1.1.1.21	complete	3.2.1.80|5.3.1.5	Eisenbergiella
AF26-6	complete	3.2.1.80|1.1.1.14|1.1.1.21	complete	3.2.1.80|5.3.1.5	Bacteroides
AF26-7BH	complete	3.2.1.80|1.1.1.14|1.1.1.21	complete	3.2.1.80|5.3.1.5	Bacteroides
AF26-9	complete	3.2.1.80|1.1.1.14|1.1.1.21	no	3.2.1.80	Faecalibacterium
AF27-10BH	complete	3.2.1.80|1.1.1.14|1.1.1.21	complete	3.2.1.80|5.3.1.5	Bacteroides
AF27-10	complete	3.2.1.80|1.1.1.14|1.1.1.21	complete	3.2.1.80|5.3.1.5	Bacteroides
AF27-11AA	complete	3.2.1.80|1.1.1.14|1.1.1.21	no	3.2.1.80	Mediterraneibacter
AF27-11BH	complete	3.2.1.80|1.1.1.14|1.1.1.21|1.1.3.41	no	3.2.1.80	Faecalibacterium
AF27-12AA	complete	3.2.1.80|1.1.1.14|1.1.1.21	no	3.2.1.80	Mediterraneibacter
AF27-12	complete	3.2.1.80|1.1.1.14|1.1.1.21	no	3.2.1.80	Megamonas
AF27-14	complete	3.2.1.80|1.1.1.14|1.1.1.21	complete	3.2.1.80|5.3.1.5	Parabacteroides
AF27-16BH	complete	3.2.1.80|1.1.1.14|1.1.1.21	complete	3.2.1.80|5.3.1.5	Bacteroides
AF27-18BH	complete	3.2.1.80|1.1.1.14|1.1.1.21	complete	3.2.1.80|5.3.1.5	Phocaeicola
AF27-1AAA	complete	3.2.1.80|1.1.1.14|1.1.1.21	complete	3.2.1.80|5.3.1.5	Bifidobacterium
AF27-1BH	complete	3.2.1.80|1.1.1.14|1.1.1.21	complete	3.2.1.80|5.3.1.5	Bifidobacterium
AF27-1	complete	3.2.1.80|1.1.1.14|1.1.1.21	complete	3.2.1.80|5.3.1.5	Phocaeicola
AF27-24BH	complete	3.2.1.80|1.1.1.14|1.1.1.21	no	3.2.1.80	Faecalibacillus
AF27-2AA	complete	3.2.1.80|1.1.1.14|1.1.1.21|1.1.3.41	complete	3.2.1.80|5.3.1.5	Ventrimonas
AF27-30	complete	3.2.1.80|1.1.1.14|1.1.1.21	complete	3.2.1.80|5.3.1.5	Phocaeicola
AF27-33	complete	3.2.1.80|1.1.1.14|1.1.1.21	complete	3.2.1.80|5.3.1.5	Bacteroides
AF27-3	complete	3.2.1.80|1.1.1.14|1.1.1.21	no	3.2.1.80	Mediterraneibacter
AF27-4BH	complete	3.2.1.80|1.1.1.14|1.1.1.21	no	3.2.1.80	Ruminococcus
AF27-5AA	complete	3.2.1.80|1.1.1.14|1.1.1.21|1.1.3.41	complete	3.2.1.80|5.3.1.5	Clostridium
AF27-8	complete	3.2.1.80|1.1.1.14|1.1.1.21	no	3.2.1.80	Faecalimonas
AF27-9	complete	3.2.1.80|1.1.1.14|1.1.1.21|1.1.3.41	complete	3.2.1.80|5.3.1.5	Enterocloster
AF28-10A	complete	3.2.1.80|1.1.1.14|1.1.1.21	no	3.2.1.80	Bifidobacterium
AF28-11	complete	3.2.1.80|1.1.1.14|1.1.1.21	complete	3.2.1.80|5.3.1.5	Bacteroides
AF28-12	complete	3.2.1.80|1.1.1.14|1.1.1.21|1.1.3.41	no	3.2.1.80	Copromonas
AF28-13AC	complete	3.2.1.80|1.1.1.14|1.1.1.21	no	3.2.1.80	Faecalibacterium
AF28-13	complete	3.2.1.80|1.1.1.14|1.1.1.21	no	3.2.1.80	Erysipelatoclostridium
AF28-14ACA	complete	3.2.1.80|1.1.1.14|1.1.1.21	no	3.2.1.80	Bifidobacterium
AF28-15	complete	3.2.1.80|1.1.1.14|1.1.1.21	complete	3.2.1.80|5.3.1.5	Roseburia
AF28-24B	complete	3.2.1.80|1.1.1.14|1.1.1.21	no	3.2.1.80	Erysipelatoclostridium
AF28-26	complete	3.2.1.80|1.1.1.14|1.1.1.21	complete	3.2.1.80|5.3.1.5	Clostridium
AF28-2	complete	3.2.1.80|1.1.1.14|1.1.1.21	complete	3.2.1.80|5.3.1.5	Bacteroides
AF28-32	complete	3.2.1.80|1.1.1.14|1.1.1.21	complete	3.2.1.80|5.3.1.5	Paraprevotella
AF28-4AC	complete	3.2.1.80|1.1.1.14|1.1.1.21	complete	3.2.1.80|5.3.1.5	Bifidobacterium
AF28-5AC	complete	3.2.1.80|1.1.1.14|1.1.1.21	complete	3.2.1.80|5.3.1.5	Collinsella
AF28-7	complete	3.2.1.80|1.1.1.14|1.1.1.21	complete	3.2.1.80|5.3.1.5	Phocaeicola
AF29-11BH	complete	3.2.1.80|1.1.1.14|1.1.1.21|1.1.3.41	no	3.2.1.80	Faecalibacterium
AF29-11	complete	3.2.1.80|1.1.1.14|1.1.1.21|1.1.3.41	complete	3.2.1.80|5.3.1.5	Bacteroides
AF29-12	complete	3.2.1.80|1.1.1.14|1.1.1.21	complete	3.2.1.80|5.3.1.5	Bacteroides
AF29-13	complete	3.2.1.80|1.1.1.14|1.1.1.21	complete	3.2.1.80|5.3.1.5	Phocaeicola
AF29-16BH	complete	3.2.1.80|1.1.1.14|1.1.1.21	no	3.2.1.80	Choladocola
AF29-16	complete	3.2.1.80|1.1.1.14|1.1.1.21	no	3.2.1.80	Streptococcus
AF29-17	complete	3.2.1.80|1.1.1.14|1.1.1.21	complete	3.2.1.80|5.3.1.5	Bacteroides
AF29-19	complete	3.2.1.80|1.1.1.14|1.1.1.21	no	3.2.1.80	Prevotella
AF29-2BH	complete	3.2.1.80|1.1.1.14|1.1.1.21	no	3.2.1.80	Blautia
AF29-2	complete	3.2.1.80|1.1.1.14|1.1.1.21	no	3.2.1.80	Megamonas
AF29-3ACA	complete	3.2.1.80|1.1.1.14|1.1.1.21	complete	3.2.1.80|5.3.1.5	Bifidobacterium
AF29-3BH	complete	3.2.1.80|1.1.1.14|1.1.1.21	no	3.2.1.80	Faecalibacillus
AF29-4	complete	3.2.1.80|1.1.1.14|1.1.1.21	complete	3.2.1.80|5.3.1.5	Enterocloster
AF29-7AC	complete	3.2.1.80|1.1.1.14|1.1.1.21	complete	3.2.1.80|5.3.1.5	Collinsella
AF29-7BH-C	complete	3.2.1.80|1.1.1.14|1.1.1.21|1.1.3.41	no	3.2.1.80	Faecalibacterium
AF29-8BH	complete	3.2.1.80|1.1.1.14|1.1.1.21|1.1.3.41	no	3.2.1.80	Clostridium
AF30-11	complete	3.2.1.80|1.1.1.14|1.1.1.21	complete	3.2.1.80|5.3.1.5	Bifidobacterium
AF30-12BH	complete	3.2.1.80|1.1.1.14|1.1.1.21	no	3.2.1.80	Streptococcus
AF30-12	complete	3.2.1.80|1.1.1.14|1.1.1.21	complete	3.2.1.80|5.3.1.5	Bifidobacterium
AF30-13ACA	complete	3.2.1.80|1.1.1.14|1.1.1.21	complete	3.2.1.80|5.3.1.5	Bifidobacterium
AF30-1A	complete	3.2.1.80|1.1.1.14|1.1.1.21	no	3.2.1.80	Lactococcus
AF30-1	complete	3.2.1.80|1.1.1.14|1.1.1.21	no	3.2.1.80	Lactococcus
AF30-3	complete	3.2.1.80|1.1.1.14|1.1.3.41	no	3.2.1.80	Clostridium
AF30-7	complete	3.2.1.80|1.1.1.14|1.1.1.21	no	3.2.1.80	Lactococcus
AF30-8	complete	3.2.1.80|1.1.1.14|1.1.1.21	no	3.2.1.80	Lactococcus
AF31-10AC	complete	3.2.1.80|1.1.1.14|1.1.1.21	no	3.2.1.80	Faecalibacterium
AF31-11AC	complete	3.2.1.80|1.1.1.14|1.1.1.21	no	3.2.1.80	Collinsella
AF31-11BH	complete	3.2.1.80|1.1.1.14|1.1.1.21|1.1.3.41	complete	3.2.1.80|5.3.1.5	Escherichia
AF31-11	complete	3.2.1.80|1.1.1.14|1.1.1.21	no	3.2.1.80	Collinsella
AF31-13BH	complete	3.2.1.80|1.1.1.14|1.1.1.21	no	3.2.1.80	Dorea
AF31-14AC	complete	3.2.1.80|1.1.1.14|1.1.1.21|1.1.3.41	no	3.2.1.80	Faecalibacterium
AF31-14BH	complete	3.2.1.80|1.1.1.14|1.1.1.21	no	3.2.1.80	Mediterraneibacter
AF31-16BH	complete	3.2.1.80|1.1.1.14|1.1.1.21	complete	3.2.1.80|5.3.1.5	Blautia
AF31-17AC	complete	3.2.1.80|1.1.1.14|1.1.3.41	no	3.2.1.80	Anaerobutyricum
AF31-17	complete	3.2.1.80|1.1.1.14|1.1.1.21	complete	3.2.1.80|5.3.1.5	Parabacteroides
AF31-1BH	complete	3.2.1.80|1.1.1.14|1.1.1.21	complete	3.2.1.80|5.3.1.5	Faecalibacillus
AF31-1	complete	3.2.1.80|1.1.1.14|1.1.1.21|1.1.3.41	complete	3.2.1.80|5.3.1.5	Enterocloster
AF31-20ACA	complete	3.2.1.80|1.1.1.14|1.1.1.21	complete	3.2.1.80|5.3.1.5	Bifidobacterium
AF31-21AC	complete	3.2.1.80|1.1.1.14|1.1.1.21	no	3.2.1.80	Roseburia
AF31-23	complete	3.2.1.80|1.1.1.14|1.1.1.21	complete	3.2.1.80|5.3.1.5	Bacteroides
AF31-27BH	complete	3.2.1.80|1.1.1.14|1.1.1.21	complete	3.2.1.80|5.3.1.5	Dielma
AF31-28B-AC	complete	3.2.1.80|1.1.1.14|1.1.1.21	complete	3.2.1.80|5.3.1.5	Phocaeicola
AF31-29AC	complete	3.2.1.80|1.1.1.14|1.1.1.21	complete	3.2.1.80|5.3.1.5	Bacteroides
AF31-3BH	complete	3.2.1.80|1.1.1.14|1.1.1.21	no	3.2.1.80	Choladocola
AF31-3	complete	3.2.1.80|1.1.1.14|1.1.1.21	complete	3.2.1.80|5.3.1.5	Phocaeicola
AF31-8BH	complete	3.2.1.80|1.1.1.14|1.1.1.21	no	3.2.1.80	Blautia
AF31-8	complete	3.2.1.80|1.1.1.14|1.1.1.21	complete	3.2.1.80|5.3.1.5	Bacteroides
AF32-10	complete	3.2.1.80|1.1.1.14|1.1.1.21	complete	3.2.1.80|5.3.1.5	Bacteroides
AF32-12BH	complete	3.2.1.80|1.1.1.14|1.1.1.21|1.1.3.41	complete	3.2.1.80|5.3.1.5	Ventrimonas
AF32-13BHA	complete	3.2.1.80|1.1.1.14|1.1.1.21	complete	3.2.1.80|5.3.1.5	Bifidobacterium
AF32-15BH	complete	3.2.1.80|1.1.1.14|1.1.1.21	complete	3.2.1.80|5.3.1.5	Phocaeicola
AF32-17	complete	3.2.1.80|1.1.1.14|1.1.1.21	complete	3.2.1.80|5.3.1.5	Bacteroides
AF32-2AC	complete	3.2.1.80|1.1.1.14|1.1.1.21	complete	3.2.1.80|5.3.1.5	Mediterraneibacter
AF32-4BH	complete	3.2.1.80|1.1.1.14|1.1.1.21	complete	3.2.1.80|5.3.1.5	Fusicatenibacter
AF32-7AC	complete	3.2.1.80|1.1.1.14|1.1.1.21|1.1.3.41	no	3.2.1.80	Clostridium
AF32-8AC	complete	3.2.1.80|1.1.1.14|1.1.1.21	no	3.2.1.80	Faecalibacterium
AF32-8BH	complete	3.2.1.80|1.1.1.14|1.1.1.21	complete	3.2.1.80|5.3.1.5	Bacteroides
AF32-9BH	complete	3.2.1.80|1.1.1.14|1.1.1.21	no	3.2.1.80	Faecalibacterium
AF33-11BH	complete	3.2.1.80|1.1.1.14|1.1.1.21	no	3.2.1.80	Blautia
AF33-11	complete	3.2.1.80|1.1.1.14|1.1.1.21	complete	3.2.1.80|5.3.1.5	Hungatella
AF33-12	complete	3.2.1.80|1.1.1.14|1.1.1.21	no	3.2.1.80	Ruminococcus
AF33-15AC	complete	3.2.1.80|1.1.1.14|1.1.1.21	complete	3.2.1.80|5.3.1.5	Bacteroides
AF33-16	complete	3.2.1.80|1.1.1.14|1.1.1.21	complete	3.2.1.80|5.3.1.5	Collinsella
AF33-1AC	complete	3.2.1.80|1.1.1.14|1.1.1.21	no	3.2.1.80	Faecalibacillus
AF33-22	complete	3.2.1.80|1.1.1.14|1.1.1.21	no	3.2.1.80	Mitsuokella
AF33-23	complete	3.2.1.80|1.1.1.14|1.1.1.21	complete	3.2.1.80|5.3.1.5	Bacteroides
AF33-28	complete	3.2.1.80|1.1.1.14|1.1.1.21	complete	3.2.1.80|5.3.1.5	Lachnospiraceae gen.
AF33-30	complete	3.2.1.80|1.1.1.14|1.1.1.21	complete	3.2.1.80|5.3.1.5	Bacteroides
AF33-31	complete	3.2.1.80|1.1.1.14|1.1.1.21	complete	3.2.1.80|5.3.1.5	Parabacteroides
AF33-34	complete	3.2.1.80|1.1.1.14|1.1.1.21	complete	3.2.1.80|5.3.1.5	Parabacteroides
AF34-10ACA	complete	3.2.1.80|1.1.1.14|1.1.1.21	complete	3.2.1.80|5.3.1.5	Bifidobacterium
AF34-10BH	complete	3.2.1.80|1.1.1.14|1.1.1.21|1.1.3.41	complete	3.2.1.80|5.3.1.5	Acetatifactor
AF34-10	complete	3.2.1.80|1.1.1.14|1.1.1.21	complete	3.2.1.80|5.3.1.5	Fusicatenibacter
AF34-11AC	complete	3.2.1.80|1.1.1.14|1.1.1.21|1.1.3.41	no	3.2.1.80	Agathobaculum
AF34-12	complete	3.2.1.80|1.1.1.14|1.1.1.21	complete	3.2.1.80|5.3.1.5	Ruminococcus
AF34-13	complete	3.2.1.80|1.1.1.14|1.1.1.21	no	3.2.1.80	Butyribacter
AF34-14AC	complete	3.2.1.80|1.1.1.14|1.1.1.21|1.1.3.41	no	3.2.1.80	Oscillospiraceae gen.
AF34-15	complete	3.2.1.80|1.1.1.14|1.1.1.21	complete	3.2.1.80|5.3.1.5	Phocaeicola
AF34-16	complete	3.2.1.80|1.1.1.14|1.1.1.21	no	3.2.1.80	Lachnospiraceae gen.
AF34-1BH	complete	3.2.1.80|1.1.1.14|1.1.1.21	complete	3.2.1.80|5.3.1.5	Faecalibacillus
AF34-2BH	complete	3.2.1.80|1.1.1.14|1.1.1.21	no	3.2.1.80	Blautia
AF34-31BH	complete	3.2.1.80|1.1.1.14|1.1.1.21	complete	3.2.1.80|5.3.1.5	Bacteroides
AF34-33	complete	3.2.1.80|1.1.1.14|1.1.1.21	no	3.2.1.80	Butyricimonas
AF34-35BH	complete	3.2.1.80|1.1.1.14|1.1.1.21	complete	3.2.1.80|5.3.1.5	Eubacterium
AF34-4A	complete	3.2.1.80|1.1.1.14|1.1.1.21	complete	3.2.1.80|5.3.1.5	Bifidobacterium
AF34-4BH	complete	3.2.1.80|1.1.1.14|1.1.1.21	complete	3.2.1.80|5.3.1.5	Ruminococcus
AF34-9AC	complete	3.2.1.80|1.1.1.14|1.1.1.21	complete	3.2.1.80|5.3.1.5	Bifidobacterium
AF35-10BH	complete	3.2.1.80|1.1.1.14|1.1.1.21	no	3.2.1.80	Collinsella
AF35-11AC	complete	3.2.1.80|1.1.1.14|1.1.1.21	complete	3.2.1.80|5.3.1.5	Phocaeicola
AF35-13AC	complete	3.2.1.80|1.1.1.14|1.1.1.21	complete	3.2.1.80|5.3.1.5	Bifidobacterium
AF35-14AC	complete	3.2.1.80|1.1.1.14|1.1.1.21	no	3.2.1.80	Blautia
AF35-14BH	complete	3.2.1.80|1.1.1.14|1.1.1.21	complete	3.2.1.80|5.3.1.5	Bacteroides
AF35-15AC	complete	3.2.1.80|1.1.1.14|1.1.1.21	complete	3.2.1.80|5.3.1.5	Phocaeicola
AF35-15	complete	3.2.1.80|1.1.1.14|1.1.1.21|1.1.3.41	complete	3.2.1.80|5.3.1.5	Clostridium
AF35-18	complete	3.2.1.80|1.1.1.14|1.1.1.21	complete	3.2.1.80|5.3.1.5	Bacteroides
AF35-20	complete	3.2.1.80|1.1.1.14|1.1.1.21	complete	3.2.1.80|5.3.1.5	Bacteroides
AF35-21	complete	3.2.1.80|1.1.1.14|1.1.1.21	no	3.2.1.80	Lachnospira
AF35-22	complete	3.2.1.80|1.1.1.14|1.1.1.21	complete	3.2.1.80|5.3.1.5	Bacteroides
AF35-2A	complete	3.2.1.80|1.1.1.14|1.1.1.21	complete	3.2.1.80|5.3.1.5	Bifidobacterium
AF35-4AC	complete	3.2.1.80|1.1.1.14|1.1.1.21	complete	3.2.1.80|5.3.1.5	Parabacteroides
AF35-5AC	complete	3.2.1.80|1.1.1.14|1.1.3.41	complete	3.2.1.80|5.3.1.5	Agathobaculum
AF35-6-C	complete	3.2.1.80|1.1.1.14|1.1.1.21	no	3.2.1.80	Faecalibacterium
AF35-8ACA	complete	3.2.1.80|1.1.1.14|1.1.1.21	complete	3.2.1.80|5.3.1.5	Bifidobacterium
AF35-8	complete	3.2.1.80|1.1.1.14|1.1.1.21	complete	3.2.1.80|5.3.1.5	Faecalibacillus
AF35-9AC	complete	3.2.1.80|1.1.1.14|1.1.1.21	no	3.2.1.80	Collinsella
AF36-10AT	complete	3.2.1.80|1.1.1.14|1.1.1.21	no	3.2.1.80	Roseburia
AF36-10BH	complete	3.2.1.80|1.1.1.14|1.1.1.21	complete	3.2.1.80|5.3.1.5	Faecalibacillus
AF36-10	complete	3.2.1.80|1.1.1.14|1.1.1.21|1.1.3.41	no	3.2.1.80	Copromonas
AF36-11AT	complete	3.2.1.80|1.1.1.14|1.1.1.21	no	3.2.1.80	Faecalibacterium
AF36-11BH	complete	3.2.1.80|1.1.1.14|1.1.1.21	complete	3.2.1.80|5.3.1.5	Bacteroides
AF36-12AT	complete	3.2.1.80|1.1.1.14|1.1.1.21	complete	3.2.1.80|5.3.1.5	Bifidobacterium
AF36-14BH	complete	3.2.1.80|1.1.1.14|1.1.1.21	complete	3.2.1.80|5.3.1.5	Phocaeicola
AF36-15	complete	3.2.1.80|1.1.1.14|1.1.1.21	complete	3.2.1.80|5.3.1.5	Phocaeicola
AF36-16BH	complete	3.2.1.80|1.1.1.14|1.1.1.21	complete	3.2.1.80|5.3.1.5	Bacteroides
AF36-18BH	complete	3.2.1.80|1.1.1.14|1.1.1.21|1.1.3.41	no	3.2.1.80	Acetatifactor
AF36-19BH	complete	3.2.1.80|1.1.1.14|1.1.1.21|1.1.3.41	no	3.2.1.80	Eisenbergiella
AF36-1AT	complete	3.2.1.80|1.1.1.14|1.1.1.21|1.1.3.41	complete	3.2.1.80|5.3.1.5	Escherichia
AF36-1BH	complete	3.2.1.80|1.1.1.14|1.1.1.21	no	3.2.1.80	Dorea
AF36-1	complete	3.2.1.80|1.1.1.14|1.1.1.21	complete	3.2.1.80|5.3.1.5	Bifidobacterium
AF36-21BH	complete	3.2.1.80|1.1.1.14|1.1.1.21	complete	3.2.1.80|5.3.1.5	Streptococcus
AF36-2BH	complete	3.2.1.80|1.1.1.14|1.1.1.21|1.1.3.41	no	3.2.1.80	Agathobacter
AF36-2	complete	3.2.1.80|1.1.1.14|1.1.1.21|1.1.3.41	complete	3.2.1.80|5.3.1.5	Odoribacter
AF36-3BH	complete	3.2.1.80|1.1.1.14|1.1.1.21	no	3.2.1.80	CAG-41
AF36-3	complete	3.2.1.80|1.1.1.14|1.1.1.21	complete	3.2.1.80|5.3.1.5	Parabacteroides
AF36-4	complete	3.2.1.80|1.1.1.14|1.1.1.21|1.1.3.41	no	3.2.1.80	Eubacterium
AF36-5BH	complete	3.2.1.80|1.1.1.14|1.1.1.21	complete	3.2.1.80|5.3.1.5	Eubacterium
AF36-6	complete	3.2.1.80|1.1.1.14|1.1.1.21|1.1.3.41	complete	3.2.1.80|5.3.1.5	Clostridium
AF36-7BH	complete	3.2.1.80|1.1.1.14|1.1.1.21	no	3.2.1.80	Lachnospira
AF37-11AC	complete	3.2.1.80|1.1.1.14|1.1.1.21	complete	3.2.1.80|5.3.1.5	Bacteroides
AF37-11	complete	3.2.1.80|1.1.1.14|1.1.1.21|1.1.3.41	complete	3.2.1.80|5.3.1.5	Klebsiella
AF37-12	complete	3.2.1.80|1.1.1.14|1.1.1.21	complete	3.2.1.80|5.3.1.5	Bacteroides
AF37-13	complete	3.2.1.80|1.1.1.14|1.1.1.21	complete	3.2.1.80|5.3.1.5	Oscillospiraceae gen.
AF37-16AC	complete	3.2.1.80|1.1.1.14|1.1.1.21	complete	3.2.1.80|5.3.1.5	Bacteroides
AF37-17	complete	3.2.1.80|1.1.1.14|1.1.1.21	complete	3.2.1.80|5.3.1.5	Phocaeicola
AF37-1	complete	3.2.1.80|1.1.1.14|1.1.1.21	complete	3.2.1.80|5.3.1.5	Sellimonas
AF37-20	complete	3.2.1.80|1.1.1.14|1.1.1.21	complete	3.2.1.80|5.3.1.5	Ruminococcus
AF37-2AT	complete	3.2.1.80|1.1.1.14|1.1.1.21	complete	3.2.1.80|5.3.1.5	Sellimonas
AF37-2	complete	3.2.1.80|1.1.1.14|1.1.1.21	complete	3.2.1.80|5.3.1.5	Faecalibacillus
AF37-4	complete	3.2.1.80|1.1.1.14|1.1.1.21	complete	3.2.1.80|5.3.1.5	Eubacterium
AF37-5AT	complete	3.2.1.80|1.1.1.14|1.1.1.21|1.1.3.41	no	3.2.1.80	Copromonas
AF37-5	complete	3.2.1.80|1.1.1.14|1.1.1.21	no	3.2.1.80	Eubacterium
AF37-6AC	complete	3.2.1.80|1.1.1.14|1.1.1.21	no	3.2.1.80	Blautia
AF37-6AT	complete	3.2.1.80|1.1.1.14|1.1.1.21	complete	3.2.1.80|5.3.1.5	Blautia
AF37-7	complete	3.2.1.80|1.1.1.14|1.1.1.21|1.1.3.41	no	3.2.1.80	Clostridium
AF37-9	complete	3.2.1.80|1.1.1.14|1.1.1.21	complete	3.2.1.80|5.3.1.5	Collinsella
AF38-11	complete	3.2.1.80|1.1.1.14|1.1.1.21	no	3.2.1.80	Prevotella
AF38-13	complete	3.2.1.80|1.1.1.14|1.1.1.21	no	3.2.1.80	Catenibacterium
AF38-1	complete	3.2.1.80|1.1.1.14|1.1.1.21|1.1.3.41	no	3.2.1.80	Coprococcus
AF38-24	complete	3.2.1.80|1.1.1.14|1.1.1.21|1.1.3.41	no	3.2.1.80	Agathobacter
AF38-2	complete	3.2.1.80|1.1.1.14|1.1.1.21	complete	3.2.1.80|5.3.1.5	Bacteroides
AF38-3AC	complete	3.2.1.80|1.1.1.14|1.1.1.21	no	3.2.1.80	Collinsella
AF38-4	complete	3.2.1.80|1.1.1.14|1.1.1.21	complete	3.2.1.80|5.3.1.5	Parabacteroides
AF39-10AC	complete	3.2.1.80|1.1.1.14|1.1.1.21	complete	3.2.1.80|5.3.1.5	Parabacteroides
AF39-10AT	complete	3.2.1.80|1.1.1.14|1.1.1.21	complete	3.2.1.80|5.3.1.5	Phocaeicola
AF39-10	complete	3.2.1.80|1.1.1.14|1.1.1.21|1.1.3.41	complete	3.2.1.80|5.3.1.5	Bacillus
AF39-11AC	complete	3.2.1.80|1.1.1.14|1.1.1.21	complete	3.2.1.80|5.3.1.5	Bacteroides
AF39-11AT	complete	3.2.1.80|1.1.1.14|1.1.1.21|1.1.3.41	complete	3.2.1.80|5.3.1.5	Collinsella
AF39-11	complete	3.2.1.80|1.1.1.14|1.1.1.21	complete	3.2.1.80|5.3.1.5	Phocaeicola
AF39-14AC	complete	3.2.1.80|1.1.1.14|1.1.1.21|1.1.3.41	no	3.2.1.80	Agathobacter
AF39-14AT	complete	3.2.1.80|1.1.1.14|1.1.1.21	complete	3.2.1.80|5.3.1.5	Bacteroides
AF39-16AC	complete	3.2.1.80|1.1.1.14|1.1.1.21	complete	3.2.1.80|5.3.1.5	Bacteroides
AF39-1ATA	complete	3.2.1.80|1.1.1.14|1.1.1.21	complete	3.2.1.80|5.3.1.5	Bifidobacterium
AF39-1	complete	3.2.1.80|1.1.1.14|1.1.1.21	complete	3.2.1.80|5.3.1.5	Phocaeicola
AF39-4	complete	3.2.1.80|1.1.1.14|1.1.1.21	no	3.2.1.80	Blautia
AF39-5AC	complete	3.2.1.80|1.1.1.14|1.1.1.21	complete	3.2.1.80|5.3.1.5	Phocaeicola
AF39-6AC	complete	3.2.1.80|1.1.1.14|1.1.1.21	complete	3.2.1.80|5.3.1.5	Bacteroides
AF39-8AT	complete	3.2.1.80|1.1.1.14|1.1.1.21	complete	3.2.1.80|5.3.1.5	Phocaeicola
AF41-14	complete	3.2.1.80|1.1.1.14|1.1.1.21	complete	3.2.1.80|5.3.1.5	Oscillospiraceae gen.
AF41-15	complete	3.2.1.80|1.1.1.14|1.1.1.21	complete	3.2.1.80|5.3.1.5	Oscillospiraceae gen.
AF41-18	complete	3.2.1.80|1.1.1.14|1.1.1.21	no	3.2.1.80	Lachnospira
AF41-2BH	complete	3.2.1.80|1.1.1.14|1.1.1.21	no	3.2.1.80	Collinsella
AF41-3MH	complete	3.2.1.80|1.1.1.14|1.1.1.21	complete	3.2.1.80|5.3.1.5	Bifidobacterium
AF41-6	complete	3.2.1.80|1.1.1.14|1.1.1.21	complete	3.2.1.80|5.3.1.5	Bacteroides
AF41-7	complete	3.2.1.80|1.1.1.14|1.1.1.21	complete	3.2.1.80|5.3.1.5	Phocaeicola
AF41-8MH	complete	3.2.1.80|1.1.1.14|1.1.1.21	complete	3.2.1.80|5.3.1.5	Phocaeicola
AF41-9	complete	3.2.1.80|1.1.1.14|1.1.1.21	no	3.2.1.80	Blautia
AF42-10	complete	3.2.1.80|1.1.1.14|1.1.1.21	no	3.2.1.80	Ruminococcus
AF42-11BH	complete	3.2.1.80|1.1.1.14|1.1.1.21	complete	3.2.1.80|5.3.1.5	Collinsella
AF42-11	complete	3.2.1.80|1.1.1.14|1.1.1.21	complete	3.2.1.80|5.3.1.5	Bacteroides
AF42-15	complete	3.2.1.80|1.1.1.14|1.1.1.21	no	3.2.1.80	Streptococcus
AF42-16	complete	3.2.1.80|1.1.1.14|1.1.1.21	no	3.2.1.80	Veillonella
AF42-1BH-r	complete	3.2.1.80|1.1.1.14|1.1.1.21	complete	3.2.1.80|5.3.1.5	Faecalibacillus
AF42-20	complete	3.2.1.80|1.1.1.14|1.1.1.21	complete	3.2.1.80|5.3.1.5	Holdemanella
AF42-21	complete	3.2.1.80|1.1.1.14|1.1.1.21	no	3.2.1.80	Dorea
AF42-23	complete	3.2.1.80|1.1.1.14|1.1.1.21	complete	3.2.1.80|5.3.1.5	Bacteroides
AF42-3BH	complete	3.2.1.80|1.1.1.14|1.1.1.21	no	3.2.1.80	Lachnospira
AF42-3	complete	3.2.1.80|1.1.1.14|1.1.1.21	complete	3.2.1.80|5.3.1.5	Parabacteroides
AF42-6	complete	3.2.1.80|1.1.1.14|1.1.1.21	no	3.2.1.80	Choladocola
AF42-8	complete	3.2.1.80|1.1.1.14|1.1.1.21	no	3.2.1.80	Lachnospiraceae gen.
AF42-9BH	complete	3.2.1.80|1.1.1.14|1.1.1.21	no	3.2.1.80	Blautia
AF42-9	complete	3.2.1.80|1.1.1.14|1.1.1.21	no	3.2.1.80	Prevotella
AF43-10	complete	3.2.1.80|1.1.1.14|1.1.1.21	no	3.2.1.80	Lachnospiraceae gen.
AF43-11	complete	3.2.1.80|1.1.1.14|1.1.1.21	no	3.2.1.80	Ruminococcus
AF43-2	complete	3.2.1.80|1.1.1.14|1.1.1.21	no	3.2.1.80	Prevotella
AF44-6	complete	3.2.1.80|1.1.1.14|1.1.1.21	complete	3.2.1.80|5.3.1.5	Bacteroides
AF45-10BH	complete	3.2.1.80|1.1.1.14|1.1.1.21	complete	3.2.1.80|5.3.1.5	Bifidobacterium
AF45-10	complete	3.2.1.80|1.1.1.14|1.1.1.21	complete	3.2.1.80|5.3.1.5	Bifidobacterium
AF45-12	complete	3.2.1.80|1.1.1.14|1.1.1.21	no	3.2.1.80	Prevotella
AF45-13BH	complete	3.2.1.80|1.1.1.14|1.1.1.21	no	3.2.1.80	Lachnospira
AF45-14BH	complete	3.2.1.80|1.1.1.14|1.1.1.21|1.1.3.41	no	3.2.1.80	Anaerobutyricum
AF45-16BH	complete	3.2.1.80|1.1.1.14|1.1.1.21	complete	3.2.1.80|5.3.1.5	Bacteroides
AF45-16	complete	3.2.1.80|1.1.1.14|1.1.1.21	complete	3.2.1.80|5.3.1.5	Bifidobacterium
AF45-17BH	complete	3.2.1.80|1.1.1.14|1.1.1.21	complete	3.2.1.80|5.3.1.5	Bacteroides
AF45-17	complete	3.2.1.80|1.1.1.14|1.1.1.21|1.1.3.41	no	3.2.1.80	Coprococcus
AF45-19	complete	3.2.1.80|1.1.1.14|1.1.1.21	complete	3.2.1.80|5.3.1.5	Bifidobacterium
AF45-4BH	complete	3.2.1.80|1.1.1.14|1.1.1.21	no	3.2.1.80	Blautia
AF46-10NS	complete	3.2.1.80|1.1.1.14|1.1.1.21|1.1.3.41	no	3.2.1.80	Blautia
AF46-11NS	complete	3.2.1.80|1.1.1.14|1.1.1.21	complete	3.2.1.80|5.3.1.5	Bacteroides
AF46-12NS	complete	3.2.1.80|1.1.1.14|1.1.1.21	no	3.2.1.80	Acetatifactor
AF46-14NS	complete	3.2.1.80|1.1.1.14|1.1.1.21	complete	3.2.1.80|5.3.1.5	Phocaeicola
AF46-2GN	complete	3.2.1.80|1.1.1.14|1.1.1.21	complete	3.2.1.80|5.3.1.5	Bacteroides
AF46-2NS	complete	3.2.1.80|1.1.1.14|1.1.1.21	no	3.2.1.80	Prevotella
AF46-5GN	complete	3.2.1.80|1.1.1.14|1.1.1.21	complete	3.2.1.80|5.3.1.5	Bacteroides
AF46-9NS	complete	3.2.1.80|1.1.1.14|1.1.1.21	no	3.2.1.80	Acetatifactor
AF47-10A	complete	3.2.1.80|1.1.1.14|1.1.1.21	complete	3.2.1.80|5.3.1.5	Bifidobacterium
AF47-9A	complete	3.2.1.80|1.1.1.14|1.1.1.21	complete	3.2.1.80|5.3.1.5	Bifidobacterium
AF48-12	complete	3.2.1.80|1.1.1.14|1.1.1.21	complete	3.2.1.80|5.3.1.5	Alistipes
AF48-14	complete	3.2.1.80|1.1.1.14|1.1.1.21	complete	3.2.1.80|5.3.1.5	Parabacteroides
AF48-16	complete	3.2.1.80|1.1.1.14|1.1.1.21	complete	3.2.1.80|5.3.1.5	Enterococcus
AF49-32	complete	3.2.1.80|1.1.1.14|1.1.1.21	complete	3.2.1.80|5.3.1.5	Faecalibacillus
AF49-36	complete	3.2.1.80|1.1.1.14|1.1.1.21	no	3.2.1.80	Collinsella
AF50-3	complete	3.2.1.80|1.1.1.14|1.1.1.21|1.1.3.41	complete	3.2.1.80|5.3.1.5	Clostridium
AF50-8-r	complete	3.2.1.80|1.1.1.14|1.1.1.21|1.1.3.41	complete	3.2.1.80|5.3.1.5	Copromonas
AF51-06b1	complete	3.2.1.80|1.1.1.14|1.1.1.21	complete	3.2.1.80|5.3.1.5	Bifidobacterium
AF51-11b1	complete	3.2.1.80|1.1.1.14|1.1.1.21	no	3.2.1.80	Bariatricus
AF51-26b1	complete	3.2.1.80|1.1.1.14|1.1.1.21	complete	3.2.1.80|5.3.1.5	Limivivens
AF51-2b10A	complete	3.2.1.80|1.1.1.14|1.1.1.21|1.1.3.41	complete	3.2.1.80|5.3.1.5	Lacticaseibacillus
AF51-3-b8A	complete	3.2.1.80|1.1.1.14|1.1.1.21|1.1.3.41	complete	3.2.1.80|5.3.1.5	Copromonas
AF51-5-b11A	complete	3.2.1.80|1.1.1.14|1.1.1.21	complete	3.2.1.80|5.3.1.5	Bifidobacterium
AF51-6-b8A	complete	3.2.1.80|1.1.1.14|1.1.1.21	no	3.2.1.80	Shuttleworthia
AF51-7-b10A	complete	3.2.1.80|1.1.1.14|1.1.1.21|1.1.3.41	no	3.2.1.80	Copromonas
AF51-9b6A	complete	3.2.1.80|1.1.1.14|1.1.1.21	no	3.2.1.80	Lactobacillus
AF52-09b2	complete	3.2.1.80|1.1.1.14|1.1.1.21	complete	3.2.1.80|5.3.1.5	Bifidobacterium
AF52-12b2	complete	3.2.1.80|1.1.1.14|1.1.1.21|1.1.3.41	no	3.2.1.80	Coprococcus
AF52-21	complete	3.2.1.80|1.1.1.14|1.1.1.21	no	3.2.1.80	Faecalibacterium
AF53-10pH4A	complete	3.2.1.80|1.1.1.14|1.1.1.21	complete	3.2.1.80|5.3.1.5	Bifidobacterium
AF53-10pH9A	complete	3.2.1.80|1.1.1.14|1.1.1.21	complete	3.2.1.80|5.3.1.5	Clostridium
AF53-12MH-2A	complete	3.2.1.80|1.1.1.14|1.1.1.21|1.1.3.41	no	3.2.1.80	Eisenbergiella
AF53-20pH10A	complete	3.2.1.80|1.1.1.14|1.1.1.21	no	3.2.1.80	Butyricimonas
AF53-2pH5A	complete	3.2.1.80|1.1.1.14|1.1.1.21	complete	3.2.1.80|5.3.1.5	Bifidobacterium
AF54-10pH4A	complete	3.2.1.80|1.1.1.14|1.1.1.21	complete	3.2.1.80|5.3.1.5	Bifidobacterium
AF54-13pH4A	complete	3.2.1.80|1.1.1.14|1.1.1.21	complete	3.2.1.80|5.3.1.5	Bifidobacterium
AF54-16pH4A	complete	3.2.1.80|1.1.1.14|1.1.1.21	complete	3.2.1.80|5.3.1.5	Bifidobacterium
AF54-16pH8A	complete	3.2.1.80|1.1.1.14|1.1.1.21	complete	3.2.1.80|5.3.1.5	Bacteroides
AF54-19pH10A	complete	3.2.1.80|1.1.1.14|1.1.1.21	complete	3.2.1.80|5.3.1.5	Bacteroides
AF54-1pH4A	complete	3.2.1.80|1.1.1.14|1.1.1.21|1.1.3.41	no	3.2.1.80	Lactobacillus
AF54-25A	complete	3.2.1.80|1.1.1.14|1.1.1.21	no	3.2.1.80	Holdemanella
AF54-25pH10A	complete	3.2.1.80|1.1.1.14|1.1.1.21	no	3.2.1.80	Muribaculaceae gen.
AF54-32pH5A	complete	3.2.1.80|1.1.1.14|1.1.1.21	no	3.2.1.80	Streptococcus
AF54-44A	complete	3.2.1.80|1.1.1.14|1.1.1.21|1.1.3.41	complete	3.2.1.80|5.3.1.5	Enterococcus
AF54-6pH10A	complete	3.2.1.80|1.1.1.14|1.1.1.21	no	3.2.1.80	Lachnospiraceae gen.
AF54-6pH5A	complete	3.2.1.80|1.1.1.14|1.1.1.21|1.1.3.41	no	3.2.1.80	Caecibacter
AF54-9pH8A	complete	3.2.1.80|1.1.1.14|1.1.1.21	no	3.2.1.80	Holdemanella
AF55-12MHA	complete	3.2.1.80|1.1.1.14|1.1.1.21|1.1.3.41	no	3.2.1.80	Fusobacterium
AF55-24LNA	complete	3.2.1.80|1.1.1.14|1.1.1.21|1.1.3.41	no	3.2.1.80	Copromonas
AF55-34A	complete	3.2.1.80|1.1.1.14|1.1.1.21|1.1.3.41	complete	3.2.1.80|5.3.1.5	Clostridium
AF55-34	complete	3.2.1.80|1.1.1.14|1.1.1.21|1.1.3.41	complete	3.2.1.80|5.3.1.5	Clostridium
AF55-9A	complete	3.2.1.80|1.1.1.14|1.1.1.21	complete	3.2.1.80|5.3.1.5	Bacteroides
AF56-10A	complete	3.2.1.80|1.1.1.14|1.1.1.21	complete	3.2.1.80|5.3.1.5	Bifidobacterium
AF56-14A	complete	3.2.1.80|1.1.1.14|1.1.1.21	complete	3.2.1.80|5.3.1.5	Bifidobacterium
AF56-24A	complete	3.2.1.80|1.1.1.14|1.1.1.21	complete	3.2.1.80|5.3.1.5	Bacteroides
AF56-5MHA	complete	3.2.1.80|1.1.1.14|1.1.1.21|1.1.3.41	no	3.2.1.80	Megamonas
AF56-9A	complete	3.2.1.80|1.1.1.14|1.1.1.21	complete	3.2.1.80|5.3.1.5	Bacteroides
AF57-07b16A	complete	3.2.1.80|1.1.1.14|1.1.1.21	complete	3.2.1.80|5.3.1.5	Kluyvera
AF57-10ACA	complete	3.2.1.80|1.1.1.14|1.1.1.21	complete	3.2.1.80|5.3.1.5	Phocaeicola
AF57-11-b12A	complete	3.2.1.80|1.1.1.14|1.1.1.21	complete	3.2.1.80|5.3.1.5	Bacteroides
AF57-19A	complete	3.2.1.80|1.1.1.14|1.1.1.21	complete	3.2.1.80|5.3.1.5	Parabacteroides
AF57-1LNA	complete	3.2.1.80|1.1.1.14|1.1.1.21	complete	3.2.1.80|5.3.1.5	Enterococcus
AF57-2ACA	complete	3.2.1.80|1.1.1.14|1.1.1.21	no	3.2.1.80	Megamonas
AF57-4ACA	complete	3.2.1.80|1.1.1.14|1.1.1.21|1.1.3.41	complete	3.2.1.80|5.3.1.5	Enterocloster
AF57-4A	complete	3.2.1.80|1.1.1.14|1.1.1.21|1.1.3.41	complete	3.2.1.80|5.3.1.5	Cloacibacillus
AF58-07pH5A	complete	3.2.1.80|1.1.1.14|1.1.1.21|1.1.3.41	complete	3.2.1.80|5.3.1.5	Escherichia
AF58-11pH5A	complete	3.2.1.80|1.1.1.14|1.1.1.21|1.1.3.41	no	3.2.1.80	Tractidigestivibacter
AF58-12pH5A	complete	3.2.1.80|1.1.1.14|1.1.1.21|1.1.3.41	no	3.2.1.80	Caecibacter
AF58-16A	complete	3.2.1.80|1.1.1.14|1.1.1.21	complete	3.2.1.80|5.3.1.5	Gemmiger
AF58-1A	complete	3.2.1.80|1.1.1.14|1.1.1.21	complete	3.2.1.80|5.3.1.5	Lachnospiraceae gen.
AF58-20A	complete	3.2.1.80|1.1.1.14|1.1.1.21|1.1.3.41	no	3.2.1.80	Clostridium
AF58-2A	complete	3.2.1.80|1.1.1.14|1.1.1.21|1.1.3.41	no	3.2.1.80	Blautia
AF58-3b12A	complete	3.2.1.80|1.1.1.14|1.1.1.21	complete	3.2.1.80|5.3.1.5	Bifidobacterium
AF58-5ACA	complete	3.2.1.80|1.1.1.14|1.1.1.21|1.1.3.41	complete	3.2.1.80|5.3.1.5	Copromonas
AF58-6pH5A	complete	3.2.1.80|1.1.1.14|1.1.1.21|1.1.3.41	no	3.2.1.80	Tractidigestivibacter
AF58-8b12A	complete	3.2.1.80|1.1.1.14|1.1.1.21|1.1.3.41	no	3.2.1.80	Oliverpabstia
AF58-9ACA	complete	3.2.1.80|1.1.1.14|1.1.1.21	no	3.2.1.80	Roseburia
AF59-11pH5	complete	3.2.1.80|1.1.1.14|1.1.1.21	no	3.2.1.80	Ligilactobacillus
AF59-17pH5T	complete	3.2.1.80|1.1.1.14|1.1.1.21	no	3.2.1.80	Lactobacillus
AF59-23pH9A	complete	3.2.1.80|1.1.1.14|1.1.1.21|1.1.3.41	no	3.2.1.80	Megamonas
AF60-20pH9A	complete	3.2.1.80|1.1.1.14|1.1.1.21	no	3.2.1.80	Blautia
AF60-3b12A	complete	3.2.1.80|1.1.1.14|1.1.1.21	complete	3.2.1.80|5.3.1.5	Bacteroides
AF60-5pH5	complete	3.2.1.80|1.1.1.14|1.1.1.21	no	3.2.1.80	Lactobacillus
AF61-10pH5	complete	3.2.1.80|1.1.1.14|1.1.1.21	no	3.2.1.80	Ligilactobacillus
AF61-11pH5A	complete	3.2.1.80|1.1.1.14|1.1.1.21|1.1.3.41	complete	3.2.1.80|5.3.1.5	Lactobacillus
AF61-16pH5TA	complete	3.2.1.80|1.1.1.14|1.1.1.21|1.1.3.41	complete	3.2.1.80|5.3.1.5	Lactobacillus
AF61-17pH5T	complete	3.2.1.80|1.1.1.14|1.1.1.21	no	3.2.1.80	Lactobacillus
AF61-21pH10TA	complete	3.2.1.80|1.1.1.14|1.1.1.21	complete	3.2.1.80|5.3.1.5	Blautia
AF61-5pH5A	complete	3.2.1.80|1.1.1.14|1.1.1.21	complete	3.2.1.80|5.3.1.5	Limosilactobacillus
AF62-2pH9TA	complete	3.2.1.80|1.1.1.14|1.1.3.41	no	3.2.1.80	Clostridium
AF62-4-b13A	complete	3.2.1.80|1.1.1.14|1.1.1.21	complete	3.2.1.80|5.3.1.5	Parabacteroides
AF63-12pH10TA	complete	3.2.1.80|1.1.1.14|1.1.1.21	no	3.2.1.80	Mitsuokella
AF63-12pH5T	complete	3.2.1.80|1.1.1.14|1.1.1.21	complete	3.2.1.80|5.3.1.5	Limosilactobacillus
AF63-21pH9TA	complete	3.2.1.80|1.1.1.14|1.1.1.21|1.1.3.41	complete	3.2.1.80|5.3.1.5	Klebsiella
AF63-7pH9-A	complete	3.2.1.80|1.1.1.14|1.1.1.21|1.1.3.41	no	3.2.1.80	Coprococcus
AF64-12pH9TA	complete	3.2.1.80|1.1.1.14|1.1.1.21	no	3.2.1.80	Faecalitalea
AF64-2-b12A	complete	3.2.1.80|1.1.1.14|1.1.1.21|1.1.3.41	no	3.2.1.80	Oliverpabstia
AF64-2pH9A	complete	3.2.1.80|1.1.1.14|1.1.1.21|1.1.3.41	complete	3.2.1.80|5.3.1.5	Klebsiella
AF64-5pH9A	complete	3.2.1.80|1.1.1.14|1.1.1.21	complete	3.2.1.80|5.3.1.5	Citrobacter
AF64-6-b13A	complete	3.2.1.80|1.1.1.14|1.1.1.21|1.1.3.41	complete	3.2.1.80|5.3.1.5	Enterobacter
AF64-6pH5T	complete	3.2.1.80|1.1.1.14|1.1.1.21	no	3.2.1.80	Limosilactobacillus
AF64-9pH9TA	complete	3.2.1.80|1.1.1.14|1.1.1.21|1.1.3.41	no	3.2.1.80	Lactobacillus
AF65-3pH9A	complete	3.2.1.80|1.1.1.14|1.1.1.21	complete	3.2.1.80|5.3.1.5	Bacteroides
AF66-15pH9A	complete	3.2.1.80|1.1.1.14|1.1.1.21	complete	3.2.1.80|5.3.1.5	Enterocloster
AF66-18pH10TA	complete	3.2.1.80|1.1.1.14|1.1.1.21|1.1.3.41	complete	3.2.1.80|5.3.1.5	Copromonas
AF66-2pH10A	complete	3.2.1.80|1.1.1.14|1.1.1.21|1.1.3.41	complete	3.2.1.80|5.3.1.5	Lacticaseibacillus
AF67-01pH9A	complete	3.2.1.80|1.1.1.14|1.1.1.21	complete	3.2.1.80|5.3.1.5	Faecalibacillus
AF67-02pH5A	complete	3.2.1.80|1.1.1.14|1.1.1.21|1.1.3.41	complete	3.2.1.80|5.3.1.5	Lacticaseibacillus
AF67-03PH9	complete	3.2.1.80|1.1.1.14|1.1.1.21|1.1.3.41	no	3.2.1.80	Agathobacter
AF67-04-b16A	complete	3.2.1.80|1.1.1.14|1.1.1.21|1.1.3.41	no	3.2.1.80	Acidaminococcus
AF67-09pH10A	complete	3.2.1.80|1.1.1.14|1.1.1.21	complete	3.2.1.80|5.3.1.5	Bacteroides
AF67-12-b12A	complete	3.2.1.80|1.1.1.14|1.1.1.21	complete	3.2.1.80|5.3.1.5	Butyricimonas
AF67-21pH9TA	complete	3.2.1.80|1.1.1.14|1.1.1.21	no	3.2.1.80	Butyribacter
AF67-28pH10TA	complete	3.2.1.80|1.1.1.14|1.1.1.21	complete	3.2.1.80|5.3.1.5	Longibaculum
AF67-8-b12A	complete	3.2.1.80|1.1.1.14|1.1.1.21|1.1.3.41	no	3.2.1.80	Caecibacter
AF68-02b2A	complete	3.2.1.80|1.1.1.14|1.1.1.21	complete	3.2.1.80|5.3.1.5	Ruminococcus
AF69-03-b15A	complete	3.2.1.80|1.1.1.14|1.1.1.21	complete	3.2.1.80|5.3.1.5	Parabacteroides
AF69-04-b15A	complete	3.2.1.80|1.1.1.14|1.1.1.21	no	3.2.1.80	Flavonifractor
AF69-05-b16A	complete	3.2.1.80|1.1.1.14|1.1.1.21	complete	3.2.1.80|5.3.1.5	Butyricimonas
AF70-11b3TA	complete	3.2.1.80|1.1.1.14|1.1.1.21	complete	3.2.1.80|5.3.1.5	Ruminococcus
AF71-03pH5A	complete	3.2.1.80|1.1.1.14|1.1.1.21	no	3.2.1.80	Ligilactobacillus
AF71-07b2A	complete	3.2.1.80|1.1.1.14|1.1.1.21	no	3.2.1.80	Bacteroides
AF71-07pH5	complete	3.2.1.80|1.1.1.14|1.1.1.21|1.1.3.41	no	3.2.1.80	Lactobacillus
AF71-12b3TA	complete	3.2.1.80|1.1.1.14|1.1.1.21|1.1.3.41	complete	3.2.1.80|5.3.1.5	Citrobacter
AF73-03CM05A	complete	3.2.1.80|1.1.1.14|1.1.1.21	complete	3.2.1.80|5.3.1.5	Bacteroides
AF73-05CM02	complete	3.2.1.80|1.1.1.14|1.1.1.21	complete	3.2.1.80|5.3.1.5	Christensenella
AF73-07pH9A	complete	3.2.1.80|1.1.1.14|1.1.1.21|1.1.3.41	no	3.2.1.80	Eubacterium
AF73-11pH9TA	complete	3.2.1.80|1.1.1.14|1.1.1.21	complete	3.2.1.80|5.3.1.5	Eisenbergiella
AF74-03b3A	complete	3.2.1.80|1.1.1.14|1.1.1.21	no	3.2.1.80	Butyricimonas
AF75-02b14	complete	3.2.1.80|1.1.1.14|1.1.1.21	no	3.2.1.80	Lactobacillus
AF75-06pH9A	complete	3.2.1.80|1.1.1.14|1.1.1.21	complete	3.2.1.80|5.3.1.5	Phocaeicola
AF75-07pH9A	complete	3.2.1.80|1.1.1.14|1.1.1.21	no	3.2.1.80	Agathobacter
AF75-08pH9A	complete	3.2.1.80|1.1.1.14|1.1.1.21	no	3.2.1.80	Lachnospiraceae gen.
AF76-10pH9T	complete	3.2.1.80|1.1.1.14|1.1.1.21	no	3.2.1.80	Blautia
AF77-01CM03A	complete	3.2.1.80|1.1.1.14|1.1.1.21	no	3.2.1.80	Streptococcus
AF77-07pH10T	complete	3.2.1.80|1.1.1.14|1.1.1.21	complete	3.2.1.80|5.3.1.5	Bifidobacterium
AF79-12b3TA	complete	3.2.1.80|1.1.1.14|1.1.1.21	complete	3.2.1.80|5.3.1.5	Bacteroidaceae gen.
AF80-05A	complete	3.2.1.80|1.1.1.14|1.1.1.21|1.1.3.41	no	3.2.1.80	Caecibacter
AF80-09CM05A	complete	3.2.1.80|1.1.1.14|1.1.1.21|1.1.3.41	no	3.2.1.80	Caecibacter
AF81-08TA	complete	3.2.1.80|1.1.1.14|1.1.1.21	no	3.2.1.80	Butyribacter
AF82-03b14	complete	3.2.1.80|1.1.1.14|1.1.1.21	no	3.2.1.80	Lactobacillus
AF82-04b13A	complete	3.2.1.80|1.1.1.14|1.1.1.21|1.1.3.41	complete	3.2.1.80|5.3.1.5	Enterobacter
AF83-02pH10A	complete	3.2.1.80|1.1.1.14|1.1.1.21|1.1.3.41	complete	3.2.1.80|5.3.1.5	Paenibacillus
AF83-07b13A	complete	3.2.1.80|1.1.1.14|1.1.1.21	complete	3.2.1.80|5.3.1.5	Alistipes
AF84-09A	complete	3.2.1.80|1.1.1.14|1.1.1.21	no	3.2.1.80	Parabacteroides
AF84-09pH9TA	complete	3.2.1.80|1.1.1.14|1.1.1.21	no	3.2.1.80	Blautia
AF85-04A	complete	3.2.1.80|1.1.1.14|1.1.1.21	complete	3.2.1.80|5.3.1.5	Coprobacter
AF86-03b2A	complete	3.2.1.80|1.1.1.14|1.1.3.41	no	3.2.1.80	Agathobaculum
AF87-08pH10A	complete	3.2.1.80|1.1.1.14|1.1.1.21	complete	3.2.1.80|5.3.1.5	Bifidobacterium
AF87-14TA	complete	3.2.1.80|1.1.1.14|1.1.1.21	no	3.2.1.80	Blautia
AF88-01pH10A	complete	3.2.1.80|1.1.1.14|1.1.1.21	no	3.2.1.80	Lachnospiraceae gen.
AF88-14pH9A	complete	3.2.1.80|1.1.1.14|1.1.1.21	no	3.2.1.80	Oscillospiraceae gen.
AF88-17pH9A	complete	3.2.1.80|1.1.1.14|1.1.1.21	complete	3.2.1.80|5.3.1.5	Longicatena
AF90-26SAA	complete	3.2.1.80|1.1.1.14|1.1.1.21|1.1.3.41	complete	3.2.1.80|5.3.1.5	Paenibacillus
AF90S-01pH9BA	complete	3.2.1.80|1.1.1.14|1.1.1.21	no	3.2.1.80	Choladocola
AF90S-19M2BA	complete	3.2.1.80|1.1.1.14|1.1.1.21|1.1.3.41	complete	3.2.1.80|5.3.1.5	Copromonas
AF91-01CMCA	complete	3.2.1.80|1.1.1.14|1.1.1.21	complete	3.2.1.80|5.3.1.5	Lacticaseibacillus
AF91-01pH10A	complete	3.2.1.80|1.1.1.14|1.1.1.21	no	3.2.1.80	Ligilactobacillus
AF91-02b2A	complete	3.2.1.80|1.1.1.14|1.1.1.21	complete	3.2.1.80|5.3.1.5	Bifidobacterium
AF91-02IFCA	complete	3.2.1.80|1.1.1.14|1.1.1.21	complete	3.2.1.80|5.3.1.5	Bifidobacterium
AF91-04b2A	complete	3.2.1.80|1.1.1.14|1.1.1.21	complete	3.2.1.80|5.3.1.5	Enterococcus
AF91-04IFC-1A	complete	3.2.1.80|1.1.1.14|1.1.1.21|1.1.3.41	no	3.2.1.80	Lactiplantibacillus
AF91-04IFCA	complete	3.2.1.80|1.1.1.14|1.1.1.21|1.1.3.41	no	3.2.1.80	Ligilactobacillus
AF91-08b2A	complete	3.2.1.80|1.1.1.14|1.1.1.21	complete	3.2.1.80|5.3.1.5	Bifidobacterium
AF91-08IFCA	complete	3.2.1.80|1.1.1.14|1.1.1.21|1.1.3.41	no	3.2.1.80	Tractidigestivibacter
AF91-09b3A	complete	3.2.1.80|1.1.1.14|1.1.1.21|1.1.3.41	no	3.2.1.80	Copromonas
AF91-12A	complete	3.2.1.80|1.1.1.14|1.1.1.21	complete	3.2.1.80|5.3.1.5	Bifidobacterium
AF92-02A	complete	3.2.1.80|1.1.1.14|1.1.1.21	complete	3.2.1.80|5.3.1.5	Bifidobacterium
AF92-02b2A	complete	3.2.1.80|1.1.1.14|1.1.1.21	no	3.2.1.80	Lactococcus
AF92-02GAA	complete	3.2.1.80|1.1.1.14|1.1.1.21|1.1.3.41	complete	3.2.1.80|5.3.1.5	Levilactobacillus
AF92-05GAEA	complete	3.2.1.80|1.1.1.14|1.1.1.21	complete	3.2.1.80|5.3.1.5	Bifidobacterium
AF92-12TA	complete	3.2.1.80|1.1.1.14|1.1.1.21|1.1.3.41	no	3.2.1.80	Copromonas
AF93-03b3A	complete	3.2.1.80|1.1.1.14|1.1.1.21	complete	3.2.1.80|5.3.1.5	Bifidobacterium
AF94-01DM3A	complete	3.2.1.80|1.1.1.14|1.1.1.21	no	3.2.1.80	Collinsella
AF94-01pH10A	complete	3.2.1.80|1.1.1.14|1.1.1.21	no	3.2.1.80	Blautia
AF94-12M2BA	complete	3.2.1.80|1.1.1.14|1.1.1.21	no	3.2.1.80	Staphylococcus
AF94-15DT-1A	complete	3.2.1.80|1.1.1.14|1.1.1.21	complete	3.2.1.80|5.3.1.5	Bifidobacterium
AF94-18M2BA	complete	3.2.1.80|1.1.1.14|1.1.1.21	no	3.2.1.80	Streptococcus
AF94-35M2BA	complete	3.2.1.80|1.1.1.14|1.1.1.21	no	3.2.1.80	Faecalimonas
AF94-39M2A	complete	3.2.1.80|1.1.1.14|1.1.1.21	no	3.2.1.80	Clostridium
AF94-39M2BA	complete	3.2.1.80|1.1.1.14|1.1.1.21	no	3.2.1.80	Faecalimonas
AF95-06DT-1A	complete	3.2.1.80|1.1.1.14|1.1.1.21	complete	3.2.1.80|5.3.1.5	Limosilactobacillus
AF96-01D-1A	complete	3.2.1.80|1.1.1.14|1.1.1.21	complete	3.2.1.80|5.3.1.5	Bifidobacterium
AF96-01DA	complete	3.2.1.80|1.1.1.14|1.1.1.21	complete	3.2.1.80|5.3.1.5	Bifidobacterium
AF96-08pH9A	complete	3.2.1.80|1.1.1.14|1.1.1.21|1.1.3.41	no	3.2.1.80	Copromonas
AF96-09pH9TA	complete	3.2.1.80|1.1.1.14|1.1.1.21|1.1.3.41	no	3.2.1.80	Copromonas
AF96-10M2bTA	complete	3.2.1.80|1.1.1.14|1.1.1.21	complete	3.2.1.80|5.3.1.5	Bifidobacterium
AF96-13pH10TA	complete	3.2.1.80|1.1.1.14|1.1.1.21	complete	3.2.1.80|5.3.1.5	Faecalibacillus
AF96-14M2BTA	complete	3.2.1.80|1.1.1.14|1.1.1.21|1.1.3.41	no	3.2.1.80	Copromonas
AF96-34DTA	complete	3.2.1.80|1.1.1.14|1.1.1.21|1.1.3.41	no	3.2.1.80	Clostridium
AF96-43M2TA	complete	3.2.1.80|1.1.1.14|1.1.1.21	complete	3.2.1.80|5.3.1.5	Bifidobacterium
AF97-02pH9	complete	3.2.1.80|1.1.1.14|1.1.1.21	complete	3.2.1.80|5.3.1.5	Bifidobacterium
AF97-07pH10A	complete	3.2.1.80|1.1.1.14|1.1.1.21|1.1.3.41	no	3.2.1.80	Agathobaculum
AF97-08DTA	complete	3.2.1.80|1.1.1.14|1.1.1.21|1.1.3.41	no	3.2.1.80	Copromonas
AF97-11M2TA	complete	3.2.1.80|1.1.1.14|1.1.1.21	no	3.2.1.80	Choladocola
AF98-09	complete	3.2.1.80|1.1.1.14|1.1.1.21	no	3.2.1.80	Blautia
AF98-16	complete	3.2.1.80|1.1.1.14|1.1.1.21	complete	3.2.1.80|5.3.1.5	Holdemanella
AF98-17	complete	3.2.1.80|1.1.1.14|1.1.1.21	no	3.2.1.80	Blautia
AF98-23	complete	3.2.1.80|1.1.1.14|1.1.1.21|1.1.3.41	no	3.2.1.80	Cutibacterium
AF98-24	complete	3.2.1.80|1.1.1.14|1.1.1.21|1.1.3.41	no	3.2.1.80	Blautia
AF98-27	complete	3.2.1.80|1.1.1.14|1.1.1.21	no	3.2.1.80	Prevotella
AF98-31	complete	3.2.1.80|1.1.1.14|1.1.1.21	no	3.2.1.80	Holdemanella
AF98-34	complete	3.2.1.80|1.1.1.14|1.1.1.21	complete	3.2.1.80|5.3.1.5	Bacteroides
AF98-36	complete	3.2.1.80|1.1.1.14|1.1.1.21	no	3.2.1.80	Blautia
AF98-44	complete	3.2.1.80|1.1.1.14|1.1.1.21	complete	3.2.1.80|5.3.1.5	Bifidobacterium
AF98-46	complete	3.2.1.80|1.1.1.14|1.1.1.21	complete	3.2.1.80|5.3.1.5	Bifidobacterium
AF98-49	complete	3.2.1.80|1.1.1.14|1.1.1.21|1.1.3.41	no	3.2.1.80	Dorea
AF98-51	complete	3.2.1.80|1.1.1.14|1.1.1.21	complete	3.2.1.80|5.3.1.5	Blautia
AF98-54	complete	3.2.1.80|1.1.1.14|1.1.1.21	complete	3.2.1.80|5.3.1.5	Bacteroides
AF98-55	complete	3.2.1.80|1.1.1.14|1.1.1.21|1.1.3.41	no	3.2.1.80	Megamonas
AF99-08	complete	3.2.1.80|1.1.1.14|1.1.1.21	no	3.2.1.80	Blautia
AF99-11	complete	3.2.1.80|1.1.1.14|1.1.1.21|1.1.3.41	no	3.2.1.80	Eubacterium
AF99-31	complete	3.2.1.80|1.1.1.14|1.1.1.21	no	3.2.1.80	Dorea
AF99-32	complete	3.2.1.80|1.1.1.14|1.1.1.21|1.1.3.41	no	3.2.1.80	Coprococcus
AF99-42	complete	3.2.1.80|1.1.1.14|1.1.1.21|1.1.3.41	no	3.2.1.80	Blautia
AF99-45	complete	3.2.1.80|1.1.1.14|1.1.1.21	complete	3.2.1.80|5.3.1.5	Bariatricus
AF99-57	complete	3.2.1.80|1.1.1.14|1.1.1.21	complete	3.2.1.80|5.3.1.5	Bifidobacterium
AFF13-10A	complete	3.2.1.80|1.1.1.14|1.1.1.21	complete	3.2.1.80|5.3.1.5	Bifidobacterium
AFF13-13A	complete	3.2.1.80|1.1.1.14|1.1.1.21	no	3.2.1.80	Bifidobacterium
AFF13-17A	complete	3.2.1.80|1.1.1.14|1.1.1.21	complete	3.2.1.80|5.3.1.5	Longicatena
AFF13-24A	complete	3.2.1.80|1.1.1.14|1.1.1.21	complete	3.2.1.80|5.3.1.5	Enterocloster
AFF13-5A	complete	3.2.1.80|1.1.1.14|1.1.1.21|1.1.3.41	no	3.2.1.80	Caecibacter
AM04-33	complete	3.2.1.80|1.1.1.14|1.1.1.21|1.1.3.41	no	3.2.1.80	Tractidigestivibacter
AM05-11	complete	3.2.1.80|1.1.1.14|1.1.1.21|1.1.3.41	no	3.2.1.80	Acidaminococcus
AM05-17	complete	3.2.1.80|1.1.1.14|1.1.1.21|1.1.3.41	no	3.2.1.80	Tractidigestivibacter
AM05-23	complete	3.2.1.80|1.1.1.14|1.1.1.21|1.1.3.41	no	3.2.1.80	Eubacterium
AM05-7	complete	3.2.1.80|1.1.1.14|1.1.1.21|1.1.3.41	no	3.2.1.80	Tractidigestivibacter
AM07-11	complete	3.2.1.80|1.1.1.14|1.1.1.21	complete	3.2.1.80|5.3.1.5	Bifidobacterium
AM07-14	complete	3.2.1.80|1.1.1.14|1.1.1.21	complete	3.2.1.80|5.3.1.5	Bacteroides
AM07-15	complete	3.2.1.80|1.1.1.14|1.1.1.21	complete	3.2.1.80|5.3.1.5	Pseudobutyricicoccus
AM07-16	complete	3.2.1.80|1.1.1.14|1.1.1.21	no	3.2.1.80	Parabacteroides
AM07-18	complete	3.2.1.80|1.1.1.14|1.1.1.21	complete	3.2.1.80|5.3.1.5	Bacteroides
AM07-19	complete	3.2.1.80|1.1.1.14|1.1.1.21|1.1.3.41	complete	3.2.1.80|5.3.1.5	Enterocloster
AM07-1	complete	3.2.1.80|1.1.1.14|1.1.1.21	complete	3.2.1.80|5.3.1.5	Longicatena
AM07-21	complete	3.2.1.80|1.1.1.14|1.1.1.21	complete	3.2.1.80|5.3.1.5	Blautia
AM07-22C	complete	3.2.1.80|1.1.1.14|1.1.1.21|1.1.3.41	no	3.2.1.80	Streptococcus
AM07-23	complete	3.2.1.80|1.1.1.14|1.1.1.21	complete	3.2.1.80|5.3.1.5	Longicatena
AM07-24	complete	3.2.1.80|1.1.1.14|1.1.1.21|1.1.3.41	no	3.2.1.80	Emergencia
AM07-26-1	complete	3.2.1.80|1.1.1.14|1.1.1.21	complete	3.2.1.80|5.3.1.5	Longicatena
AM07-34	complete	3.2.1.80|1.1.1.14|1.1.1.21	complete	3.2.1.80|5.3.1.5	Hungatella
AM07-35-1	complete	3.2.1.80|1.1.1.14|1.1.1.21	complete	3.2.1.80|5.3.1.5	Longicatena
AM07-39	complete	3.2.1.80|1.1.1.14|1.1.1.21	complete	3.2.1.80|5.3.1.5	Phocaeicola
AM07-40	complete	3.2.1.80|1.1.1.14|1.1.1.21	complete	3.2.1.80|5.3.1.5	Phocaeicola
AM07-8	complete	3.2.1.80|1.1.1.14|1.1.1.21	no	3.2.1.80	Bifidobacterium
AM08-16	complete	3.2.1.80|1.1.1.14|1.1.1.21|1.1.3.41	no	3.2.1.80	Collinsella
AM08-20	complete	3.2.1.80|1.1.1.14|1.1.1.21	complete	3.2.1.80|5.3.1.5	Bifidobacterium
AM08-21	complete	3.2.1.80|1.1.1.14|1.1.1.21	complete	3.2.1.80|5.3.1.5	Hungatella
AM08-22	complete	3.2.1.80|1.1.1.14|1.1.1.21	complete	3.2.1.80|5.3.1.5	Bifidobacterium
AM08-25	complete	3.2.1.80|1.1.1.14|1.1.1.21	complete	3.2.1.80|5.3.1.5	Bifidobacterium
AM08-2	complete	3.2.1.80|1.1.1.14|1.1.1.21	complete	3.2.1.80|5.3.1.5	Bifidobacterium
AM08-3	complete	3.2.1.80|1.1.1.14|1.1.1.21	complete	3.2.1.80|5.3.1.5	Clostridium
AM08-5	complete	3.2.1.80|1.1.1.14|1.1.1.21	complete	3.2.1.80|5.3.1.5	Limosilactobacillus
AM08-6	complete	3.2.1.80|1.1.1.14|1.1.1.21	complete	3.2.1.80|5.3.1.5	Parabacteroides
AM09-1-1	complete	3.2.1.80|1.1.1.14|1.1.1.21	complete	3.2.1.80|5.3.1.5	Bifidobacterium
AM09-11	complete	3.2.1.80|1.1.1.14|1.1.1.21	complete	3.2.1.80|5.3.1.5	Bacteroides
AM09-18-1	complete	3.2.1.80|1.1.1.14|1.1.1.21	no	3.2.1.80	Mediterraneibacter
AM09-18	complete	3.2.1.80|1.1.1.14|1.1.1.21	complete	3.2.1.80|5.3.1.5	Phocaeicola
AM09-19	complete	3.2.1.80|1.1.1.14|1.1.1.21	complete	3.2.1.80|5.3.1.5	Coprobacter
AM09-21	complete	3.2.1.80|1.1.1.14|1.1.1.21	complete	3.2.1.80|5.3.1.5	Bacteroides
AM09-26	complete	3.2.1.80|1.1.1.14|1.1.1.21	complete	3.2.1.80|5.3.1.5	Faecalibacillus
AM09-31	complete	3.2.1.80|1.1.1.14|1.1.1.21	complete	3.2.1.80|5.3.1.5	Enterocloster
AM09-36	complete	3.2.1.80|1.1.1.14|1.1.1.21	complete	3.2.1.80|5.3.1.5	Phocaeicola
AM09-38	complete	3.2.1.80|1.1.1.14|1.1.1.21	no	3.2.1.80	Phocaeicola
AM09-40	complete	3.2.1.80|1.1.1.14|1.1.1.21	no	3.2.1.80	Ligilactobacillus
AM09-41	complete	3.2.1.80|1.1.1.14|1.1.1.21	no	3.2.1.80	Collinsella
AM09-45	complete	3.2.1.80|1.1.1.14|1.1.1.21	complete	3.2.1.80|5.3.1.5	Erysipelotrichaceae gen.
AM09-50	complete	3.2.1.80|1.1.1.14|1.1.1.21	complete	3.2.1.80|5.3.1.5	Erysipelotrichaceae gen.
AM09-5	complete	3.2.1.80|1.1.1.14|1.1.1.21	no	3.2.1.80	Staphylococcus
AM09-6	complete	3.2.1.80|1.1.1.14|1.1.1.21	no	3.2.1.80	Cutibacterium
AM100_104_10A	complete	3.2.1.80|1.1.1.14|1.1.1.21	complete	3.2.1.80|5.3.1.5	Collinsella
AM100_104_2A	complete	3.2.1.80|1.1.1.14|1.1.1.21	no	3.2.1.80	Faecalibacillus
AM100_104_38A	complete	3.2.1.80|1.1.1.14|1.1.1.21	no	3.2.1.80	Collinsella
AM100_104_47A	complete	3.2.1.80|1.1.1.14|1.1.1.21	no	3.2.1.80	Prevotella
AM100_104_8A	complete	3.2.1.80|1.1.1.14|1.1.1.21	complete	3.2.1.80|5.3.1.5	Bacteroides
AM100_B1_11A	complete	3.2.1.80|1.1.1.14|1.1.1.21	no	3.2.1.80	Gemmiger
AM100_B1_15A	complete	3.2.1.80|1.1.1.14|1.1.1.21	no	3.2.1.80	Holdemanella
AM100_B1_18_1A	complete	3.2.1.80|1.1.1.14|1.1.1.21|1.1.3.41	no	3.2.1.80	Coprococcus
AM100_B1_18_2A	complete	3.2.1.80|1.1.1.14|1.1.1.21	no	3.2.1.80	Enterococcus
AM100_B11A	complete	3.2.1.80|1.1.1.14|1.1.1.21|1.1.3.41	complete	3.2.1.80|5.3.1.5	Anaerostipes
AM100_B1_2A	complete	3.2.1.80|1.1.1.14|1.1.1.21	no	3.2.1.80	Blautia
AM100_B1_30A	complete	3.2.1.80|1.1.1.14|1.1.1.21	no	3.2.1.80	Blautia
AM100_B1_31A	complete	3.2.1.80|1.1.1.14|1.1.1.21	no	3.2.1.80	Mediterraneibacter
AM100_B13A	complete	3.2.1.80|1.1.1.14|1.1.1.21	complete	3.2.1.80|5.3.1.5	Lachnospiraceae gen.
AM100_B15A	complete	3.2.1.80|1.1.1.14|1.1.1.21|1.1.3.41	no	3.2.1.80	Megamonas
AM100_B1_67A	complete	3.2.1.80|1.1.1.14|1.1.1.21	complete	3.2.1.80|5.3.1.5	Bifidobacterium
AM100_B18A	complete	3.2.1.80|1.1.1.14|1.1.1.21	no	3.2.1.80	Blautia
AM100_B19A	complete	3.2.1.80|1.1.1.14|1.1.1.21	no	3.2.1.80	Bariatricus
AM100_B20A	complete	3.2.1.80|1.1.1.14|1.1.1.21	no	3.2.1.80	Faecalibacillus
AM100_B21A	complete	3.2.1.80|1.1.1.14|1.1.1.21	no	3.2.1.80	Dorea
AM100_B23A	complete	3.2.1.80|1.1.1.14|1.1.1.21	complete	3.2.1.80|5.3.1.5	Hungatella
AM100_B24A	complete	3.2.1.80|1.1.1.14|1.1.1.21|1.1.3.41	no	3.2.1.80	Oliverpabstia
AM100_B2A	complete	3.2.1.80|1.1.1.14|1.1.1.21|1.1.3.41	no	3.2.1.80	Blautia
AM100_B31A	complete	3.2.1.80|1.1.1.14|1.1.1.21	no	3.2.1.80	Collinsella
AM100_B33A	complete	3.2.1.80|1.1.1.14|1.1.1.21	complete	3.2.1.80|5.3.1.5	Mediterraneibacter
AM100_B38A	complete	3.2.1.80|1.1.1.14|1.1.1.21	no	3.2.1.80	Blautia
AM100_B8A	complete	3.2.1.80|1.1.1.14|1.1.1.21	complete	3.2.1.80|5.3.1.5	Bifidobacterium
AM100_B9A	complete	3.2.1.80|1.1.1.14|1.1.1.21|1.1.3.41	no	3.2.1.80	Copromonas
AM100_BB15A	complete	3.2.1.80|1.1.1.14|1.1.1.21	no	3.2.1.80	Blautia
AM100_BB17A	complete	3.2.1.80|1.1.1.14|1.1.1.21|1.1.3.41	no	3.2.1.80	Copromonas
AM100_BB26A	complete	3.2.1.80|1.1.1.14|1.1.1.21	complete	3.2.1.80|5.3.1.5	Bifidobacterium
AM100_BB28A	complete	3.2.1.80|1.1.1.14|1.1.1.21	no	3.2.1.80	Faecalibacillus
AM100_BB33A	complete	3.2.1.80|1.1.1.14|1.1.1.21	complete	3.2.1.80|5.3.1.5	Bifidobacterium
AM100_BBHI_10	complete	3.2.1.80|1.1.1.14|1.1.1.21	complete	3.2.1.80|5.3.1.5	Collinsella
AM100_BBHI_1	complete	3.2.1.80|1.1.1.14|1.1.1.21	complete	3.2.1.80|5.3.1.5	Bacteroides
AM100_BBHI_6	complete	3.2.1.80|1.1.1.14|1.1.1.21	complete	3.2.1.80|5.3.1.5	Bacteroides
AM100_MBO_1A	complete	3.2.1.80|1.1.1.14|1.1.1.21|1.1.3.41	complete	3.2.1.80|5.3.1.5	Escherichia
AM100_MO_1A	complete	3.2.1.80|1.1.1.14|1.1.1.21|1.1.3.41	no	3.2.1.80	Bacillus
AM100-PB1-1D-10A	complete	3.2.1.80|1.1.1.14|1.1.1.21	complete	3.2.1.80|5.3.1.5	Fusicatenibacter
AM100_PB1_1D_10	complete	3.2.1.80|1.1.1.14|1.1.1.21	complete	3.2.1.80|5.3.1.5	Fusicatenibacter
AM100-PB1-1D-25A	complete	3.2.1.80|1.1.1.14|1.1.1.21	complete	3.2.1.80|5.3.1.5	Bifidobacterium
AM100-PB1-1D-29A	complete	3.2.1.80|1.1.1.14|1.1.1.21	no	3.2.1.80	Blautia
AM100-PB1-1D-5A	complete	3.2.1.80|1.1.1.14|1.1.1.21	complete	3.2.1.80|5.3.1.5	Bifidobacterium
AM100-PB1-1D-6A	complete	3.2.1.80|1.1.1.14|1.1.1.21	no	3.2.1.80	Collinsella
AM100-PB1-1D-7A	complete	3.2.1.80|1.1.1.14|1.1.1.21	complete	3.2.1.80|5.3.1.5	Bifidobacterium
AM100_PB1_4D_21A	complete	3.2.1.80|1.1.1.14|1.1.1.21|1.1.3.41	no	3.2.1.80	Holdemania
AM100_PB1_4D_35A	complete	3.2.1.80|1.1.1.14|1.1.1.21	complete	3.2.1.80|5.3.1.5	Bifidobacterium
AM100-PB-1D-13A	complete	3.2.1.80|1.1.1.14|1.1.1.21	complete	3.2.1.80|5.3.1.5	Bacteroides
AM100-PB-1D-14A	complete	3.2.1.80|1.1.1.14|1.1.1.21	complete	3.2.1.80|5.3.1.5	Bacteroides
AM100-PB-1D-15A	complete	3.2.1.80|1.1.1.14|1.1.1.21	no	3.2.1.80	Enterococcus
AM100-PB-1D-18A	complete	3.2.1.80|1.1.1.14|1.1.1.21|1.1.3.41	no	3.2.1.80	Clostridium
AM100-PB-1D-21A	complete	3.2.1.80|1.1.1.14|1.1.1.21	complete	3.2.1.80|5.3.1.5	Bacteroides
AM100-PB-1D-25A	complete	3.2.1.80|1.1.1.14|1.1.1.21	complete	3.2.1.80|5.3.1.5	Parabacteroides
AM100-PB-1D-32A	complete	3.2.1.80|1.1.1.14|1.1.1.21	complete	3.2.1.80|5.3.1.5	Bacteroides
AM100-PB-1D-34A	complete	3.2.1.80|1.1.1.14|1.1.1.21	no	3.2.1.80	Lachnospiraceae gen.
AM100_PB_1D_42A	complete	3.2.1.80|1.1.1.14|1.1.1.21	complete	3.2.1.80|5.3.1.5	Bacteroides
AM100_PB_1D_42	complete	3.2.1.80|1.1.1.14|1.1.1.21	complete	3.2.1.80|5.3.1.5	Bacteroides
AM100_PB_1D_44A	complete	3.2.1.80|1.1.1.14|1.1.1.21	complete	3.2.1.80|5.3.1.5	Bacteroides
AM100_PB_1D_44	complete	3.2.1.80|1.1.1.14|1.1.1.21	complete	3.2.1.80|5.3.1.5	Bacteroides
AM100_PB_1D_46A	complete	3.2.1.80|1.1.1.14|1.1.1.21	complete	3.2.1.80|5.3.1.5	Bifidobacterium
AM100_PB_1D_46	complete	3.2.1.80|1.1.1.14|1.1.1.21	complete	3.2.1.80|5.3.1.5	Bifidobacterium
AM100-PB-1D-5A	complete	3.2.1.80|1.1.1.14|1.1.1.21	complete	3.2.1.80|5.3.1.5	Parabacteroides
AM100-PB-1D-6A	complete	3.2.1.80|1.1.1.14|1.1.1.21|1.1.3.41	complete	3.2.1.80|5.3.1.5	Escherichia
AM100-PB-1D-7A	complete	3.2.1.80|1.1.1.14|1.1.1.21	no	3.2.1.80	Enterococcus
AM100-PB-1D-9A	complete	3.2.1.80|1.1.1.14|1.1.1.21	complete	3.2.1.80|5.3.1.5	Bacteroides
AM100_PB1_HT_1D_1A	complete	3.2.1.80|1.1.1.14|1.1.1.21|1.1.3.41	no	3.2.1.80	Bacillus
AM100_PB1_HT_1D_1	complete	3.2.1.80|1.1.1.14|1.1.1.21|1.1.3.41	no	3.2.1.80	Bacillus
AM100_PB1_HT_1D_2A	complete	3.2.1.80|1.1.1.14|1.1.1.21	no	3.2.1.80	Staphylococcus
AM100_PB1_LT_1D_11A	complete	3.2.1.80|1.1.1.14|1.1.1.21	complete	3.2.1.80|5.3.1.5	Erysipelatoclostridium
AM100_PB1_LT_1D_14A	complete	3.2.1.80|1.1.1.14|1.1.1.21|1.1.3.41	no	3.2.1.80	Lactiplantibacillus
AM100_PB1_LT_1D_15A	complete	3.2.1.80|1.1.1.14|1.1.1.21	no	3.2.1.80	Limosilactobacillus
AM100_PB1_LT_1D_16A	complete	3.2.1.80|1.1.1.14|1.1.3.41	no	3.2.1.80	Clostridium
AM100_PB1_LT_1D_17A	complete	3.2.1.80|1.1.1.14|1.1.1.21	no	3.2.1.80	Streptococcus
AM100_PB1_LT_1D_20A	complete	3.2.1.80|1.1.1.14|1.1.1.21	complete	3.2.1.80|5.3.1.5	Phocaeicola
AM100_PB1_LT_1D_21A	complete	3.2.1.80|1.1.1.14|1.1.1.21	complete	3.2.1.80|5.3.1.5	Lactococcus
AM100_PB1_LT_1D_24A	complete	3.2.1.80|1.1.1.14|1.1.1.21	complete	3.2.1.80|5.3.1.5	Bifidobacterium
AM100_PB1_LT_1D_26A	complete	3.2.1.80|1.1.1.14|1.1.1.21	no	3.2.1.80	Streptococcus
AM100_PB1O_1D_10A	complete	3.2.1.80|1.1.1.14|1.1.1.21|1.1.3.41	complete	3.2.1.80|5.3.1.5	Escherichia
AM100_PB1O_1D_16A	complete	3.2.1.80|1.1.1.14|1.1.1.21|1.1.3.41	complete	3.2.1.80|5.3.1.5	Lacticaseibacillus
AM100_PB1O_1D_1A	complete	3.2.1.80|1.1.1.14|1.1.1.21	no	3.2.1.80	Streptococcus
AM100_PB1O_1D_2A	complete	3.2.1.80|1.1.1.14|1.1.1.21|1.1.3.41	no	3.2.1.80	Lactiplantibacillus
AM100_PB1O_LT_1D_2A	complete	3.2.1.80|1.1.1.14|1.1.1.21	no	3.2.1.80	Lactococcus
AM100_PBBO_1D_13A	complete	3.2.1.80|1.1.1.14|1.1.1.21	no	3.2.1.80	Lactococcus
AM100_PBO_1D_8A	complete	3.2.1.80|1.1.1.14|1.1.1.21	no	3.2.1.80	Enterococcus
AM100_PBO_1D_8	complete	3.2.1.80|1.1.1.14|1.1.1.21	no	3.2.1.80	Enterococcus
AM100_PBTO_1D_1A	complete	3.2.1.80|1.1.1.14|1.1.1.21|1.1.3.41	complete	3.2.1.80|5.3.1.5	Escherichia
AM100_PB_TSB_19	complete	3.2.1.80|1.1.1.14|1.1.1.21	complete	3.2.1.80|5.3.1.5	Phocaeicola
AM100_PB_TSB_25	complete	3.2.1.80|1.1.1.14|1.1.1.21	complete	3.2.1.80|5.3.1.5	Bacteroides
AM100_PB_TSB_27	complete	3.2.1.80|1.1.1.14|1.1.1.21	complete	3.2.1.80|5.3.1.5	Bacteroides
AM100_PB_TSB_3	complete	3.2.1.80|1.1.1.14|1.1.1.21	complete	3.2.1.80|5.3.1.5	Bacteroides
AM100_PM_1D_4A	complete	3.2.1.80|1.1.1.14|1.1.1.21	complete	3.2.1.80|5.3.1.5	Enterococcus
AM100_PM_1D_5A	complete	3.2.1.80|1.1.1.14|1.1.1.21	complete	3.2.1.80|5.3.1.5	Citrobacter
AM100_PMB_1D_3A	complete	3.2.1.80|1.1.1.14|1.1.1.21	complete	3.2.1.80|5.3.1.5	Enterococcus
AM100_PMBO_1D_21A	complete	3.2.1.80|1.1.1.14|1.1.1.21|1.1.3.41	complete	3.2.1.80|5.3.1.5	Klebsiella
AM100_PMO_1D_13A	complete	3.2.1.80|1.1.1.14|1.1.1.21	no	3.2.1.80	Streptococcus
AM100_PMO_1D_9A	complete	3.2.1.80|1.1.1.14|1.1.1.21|1.1.3.41	complete	3.2.1.80|5.3.1.5	Klebsiella
AM100_PPH10_1D_1	complete	3.2.1.80|1.1.1.14|1.1.1.21|1.1.3.41	complete	3.2.1.80|5.3.1.5	Escherichia
AM100_PTO_1D_15A	complete	3.2.1.80|1.1.1.14|1.1.1.21|1.1.3.41	no	3.2.1.80	Bacillus
AM10-11	complete	3.2.1.80|1.1.1.14|1.1.1.21	no	3.2.1.80	Collinsella
AM10-13A	complete	3.2.1.80|1.1.1.14|1.1.1.21	complete	3.2.1.80|5.3.1.5	Phocaeicola
AM10-15B	complete	3.2.1.80|1.1.1.14|1.1.1.21	complete	3.2.1.80|5.3.1.5	Bifidobacterium
AM10-16A	complete	3.2.1.80|1.1.1.14|1.1.1.21	complete	3.2.1.80|5.3.1.5	Bifidobacterium
AM10-18	complete	3.2.1.80|1.1.1.14|1.1.1.21	complete	3.2.1.80|5.3.1.5	Longicatena
AM10-1A	complete	3.2.1.80|1.1.1.14|1.1.1.21	no	3.2.1.80	Ruminococcus
AM10-20	complete	3.2.1.80|1.1.1.14|1.1.1.21	complete	3.2.1.80|5.3.1.5	Erysipelotrichaceae gen.
AM10-21B	complete	3.2.1.80|1.1.1.14|1.1.1.21	complete	3.2.1.80|5.3.1.5	Bacteroides
AM10-24	complete	3.2.1.80|1.1.1.14|1.1.1.21	complete	3.2.1.80|5.3.1.5	Bifidobacterium
AM10-26	complete	3.2.1.80|1.1.1.14|1.1.1.21	no	3.2.1.80	Collinsella
AM10-27	complete	3.2.1.80|1.1.1.14|1.1.1.21	no	3.2.1.80	Collinsella
AM10-2	complete	3.2.1.80|1.1.1.14|1.1.1.21	complete	3.2.1.80|5.3.1.5	Bifidobacterium
AM10-31	complete	3.2.1.80|1.1.1.14|1.1.1.21	no	3.2.1.80	Lachnospiraceae gen.
AM10-32	complete	3.2.1.80|1.1.1.14|1.1.1.21	no	3.2.1.80	Collinsella
AM10-38	complete	3.2.1.80|1.1.1.14|1.1.1.21|1.1.3.41	complete	3.2.1.80|5.3.1.5	Anaerostipes
AM10-3A	complete	3.2.1.80|1.1.1.14|1.1.1.21|1.1.3.41	no	3.2.1.80	Copromonas
AM10-47	complete	3.2.1.80|1.1.1.14|1.1.1.21	no	3.2.1.80	Blautia
AM10-48	complete	3.2.1.80|1.1.1.14|1.1.1.21	no	3.2.1.80	Collinsella
AM10-54	complete	3.2.1.80|1.1.1.14|1.1.1.21	complete	3.2.1.80|5.3.1.5	Bacteroides
AM10C-02pH9A	complete	3.2.1.80|1.1.1.14|1.1.1.21	complete	3.2.1.80|5.3.1.5	Massilioclostridium
AM10C-15pH9TA	complete	3.2.1.80|1.1.1.14|1.1.1.21|1.1.3.41	complete	3.2.1.80|5.3.1.5	Clostridium
AM11-10	complete	3.2.1.80|1.1.1.14|1.1.1.21	complete	3.2.1.80|5.3.1.5	Bifidobacterium
AM11-12B	complete	3.2.1.80|1.1.1.14|1.1.1.21	no	3.2.1.80	Dorea
AM11-2	complete	3.2.1.80|1.1.1.14|1.1.1.21	complete	3.2.1.80|5.3.1.5	Bifidobacterium
AM11-30B	complete	3.2.1.80|1.1.1.14|1.1.1.21	complete	3.2.1.80|5.3.1.5	Bariatricus
AM11-35B	complete	3.2.1.80|1.1.1.14|1.1.1.21	complete	3.2.1.80|5.3.1.5	Phocaeicola
AM11-39	complete	3.2.1.80|1.1.1.14|1.1.1.21|1.1.3.41	complete	3.2.1.80|5.3.1.5	Duodenibacillus
AM11-49	complete	3.2.1.80|1.1.1.14|1.1.1.21	complete	3.2.1.80|5.3.1.5	Lactococcus
AM11-5	complete	3.2.1.80|1.1.1.14|1.1.1.21	complete	3.2.1.80|5.3.1.5	Bifidobacterium
AM12-10	complete	3.2.1.80|1.1.1.14|1.1.1.21	no	3.2.1.80	Bifidobacterium
AM12-15	complete	3.2.1.80|1.1.1.14|1.1.1.21|1.1.3.41	complete	3.2.1.80|5.3.1.5	Escherichia
AM12-16	complete	3.2.1.80|1.1.1.14|1.1.1.21	complete	3.2.1.80|5.3.1.5	Bifidobacterium
AM12-1	complete	3.2.1.80|1.1.1.14|1.1.1.21	complete	3.2.1.80|5.3.1.5	Collinsella
AM12-20	complete	3.2.1.80|1.1.1.14|1.1.1.21	complete	3.2.1.80|5.3.1.5	Bifidobacterium
AM12-30	complete	3.2.1.80|1.1.1.14|1.1.1.21|1.1.3.41	complete	3.2.1.80|5.3.1.5	Escherichia
AM12-48	complete	3.2.1.80|1.1.1.14|1.1.1.21	no	3.2.1.80	Blautia
AM12-54	complete	3.2.1.80|1.1.1.14|1.1.1.21	no	3.2.1.80	Ruminococcus
AM12-57B	complete	3.2.1.80|1.1.1.14|1.1.1.21|1.1.3.41	complete	3.2.1.80|5.3.1.5	Bacillus
AM12-58A	complete	3.2.1.80|1.1.1.14|1.1.1.21	no	3.2.1.80	Ligilactobacillus
AM12-59	complete	3.2.1.80|1.1.1.14|1.1.1.21	complete	3.2.1.80|5.3.1.5	Bifidobacterium
AM12-9	complete	3.2.1.80|1.1.1.14|1.1.1.21	no	3.2.1.80	Bifidobacterium
AM13-10	complete	3.2.1.80|1.1.1.14|1.1.1.21	complete	3.2.1.80|5.3.1.5	Phocaeicola
AM13-11	complete	3.2.1.80|1.1.1.14|1.1.1.21	complete	3.2.1.80|5.3.1.5	Bifidobacterium
AM13-18	complete	3.2.1.80|1.1.1.14|1.1.1.21	complete	3.2.1.80|5.3.1.5	Bacteroides
AM13-1	complete	3.2.1.80|1.1.1.14|1.1.1.21	no	3.2.1.80	Lactobacillus
AM13-21	complete	3.2.1.80|1.1.1.14|1.1.1.21	complete	3.2.1.80|5.3.1.5	Phocaeicola
AM13-2	complete	3.2.1.80|1.1.1.14|1.1.1.21	complete	3.2.1.80|5.3.1.5	Bifidobacterium
AM13-34	complete	3.2.1.80|1.1.1.14|1.1.1.21	complete	3.2.1.80|5.3.1.5	Collinsella
AM13-35	complete	3.2.1.80|1.1.1.14|1.1.1.21	no	3.2.1.80	Lachnospiraceae gen.
AM13-39	complete	3.2.1.80|1.1.1.14|1.1.1.21	complete	3.2.1.80|5.3.1.5	Ruminococcus
AM13-8	complete	3.2.1.80|1.1.1.14|1.1.1.21	complete	3.2.1.80|5.3.1.5	Bifidobacterium
AM13-9	complete	3.2.1.80|1.1.1.14|1.1.1.21	no	3.2.1.80	Lactococcus
AM14-12	complete	3.2.1.80|1.1.1.14|1.1.1.21	complete	3.2.1.80|5.3.1.5	Bacteroides
AM14-15	complete	3.2.1.80|1.1.1.14|1.1.1.21	complete	3.2.1.80|5.3.1.5	Parabacteroides
AM14-16	complete	3.2.1.80|1.1.1.14|1.1.1.21|1.1.3.41	no	3.2.1.80	Coprococcus
AM14-19	complete	3.2.1.80|1.1.1.14|1.1.1.21	no	3.2.1.80	Lachnospira
AM14-1	complete	3.2.1.80|1.1.1.14|1.1.1.21	complete	3.2.1.80|5.3.1.5	Bacteroides
AM14-26	complete	3.2.1.80|1.1.1.14|1.1.1.21	complete	3.2.1.80|5.3.1.5	Bacteroides
AM14-27	complete	3.2.1.80|1.1.1.14|1.1.1.21	complete	3.2.1.80|5.3.1.5	Phocaeicola
AM14-28	complete	3.2.1.80|1.1.1.14|1.1.1.21	complete	3.2.1.80|5.3.1.5	Collinsella
AM14-35	complete	3.2.1.80|1.1.1.14|1.1.1.21	complete	3.2.1.80|5.3.1.5	Bacteroides
AM14-37	complete	3.2.1.80|1.1.1.14|1.1.1.21	complete	3.2.1.80|5.3.1.5	Bifidobacterium
AM14-40	complete	3.2.1.80|1.1.1.14|1.1.1.21	complete	3.2.1.80|5.3.1.5	Bacteroides
AM14-42	complete	3.2.1.80|1.1.1.14|1.1.1.21	complete	3.2.1.80|5.3.1.5	Sellimonas
AM14-8	complete	3.2.1.80|1.1.1.14|1.1.1.21	complete	3.2.1.80|5.3.1.5	Butyricimonas
AM15-10	complete	3.2.1.80|1.1.1.14|1.1.1.21	complete	3.2.1.80|5.3.1.5	Bacteroides
AM15-12	complete	3.2.1.80|1.1.1.14|1.1.1.21	complete	3.2.1.80|5.3.1.5	Bacteroides
AM15-13	complete	3.2.1.80|1.1.1.14|1.1.1.21	complete	3.2.1.80|5.3.1.5	Parabacteroides
AM15-15	complete	3.2.1.80|1.1.1.14|1.1.1.21	complete	3.2.1.80|5.3.1.5	Bacteroides
AM15-16	complete	3.2.1.80|1.1.1.14|1.1.1.21	complete	3.2.1.80|5.3.1.5	Bacteroides
AM15-2	complete	3.2.1.80|1.1.1.14|1.1.1.21	complete	3.2.1.80|5.3.1.5	Collinsella
AM15-3	complete	3.2.1.80|1.1.1.14|1.1.1.21	complete	3.2.1.80|5.3.1.5	Bifidobacterium
AM16-11	complete	3.2.1.80|1.1.1.14|1.1.1.21|1.1.3.41	no	3.2.1.80	Agathobacter
AM16-13	complete	3.2.1.80|1.1.1.14|1.1.1.21	complete	3.2.1.80|5.3.1.5	Bacteroides
AM16-14	complete	3.2.1.80|1.1.1.14|1.1.1.21	complete	3.2.1.80|5.3.1.5	Butyricimonas
AM16-15	complete	3.2.1.80|1.1.1.14|1.1.1.21	no	3.2.1.80	Phocaeicola
AM16-16A	complete	3.2.1.80|1.1.1.14|1.1.1.21	complete	3.2.1.80|5.3.1.5	Bacteroides
AM16-16B	complete	3.2.1.80|1.1.1.14|1.1.1.21|1.1.3.41	no	3.2.1.80	Oliverpabstia
AM16-19	complete	3.2.1.80|1.1.1.14|1.1.1.21|1.1.3.41	no	3.2.1.80	Senegalimassilia
AM16-21	complete	3.2.1.80|1.1.1.14|1.1.1.21	no	3.2.1.80	Collinsella
AM16-23	complete	3.2.1.80|1.1.1.14|1.1.1.21|1.1.3.41	no	3.2.1.80	Copromonas
AM16-24	complete	3.2.1.80|1.1.1.14|1.1.1.21	complete	3.2.1.80|5.3.1.5	Bacteroides
AM16-25	complete	3.2.1.80|1.1.1.14|1.1.1.21	no	3.2.1.80	Lachnospiraceae gen.
AM16-28	complete	3.2.1.80|1.1.1.14|1.1.1.21|1.1.3.41	complete	3.2.1.80|5.3.1.5	Enterobacter
AM16-2	complete	3.2.1.80|1.1.1.14|1.1.1.21	complete	3.2.1.80|5.3.1.5	Bifidobacterium
AM16-33	complete	3.2.1.80|1.1.1.14|1.1.1.21	no	3.2.1.80	Butyricimonas
AM16-34	complete	3.2.1.80|1.1.1.14|1.1.1.21	no	3.2.1.80	Mediterraneibacter
AM16-37	complete	3.2.1.80|1.1.1.14|1.1.1.21	no	3.2.1.80	Phocaeicola
AM16-3	complete	3.2.1.80|1.1.1.14|1.1.1.21	complete	3.2.1.80|5.3.1.5	Bacteroides
AM16-40	complete	3.2.1.80|1.1.1.14|1.1.1.21	no	3.2.1.80	Phocaeicola
AM16-43	complete	3.2.1.80|1.1.1.14|1.1.1.21	no	3.2.1.80	Alistipes
AM16-49B	complete	3.2.1.80|1.1.1.14|1.1.1.21	complete	3.2.1.80|5.3.1.5	Bacteroides
AM16-4	complete	3.2.1.80|1.1.1.14|1.1.1.21	complete	3.2.1.80|5.3.1.5	Parabacteroides
AM16-50	complete	3.2.1.80|1.1.1.14|1.1.1.21|1.1.3.41	complete	3.2.1.80|5.3.1.5	Parabacteroides
AM16-54	complete	3.2.1.80|1.1.1.14|1.1.1.21	no	3.2.1.80	Prevotella
AM16-6	complete	3.2.1.80|1.1.1.14|1.1.1.21	complete	3.2.1.80|5.3.1.5	Phocaeicola
AM16-9	complete	3.2.1.80|1.1.1.14|1.1.1.21	complete	3.2.1.80|5.3.1.5	Ruthenibacterium
AM17-17	complete	3.2.1.80|1.1.1.14|1.1.1.21|1.1.3.41	no	3.2.1.80	Vagococcus
AM17-18	complete	3.2.1.80|1.1.1.14|1.1.1.21	complete	3.2.1.80|5.3.1.5	Enterobacter
AM17-19	complete	3.2.1.80|1.1.1.14|1.1.1.21	complete	3.2.1.80|5.3.1.5	Bacteroides
AM17-1	complete	3.2.1.80|1.1.1.14|1.1.1.21	complete	3.2.1.80|5.3.1.5	Collinsella
AM17-25A	complete	3.2.1.80|1.1.1.14|1.1.1.21	complete	3.2.1.80|5.3.1.5	Enterococcus
AM17-27	complete	3.2.1.80|1.1.1.14|1.1.1.21|1.1.3.41	complete	3.2.1.80|5.3.1.5	Klebsiella
AM17-30	complete	3.2.1.80|1.1.1.14|1.1.1.21	complete	3.2.1.80|5.3.1.5	Phocaeicola
AM17-31	complete	3.2.1.80|1.1.1.14|1.1.1.21	complete	3.2.1.80|5.3.1.5	Enterococcus
AM17-32	complete	3.2.1.80|1.1.1.14|1.1.1.21	complete	3.2.1.80|5.3.1.5	Citrobacter
AM17-34	complete	3.2.1.80|1.1.1.14|1.1.1.21	no	3.2.1.80	Faecalibacillus
AM17-36	complete	3.2.1.80|1.1.1.14|1.1.1.21	complete	3.2.1.80|5.3.1.5	Citrobacter
AM17-37	complete	3.2.1.80|1.1.1.14|1.1.1.21	complete	3.2.1.80|5.3.1.5	Citrobacter
AM17-40	complete	3.2.1.80|1.1.1.14|1.1.1.21	no	3.2.1.80	Staphylococcus
AM17-44	complete	3.2.1.80|1.1.1.14|1.1.1.21	complete	3.2.1.80|5.3.1.5	Phocaeicola
AM17-47	complete	3.2.1.80|1.1.1.14|1.1.1.21	complete	3.2.1.80|5.3.1.5	Parabacteroides
AM17-48	complete	3.2.1.80|1.1.1.14|1.1.1.21	complete	3.2.1.80|5.3.1.5	Bacteroides
AM17-51	complete	3.2.1.80|1.1.1.14|1.1.1.21	no	3.2.1.80	Ruminococcus
AM17-52	complete	3.2.1.80|1.1.1.14|1.1.1.21	complete	3.2.1.80|5.3.1.5	Bifidobacterium
AM17-60	complete	3.2.1.80|1.1.1.14|1.1.1.21	no	3.2.1.80	Amedibacterium
AM17-61	complete	3.2.1.80|1.1.1.14|1.1.1.21|1.1.3.41	complete	3.2.1.80|5.3.1.5	Enterobacter
AM18-10	complete	3.2.1.80|1.1.1.14|1.1.1.21	complete	3.2.1.80|5.3.1.5	Collinsella
AM18-10LB-B	complete	3.2.1.80|1.1.1.14|1.1.1.21	no	3.2.1.80	Amedibacterium
AM18-11AC	complete	3.2.1.80|1.1.1.14|1.1.1.21	complete	3.2.1.80|5.3.1.5	Bacteroides
AM18-11	complete	3.2.1.80|1.1.1.14|1.1.1.21	complete	3.2.1.80|5.3.1.5	Bifidobacterium
AM18-12AC	complete	3.2.1.80|1.1.1.14|1.1.1.21	complete	3.2.1.80|5.3.1.5	Bifidobacterium
AM18-12LB	complete	3.2.1.80|1.1.1.14|1.1.1.21	complete	3.2.1.80|5.3.1.5	Parabacteroides
AM18-13	complete	3.2.1.80|1.1.1.14|1.1.1.21	no	3.2.1.80	Lactobacillus
AM18-14LB	complete	3.2.1.80|1.1.1.14|1.1.1.21	complete	3.2.1.80|5.3.1.5	Bacteroides
AM18-15AC	complete	3.2.1.80|1.1.1.14|1.1.1.21	no	3.2.1.80	Staphylococcus
AM18-15	complete	3.2.1.80|1.1.1.14|1.1.1.21	no	3.2.1.80	Blautia
AM18-17	complete	3.2.1.80|1.1.1.14|1.1.1.21	complete	3.2.1.80|5.3.1.5	Bacteroides
AM18-1	complete	3.2.1.80|1.1.1.14|1.1.1.21	complete	3.2.1.80|5.3.1.5	Bifidobacterium
AM18-1LB	complete	3.2.1.80|1.1.1.14|1.1.1.21	complete	3.2.1.80|5.3.1.5	Bacteroides
AM18-26	complete	3.2.1.80|1.1.1.14|1.1.1.21	no	3.2.1.80	Amedibacterium
AM18-29	complete	3.2.1.80|1.1.1.14|1.1.1.21	complete	3.2.1.80|5.3.1.5	Bifidobacterium
AM18-2AC	complete	3.2.1.80|1.1.1.14|1.1.1.21	no	3.2.1.80	Blautia
AM18-3AC	complete	3.2.1.80|1.1.1.14|1.1.1.21	no	3.2.1.80	Lachnoclostridium
AM18-3	complete	3.2.1.80|1.1.1.14|1.1.1.21	complete	3.2.1.80|5.3.1.5	Bifidobacterium
AM18-3H	complete	3.2.1.80|1.1.1.14|1.1.1.21|1.1.3.41	complete	3.2.1.80|5.3.1.5	Klebsiella
AM18-41	complete	3.2.1.80|1.1.1.14|1.1.1.21	no	3.2.1.80	Amedibacterium
AM18-42	complete	3.2.1.80|1.1.1.14|1.1.1.21	complete	3.2.1.80|5.3.1.5	Bifidobacterium
AM18-44	complete	3.2.1.80|1.1.1.14|1.1.1.21	no	3.2.1.80	Blautia
AM18-4HA	complete	3.2.1.80|1.1.1.14|1.1.1.21|1.1.3.41	complete	3.2.1.80|5.3.1.5	Escherichia
AM18-4LB-d2	complete	3.2.1.80|1.1.1.14|1.1.1.21	no	3.2.1.80	Faecalibacillus
AM18-55	complete	3.2.1.80|1.1.1.14|1.1.1.21|1.1.3.41	no	3.2.1.80	Clostridium
AM18-55-r	complete	3.2.1.80|1.1.1.14|1.1.1.21|1.1.3.41	no	3.2.1.80	Clostridium
AM18-64	complete	3.2.1.80|1.1.1.14|1.1.1.21	complete	3.2.1.80|5.3.1.5	Bifidobacterium
AM18-6	complete	3.2.1.80|1.1.1.14|1.1.1.21	complete	3.2.1.80|5.3.1.5	Bacteroides
AM18-6H	complete	3.2.1.80|1.1.1.14|1.1.1.21|1.1.3.41	complete	3.2.1.80|5.3.1.5	Klebsiella
AM18-7	complete	3.2.1.80|1.1.1.14|1.1.1.21	no	3.2.1.80	Amedibacterium
AM18-8-1	complete	3.2.1.80|1.1.1.14|1.1.1.21|1.1.3.41	no	3.2.1.80	Mesosutterella
AM18-9-6.0-r	complete	3.2.1.80|1.1.1.14|1.1.1.21|1.1.3.41	no	3.2.1.80	Parasutterella
AM18-9	complete	3.2.1.80|1.1.1.14|1.1.1.21	complete	3.2.1.80|5.3.1.5	Phocaeicola
AM19-19	complete	3.2.1.80|1.1.1.14|1.1.1.21	complete	3.2.1.80|5.3.1.5	Bifidobacterium
AM19-1	complete	3.2.1.80|1.1.1.14|1.1.1.21	complete	3.2.1.80|5.3.1.5	Bifidobacterium
AM19-42	complete	3.2.1.80|1.1.1.14|1.1.1.21	complete	3.2.1.80|5.3.1.5	Bacteroides
AM20-13A	complete	3.2.1.80|1.1.1.14|1.1.1.21	complete	3.2.1.80|5.3.1.5	Bifidobacterium
AM20-15AC	complete	3.2.1.80|1.1.1.14|1.1.1.21	complete	3.2.1.80|5.3.1.5	Collinsella
AM20-19AC	complete	3.2.1.80|1.1.1.14|1.1.1.21	complete	3.2.1.80|5.3.1.5	Bifidobacterium
AM20-1	complete	3.2.1.80|1.1.1.14|1.1.1.21	complete	3.2.1.80|5.3.1.5	Bifidobacterium
AM20-24AC	complete	3.2.1.80|1.1.1.14|1.1.1.21	complete	3.2.1.80|5.3.1.5	Collinsella
AM20-24	complete	3.2.1.80|1.1.1.14|1.1.1.21|1.1.3.41	no	3.2.1.80	Cutibacterium
AM20-2LB	complete	3.2.1.80|1.1.1.14|1.1.1.21|1.1.3.41	complete	3.2.1.80|5.3.1.5	Klebsiella
AM20-38	complete	3.2.1.80|1.1.1.14|1.1.1.21|1.1.3.41	complete	3.2.1.80|5.3.1.5	Escherichia
AM20-39	complete	3.2.1.80|1.1.1.14|1.1.1.21	complete	3.2.1.80|5.3.1.5	Bifidobacterium
AM20-3	complete	3.2.1.80|1.1.1.14|1.1.1.21	complete	3.2.1.80|5.3.1.5	Bifidobacterium
AM20-6ACA	complete	3.2.1.80|1.1.1.14|1.1.1.21	complete	3.2.1.80|5.3.1.5	Bifidobacterium
AM20-6	complete	3.2.1.80|1.1.1.14|1.1.1.21	complete	3.2.1.80|5.3.1.5	Bifidobacterium
AM20-8LB	complete	3.2.1.80|1.1.1.14|1.1.1.21	complete	3.2.1.80|5.3.1.5	Bifidobacterium
AM20-9-6.0	complete	3.2.1.80|1.1.1.14|1.1.1.21	complete	3.2.1.80|5.3.1.5	Bifidobacterium
AM21-13LB	complete	3.2.1.80|1.1.1.14|1.1.1.21	complete	3.2.1.80|5.3.1.5	Hungatella
AM21-14	complete	3.2.1.80|1.1.1.14|1.1.1.21	complete	3.2.1.80|5.3.1.5	Phocaeicola
AM21-15LB	complete	3.2.1.80|1.1.1.14|1.1.1.21	no	3.2.1.80	Sellimonas
AM21-16	complete	3.2.1.80|1.1.1.14|1.1.1.21|1.1.3.41	complete	3.2.1.80|5.3.1.5	Anaerostipes
AM21-17	complete	3.2.1.80|1.1.1.14|1.1.1.21	no	3.2.1.80	Erysipelatoclostridium
AM21-18	complete	3.2.1.80|1.1.1.14|1.1.1.21	no	3.2.1.80	Ruminococcus
AM21-19	complete	3.2.1.80|1.1.1.14|1.1.1.21	complete	3.2.1.80|5.3.1.5	Streptococcus
AM21-20	complete	3.2.1.80|1.1.1.14|1.1.1.21	complete	3.2.1.80|5.3.1.5	Bifidobacterium
AM21-21	complete	3.2.1.80|1.1.1.14|1.1.1.21|1.1.3.41	complete	3.2.1.80|5.3.1.5	Anaerostipes
AM21-29	complete	3.2.1.80|1.1.1.14|1.1.1.21|1.1.3.41	no	3.2.1.80	Fusobacterium
AM21-3LB	complete	3.2.1.80|1.1.1.14|1.1.1.21|1.1.3.41	no	3.2.1.80	Clostridium
AM21-40	complete	3.2.1.80|1.1.1.14|1.1.1.21	complete	3.2.1.80|5.3.1.5	Bacteroides
AM21-41	complete	3.2.1.80|1.1.1.14|1.1.1.21	no	3.2.1.80	Ruminococcus
AM21-42	complete	3.2.1.80|1.1.1.14|1.1.1.21	complete	3.2.1.80|5.3.1.5	Phocaeicola
AM22-11AC	complete	3.2.1.80|1.1.1.14|1.1.1.21|1.1.3.41	complete	3.2.1.80|5.3.1.5	Enterocloster
AM22-12AC-r	complete	3.2.1.80|1.1.1.14|1.1.1.21	complete	3.2.1.80|5.3.1.5	Collinsella
AM22-12LB	complete	3.2.1.80|1.1.1.14|1.1.1.21	complete	3.2.1.80|5.3.1.5	Bariatricus
AM22-13AC	complete	3.2.1.80|1.1.1.14|1.1.1.21	no	3.2.1.80	Dorea
AM22-13	complete	3.2.1.80|1.1.1.14|1.1.1.21	no	3.2.1.80	Blautia
AM22-13LB	complete	3.2.1.80|1.1.1.14|1.1.1.21	complete	3.2.1.80|5.3.1.5	Bacteroides
AM22-14AC	complete	3.2.1.80|1.1.1.14|1.1.1.21|1.1.3.41	complete	3.2.1.80|5.3.1.5	Escherichia
AM22-14LB	complete	3.2.1.80|1.1.1.14|1.1.1.21	no	3.2.1.80	Mediterraneibacter
AM22-15AC	complete	3.2.1.80|1.1.1.14|1.1.1.21|1.1.3.41	complete	3.2.1.80|5.3.1.5	Escherichia
AM22-15	complete	3.2.1.80|1.1.1.14|1.1.1.21	no	3.2.1.80	Catenibacterium
AM22-15LB	complete	3.2.1.80|1.1.1.14|1.1.1.21	no	3.2.1.80	Dorea
AM22-16AC	complete	3.2.1.80|1.1.1.14|1.1.1.21|1.1.3.41	no	3.2.1.80	Copromonas
AM22-16	complete	3.2.1.80|1.1.1.14|1.1.1.21	no	3.2.1.80	Mediterraneibacter
AM22-17	complete	3.2.1.80|1.1.1.14|1.1.1.21|1.1.3.41	no	3.2.1.80	Fusobacterium
AM22-19	complete	3.2.1.80|1.1.1.14|1.1.1.21	no	3.2.1.80	Prevotella
AM22-1	complete	3.2.1.80|1.1.1.14|1.1.1.21	no	3.2.1.80	Prevotella
AM22-20AC	complete	3.2.1.80|1.1.1.14|1.1.1.21	complete	3.2.1.80|5.3.1.5	Collinsella
AM22-20	complete	3.2.1.80|1.1.1.14|1.1.1.21	no	3.2.1.80	Prevotella
AM22-21LB	complete	3.2.1.80|1.1.1.14|1.1.1.21	no	3.2.1.80	Roseburia
AM22-22	complete	3.2.1.80|1.1.1.14|1.1.1.21	no	3.2.1.80	Dorea
AM22-22LB	complete	3.2.1.80|1.1.1.14|1.1.1.21|1.1.3.41	no	3.2.1.80	Oliverpabstia
AM22-2	complete	3.2.1.80|1.1.1.14|1.1.1.21	no	3.2.1.80	Prevotella
AM22-3LB	complete	3.2.1.80|1.1.1.14|1.1.1.21	no	3.2.1.80	Phocaeicola
AM22-4	complete	3.2.1.80|1.1.1.14|1.1.1.21|1.1.3.41	no	3.2.1.80	Agathobacter
AM22-6LB	complete	3.2.1.80|1.1.1.14|1.1.1.21	no	3.2.1.80	Catenibacterium
AM22-6-r	complete	3.2.1.80|1.1.1.14|1.1.1.21	complete	3.2.1.80|5.3.1.5	Collinsella
AM22-7AC	complete	3.2.1.80|1.1.1.14|1.1.1.21	no	3.2.1.80	Ruminococcus
AM22-7	complete	3.2.1.80|1.1.1.14|1.1.1.21	no	3.2.1.80	Prevotella
AM22-8LB	complete	3.2.1.80|1.1.1.14|1.1.1.21	complete	3.2.1.80|5.3.1.5	Bifidobacterium
AM22-9	complete	3.2.1.80|1.1.1.14|1.1.1.21	complete	3.2.1.80|5.3.1.5	Erysipelotrichaceae gen.
AM22-9LB	complete	3.2.1.80|1.1.1.14|1.1.1.21	no	3.2.1.80	Blautia
AM23-10LB	complete	3.2.1.80|1.1.1.14|1.1.1.21	no	3.2.1.80	Faecalimonas
AM23-11	complete	3.2.1.80|1.1.1.14|1.1.1.21	no	3.2.1.80	Megamonas
AM23-12	complete	3.2.1.80|1.1.1.14|1.1.1.21	complete	3.2.1.80|5.3.1.5	Bacteroides
AM23-13AC	complete	3.2.1.80|1.1.1.14|1.1.1.21	complete	3.2.1.80|5.3.1.5	Fusicatenibacter
AM23-13	complete	3.2.1.80|1.1.1.14|1.1.1.21|1.1.3.41	no	3.2.1.80	Dorea
AM23-14AC	complete	3.2.1.80|1.1.1.14|1.1.1.21|1.1.3.41	complete	3.2.1.80|5.3.1.5	Escherichia
AM23-15AC	complete	3.2.1.80|1.1.1.14|1.1.1.21|1.1.3.41	complete	3.2.1.80|5.3.1.5	Klebsiella
AM23-16LB	complete	3.2.1.80|1.1.1.14|1.1.1.21	no	3.2.1.80	Choladocola
AM23-17	complete	3.2.1.80|1.1.1.14|1.1.1.21	complete	3.2.1.80|5.3.1.5	Collinsella
AM23-17LB	complete	3.2.1.80|1.1.1.14|1.1.1.21	complete	3.2.1.80|5.3.1.5	Bacteroides
AM23-18AC	complete	3.2.1.80|1.1.1.14|1.1.1.21	complete	3.2.1.80|5.3.1.5	Escherichia
AM23-18	complete	3.2.1.80|1.1.1.14|1.1.1.21	complete	3.2.1.80|5.3.1.5	Phocaeicola
AM23-1AC	complete	3.2.1.80|1.1.1.14|1.1.1.21|1.1.3.41	no	3.2.1.80	Blautia
AM23-1	complete	3.2.1.80|1.1.1.14|1.1.1.21|1.1.3.41	no	3.2.1.80	Blautia
AM23-1LB	complete	3.2.1.80|1.1.1.14|1.1.1.21	no	3.2.1.80	Blautia
AM23-20AC	complete	3.2.1.80|1.1.1.14|1.1.1.21	no	3.2.1.80	Prevotella
AM23-20	complete	3.2.1.80|1.1.1.14|1.1.1.21	complete	3.2.1.80|5.3.1.5	Roseburia
AM23-21AC	complete	3.2.1.80|1.1.1.14|1.1.1.21|1.1.3.41	complete	3.2.1.80|5.3.1.5	Ruthenibacterium
AM23-22	complete	3.2.1.80|1.1.1.14|1.1.1.21	complete	3.2.1.80|5.3.1.5	Eubacterium
AM23-23AC	complete	3.2.1.80|1.1.1.14|1.1.1.21	no	3.2.1.80	Roseburia
AM23-23	complete	3.2.1.80|1.1.1.14|1.1.1.21	complete	3.2.1.80|5.3.1.5	Phocaeicola
AM23-2	complete	3.2.1.80|1.1.1.14|1.1.1.21	complete	3.2.1.80|5.3.1.5	Faecalibacillus
AM23-2LB	complete	3.2.1.80|1.1.1.14|1.1.1.21	no	3.2.1.80	Schaedlerella
AM23-3	complete	3.2.1.80|1.1.1.14|1.1.1.21	no	3.2.1.80	Bariatricus
AM23-4	complete	3.2.1.80|1.1.1.14|1.1.1.21|1.1.3.41	no	3.2.1.80	Blautia
AM23-5	complete	3.2.1.80|1.1.1.14|1.1.1.21	no	3.2.1.80	Prevotella
AM23-7LB	complete	3.2.1.80|1.1.1.14|1.1.1.21|1.1.3.41	complete	3.2.1.80|5.3.1.5	Anaerostipes
AM23-8	complete	3.2.1.80|1.1.1.14|1.1.1.21	no	3.2.1.80	Fusicatenibacter
AM23-9LB	complete	3.2.1.80|1.1.1.14|1.1.1.21	complete	3.2.1.80|5.3.1.5	Faecalibacillus
AM24-1	complete	3.2.1.80|1.1.1.14|1.1.1.21	complete	3.2.1.80|5.3.1.5	Collinsella
AM24-4	complete	3.2.1.80|1.1.1.14|1.1.1.21	complete	3.2.1.80|5.3.1.5	Streptococcus
AM25-11LB	complete	3.2.1.80|1.1.1.14|1.1.1.21|1.1.3.41	no	3.2.1.80	Blautia
AM25-13AC	complete	3.2.1.80|1.1.1.14|1.1.1.21	no	3.2.1.80	Mediterraneibacter
AM25-14	complete	3.2.1.80|1.1.1.14|1.1.1.21	complete	3.2.1.80|5.3.1.5	Parabacteroides
AM25-15	complete	3.2.1.80|1.1.1.14|1.1.1.21	no	3.2.1.80	Streptococcus
AM25-15LB	complete	3.2.1.80|1.1.1.14|1.1.1.21	no	3.2.1.80	Faecalimonas
AM25-16	complete	3.2.1.80|1.1.1.14|1.1.1.21	complete	3.2.1.80|5.3.1.5	Bacteroides
AM25-17	complete	3.2.1.80|1.1.1.14|1.1.1.21	no	3.2.1.80	Faecalimonas
AM25-18LB	complete	3.2.1.80|1.1.1.14|1.1.1.21|1.1.3.41	complete	3.2.1.80|5.3.1.5	Fusobacterium
AM25-19	complete	3.2.1.80|1.1.1.14|1.1.1.21	no	3.2.1.80	Ruminococcus
AM25-1	complete	3.2.1.80|1.1.1.14|1.1.1.21|1.1.3.41	complete	3.2.1.80|5.3.1.5	Fusobacterium
AM25-1LB	complete	3.2.1.80|1.1.1.14|1.1.1.21	no	3.2.1.80	Mediterraneibacter
AM25-20AC	complete	3.2.1.80|1.1.1.14|1.1.1.21|1.1.3.41	no	3.2.1.80	Lactiplantibacillus
AM25-21AC	complete	3.2.1.80|1.1.1.14|1.1.1.21	no	3.2.1.80	Mitsuokella
AM25-21	complete	3.2.1.80|1.1.1.14|1.1.1.21	no	3.2.1.80	Ruminococcus
AM25-22	complete	3.2.1.80|1.1.1.14|1.1.1.21|1.1.3.41	no	3.2.1.80	Blautia
AM25-23AC	complete	3.2.1.80|1.1.1.14|1.1.1.21|1.1.3.41	no	3.2.1.80	Copromonas
AM25-23	complete	3.2.1.80|1.1.1.14|1.1.1.21	complete	3.2.1.80|5.3.1.5	Phocaeicola
AM25-24	complete	3.2.1.80|1.1.1.14|1.1.1.21	no	3.2.1.80	Mediterraneibacter
AM25-25	complete	3.2.1.80|1.1.1.14|1.1.1.21|1.1.3.41	no	3.2.1.80	Lactiplantibacillus
AM25-26	complete	3.2.1.80|1.1.1.14|1.1.1.21	complete	3.2.1.80|5.3.1.5	Bifidobacterium
AM25-27	complete	3.2.1.80|1.1.1.14|1.1.1.21|1.1.3.41	complete	3.2.1.80|5.3.1.5	Anaerostipes
AM25-29	complete	3.2.1.80|1.1.1.14|1.1.1.21|1.1.3.41	no	3.2.1.80	Lactiplantibacillus
AM25-2	complete	3.2.1.80|1.1.1.14|1.1.1.21	no	3.2.1.80	Mitsuokella
AM25-30	complete	3.2.1.80|1.1.1.14|1.1.1.21	no	3.2.1.80	Erysipelatoclostridium
AM25-34	complete	3.2.1.80|1.1.1.14|1.1.1.21	no	3.2.1.80	Phocaeicola
AM25-39	complete	3.2.1.80|1.1.1.14|1.1.1.21|1.1.3.41	no	3.2.1.80	Blautia
AM25-3	complete	3.2.1.80|1.1.1.14|1.1.1.21	complete	3.2.1.80|5.3.1.5	Parabacteroides
AM25-40	complete	3.2.1.80|1.1.1.14|1.1.1.21|1.1.3.41	no	3.2.1.80	Blautia
AM25-4LB	complete	3.2.1.80|1.1.1.14|1.1.1.21	no	3.2.1.80	Faecalimonas
AM25-7	complete	3.2.1.80|1.1.1.14|1.1.1.21	no	3.2.1.80	Streptococcus
AM25-8	complete	3.2.1.80|1.1.1.14|1.1.1.21	no	3.2.1.80	Ligilactobacillus
AM25-9	complete	3.2.1.80|1.1.1.14|1.1.1.21|1.1.3.41	complete	3.2.1.80|5.3.1.5	Enterocloster
AM26-10	complete	3.2.1.80|1.1.1.14|1.1.1.21	complete	3.2.1.80|5.3.1.5	Parabacteroides
AM26-11	complete	3.2.1.80|1.1.1.14|1.1.1.21	complete	3.2.1.80|5.3.1.5	Phocaeicola
AM26-12LB	complete	3.2.1.80|1.1.1.14|1.1.1.21|1.1.3.41	no	3.2.1.80	Blautia
AM26-13LB	complete	3.2.1.80|1.1.1.14|1.1.1.21	complete	3.2.1.80|5.3.1.5	Bacteroides
AM26-14LB	complete	3.2.1.80|1.1.1.14|1.1.1.21	complete	3.2.1.80|5.3.1.5	Bifidobacterium
AM26-15LB	complete	3.2.1.80|1.1.1.14|1.1.1.21	complete	3.2.1.80|5.3.1.5	Bifidobacterium
AM26-17LB	complete	3.2.1.80|1.1.1.14|1.1.1.21	complete	3.2.1.80|5.3.1.5	Bacteroides
AM26-18LB	complete	3.2.1.80|1.1.1.14|1.1.1.21	complete	3.2.1.80|5.3.1.5	Bacteroides
AM26-1	complete	3.2.1.80|1.1.1.14|1.1.1.21	complete	3.2.1.80|5.3.1.5	Bacteroides
AM26-1LB	complete	3.2.1.80|1.1.1.14|1.1.1.21|1.1.3.41	complete	3.2.1.80|5.3.1.5	Anaerostipes
AM26-22AC	complete	3.2.1.80|1.1.1.14|1.1.1.21	complete	3.2.1.80|5.3.1.5	Parabacteroides
AM26-26AC	complete	3.2.1.80|1.1.1.14|1.1.1.21	complete	3.2.1.80|5.3.1.5	Bacteroides
AM26-29LB	complete	3.2.1.80|1.1.1.14|1.1.1.21	complete	3.2.1.80|5.3.1.5	Bacteroides
AM26-2AC	complete	3.2.1.80|1.1.1.14|1.1.1.21	complete	3.2.1.80|5.3.1.5	Bacteroides
AM26-2	complete	3.2.1.80|1.1.1.14|1.1.1.21	complete	3.2.1.80|5.3.1.5	Bacteroides
AM26-2LB	complete	3.2.1.80|1.1.1.14|1.1.1.21|1.1.3.41	no	3.2.1.80	Agathobacter
AM26-3	complete	3.2.1.80|1.1.1.14|1.1.1.21	complete	3.2.1.80|5.3.1.5	Bacteroides
AM26-5AC	complete	3.2.1.80|1.1.1.14|1.1.1.21	complete	3.2.1.80|5.3.1.5	Faecalibacillus
AM26-6AC	complete	3.2.1.80|1.1.1.14|1.1.1.21	complete	3.2.1.80|5.3.1.5	Parabacteroides
AM26-6LB	complete	3.2.1.80|1.1.1.14|1.1.1.21	complete	3.2.1.80|5.3.1.5	Bacteroides
AM27-10LB-r	complete	3.2.1.80|1.1.1.14|1.1.1.21	complete	3.2.1.80|5.3.1.5	Faecalibacillus
AM27-11	complete	3.2.1.80|1.1.1.14|1.1.1.21	no	3.2.1.80	Roseburia
AM27-11LB	complete	3.2.1.80|1.1.1.14|1.1.1.21	no	3.2.1.80	Mediterraneibacter
AM27-12LB	complete	3.2.1.80|1.1.1.14|1.1.1.21	no	3.2.1.80	Faecalimonas
AM27-13	complete	3.2.1.80|1.1.1.14|1.1.1.21	complete	3.2.1.80|5.3.1.5	Phocaeicola
AM27-16	complete	3.2.1.80|1.1.1.14|1.1.1.21	no	3.2.1.80	Blautia
AM27-17	complete	3.2.1.80|1.1.1.14|1.1.1.21	complete	3.2.1.80|5.3.1.5	Bacteroides
AM27-18	complete	3.2.1.80|1.1.1.14|1.1.1.21	complete	3.2.1.80|5.3.1.5	Bacteroides
AM27-1LB	complete	3.2.1.80|1.1.1.14|1.1.1.21	complete	3.2.1.80|5.3.1.5	Streptococcus
AM27-20	complete	3.2.1.80|1.1.1.14|1.1.1.21	no	3.2.1.80	Erysipelotrichaceae gen.
AM27-22LB	complete	3.2.1.80|1.1.1.14|1.1.1.21|1.1.3.41	complete	3.2.1.80|5.3.1.5	Weissella
AM27-23	complete	3.2.1.80|1.1.1.14|1.1.1.21	no	3.2.1.80	Streptococcus
AM27-24	complete	3.2.1.80|1.1.1.14|1.1.1.21|1.1.3.41	complete	3.2.1.80|5.3.1.5	Weissella
AM27-24LB	complete	3.2.1.80|1.1.1.14|1.1.1.21|1.1.3.41	no	3.2.1.80	Blautia
AM27-27	complete	3.2.1.80|1.1.1.14|1.1.1.21	no	3.2.1.80	Mediterraneibacter
AM27-28	complete	3.2.1.80|1.1.1.14|1.1.1.21|1.1.3.41	complete	3.2.1.80|5.3.1.5	Clostridium
AM27-28LB	complete	3.2.1.80|1.1.1.14|1.1.1.21|1.1.3.41	complete	3.2.1.80|5.3.1.5	Enterocloster
AM27-29LB	complete	3.2.1.80|1.1.1.14|1.1.1.21	no	3.2.1.80	Erysipelotrichaceae gen.
AM27-2	complete	3.2.1.80|1.1.1.14|1.1.1.21	complete	3.2.1.80|5.3.1.5	Bacteroides
AM27-31LB	complete	3.2.1.80|1.1.1.14|1.1.1.21	no	3.2.1.80	Butyribacter
AM27-32	complete	3.2.1.80|1.1.1.14|1.1.1.21	no	3.2.1.80	Ruminococcus
AM27-32LB	complete	3.2.1.80|1.1.1.14|1.1.1.21	no	3.2.1.80	Blautia
AM27-34	complete	3.2.1.80|1.1.1.14|1.1.1.21	no	3.2.1.80	Blautia
AM27-36	complete	3.2.1.80|1.1.1.14|1.1.3.41	complete	3.2.1.80|5.3.1.5	Agathobaculum
AM27-36LB	complete	3.2.1.80|1.1.1.14|1.1.1.21	no	3.2.1.80	Choladocola
AM27-3	complete	3.2.1.80|1.1.1.14|1.1.1.21	complete	3.2.1.80|5.3.1.5	Phocaeicola
AM27-42	complete	3.2.1.80|1.1.1.14|1.1.1.21	complete	3.2.1.80|5.3.1.5	Parabacteroides
AM27-45	complete	3.2.1.80|1.1.1.14|1.1.1.21	no	3.2.1.80	Streptococcus
AM27-46	complete	3.2.1.80|1.1.1.14|1.1.1.21	complete	3.2.1.80|5.3.1.5	Bacteroides
AM27-4	complete	3.2.1.80|1.1.1.14|1.1.1.21	no	3.2.1.80	Streptococcus
AM27-6AC	complete	3.2.1.80|1.1.1.14|1.1.1.21	no	3.2.1.80	Erysipelotrichaceae gen.
AM27-9LB	complete	3.2.1.80|1.1.1.14|1.1.1.21	no	3.2.1.80	Mediterraneibacter
AM28-10	complete	3.2.1.80|1.1.1.14|1.1.1.21	complete	3.2.1.80|5.3.1.5	Fusicatenibacter
AM28-11	complete	3.2.1.80|1.1.1.14|1.1.1.21	complete	3.2.1.80|5.3.1.5	Bacteroides
AM28-11LB	complete	3.2.1.80|1.1.1.14|1.1.1.21	no	3.2.1.80	Collinsella
AM28-13AC	complete	3.2.1.80|1.1.1.14|1.1.1.21	complete	3.2.1.80|5.3.1.5	Bifidobacterium
AM28-13	complete	3.2.1.80|1.1.1.14|1.1.1.21	complete	3.2.1.80|5.3.1.5	Ruminococcus
AM28-14AC	complete	3.2.1.80|1.1.1.14|1.1.1.21|1.1.3.41	complete	3.2.1.80|5.3.1.5	Klebsiella
AM28-15	complete	3.2.1.80|1.1.1.14|1.1.1.21	complete	3.2.1.80|5.3.1.5	Bacteroides
AM28-15LB	complete	3.2.1.80|1.1.1.14|1.1.1.21	complete	3.2.1.80|5.3.1.5	Faecalibacillus
AM28-16AC	complete	3.2.1.80|1.1.1.14|1.1.1.21|1.1.3.41	complete	3.2.1.80|5.3.1.5	Escherichia
AM28-1AC	complete	3.2.1.80|1.1.1.14|1.1.1.21	no	3.2.1.80	Enterococcus
AM28-1	complete	3.2.1.80|1.1.1.14|1.1.1.21	complete	3.2.1.80|5.3.1.5	Phocaeicola
AM28-1LB	complete	3.2.1.80|1.1.1.14|1.1.1.21	complete	3.2.1.80|5.3.1.5	Longicatena
AM28-20	complete	3.2.1.80|1.1.1.14|1.1.1.21|1.1.3.41	no	3.2.1.80	Streptococcus
AM28-20LB	complete	3.2.1.80|1.1.1.14|1.1.1.21|1.1.3.41	complete	3.2.1.80|5.3.1.5	Clostridium
AM28-23	complete	3.2.1.80|1.1.1.14|1.1.1.21|1.1.3.41	no	3.2.1.80	Blautia
AM28-23LB	complete	3.2.1.80|1.1.1.14|1.1.1.21	no	3.2.1.80	Pseudobutyricicoccus
AM28-27	complete	3.2.1.80|1.1.1.14|1.1.1.21	complete	3.2.1.80|5.3.1.5	Fusicatenibacter
AM28-28LB	complete	3.2.1.80|1.1.1.14|1.1.1.21	no	3.2.1.80	Ruminococcus
AM28-29	complete	3.2.1.80|1.1.1.14|1.1.1.21	no	3.2.1.80	Holdemanella
AM28-29LB	complete	3.2.1.80|1.1.1.14|1.1.1.21	no	3.2.1.80	Ruminococcus
AM28-36	complete	3.2.1.80|1.1.1.14|1.1.1.21	complete	3.2.1.80|5.3.1.5	Fusicatenibacter
AM28-39	complete	3.2.1.80|1.1.1.14|1.1.1.21|1.1.3.41	no	3.2.1.80	Coprococcus
AM28-41	complete	3.2.1.80|1.1.1.14|1.1.1.21	complete	3.2.1.80|5.3.1.5	Blautia
AM28-44	complete	3.2.1.80|1.1.1.14|1.1.1.21|1.1.3.41	no	3.2.1.80	Cutibacterium
AM28-49	complete	3.2.1.80|1.1.1.14|1.1.1.21	complete	3.2.1.80|5.3.1.5	Bacteroides
AM28-50	complete	3.2.1.80|1.1.1.14|1.1.1.21	no	3.2.1.80	Enterococcus
AM28-6	complete	3.2.1.80|1.1.1.14|1.1.1.21	complete	3.2.1.80|5.3.1.5	Phocaeicola
AM28-7	complete	3.2.1.80|1.1.1.14|1.1.1.21	no	3.2.1.80	Mediterraneibacter
AM28-8LB	complete	3.2.1.80|1.1.1.14|1.1.1.21	complete	3.2.1.80|5.3.1.5	Longicatena
AM29-10AC	complete	3.2.1.80|1.1.1.14|1.1.1.21	complete	3.2.1.80|5.3.1.5	Collinsella
AM29-10	complete	3.2.1.80|1.1.1.14|1.1.1.21|1.1.3.41	no	3.2.1.80	Agathobacter
AM29-10LB	complete	3.2.1.80|1.1.1.14|1.1.1.21	complete	3.2.1.80|5.3.1.5	Mediterraneibacter
AM29-12AC	complete	3.2.1.80|1.1.1.14|1.1.1.21	complete	3.2.1.80|5.3.1.5	Bacteroides
AM29-12LB	complete	3.2.1.80|1.1.1.14|1.1.1.21	no	3.2.1.80	Blautia
AM29-13	complete	3.2.1.80|1.1.1.14|1.1.1.21	complete	3.2.1.80|5.3.1.5	Faecalibacillus
AM29-15	complete	3.2.1.80|1.1.1.14|1.1.1.21	complete	3.2.1.80|5.3.1.5	Erysipelotrichaceae gen.
AM29-17AC	complete	3.2.1.80|1.1.1.14|1.1.1.21	no	3.2.1.80	Mitsuokella
AM29-19LB	complete	3.2.1.80|1.1.1.14|1.1.1.21	complete	3.2.1.80|5.3.1.5	Mediterraneibacter
AM29-1AC	complete	3.2.1.80|1.1.1.14|1.1.1.21	complete	3.2.1.80|5.3.1.5	Bacteroides
AM29-1	complete	3.2.1.80|1.1.1.14|1.1.1.21	complete	3.2.1.80|5.3.1.5	Mediterraneibacter
AM29-1LB	complete	3.2.1.80|1.1.1.14|1.1.1.21	complete	3.2.1.80|5.3.1.5	Mediterraneibacter
AM29-23AC	complete	3.2.1.80|1.1.1.14|1.1.1.21	no	3.2.1.80	Agathobaculum
AM29-25AC	complete	3.2.1.80|1.1.1.14|1.1.1.21	no	3.2.1.80	Blautia
AM29-26	complete	3.2.1.80|1.1.1.14|1.1.1.21	complete	3.2.1.80|5.3.1.5	Blautia
AM29-29	complete	3.2.1.80|1.1.1.14|1.1.1.21	no	3.2.1.80	Fusicatenibacter
AM29-2AC	complete	3.2.1.80|1.1.1.14|1.1.1.21	complete	3.2.1.80|5.3.1.5	Bacteroides
AM29-2	complete	3.2.1.80|1.1.1.14|1.1.1.21	complete	3.2.1.80|5.3.1.5	Phocaeicola
AM29-4LB	complete	3.2.1.80|1.1.1.14|1.1.1.21	complete	3.2.1.80|5.3.1.5	Bacteroides
AM29-5AC	complete	3.2.1.80|1.1.1.14|1.1.1.21	complete	3.2.1.80|5.3.1.5	Mediterraneibacter
AM29-6AC	complete	3.2.1.80|1.1.1.14|1.1.1.21	complete	3.2.1.80|5.3.1.5	Anaerotignum
AM30-13AC	complete	3.2.1.80|1.1.1.14|1.1.1.21|1.1.3.41	no	3.2.1.80	Agathobacter
AM30-13	complete	3.2.1.80|1.1.1.14|1.1.1.21	complete	3.2.1.80|5.3.1.5	Bacteroides
AM30-15AC	complete	3.2.1.80|1.1.1.14|1.1.1.21	no	3.2.1.80	Blautia
AM30-16AC-r	complete	3.2.1.80|1.1.1.14|1.1.1.21	complete	3.2.1.80|5.3.1.5	Faecalibacillus
AM30-16	complete	3.2.1.80|1.1.1.14|1.1.1.21	complete	3.2.1.80|5.3.1.5	Bacteroides
AM30-21	complete	3.2.1.80|1.1.1.14|1.1.1.21|1.1.3.41	complete	3.2.1.80|5.3.1.5	Odoribacter
AM30-24	complete	3.2.1.80|1.1.1.14|1.1.1.21|1.1.3.41	complete	3.2.1.80|5.3.1.5	Copromonas
AM30-26	complete	3.2.1.80|1.1.1.14|1.1.1.21	complete	3.2.1.80|5.3.1.5	Bacteroides
AM30-3LB	complete	3.2.1.80|1.1.1.14|1.1.1.21|1.1.3.41	no	3.2.1.80	Tractidigestivibacter
AM30-40	complete	3.2.1.80|1.1.1.14|1.1.1.21	complete	3.2.1.80|5.3.1.5	Phocaeicola
AM30-44	complete	3.2.1.80|1.1.1.14|1.1.1.21	complete	3.2.1.80|5.3.1.5	Parabacteroides
AM30-47	complete	3.2.1.80|1.1.1.14|1.1.1.21	complete	3.2.1.80|5.3.1.5	Bacteroides
AM30-49	complete	3.2.1.80|1.1.1.14|1.1.1.21	complete	3.2.1.80|5.3.1.5	Bacteroides
AM30-4	complete	3.2.1.80|1.1.1.14|1.1.1.21	complete	3.2.1.80|5.3.1.5	Parabacteroides
AM30-9LB	complete	3.2.1.80|1.1.1.14|1.1.1.21	complete	3.2.1.80|5.3.1.5	Bifidobacterium
AM31-10	complete	3.2.1.80|1.1.1.14|1.1.1.21	complete	3.2.1.80|5.3.1.5	Phocaeicola
AM31-12AC	complete	3.2.1.80|1.1.1.14|1.1.1.21	no	3.2.1.80	Schaedlerella
AM31-13AC	complete	3.2.1.80|1.1.1.14|1.1.1.21	complete	3.2.1.80|5.3.1.5	Bacteroides
AM31-13	complete	3.2.1.80|1.1.1.14|1.1.1.21	complete	3.2.1.80|5.3.1.5	Phocaeicola
AM31-13LB	complete	3.2.1.80|1.1.1.14|1.1.1.21	complete	3.2.1.80|5.3.1.5	Bifidobacterium
AM31-15AC	complete	3.2.1.80|1.1.1.14|1.1.1.21	complete	3.2.1.80|5.3.1.5	Ruminococcus
AM31-16AC	complete	3.2.1.80|1.1.1.14|1.1.1.21	complete	3.2.1.80|5.3.1.5	Bacteroides
AM31-17	complete	3.2.1.80|1.1.1.14|1.1.1.21|1.1.3.41	no	3.2.1.80	Bacillus
AM31-22-C	complete	3.2.1.80|1.1.1.14|1.1.1.21	complete	3.2.1.80|5.3.1.5	Bifidobacterium
AM31-23	complete	3.2.1.80|1.1.1.14|1.1.1.21	complete	3.2.1.80|5.3.1.5	Bacteroides
AM31-29	complete	3.2.1.80|1.1.1.14|1.1.1.21	complete	3.2.1.80|5.3.1.5	Bacteroides
AM31-2AC	complete	3.2.1.80|1.1.1.14|1.1.1.21	complete	3.2.1.80|5.3.1.5	Collinsella
AM31-4	complete	3.2.1.80|1.1.1.14|1.1.1.21	complete	3.2.1.80|5.3.1.5	Bifidobacterium
AM31-7AC	complete	3.2.1.80|1.1.1.14|1.1.1.21|1.1.3.41	no	3.2.1.80	Agathobacter
AM32-10AC	complete	3.2.1.80|1.1.1.14|1.1.1.21|1.1.3.41	no	3.2.1.80	Blautia
AM32-11AC	complete	3.2.1.80|1.1.1.14|1.1.1.21	complete	3.2.1.80|5.3.1.5	Bacteroides
AM32-11LB	complete	3.2.1.80|1.1.1.14|1.1.1.21	complete	3.2.1.80|5.3.1.5	Faecalibacillus
AM32-13AC	complete	3.2.1.80|1.1.1.14|1.1.1.21	no	3.2.1.80	Ruminococcus
AM32-13	complete	3.2.1.80|1.1.1.14|1.1.1.21|1.1.3.41	no	3.2.1.80	Clostridium
AM32-14LB	complete	3.2.1.80|1.1.1.14|1.1.1.21	complete	3.2.1.80|5.3.1.5	Bacteroides
AM32-16LB	complete	3.2.1.80|1.1.1.14|1.1.1.21	complete	3.2.1.80|5.3.1.5	Bacteroides
AM32-17LB	complete	3.2.1.80|1.1.1.14|1.1.1.21	no	3.2.1.80	Blautia
AM32-23AC	complete	3.2.1.80|1.1.1.14|1.1.1.21	complete	3.2.1.80|5.3.1.5	Eubacterium
AM32-23	complete	3.2.1.80|1.1.1.14|1.1.1.21	complete	3.2.1.80|5.3.1.5	Parabacteroides
AM32-26AC	complete	3.2.1.80|1.1.1.14|1.1.1.21	complete	3.2.1.80|5.3.1.5	Phocaeicola
AM32-2AC	complete	3.2.1.80|1.1.1.14|1.1.1.21	no	3.2.1.80	Lachnospira
AM32-2	complete	3.2.1.80|1.1.1.14|1.1.1.21|1.1.3.41	complete	3.2.1.80|5.3.1.5	Enterocloster
AM32-5	complete	3.2.1.80|1.1.1.14|1.1.1.21	no	3.2.1.80	Mitsuokella
AM32-6	complete	3.2.1.80|1.1.1.14|1.1.1.21	complete	3.2.1.80|5.3.1.5	Ruminococcus
AM32-8LB	complete	3.2.1.80|1.1.1.14|1.1.1.21	no	3.2.1.80	Roseburia
AM33-14AC	complete	3.2.1.80|1.1.1.14|1.1.1.21	no	3.2.1.80	Faecalibacterium
AM33-14	complete	3.2.1.80|1.1.1.14|1.1.1.21	complete	3.2.1.80|5.3.1.5	Mediterraneibacter
AM33-1ACA	complete	3.2.1.80|1.1.1.14|1.1.1.21	complete	3.2.1.80|5.3.1.5	Bifidobacterium
AM33-1	complete	3.2.1.80|1.1.1.14|1.1.1.21	complete	3.2.1.80|5.3.1.5	Parabacteroides
AM33-2AC	complete	3.2.1.80|1.1.1.14|1.1.1.21|1.1.3.41	complete	3.2.1.80|5.3.1.5	Lacticaseibacillus
AM33-3BH	complete	3.2.1.80|1.1.1.14|1.1.1.21	no	3.2.1.80	Streptococcus
AM33-3	complete	3.2.1.80|1.1.1.14|1.1.1.21|1.1.3.41	complete	3.2.1.80|5.3.1.5	Ventrimonas
AM33-4A	complete	3.2.1.80|1.1.1.14|1.1.1.21	complete	3.2.1.80|5.3.1.5	Bifidobacterium
AM33-6	complete	3.2.1.80|1.1.1.14|1.1.1.21	complete	3.2.1.80|5.3.1.5	Bifidobacterium
AM33-7A	complete	3.2.1.80|1.1.1.14|1.1.1.21	complete	3.2.1.80|5.3.1.5	Bifidobacterium
AM33-7BH	complete	3.2.1.80|1.1.1.14|1.1.1.21|1.1.3.41	complete	3.2.1.80|5.3.1.5	Lacticaseibacillus
AM34-10	complete	3.2.1.80|1.1.1.14|1.1.1.21	complete	3.2.1.80|5.3.1.5	Collinsella
AM34-11AC	complete	3.2.1.80|1.1.1.14|1.1.1.21|1.1.3.41	no	3.2.1.80	Copromonas
AM34-11	complete	3.2.1.80|1.1.1.14|1.1.1.21	complete	3.2.1.80|5.3.1.5	Bifidobacterium
AM34-12	complete	3.2.1.80|1.1.1.14|1.1.1.21	no	3.2.1.80	Blautia
AM34-17	complete	3.2.1.80|1.1.1.14|1.1.1.21	complete	3.2.1.80|5.3.1.5	Parabacteroides
AM34-18LB	complete	3.2.1.80|1.1.1.14|1.1.1.21	complete	3.2.1.80|5.3.1.5	Phocaeicola
AM34-19LB	complete	3.2.1.80|1.1.1.14|1.1.1.21	complete	3.2.1.80|5.3.1.5	Prevotella
AM34-21LBA	complete	3.2.1.80|1.1.1.14|1.1.1.21	complete	3.2.1.80|5.3.1.5	Bifidobacterium
AM34-25	complete	3.2.1.80|1.1.1.14|1.1.1.21	complete	3.2.1.80|5.3.1.5	Bacteroides
AM34-3	complete	3.2.1.80|1.1.1.14|1.1.1.21	complete	3.2.1.80|5.3.1.5	Bifidobacterium
AM34-3LB	complete	3.2.1.80|1.1.1.14|1.1.1.21|1.1.3.41	no	3.2.1.80	Anaerobutyricum
AM34-4	complete	3.2.1.80|1.1.1.14|1.1.1.21	complete	3.2.1.80|5.3.1.5	Bifidobacterium
AM34-8	complete	3.2.1.80|1.1.1.14|1.1.1.21|1.1.3.41	complete	3.2.1.80|5.3.1.5	Escherichia
AM34-9AC	complete	3.2.1.80|1.1.1.14|1.1.1.21|1.1.3.41	complete	3.2.1.80|5.3.1.5	Acetatifactor
AM34-9LB	complete	3.2.1.80|1.1.1.14|1.1.1.21	no	3.2.1.80	Blautia
AM35-11	complete	3.2.1.80|1.1.1.14|1.1.1.21	complete	3.2.1.80|5.3.1.5	Phocaeicola
AM35-12	complete	3.2.1.80|1.1.1.14|1.1.1.21	no	3.2.1.80	Dorea
AM35-14	complete	3.2.1.80|1.1.1.14|1.1.1.21|1.1.3.41	complete	3.2.1.80|5.3.1.5	Enterocloster
AM35-2AC	complete	3.2.1.80|1.1.1.14|1.1.1.21	no	3.2.1.80	Longibaculum
AM35-6AC	complete	3.2.1.80|1.1.1.14|1.1.1.21	complete	3.2.1.80|5.3.1.5	Longicatena
AM35-8	complete	3.2.1.80|1.1.1.14|1.1.1.21|1.1.3.41	complete	3.2.1.80|5.3.1.5	Hungatella
AM36-16AAA	complete	3.2.1.80|1.1.1.14|1.1.1.21	complete	3.2.1.80|5.3.1.5	Bifidobacterium
AM36-17	complete	3.2.1.80|1.1.1.14|1.1.1.21	no	3.2.1.80	Blautia
AM36-18BH	complete	3.2.1.80|1.1.1.14|1.1.1.21	no	3.2.1.80	Faecalibacterium
AM36-1AC	complete	3.2.1.80|1.1.1.14|1.1.1.21	complete	3.2.1.80|5.3.1.5	Bifidobacterium
AM36-22BH	complete	3.2.1.80|1.1.1.14|1.1.1.21|1.1.3.41	no	3.2.1.80	Faecalibacterium
AM36-2AA	complete	3.2.1.80|1.1.1.14|1.1.1.21	no	3.2.1.80	Blautia
AM36-2AC	complete	3.2.1.80|1.1.1.14|1.1.1.21	complete	3.2.1.80|5.3.1.5	Bifidobacterium
AM36-3AA	complete	3.2.1.80|1.1.1.14|1.1.1.21|1.1.3.41	no	3.2.1.80	Agathobacter
AM36-3AC	complete	3.2.1.80|1.1.1.14|1.1.1.21	complete	3.2.1.80|5.3.1.5	Bifidobacterium
AM36-3A	complete	3.2.1.80|1.1.1.14|1.1.1.21	complete	3.2.1.80|5.3.1.5	Bifidobacterium
AM36-5BH	complete	3.2.1.80|1.1.1.14|1.1.1.21	complete	3.2.1.80|5.3.1.5	Bifidobacterium
AM36-5	complete	3.2.1.80|1.1.1.14|1.1.1.21	no	3.2.1.80	Blautia
AM36-9BH	complete	3.2.1.80|1.1.1.14|1.1.1.21	complete	3.2.1.80|5.3.1.5	Bacteroides
AM37-10BHA	complete	3.2.1.80|1.1.1.14|1.1.1.21	no	3.2.1.80	Collinsella
AM37-13AC	complete	3.2.1.80|1.1.1.14|1.1.1.21|1.1.3.41	no	3.2.1.80	Faecalibacterium
AM37-1AC	complete	3.2.1.80|1.1.1.14|1.1.1.21	complete	3.2.1.80|5.3.1.5	Roseburia
AM37-2	complete	3.2.1.80|1.1.1.14|1.1.1.21	complete	3.2.1.80|5.3.1.5	Phocaeicola
AM37-3BH	complete	3.2.1.80|1.1.1.14|1.1.1.21	no	3.2.1.80	Lachnospira
AM37-4AC	complete	3.2.1.80|1.1.1.14|1.1.1.21	no	3.2.1.80	Blautia
AM37-7	complete	3.2.1.80|1.1.1.14|1.1.1.21	complete	3.2.1.80|5.3.1.5	Bacteroides
AM37-9BH	complete	3.2.1.80|1.1.1.14|1.1.1.21	no	3.2.1.80	Faecalibacillus
AM37-9	complete	3.2.1.80|1.1.1.14|1.1.1.21	complete	3.2.1.80|5.3.1.5	Bacteroides
AM38-11BH	complete	3.2.1.80|1.1.1.14|1.1.1.21	no	3.2.1.80	Mediterraneibacter
AM38-12	complete	3.2.1.80|1.1.1.14|1.1.1.21	complete	3.2.1.80|5.3.1.5	Ruminococcus
AM38-13AC	complete	3.2.1.80|1.1.1.14|1.1.1.21	complete	3.2.1.80|5.3.1.5	Parabacteroides
AM38-13	complete	3.2.1.80|1.1.1.14|1.1.1.21	complete	3.2.1.80|5.3.1.5	Bacteroides
AM38-16	complete	3.2.1.80|1.1.1.14|1.1.1.21	no	3.2.1.80	Streptococcus
AM38-19	complete	3.2.1.80|1.1.1.14|1.1.1.21	complete	3.2.1.80|5.3.1.5	Phocaeicola
AM38-1BH	complete	3.2.1.80|1.1.1.14|1.1.1.21	no	3.2.1.80	Collinsella
AM38-1	complete	3.2.1.80|1.1.1.14|1.1.1.21	no	3.2.1.80	Erysipelatoclostridium
AM38-2BH	complete	3.2.1.80|1.1.1.14|1.1.1.21	complete	3.2.1.80|5.3.1.5	Sellimonas
AM38-2	complete	3.2.1.80|1.1.1.14|1.1.1.21	no	3.2.1.80	Streptococcus
AM38-7BH	complete	3.2.1.80|1.1.1.14|1.1.1.21	no	3.2.1.80	Mitsuokella
AM38-8	complete	3.2.1.80|1.1.1.14|1.1.1.21	complete	3.2.1.80|5.3.1.5	Bifidobacterium
AM38-9BH	complete	3.2.1.80|1.1.1.14|1.1.1.21|1.1.3.41	no	3.2.1.80	Agathobaculum
AM39-10AC	complete	3.2.1.80|1.1.1.14|1.1.1.21	complete	3.2.1.80|5.3.1.5	Bifidobacterium
AM39-10BH	complete	3.2.1.80|1.1.1.14|1.1.1.21	no	3.2.1.80	Collinsella
AM39-10	complete	3.2.1.80|1.1.1.14|1.1.1.21	complete	3.2.1.80|5.3.1.5	Phocaeicola
AM39-12AC	complete	3.2.1.80|1.1.1.14|1.1.1.21|1.1.3.41	no	3.2.1.80	Tractidigestivibacter
AM39-16AC	complete	3.2.1.80|1.1.1.14|1.1.1.21	complete	3.2.1.80|5.3.1.5	Hungatella
AM39-1BH	complete	3.2.1.80|1.1.1.14|1.1.1.21|1.1.3.41	no	3.2.1.80	Clostridium
AM39-1	complete	3.2.1.80|1.1.1.14|1.1.1.21	complete	3.2.1.80|5.3.1.5	Bacteroides
AM39-2A	complete	3.2.1.80|1.1.1.14|1.1.1.21	complete	3.2.1.80|5.3.1.5	Bifidobacterium
AM39-2BHA	complete	3.2.1.80|1.1.1.14|1.1.1.21	complete	3.2.1.80|5.3.1.5	Bifidobacterium
AM39-30AC	complete	3.2.1.80|1.1.1.14|1.1.1.21|1.1.3.41	no	3.2.1.80	Tractidigestivibacter
AM39-30BH	complete	3.2.1.80|1.1.1.14|1.1.1.21	complete	3.2.1.80|5.3.1.5	Phocaeicola
AM39-37BH	complete	3.2.1.80|1.1.1.14|1.1.1.21|1.1.3.41	no	3.2.1.80	Tractidigestivibacter
AM39-5AC	complete	3.2.1.80|1.1.1.14|1.1.1.21	no	3.2.1.80	Blautia
AM39-5BH	complete	3.2.1.80|1.1.1.14|1.1.1.21|1.1.3.41	no	3.2.1.80	Exiguobacterium
AM39-7BH	complete	3.2.1.80|1.1.1.14|1.1.1.21	no	3.2.1.80	Faecalibacterium
AM39-8AC	complete	3.2.1.80|1.1.1.14|1.1.1.21	complete	3.2.1.80|5.3.1.5	Bifidobacterium
AM40-10AC	complete	3.2.1.80|1.1.1.14|1.1.1.21	no	3.2.1.80	Blautia
AM40-2AC	complete	3.2.1.80|1.1.1.14|1.1.1.21|1.1.3.41	complete	3.2.1.80|5.3.1.5	Enterocloster
AM40-2BH	complete	3.2.1.80|1.1.1.14|1.1.1.21	no	3.2.1.80	Schaedlerella
AM40-30BH	complete	3.2.1.80|1.1.1.14|1.1.1.21	complete	3.2.1.80|5.3.1.5	Bacteroides
AM40-34	complete	3.2.1.80|1.1.1.14|1.1.1.21	complete	3.2.1.80|5.3.1.5	Bacteroides
AM40-4AC	complete	3.2.1.80|1.1.1.14|1.1.1.21	complete	3.2.1.80|5.3.1.5	Bacteroides
AM40-4	complete	3.2.1.80|1.1.1.14|1.1.1.21	complete	3.2.1.80|5.3.1.5	Bacteroides
AM40-5BH	complete	3.2.1.80|1.1.1.14|1.1.1.21	complete	3.2.1.80|5.3.1.5	Clostridium
AM40-6	complete	3.2.1.80|1.1.1.14|1.1.1.21	complete	3.2.1.80|5.3.1.5	Bacteroides
AM40-7AC	complete	3.2.1.80|1.1.1.14|1.1.1.21	no	3.2.1.80	Collinsella
AM40-7BH	complete	3.2.1.80|1.1.1.14|1.1.1.21	complete	3.2.1.80|5.3.1.5	Eubacterium
AM41-10BH	complete	3.2.1.80|1.1.1.14|1.1.1.21|1.1.3.41	no	3.2.1.80	Blautia
AM41-14BHA	complete	3.2.1.80|1.1.1.14|1.1.1.21	complete	3.2.1.80|5.3.1.5	Bifidobacterium
AM41-16	complete	3.2.1.80|1.1.1.14|1.1.1.21	complete	3.2.1.80|5.3.1.5	Bacteroides
AM41-17	complete	3.2.1.80|1.1.1.14|1.1.1.21	complete	3.2.1.80|5.3.1.5	Bifidobacterium
AM41-2AC	complete	3.2.1.80|1.1.1.14|1.1.1.21	no	3.2.1.80	Mediterraneibacter
AM41-2BH	complete	3.2.1.80|1.1.1.14|1.1.1.21	complete	3.2.1.80|5.3.1.5	Collinsella
AM41-5BH	complete	3.2.1.80|1.1.1.14|1.1.1.21	complete	3.2.1.80|5.3.1.5	Schaedlerella
AM41-5	complete	3.2.1.80|1.1.1.14|1.1.1.21	no	3.2.1.80	Blautia
AM42-10AC	complete	3.2.1.80|1.1.1.14|1.1.1.21	no	3.2.1.80	Blautia
AM42-10	complete	3.2.1.80|1.1.1.14|1.1.1.21	no	3.2.1.80	Bifidobacterium
AM42-11AC	complete	3.2.1.80|1.1.1.14|1.1.1.21	no	3.2.1.80	Faecalibacterium
AM42-11	complete	3.2.1.80|1.1.1.14|1.1.1.21	no	3.2.1.80	Blautia
AM42-12AC	complete	3.2.1.80|1.1.1.14|1.1.1.21	complete	3.2.1.80|5.3.1.5	Faecalibacillus
AM42-13AC	complete	3.2.1.80|1.1.1.14|1.1.1.21	complete	3.2.1.80|5.3.1.5	Holdemanella
AM42-13AT	complete	3.2.1.80|1.1.1.14|1.1.1.21	complete	3.2.1.80|5.3.1.5	Bifidobacterium
AM42-15AC	complete	3.2.1.80|1.1.1.14|1.1.1.21	no	3.2.1.80	Bifidobacterium
AM42-16	complete	3.2.1.80|1.1.1.14|1.1.1.21	complete	3.2.1.80|5.3.1.5	Bacteroides
AM42-17AT	complete	3.2.1.80|1.1.1.14|1.1.1.21|1.1.3.41	no	3.2.1.80	Agathobacter
AM42-17	complete	3.2.1.80|1.1.1.14|1.1.1.21	no	3.2.1.80	Faecalibacillus
AM42-18AC	complete	3.2.1.80|1.1.1.14|1.1.1.21	complete	3.2.1.80|5.3.1.5	Collinsella
AM42-1AC	complete	3.2.1.80|1.1.1.14|1.1.1.21	no	3.2.1.80	Roseburia
AM42-1	complete	3.2.1.80|1.1.1.14|1.1.1.21|1.1.3.41	no	3.2.1.80	Agathobacter
AM42-23AC	complete	3.2.1.80|1.1.1.14|1.1.1.21	no	3.2.1.80	Prevotella
AM42-24	complete	3.2.1.80|1.1.1.14|1.1.1.21	no	3.2.1.80	Prevotella
AM42-2	complete	3.2.1.80|1.1.1.14|1.1.1.21	no	3.2.1.80	Fusicatenibacter
AM42-30	complete	3.2.1.80|1.1.1.14|1.1.1.21	complete	3.2.1.80|5.3.1.5	Eubacterium
AM42-31	complete	3.2.1.80|1.1.1.14|1.1.1.21	complete	3.2.1.80|5.3.1.5	Odoribacter
AM42-36	complete	3.2.1.80|1.1.1.14|1.1.1.21	complete	3.2.1.80|5.3.1.5	Lachnospiraceae gen.
AM42-38	complete	3.2.1.80|1.1.1.14|1.1.1.21	no	3.2.1.80	Phocaeicola
AM42-3ACA	complete	3.2.1.80|1.1.1.14|1.1.1.21	complete	3.2.1.80|5.3.1.5	Bifidobacterium
AM42-4	complete	3.2.1.80|1.1.1.14|1.1.1.21|1.1.3.41	complete	3.2.1.80|5.3.1.5	Ventrimonas
AM42-5AC	complete	3.2.1.80|1.1.1.14|1.1.1.21|1.1.3.41	no	3.2.1.80	Agathobaculum
AM43-10	complete	3.2.1.80|1.1.1.14|1.1.1.21	complete	3.2.1.80|5.3.1.5	Bifidobacterium
AM43-11BH	complete	3.2.1.80|1.1.1.14|1.1.1.21|1.1.3.41	complete	3.2.1.80|5.3.1.5	Schaedlerella
AM43-11	complete	3.2.1.80|1.1.1.14|1.1.1.21	no	3.2.1.80	Roseburia
AM43-1	complete	3.2.1.80|1.1.1.14|1.1.1.21	complete	3.2.1.80|5.3.1.5	Collinsella
AM43-2AT	complete	3.2.1.80|1.1.1.14|1.1.1.21|1.1.3.41	no	3.2.1.80	Streptococcus
AM43-2	complete	3.2.1.80|1.1.1.14|1.1.1.21	complete	3.2.1.80|5.3.1.5	Eubacterium
AM43-3BH	complete	3.2.1.80|1.1.1.14|1.1.1.21|1.1.3.41	complete	3.2.1.80|5.3.1.5	Clostridium
AM43-3-r	complete	3.2.1.80|1.1.1.14|1.1.1.21	no	3.2.1.80	Faecalibacillus
AM43-40	complete	3.2.1.80|1.1.1.14|1.1.1.21	no	3.2.1.80	Lachnospira
AM43-41	complete	3.2.1.80|1.1.1.14|1.1.1.21	no	3.2.1.80	Blautia
AM43-4BH	complete	3.2.1.80|1.1.1.14|1.1.1.21	complete	3.2.1.80|5.3.1.5	Phocaeicola
AM43-4	complete	3.2.1.80|1.1.1.14|1.1.1.21	complete	3.2.1.80|5.3.1.5	Bacteroides
AM43-5	complete	3.2.1.80|1.1.1.14|1.1.1.21	complete	3.2.1.80|5.3.1.5	Odoribacter
AM43-6	complete	3.2.1.80|1.1.1.14|1.1.1.21	complete	3.2.1.80|5.3.1.5	Ruminococcus
AM43-8	complete	3.2.1.80|1.1.1.14|1.1.1.21	complete	3.2.1.80|5.3.1.5	Phocaeicola
AM43-9BH	complete	3.2.1.80|1.1.1.14|1.1.1.21	complete	3.2.1.80|5.3.1.5	Phocaeicola
AM43-9	complete	3.2.1.80|1.1.1.14|1.1.1.21	complete	3.2.1.80|5.3.1.5	Bacteroides
AM44-11BH	complete	3.2.1.80|1.1.1.14|1.1.1.21	complete	3.2.1.80|5.3.1.5	Eubacterium
AM44-11	complete	3.2.1.80|1.1.1.14|1.1.1.21	complete	3.2.1.80|5.3.1.5	Collinsella
AM44-16	complete	3.2.1.80|1.1.1.14|1.1.1.21	complete	3.2.1.80|5.3.1.5	Parabacteroides
AM44-18	complete	3.2.1.80|1.1.1.14|1.1.1.21	complete	3.2.1.80|5.3.1.5	Bacteroides
AM44-19	complete	3.2.1.80|1.1.1.14|1.1.1.21	complete	3.2.1.80|5.3.1.5	Bacteroides
AM44-1AT	complete	3.2.1.80|1.1.1.14|1.1.1.21|1.1.3.41	no	3.2.1.80	Agathobacter
AM44-1BH	complete	3.2.1.80|1.1.1.14|1.1.1.21|1.1.3.41	no	3.2.1.80	Caecibacter
AM44-1	complete	3.2.1.80|1.1.1.14|1.1.1.21	complete	3.2.1.80|5.3.1.5	Streptococcus
AM44-21	complete	3.2.1.80|1.1.1.14|1.1.1.21	complete	3.2.1.80|5.3.1.5	Phocaeicola
AM44-2AT	complete	3.2.1.80|1.1.1.14|1.1.1.21|1.1.3.41	no	3.2.1.80	Agathobacter
AM44-4ATA	complete	3.2.1.80|1.1.1.14|1.1.1.21	complete	3.2.1.80|5.3.1.5	Bifidobacterium
AM44-6	complete	3.2.1.80|1.1.1.14|1.1.1.21	no	3.2.1.80	Mediterraneibacter
AM44-9AT	complete	3.2.1.80|1.1.1.14|1.1.1.21	complete	3.2.1.80|5.3.1.5	Blautia
AM45-2	complete	3.2.1.80|1.1.1.14|1.1.1.21	complete	3.2.1.80|5.3.1.5	Blautia
AM45-3BH-r	complete	3.2.1.80|1.1.1.14|1.1.1.21	complete	3.2.1.80|5.3.1.5	Faecalibacillus
AM45-5	complete	3.2.1.80|1.1.1.14|1.1.1.21|1.1.3.41	no	3.2.1.80	Copromonas
AM45-9BH	complete	3.2.1.80|1.1.1.14|1.1.1.21	complete	3.2.1.80|5.3.1.5	Blautia
AM46-18	complete	3.2.1.80|1.1.1.14|1.1.1.21	complete	3.2.1.80|5.3.1.5	Blautia
AM46-1BH	complete	3.2.1.80|1.1.1.14|1.1.1.21|1.1.3.41	no	3.2.1.80	Copromonas
AM46-1	complete	3.2.1.80|1.1.1.14|1.1.1.21	complete	3.2.1.80|5.3.1.5	Phocaeicola
AM46-21	complete	3.2.1.80|1.1.1.14|1.1.1.21|1.1.3.41	no	3.2.1.80	Coprococcus
AM46-2BH	complete	3.2.1.80|1.1.1.14|1.1.1.21	no	3.2.1.80	Ruminococcus
AM46-3MH	complete	3.2.1.80|1.1.1.14|1.1.1.21|1.1.3.41	no	3.2.1.80	Oliverpabstia
AM46-4BH	complete	3.2.1.80|1.1.1.14|1.1.1.21|1.1.3.41	no	3.2.1.80	Eisenbergiella
AM46-5	complete	3.2.1.80|1.1.1.14|1.1.1.21|1.1.3.41	no	3.2.1.80	Oliverpabstia
AM46-6-r	complete	3.2.1.80|1.1.1.14|1.1.1.21	no	3.2.1.80	Faecalibacillus
AM46-8	complete	3.2.1.80|1.1.1.14|1.1.1.21	no	3.2.1.80	Lachnospira
AM47-2BH	complete	3.2.1.80|1.1.1.14|1.1.1.21	complete	3.2.1.80|5.3.1.5	Ruminococcus
AM47-4	complete	3.2.1.80|1.1.1.14|1.1.1.21	no	3.2.1.80	Fusicatenibacter
AM47-5	complete	3.2.1.80|1.1.1.14|1.1.1.21	complete	3.2.1.80|5.3.1.5	Bacteroides
AM47-6BH	complete	3.2.1.80|1.1.1.14|1.1.1.21|1.1.3.41	no	3.2.1.80	Agathobacter
AM47-7	complete	3.2.1.80|1.1.1.14|1.1.1.21	complete	3.2.1.80|5.3.1.5	Bacteroides
AM47-9	complete	3.2.1.80|1.1.1.14|1.1.1.21	complete	3.2.1.80|5.3.1.5	Longicatena
AM48-13	complete	3.2.1.80|1.1.1.14|1.1.1.21|1.1.3.41	complete	3.2.1.80|5.3.1.5	Clostridium
AM48-1BH-r	complete	3.2.1.80|1.1.1.14|1.1.1.21	complete	3.2.1.80|5.3.1.5	Faecalibacillus
AM48-23BH	complete	3.2.1.80|1.1.1.14|1.1.1.21|1.1.3.41	no	3.2.1.80	Anaerobutyricum
AM48-24BH	complete	3.2.1.80|1.1.1.14|1.1.1.21	complete	3.2.1.80|5.3.1.5	Parabacteroides
AM48-27BH	complete	3.2.1.80|1.1.1.14|1.1.1.21	no	3.2.1.80	Lachnospiraceae gen.
AM48-2	complete	3.2.1.80|1.1.1.14|1.1.1.21	complete	3.2.1.80|5.3.1.5	Prevotella
AM48-5	complete	3.2.1.80|1.1.1.14|1.1.1.21	complete	3.2.1.80|5.3.1.5	Collinsella
AM48-6-r	complete	3.2.1.80|1.1.1.14|1.1.1.21|1.1.3.41	no	3.2.1.80	Fusobacterium
AM48-7	complete	3.2.1.80|1.1.1.14|1.1.1.21|1.1.3.41	no	3.2.1.80	Agathobacter
AM48-8	complete	3.2.1.80|1.1.1.14|1.1.1.21	no	3.2.1.80	Lachnospira
AM49-10BH	complete	3.2.1.80|1.1.1.14|1.1.1.21	no	3.2.1.80	Mediterraneibacter
AM49-11	complete	3.2.1.80|1.1.1.14|1.1.1.21	complete	3.2.1.80|5.3.1.5	Phocaeicola
AM49-12	complete	3.2.1.80|1.1.1.14|1.1.1.21	complete	3.2.1.80|5.3.1.5	Collinsella
AM49-13BH	complete	3.2.1.80|1.1.1.14|1.1.1.21	no	3.2.1.80	Lachnospira
AM49-21	complete	3.2.1.80|1.1.1.14|1.1.1.21	complete	3.2.1.80|5.3.1.5	Ruminococcus
AM49-4BH	complete	3.2.1.80|1.1.1.14|1.1.1.21	complete	3.2.1.80|5.3.1.5	Butyribacter
AM49-4	complete	3.2.1.80|1.1.1.14|1.1.1.21	complete	3.2.1.80|5.3.1.5	Bacteroides
AM49-5-r	complete	3.2.1.80|1.1.1.14|1.1.1.21	complete	3.2.1.80|5.3.1.5	Faecalibacillus
AM49-7BH	complete	3.2.1.80|1.1.1.14|1.1.1.21	complete	3.2.1.80|5.3.1.5	Phocaeicola
AM49-8	complete	3.2.1.80|1.1.1.14|1.1.1.21	no	3.2.1.80	Mediterraneibacter
AM50-10BH	complete	3.2.1.80|1.1.1.14|1.1.1.21	complete	3.2.1.80|5.3.1.5	Bacteroides
AM50-15BH	complete	3.2.1.80|1.1.1.14|1.1.1.21	no	3.2.1.80	Blautia
AM50-15	complete	3.2.1.80|1.1.1.14|1.1.1.21	complete	3.2.1.80|5.3.1.5	Parabacteroides
AM50-1	complete	3.2.1.80|1.1.1.14|1.1.1.21	complete	3.2.1.80|5.3.1.5	Parabacteroides
AM50-4	complete	3.2.1.80|1.1.1.14|1.1.1.21	complete	3.2.1.80|5.3.1.5	Bacteroides
AM50-5	complete	3.2.1.80|1.1.1.14|1.1.1.21	complete	3.2.1.80|5.3.1.5	Collinsella
AM50-6	complete	3.2.1.80|1.1.1.14|1.1.1.21	complete	3.2.1.80|5.3.1.5	Bacteroides
AM51-1	complete	3.2.1.80|1.1.1.14|1.1.1.21	complete	3.2.1.80|5.3.1.5	Phocaeicola
AM51-2BH	complete	3.2.1.80|1.1.1.14|1.1.1.21	complete	3.2.1.80|5.3.1.5	Bacteroides
AM51-2	complete	3.2.1.80|1.1.1.14|1.1.1.21	complete	3.2.1.80|5.3.1.5	Bacteroides
AM51-4BH	complete	3.2.1.80|1.1.1.14|1.1.1.21	no	3.2.1.80	Ruminococcus
AM51-4	complete	3.2.1.80|1.1.1.14|1.1.1.21|1.1.3.41	complete	3.2.1.80|5.3.1.5	Enterocloster
AM51-5-r	complete	3.2.1.80|1.1.1.14|1.1.1.21	complete	3.2.1.80|5.3.1.5	Faecalibacillus
AM51-7	complete	3.2.1.80|1.1.1.14|1.1.1.21	complete	3.2.1.80|5.3.1.5	Bacteroides
AM51-8	complete	3.2.1.80|1.1.1.14|1.1.1.21	complete	3.2.1.80|5.3.1.5	Lachnospiraceae gen.
AM52-3BH	complete	3.2.1.80|1.1.1.14|1.1.1.21	complete	3.2.1.80|5.3.1.5	Bacteroides
AM52-5BH	complete	3.2.1.80|1.1.1.14|1.1.1.21|1.1.3.41	no	3.2.1.80	Anaerococcus
AM53-12	complete	3.2.1.80|1.1.1.14|1.1.1.21	no	3.2.1.80	Lachnospiraceae gen.
AM53-13BH	complete	3.2.1.80|1.1.1.14|1.1.1.21	complete	3.2.1.80|5.3.1.5	Butyribacter
AM53-2BH	complete	3.2.1.80|1.1.1.14|1.1.1.21|1.1.3.41	no	3.2.1.80	Ruminococcaceae gen.
AM53-3	complete	3.2.1.80|1.1.1.14|1.1.1.21	complete	3.2.1.80|5.3.1.5	Eubacterium
AM53-6	complete	3.2.1.80|1.1.1.14|1.1.1.21	no	3.2.1.80	Eubacterium
AM53-7BH	complete	3.2.1.80|1.1.1.14|1.1.1.21	no	3.2.1.80	Roseburia
AM54-10NS	complete	3.2.1.80|1.1.1.14|1.1.1.21	complete	3.2.1.80|5.3.1.5	Bacteroides
AM54-10XD	complete	3.2.1.80|1.1.1.14|1.1.1.21	complete	3.2.1.80|5.3.1.5	Parabacteroides
AM54-12NE-r	complete	3.2.1.80|1.1.1.14|1.1.1.21	complete	3.2.1.80|5.3.1.5	Faecalibacillus
AM54-14NS	complete	3.2.1.80|1.1.1.14|1.1.1.21	complete	3.2.1.80|5.3.1.5	Blautia
AM54-14XD	complete	3.2.1.80|1.1.1.14|1.1.1.21|1.1.3.41	no	3.2.1.80	Coprococcus
AM54-1GN	complete	3.2.1.80|1.1.1.14|1.1.1.21	complete	3.2.1.80|5.3.1.5	Bacteroides
AM54-1NS	complete	3.2.1.80|1.1.1.14|1.1.1.21	complete	3.2.1.80|5.3.1.5	Ruminococcus
AM54-20NE	complete	3.2.1.80|1.1.1.14|1.1.1.21|1.1.3.41	no	3.2.1.80	Oliverpabstia
AM54-25XD	complete	3.2.1.80|1.1.1.14|1.1.1.21|1.1.3.41	no	3.2.1.80	Agathobacter
AM54-29XD	complete	3.2.1.80|1.1.1.14|1.1.1.21	complete	3.2.1.80|5.3.1.5	Phocaeicola
AM54-2NS	complete	3.2.1.80|1.1.1.14|1.1.1.21	complete	3.2.1.80|5.3.1.5	Bacteroides
AM54-35XD	complete	3.2.1.80|1.1.1.14|1.1.1.21	complete	3.2.1.80|5.3.1.5	Bacteroides
AM54-37XD	complete	3.2.1.80|1.1.1.14|1.1.1.21|1.1.3.41	no	3.2.1.80	Coprococcus
AM54-7NE	complete	3.2.1.80|1.1.1.14|1.1.1.21	no	3.2.1.80	Blautia
AM54-7NS	complete	3.2.1.80|1.1.1.14|1.1.1.21	complete	3.2.1.80|5.3.1.5	Faecalibacterium
AM54-8XD	complete	3.2.1.80|1.1.1.14|1.1.1.21	complete	3.2.1.80|5.3.1.5	Erysipelotrichaceae gen.
AM55-15TS-r	complete	3.2.1.80|1.1.1.14|1.1.1.21|1.1.3.41	complete	3.2.1.80|5.3.1.5	Clostridium
AM55-16TS-r	complete	3.2.1.80|1.1.1.14|1.1.1.21|1.1.3.41	complete	3.2.1.80|5.3.1.5	Enterocloster
AM55-1TS-r	complete	3.2.1.80|1.1.1.14|1.1.1.21|1.1.3.41	complete	3.2.1.80|5.3.1.5	Escherichia
AM55-24TS	complete	3.2.1.80|1.1.1.14|1.1.1.21	no	3.2.1.80	CAG-41
AM56-10ce	complete	3.2.1.80|1.1.1.14|1.1.1.21	complete	3.2.1.80|5.3.1.5	Bacteroides
AM56-1TSHA	complete	3.2.1.80|1.1.1.14|1.1.1.21	complete	3.2.1.80|5.3.1.5	Citrobacter
AM57-16	complete	3.2.1.80|1.1.1.14|1.1.1.21	no	3.2.1.80	Eggerthella
AM57-5	complete	3.2.1.80|1.1.1.14|1.1.1.21	no	3.2.1.80	Mediterraneibacter
AM57-8A	complete	3.2.1.80|1.1.1.14|1.1.1.21	complete	3.2.1.80|5.3.1.5	Bifidobacterium
AM58-1XD	complete	3.2.1.80|1.1.1.14|1.1.1.21	complete	3.2.1.80|5.3.1.5	Lachnoclostridium
AM58-2	complete	3.2.1.80|1.1.1.14|1.1.1.21	complete	3.2.1.80|5.3.1.5	Hungatella
AM58-2XD	complete	3.2.1.80|1.1.1.14|1.1.1.21	complete	3.2.1.80|5.3.1.5	Parabacteroides
AM58-6	complete	3.2.1.80|1.1.1.14|1.1.1.21	complete	3.2.1.80|5.3.1.5	Streptococcus
AM58-7XD	complete	3.2.1.80|1.1.1.14|1.1.1.21	no	3.2.1.80	Blautia
AM59-13	complete	3.2.1.80|1.1.1.14|1.1.1.21|1.1.3.41	complete	3.2.1.80|5.3.1.5	Waltera
AM59-17XD-r	complete	3.2.1.80|1.1.1.14|1.1.1.21|1.1.3.41	no	3.2.1.80	Anaerobutyricum
AM59-24XD	complete	3.2.1.80|1.1.1.14|1.1.1.21	no	3.2.1.80	Butyribacter
AM59-42XD-r	complete	3.2.1.80|1.1.1.14|1.1.1.21	complete	3.2.1.80|5.3.1.5	Eubacterium
AM59-9XD	complete	3.2.1.80|1.1.1.14|1.1.1.21	complete	3.2.1.80|5.3.1.5	Parabacteroides
AM60-11LNA	complete	3.2.1.80|1.1.1.14|1.1.1.21	complete	3.2.1.80|5.3.1.5	Bifidobacterium
AM60-11pH5A	complete	3.2.1.80|1.1.1.14|1.1.1.21	complete	3.2.1.80|5.3.1.5	Bifidobacterium
AM60-12MH-1A	complete	3.2.1.80|1.1.1.14|1.1.1.21|1.1.3.41	complete	3.2.1.80|5.3.1.5	Enterocloster
AM60-14pH10A	complete	3.2.1.80|1.1.1.14|1.1.1.21|1.1.3.41	complete	3.2.1.80|5.3.1.5	Ruthenibacterium
AM60-15pH4	complete	3.2.1.80|1.1.1.14|1.1.1.21	no	3.2.1.80	Ligilactobacillus
AM60-17pH9A	complete	3.2.1.80|1.1.1.14|1.1.1.21	complete	3.2.1.80|5.3.1.5	Bacteroides
AM60-1H10A	complete	3.2.1.80|1.1.1.14|1.1.1.21|1.1.3.41	complete	3.2.1.80|5.3.1.5	Bacillus
AM60-1pH4A	complete	3.2.1.80|1.1.1.14|1.1.1.21|1.1.3.41	complete	3.2.1.80|5.3.1.5	Lactobacillus
AM60-2pH4	complete	3.2.1.80|1.1.1.14|1.1.1.21	complete	3.2.1.80|5.3.1.5	Limosilactobacillus
AM60-3pH8A	complete	3.2.1.80|1.1.1.14|1.1.1.21	complete	3.2.1.80|5.3.1.5	Bifidobacterium
AM60-5pH5A	complete	3.2.1.80|1.1.1.14|1.1.1.21	complete	3.2.1.80|5.3.1.5	Bifidobacterium
AM60-5pH8A	complete	3.2.1.80|1.1.1.14|1.1.1.21	no	3.2.1.80	Erysipelatoclostridium
AM60-9LNA	complete	3.2.1.80|1.1.1.14|1.1.1.21	complete	3.2.1.80|5.3.1.5	Bacteroides
AM61-1LNA	complete	3.2.1.80|1.1.1.14|1.1.1.21|1.1.3.41	complete	3.2.1.80|5.3.1.5	Citrobacter
AM62-06pH5A	complete	3.2.1.80|1.1.1.14|1.1.1.21	complete	3.2.1.80|5.3.1.5	Klebsiella
AM62-08pH9A	complete	3.2.1.80|1.1.1.14|1.1.1.21|1.1.3.41	complete	3.2.1.80|5.3.1.5	Schaedlerella
AM62-09pH9A	complete	3.2.1.80|1.1.1.14|1.1.1.21|1.1.3.41	no	3.2.1.80	Fusobacterium
AM62-14b2TA	complete	3.2.1.80|1.1.1.14|1.1.1.21	complete	3.2.1.80|5.3.1.5	Bacteroides
AM62-1A	complete	3.2.1.80|1.1.1.14|1.1.1.21	no	3.2.1.80	Enterococcus
AM62-3A	complete	3.2.1.80|1.1.1.14|1.1.1.21	no	3.2.1.80	Roseburia
AM62-3LBA	complete	3.2.1.80|1.1.1.14|1.1.1.21	complete	3.2.1.80|5.3.1.5	Bifidobacterium
AM62-4ACA	complete	3.2.1.80|1.1.1.14|1.1.1.21	complete	3.2.1.80|5.3.1.5	Blautia
AM62-4LBA	complete	3.2.1.80|1.1.1.14|1.1.1.21	no	3.2.1.80	Peptacetobacter
AM62-5ACA	complete	3.2.1.80|1.1.1.14|1.1.3.41	no	3.2.1.80	Fusobacterium
AM62-8ACA	complete	3.2.1.80|1.1.1.14|1.1.1.21	no	3.2.1.80	Megamonas
AM63-10A	complete	3.2.1.80|1.1.1.14|1.1.1.21	complete	3.2.1.80|5.3.1.5	Bifidobacterium
AM63-10LNA	complete	3.2.1.80|1.1.1.14|1.1.1.21	complete	3.2.1.80|5.3.1.5	Bifidobacterium
AM63-10T2NA	complete	3.2.1.80|1.1.1.14|1.1.1.21	complete	3.2.1.80|5.3.1.5	Bifidobacterium
AM63-10T3NA	complete	3.2.1.80|1.1.1.14|1.1.1.21	no	3.2.1.80	Enterococcus
AM63-12ACA	complete	3.2.1.80|1.1.1.14|1.1.1.21	complete	3.2.1.80|5.3.1.5	Bifidobacterium
AM63-13T2NA	complete	3.2.1.80|1.1.1.14|1.1.1.21	no	3.2.1.80	Enterococcus
AM63-17T6NA	complete	3.2.1.80|1.1.1.14|1.1.1.21	complete	3.2.1.80|5.3.1.5	Bifidobacterium
AM63-24T6NA	complete	3.2.1.80|1.1.1.14|1.1.1.21|1.1.3.41	complete	3.2.1.80|5.3.1.5	Enterococcus
AM63-7T1NA	complete	3.2.1.80|1.1.1.14|1.1.1.21	complete	3.2.1.80|5.3.1.5	Erysipelotrichaceae gen.
AM64-11MHA	complete	3.2.1.80|1.1.1.14|1.1.1.21	no	3.2.1.80	Enterococcus
AM64-12MHA	complete	3.2.1.80|1.1.1.14|1.1.1.21|1.1.3.41	complete	3.2.1.80|5.3.1.5	Enterococcus
AM64-16A	complete	3.2.1.80|1.1.1.14|1.1.1.21	complete	3.2.1.80|5.3.1.5	Bifidobacterium
AM64-1ACA	complete	3.2.1.80|1.1.1.14|1.1.1.21	complete	3.2.1.80|5.3.1.5	Bifidobacterium
AM64-3MHA	complete	3.2.1.80|1.1.1.14|1.1.1.21|1.1.3.41	no	3.2.1.80	Blautia
AM64-7MHA	complete	3.2.1.80|1.1.1.14|1.1.1.21	complete	3.2.1.80|5.3.1.5	Bifidobacterium
AM65-14MHA	complete	3.2.1.80|1.1.1.14|1.1.1.21	no	3.2.1.80	Pediococcus
AM65-17ACA	complete	3.2.1.80|1.1.1.14|1.1.1.21	complete	3.2.1.80|5.3.1.5	Enterobacter
AM65-20ACA	complete	3.2.1.80|1.1.1.14|1.1.1.21|1.1.3.41	no	3.2.1.80	Clostridium
AM65-22ACA	complete	3.2.1.80|1.1.1.14|1.1.1.21|1.1.3.41	complete	3.2.1.80|5.3.1.5	Klebsiella
AM65-24MHA	complete	3.2.1.80|1.1.1.14|1.1.1.21	no	3.2.1.80	Enterococcus
AM65-26MHA	complete	3.2.1.80|1.1.1.14|1.1.1.21|1.1.3.41	complete	3.2.1.80|5.3.1.5	Schaedlerella
AM65-3A	no	3.2.1.80|1.1.1.14	complete	3.2.1.80|5.3.1.5	Holdemanella
AM65-5MHA	complete	3.2.1.80|1.1.1.14|1.1.1.21	complete	3.2.1.80|5.3.1.5	Cronobacter
AM66-13ACA	complete	3.2.1.80|1.1.1.14|1.1.1.21|1.1.3.41	complete	3.2.1.80|5.3.1.5	Escherichia
AM66-48ACA	complete	3.2.1.80|1.1.1.14|1.1.1.21|1.1.3.41	complete	3.2.1.80|5.3.1.5	Weissella
AM66-51ACA	complete	3.2.1.80|1.1.1.14|1.1.1.21	complete	3.2.1.80|5.3.1.5	Bifidobacterium
AM67-10ACA	complete	3.2.1.80|1.1.1.14|1.1.1.21	complete	3.2.1.80|5.3.1.5	Bifidobacterium
AM67-14ACA	complete	3.2.1.80|1.1.1.14|1.1.1.21	complete	3.2.1.80|5.3.1.5	Lachnospiraceae gen.
AM67-19LNA	complete	3.2.1.80|1.1.1.14|1.1.1.21|1.1.3.41	no	3.2.1.80	Eubacterium
AM67-20ACA	complete	3.2.1.80|1.1.1.14|1.1.1.21	complete	3.2.1.80|5.3.1.5	Bifidobacterium
AM67-22ACA	complete	3.2.1.80|1.1.1.14|1.1.1.21	no	3.2.1.80	Fusicatenibacter
AM67-24LNA	complete	3.2.1.80|1.1.1.14|1.1.1.21|1.1.3.41	complete	3.2.1.80|5.3.1.5	Escherichia
AM67-25ACA	complete	3.2.1.80|1.1.1.14|1.1.1.21	complete	3.2.1.80|5.3.1.5	Bifidobacterium
AM67-29ACA	complete	3.2.1.80|1.1.1.14|1.1.1.21	complete	3.2.1.80|5.3.1.5	Bifidobacterium
AM67-4LNA	complete	3.2.1.80|1.1.1.14|1.1.1.21|1.1.3.41	complete	3.2.1.80|5.3.1.5	Oliverpabstia
AM67-5ACA	complete	3.2.1.80|1.1.1.14|1.1.1.21|1.1.3.41	no	3.2.1.80	Blautia
AM72-11pH10A	complete	3.2.1.80|1.1.1.14|1.1.1.21|1.1.3.41	no	3.2.1.80	Agathobaculum
AM72-11pH9A	complete	3.2.1.80|1.1.1.14|1.1.1.21	no	3.2.1.80	Prevotella
AM72-19pH9A	complete	3.2.1.80|1.1.1.14|1.1.1.21|1.1.3.41	complete	3.2.1.80|5.3.1.5	Clostridium
AM72-8-b13A	complete	3.2.1.80|1.1.1.14|1.1.1.21	no	3.2.1.80	Prevotella
AM73-11pH9A	complete	3.2.1.80|1.1.1.14|1.1.1.21	complete	3.2.1.80|5.3.1.5	Lachnospiraceae gen.
AM73-22pH9TA	complete	3.2.1.80|1.1.1.14|1.1.1.21|1.1.3.41	no	3.2.1.80	Fusobacterium
AM73-2pH5	complete	3.2.1.80|1.1.1.14|1.1.1.21	no	3.2.1.80	Ligilactobacillus
AM73-4pH9A	complete	3.2.1.80|1.1.1.14|1.1.1.21|1.1.3.41	no	3.2.1.80	Blautia
AM74-01pH10A	complete	3.2.1.80|1.1.1.14|1.1.1.21|1.1.3.41	complete	3.2.1.80|5.3.1.5	Lacticaseibacillus
AM75-01pH5A	complete	3.2.1.80|1.1.1.14|1.1.1.21|1.1.3.41	complete	3.2.1.80|5.3.1.5	Lacticaseibacillus
AM75-01pH9A	complete	3.2.1.80|1.1.1.14|1.1.1.21	no	3.2.1.80	Anaerotignum
AM75-02pH5	complete	3.2.1.80|1.1.1.14|1.1.1.21	no	3.2.1.80	Lactobacillus
AM75-10pH9A	complete	3.2.1.80|1.1.1.14|1.1.1.21	complete	3.2.1.80|5.3.1.5	Bacteroides
AM75-12pH10A	complete	3.2.1.80|1.1.1.14|1.1.1.21|1.1.3.41	complete	3.2.1.80|5.3.1.5	Anaerostipes
AM75-12pH9A	complete	3.2.1.80|1.1.1.14|1.1.1.21	no	3.2.1.80	Blautia
AM75-15pH9A	complete	3.2.1.80|1.1.1.14|1.1.1.21	complete	3.2.1.80|5.3.1.5	Enterocloster
AM75-20pH9TA	complete	3.2.1.80|1.1.1.14|1.1.1.21|1.1.3.41	no	3.2.1.80	Blautia
AM75-25pH10TA	complete	3.2.1.80|1.1.1.14|1.1.1.21	no	3.2.1.80	Faecalimonas
AM75-29pH10TA	complete	3.2.1.80|1.1.1.14|1.1.1.21	no	3.2.1.80	Faecalimonas
AM77-01b14	complete	3.2.1.80|1.1.1.14|1.1.1.21	no	3.2.1.80	Lactobacillus
AM77-04pH10A	complete	3.2.1.80|1.1.1.14|1.1.1.21|1.1.3.41	complete	3.2.1.80|5.3.1.5	Ruthenibacterium
AM77-05b15A	complete	3.2.1.80|1.1.1.14|1.1.1.21|1.1.3.41	complete	3.2.1.80|5.3.1.5	Lactobacillus
AM77-15pH10TA	complete	3.2.1.80|1.1.1.14|1.1.1.21|1.1.3.41	complete	3.2.1.80|5.3.1.5	Ruthenibacterium
AM78-01pH3A	complete	3.2.1.80|1.1.1.14|1.1.1.21	no	3.2.1.80	Mediterraneibacter
AM78-02pH3A	complete	3.2.1.80|1.1.1.14|1.1.1.21	no	3.2.1.80	Gabonibacter
AM79-08pH10TA	complete	3.2.1.80|1.1.1.14|1.1.1.21	no	3.2.1.80	Ligilactobacillus
AM81-05CM05A	complete	3.2.1.80|1.1.1.14|1.1.1.21	no	3.2.1.80	Mitsuokella
AM84-01b2A	complete	3.2.1.80|1.1.1.14|1.1.1.21	no	3.2.1.80	Lapidilactobacillus
AM84-04b12A	complete	3.2.1.80|1.1.1.14|1.1.1.21	complete	3.2.1.80|5.3.1.5	Phocaeicola
AM85-06pH10A	complete	3.2.1.80|1.1.1.14|1.1.1.21	complete	3.2.1.80|5.3.1.5	Parabacteroides
AM87-02A	complete	3.2.1.80|1.1.1.14|1.1.1.21|1.1.3.41	complete	3.2.1.80|5.3.1.5	Levilactobacillus
AM87-02CMCA	complete	3.2.1.80|1.1.1.14|1.1.1.21	complete	3.2.1.80|5.3.1.5	Bifidobacterium
AM87-11TA	complete	3.2.1.80|1.1.1.14|1.1.1.21	complete	3.2.1.80|5.3.1.5	Erysipelotrichaceae gen.
AM88-04FA	complete	3.2.1.80|1.1.1.14|1.1.1.21	complete	3.2.1.80|5.3.1.5	Bifidobacterium
AM88-05A	complete	3.2.1.80|1.1.1.14|1.1.1.21	no	3.2.1.80	Phocaeicola
AM88-09pH10A	complete	3.2.1.80|1.1.1.14|1.1.1.21|1.1.3.41	no	3.2.1.80	Clostridium
AM88-10A	complete	3.2.1.80|1.1.1.14|1.1.1.21|1.1.3.41	complete	3.2.1.80|5.3.1.5	Levilactobacillus
AM88-13pH10TA	complete	3.2.1.80|1.1.1.14|1.1.1.21	complete	3.2.1.80|5.3.1.5	Coprobacter
AM88-24TA	complete	3.2.1.80|1.1.1.14|1.1.1.21|1.1.3.41	complete	3.2.1.80|5.3.1.5	Copromonas
AM89-01pH10A	complete	3.2.1.80|1.1.1.14|1.1.1.21	complete	3.2.1.80|5.3.1.5	Enterococcus
AM89-08b2TA	complete	3.2.1.80|1.1.1.14|1.1.1.21|1.1.3.41	complete	3.2.1.80|5.3.1.5	Levilactobacillus
AM89-09b3TA	complete	3.2.1.80|1.1.1.14|1.1.1.21|1.1.3.41	no	3.2.1.80	Lactiplantibacillus
AM89-10TA	complete	3.2.1.80|1.1.1.14|1.1.1.21	complete	3.2.1.80|5.3.1.5	Bifidobacterium
AM90-01A	complete	3.2.1.80|1.1.1.14|1.1.1.21	complete	3.2.1.80|5.3.1.5	Bifidobacterium
AM90-07GAA	complete	3.2.1.80|1.1.1.14|1.1.1.21	complete	3.2.1.80|5.3.1.5	Schaedlerella
AM90-07pH9A	complete	3.2.1.80|1.1.1.14|1.1.1.21	complete	3.2.1.80|5.3.1.5	Lachnospiraceae gen.
AM90-12TA	complete	3.2.1.80|1.1.1.14|1.1.1.21	complete	3.2.1.80|5.3.1.5	Enterococcus
AM91-02b2-1A	complete	3.2.1.80|1.1.1.14|1.1.1.21	complete	3.2.1.80|5.3.1.5	Enterococcus
AM91-03FA	complete	3.2.1.80|1.1.1.14|1.1.1.21	no	3.2.1.80	Ligilactobacillus
AM91-04pH10A	complete	3.2.1.80|1.1.1.14|1.1.1.21	complete	3.2.1.80|5.3.1.5	Bifidobacterium
AM91-12pH9T-1A	complete	3.2.1.80|1.1.1.14|1.1.1.21	complete	3.2.1.80|5.3.1.5	Bifidobacterium
AM91-12TA	complete	3.2.1.80|1.1.1.14|1.1.1.21|1.1.3.41	no	3.2.1.80	Anaerococcus
AM92-01-1A	complete	3.2.1.80|1.1.1.14|1.1.1.21|1.1.3.41	complete	3.2.1.80|5.3.1.5	Levilactobacillus
AM92-01b2A	complete	3.2.1.80|1.1.1.14|1.1.1.21|1.1.3.41	complete	3.2.1.80|5.3.1.5	Levilactobacillus
AM92-01b3A	complete	3.2.1.80|1.1.1.14|1.1.1.21	complete	3.2.1.80|5.3.1.5	Enterococcus
AM92-02GAA	complete	3.2.1.80|1.1.1.14|1.1.1.21	no	3.2.1.80	Bacteroides
AM92-04CMCA	complete	3.2.1.80|1.1.1.14|1.1.3.41	no	3.2.1.80	Fusobacterium
AM92-08T-1A	complete	3.2.1.80|1.1.1.14|1.1.1.21	complete	3.2.1.80|5.3.1.5	Bifidobacterium
AM93-01IFCA	complete	3.2.1.80|1.1.1.14|1.1.1.21	no	3.2.1.80	Streptococcus
AM93-02F	complete	3.2.1.80|1.1.1.14|1.1.1.21	no	3.2.1.80	Ligilactobacillus
AM93-03b2A	complete	3.2.1.80|1.1.1.14|1.1.1.21|1.1.3.41	complete	3.2.1.80|5.3.1.5	Levilactobacillus
AM93-05pH10A	complete	3.2.1.80|1.1.1.14|1.1.1.21|1.1.3.41	no	3.2.1.80	Lactiplantibacillus
AM93-10pH9TA	complete	3.2.1.80|1.1.1.14|1.1.1.21	complete	3.2.1.80|5.3.1.5	Phocaeicola
AM93-12TA	complete	3.2.1.80|1.1.1.14|1.1.1.21	complete	3.2.1.80|5.3.1.5	Clostridium
AM94-01b3A	complete	3.2.1.80|1.1.1.14|1.1.1.21	complete	3.2.1.80|5.3.1.5	Enterococcus
AM94-03b2A	complete	3.2.1.80|1.1.1.14|1.1.1.21	complete	3.2.1.80|5.3.1.5	Bifidobacterium
AM94-03pH10A	complete	3.2.1.80|1.1.1.14|1.1.1.21|1.1.3.41	no	3.2.1.80	Lactiplantibacillus
AM94-05pH10-1A	complete	3.2.1.80|1.1.1.14|1.1.1.21	complete	3.2.1.80|5.3.1.5	Bifidobacterium
AM94-05pH10A	complete	3.2.1.80|1.1.1.14|1.1.1.21	complete	3.2.1.80|5.3.1.5	Bifidobacterium
AM95-01pH10A	complete	3.2.1.80|1.1.1.14|1.1.1.21	complete	3.2.1.80|5.3.1.5	Bifidobacterium
AM95-07A	complete	3.2.1.80|1.1.1.14|1.1.1.21	complete	3.2.1.80|5.3.1.5	Enterococcus
AM96-01D-1A	complete	3.2.1.80|1.1.1.14|1.1.1.21	complete	3.2.1.80|5.3.1.5	Bifidobacterium
AM96-01DM3TA-r	complete	3.2.1.80|1.1.1.14|1.1.1.21	complete	3.2.1.80|5.3.1.5	Limosilactobacillus
AM96-01M3TA	complete	3.2.1.80|1.1.1.14|1.1.1.21|1.1.3.41	no	3.2.1.80	Lactobacillus
AM96-01pH9A	complete	3.2.1.80|1.1.1.14|1.1.1.21	complete	3.2.1.80|5.3.1.5	Bifidobacterium
AM96-01TSTA	complete	3.2.1.80|1.1.1.14|1.1.1.21	complete	3.2.1.80|5.3.1.5	Enterococcus
AM96-02DA	complete	3.2.1.80|1.1.1.14|1.1.1.21	no	3.2.1.80	Faecalimonas
AM96-02pH10A	complete	3.2.1.80|1.1.1.14|1.1.1.21	no	3.2.1.80	Faecalimonas
AM96-02pH9-1A	complete	3.2.1.80|1.1.1.14|1.1.1.21	complete	3.2.1.80|5.3.1.5	Bifidobacterium
AM96-02pH9A	complete	3.2.1.80|1.1.1.14|1.1.1.21	complete	3.2.1.80|5.3.1.5	Bifidobacterium
AM96-03DM3TA	complete	3.2.1.80|1.1.1.14|1.1.1.21|1.1.3.41	no	3.2.1.80	Ligilactobacillus
AM96-05M2BTA	complete	3.2.1.80|1.1.1.14|1.1.1.21|1.1.3.41	no	3.2.1.80	Ligilactobacillus
AM96-10M2A	complete	3.2.1.80|1.1.1.14|1.1.1.21|1.1.3.41	no	3.2.1.80	Enterococcus
AM96-14M2TA	complete	3.2.1.80|1.1.1.14|1.1.1.21	complete	3.2.1.80|5.3.1.5	Enterococcus
AM96-42M2TA	complete	3.2.1.80|1.1.1.14|1.1.1.21	no	3.2.1.80	Faecalimonas
AM97-02	complete	3.2.1.80|1.1.1.14|1.1.1.21	no	3.2.1.80	Megamonas
AM97-05	complete	3.2.1.80|1.1.1.14|1.1.1.21	complete	3.2.1.80|5.3.1.5	Blautia
AM97-06	complete	3.2.1.80|1.1.1.14|1.1.1.21	no	3.2.1.80	Faecalimonas
AM97-13	complete	3.2.1.80|1.1.1.14|1.1.1.21	complete	3.2.1.80|5.3.1.5	Bifidobacterium
AM97-21	complete	3.2.1.80|1.1.1.14|1.1.1.21|1.1.3.41	no	3.2.1.80	Agathobacter
AM97-23	complete	3.2.1.80|1.1.1.14|1.1.1.21	no	3.2.1.80	Blautia
AM97-28	complete	3.2.1.80|1.1.1.14|1.1.1.21	complete	3.2.1.80|5.3.1.5	Lachnospira
AM97-35	complete	3.2.1.80|1.1.1.14|1.1.1.21	complete	3.2.1.80|5.3.1.5	Bariatricus
AM97-38	complete	3.2.1.80|1.1.1.14|1.1.1.21|1.1.3.41	complete	3.2.1.80|5.3.1.5	Holdemanella
AM97-54	complete	3.2.1.80|1.1.1.14|1.1.1.21	no	3.2.1.80	Ruminococcus
AM97-56	complete	3.2.1.80|1.1.1.14|1.1.1.21|1.1.3.41	complete	3.2.1.80|5.3.1.5	Copromonas
AM97-57	complete	3.2.1.80|1.1.1.14|1.1.1.21	complete	3.2.1.80|5.3.1.5	Streptococcus
AM97-61	complete	3.2.1.80|1.1.1.14|1.1.1.21	complete	3.2.1.80|5.3.1.5	Lachnospira
AM97-70	complete	3.2.1.80|1.1.1.14|1.1.1.21	no	3.2.1.80	Faecalibacillus
AM97-71	complete	3.2.1.80|1.1.1.14|1.1.1.21|1.1.3.41	no	3.2.1.80	Blautia
AF102-65	complete	3.2.1.80|1.1.1.14|1.1.1.21	complete	3.2.1.80|5.3.1.5	Bifidobacterium
AF102-84	complete	3.2.1.80|1.1.1.14|1.1.1.21|1.1.3.41	complete	3.2.1.80|5.3.1.5	Schaedlerella
AF102-83	complete	3.2.1.80|1.1.1.14|1.1.1.21	complete	3.2.1.80|5.3.1.5	Phocaeicola
AF102-91	complete	3.2.1.80|1.1.1.14|1.1.1.21	complete	3.2.1.80|5.3.1.5	Bacteroides
AF102-92	complete	3.2.1.80|1.1.1.14|1.1.1.21	complete	3.2.1.80|5.3.1.5	Phocaeicola
AF101-26	complete	3.2.1.80|1.1.1.14|1.1.1.21	no	3.2.1.80	Enterococcus
AF101-27	complete	3.2.1.80|1.1.1.14|1.1.1.21	complete	3.2.1.80|5.3.1.5	Collinsella
AF101-58	complete	3.2.1.80|1.1.1.14|1.1.1.21	complete	3.2.1.80|5.3.1.5	Parabacteroides
AF101-95	complete	3.2.1.80|1.1.1.14|1.1.1.21	complete	3.2.1.80|5.3.1.5	Parabacteroides
AM04S-40	complete	3.2.1.80|1.1.1.14|1.1.1.21|1.1.3.41	complete	3.2.1.80|5.3.1.5	Escherichia
AM04S-41	complete	3.2.1.80|1.1.1.14|1.1.1.21|1.1.3.41	no	3.2.1.80	Bacillus
AM04S-104	complete	3.2.1.80|1.1.1.14|1.1.1.21	no	3.2.1.80	Blautia
AM04S-42	complete	3.2.1.80|1.1.1.14|1.1.1.21|1.1.3.41	no	3.2.1.80	Bacillus
AM04S-44	complete	3.2.1.80|1.1.1.14|1.1.1.21	complete	3.2.1.80|5.3.1.5	Bifidobacterium
AM04S-109	complete	3.2.1.80|1.1.1.14|1.1.1.21	complete	3.2.1.80|5.3.1.5	Parabacteroides
AM109-29	complete	3.2.1.80|1.1.1.14|1.1.1.21	no	3.2.1.80	Mediterraneibacter
AM109-30	complete	3.2.1.80|1.1.1.14|1.1.1.21	complete	3.2.1.80|5.3.1.5	Phocaeicola
AM109-96	complete	3.2.1.80|1.1.1.14|1.1.1.21	complete	3.2.1.80|5.3.1.5	Streptococcus
AM109-83	complete	3.2.1.80|1.1.1.14|1.1.1.21|1.1.3.41	complete	3.2.1.80|5.3.1.5	Proteus
AM109-84	complete	3.2.1.80|1.1.1.14|1.1.1.21|1.1.3.41	complete	3.2.1.80|5.3.1.5	Klebsiella
AM109-91	complete	3.2.1.80|1.1.1.14|1.1.1.21|1.1.3.41	complete	3.2.1.80|5.3.1.5	Klebsiella
AM110-13	complete	3.2.1.80|1.1.1.14|1.1.1.21|1.1.3.41	complete	3.2.1.80|5.3.1.5	Ligilactobacillus
AM110-43	complete	3.2.1.80|1.1.1.14|1.1.1.21|1.1.3.41	complete	3.2.1.80|5.3.1.5	Ligilactobacillus
AM110-132	complete	3.2.1.80|1.1.1.14|1.1.1.21	no	3.2.1.80	Streptococcus
AM110-45	complete	3.2.1.80|1.1.1.14|1.1.1.21|1.1.3.41	complete	3.2.1.80|5.3.1.5	Ligilactobacillus
AM110-47	complete	3.2.1.80|1.1.1.14|1.1.1.21	no	3.2.1.80	Streptococcus
AM113-123	complete	3.2.1.80|1.1.1.14|1.1.1.21	complete	3.2.1.80|5.3.1.5	Bifidobacterium
AM113-156	complete	3.2.1.80|1.1.1.14|1.1.1.21	no	3.2.1.80	Enterococcus
AM113-125	complete	3.2.1.80|1.1.1.14|1.1.1.21	complete	3.2.1.80|5.3.1.5	Lactococcus
AM113-159	complete	3.2.1.80|1.1.1.14|1.1.1.21	complete	3.2.1.80|5.3.1.5	Bifidobacterium
AM113-207	complete	3.2.1.80|1.1.1.14|1.1.1.21	no	3.2.1.80	Enterococcus
AM113-208	complete	3.2.1.80|1.1.1.14|1.1.1.21	no	3.2.1.80	Enterococcus
AM113-163	complete	3.2.1.80|1.1.1.14|1.1.1.21	complete	3.2.1.80|5.3.1.5	Collinsella
AM113-214	complete	3.2.1.80|1.1.1.14|1.1.1.21	complete	3.2.1.80|5.3.1.5	Enterococcus
AM102-56	complete	3.2.1.80|1.1.1.14|1.1.1.21	complete	3.2.1.80|5.3.1.5	Bifidobacterium
AM104-01	complete	3.2.1.80|1.1.1.14|1.1.1.21	complete	3.2.1.80|5.3.1.5	Catenibacterium
AM104-102	complete	3.2.1.80|1.1.1.14|1.1.1.21	complete	3.2.1.80|5.3.1.5	Catenibacterium
UN03-88	complete	3.2.1.80|1.1.1.14|1.1.1.21	complete	3.2.1.80|5.3.1.5	Bifidobacterium
UN03-64	complete	3.2.1.80|1.1.1.14|1.1.1.21	no	3.2.1.80	Enterococcus
UN03-89	complete	3.2.1.80|1.1.1.14|1.1.1.21	complete	3.2.1.80|5.3.1.5	Bifidobacterium
UN03-187	complete	3.2.1.80|1.1.1.14|1.1.1.21|1.1.3.41	no	3.2.1.80	Clostridium
UN03-201	complete	3.2.1.80|1.1.1.14|1.1.1.21	complete	3.2.1.80|5.3.1.5	Lactococcus
UN03-219	complete	3.2.1.80|1.1.1.14|1.1.1.21	complete	3.2.1.80|5.3.1.5	Limosilactobacillus
UN03-220	complete	3.2.1.80|1.1.1.14|1.1.1.21	complete	3.2.1.80|5.3.1.5	Limosilactobacillus
UN03-289	complete	3.2.1.80|1.1.1.14|1.1.1.21	complete	3.2.1.80|5.3.1.5	Bifidobacterium
TF109-01	complete	3.2.1.80|1.1.1.14|1.1.1.21	complete	3.2.1.80|5.3.1.5	Enterococcus
TF109-03	complete	3.2.1.80|1.1.1.14|1.1.1.21	no	3.2.1.80	Enterococcus
TM114-35	complete	3.2.1.80|1.1.1.14|1.1.1.21	complete	3.2.1.80|5.3.1.5	Bifidobacterium
TM114-10	complete	3.2.1.80|1.1.1.14|1.1.1.21	complete	3.2.1.80|5.3.1.5	Bifidobacterium
TM114-146	complete	3.2.1.80|1.1.1.14|1.1.1.21	complete	3.2.1.80|5.3.1.5	Bifidobacterium
TM115-84	complete	3.2.1.80|1.1.1.14|1.1.3.41	no	3.2.1.80	Clostridium
TM115-139	complete	3.2.1.80|1.1.1.14|1.1.1.21	no	3.2.1.80	Enterococcus
TM115-85	complete	3.2.1.80|1.1.1.14|1.1.1.21	no	3.2.1.80	Lactococcus
TM115-141	complete	3.2.1.80|1.1.1.14|1.1.1.21	no	3.2.1.80	Bariatricus
[truncated: 1,193 more rows]

## Sheet: Pectin
Path_1	Poly(1,4-alpha-D-galacturonide) > Poly(1,4-alpha-D-galacturonate)(n) > Unsaturated digalacturonate > 5-Dehydro-4-deoxy-D-glucuronate > (4s)-4,6-Dihydroxy-2,5-dioxohexanoate > 2-Dehydro-3-deoxy-D-gluconate > D-Mannonate > D-Fructuronate
Path_2	(Poly(1,4-alpha-D-galacturonide) > Poly(1,4-alpha-D-galacturonate)(n)) and ((Poly(1,4-alpha-D-galacturonate)(n) > Digalacturonate > D-Galacturonate) or (Poly(1,4-alpha-D-galacturonate)(n) > D-Galacturnate)) and (D-Galacturonate > D-Tagaturonate > D-Fructuronate)
Path_3	(Poly(1,4-alpha-D-galacturonide) > Poly(1,4-alpha-D-galacturonate)(n)) and ((Poly(1,4-alpha-D-galacturonate)(n) > Digalacturonate > D-Galacturonate) or (Poly(1,4-alpha-D-galacturonate)(n) > D-Galacturnate)) and (D-Galacturonate > D-Tagaturonate > D-Altronate > 2-Dehydro-3-deoxy-D-gluconate > D-Mannonate > D-Fructuronate)
Path_4	((D-Fructuronate > L-Glucuronate > D-Gulonate) or (D-Fructuronate > D-Gulonate)) and (D-Gulonate > D-Glucuronate-1P > UDP-D-glucuronate > UDP-glucose > D-Glucose-1P > D-Glucose)
Path_5	((D-Fructuronate > L-Glucuronate > D-Gulonate) or (D-Fructuronate > D-Gulonate)) and (D-Gulonate > D-Glucuronate-1P > UDP-D-glucuronate > UDP-glucose > D-Glucose-1P > D-Glucose-6P)
complete, path is complete; no, path is not complete; EC, the numbers of all enzymes in this path.
Strain (843/3324, 25%)	Path_1	EC	Path_2	EC	Path_3	EC	Path_4	EC	Path_5	EC	Genus
AF02-27	no	5.3.1.17|1.1.1.127|4.2.1.8|1.1.1.57	complete	3.2.1.67|5.3.1.12	complete	3.2.1.67|5.3.1.12|1.1.1.58|4.2.1.7|4.2.1.8|1.1.1.57	complete	5.3.1.12|1.1.1.380|1.1.1.2|2.7.1.43|2.7.7.64|1.1.1.22|2.7.7.9|2.7.7.64|3.1.3.10	complete	5.3.1.12|1.1.1.380|1.1.1.2|2.7.1.43|2.7.7.64|1.1.1.22|2.7.7.9|2.7.7.64|5.4.2.2	Anaerotruncus
AF02-29	no	4.2.2.2|1.1.1.127|4.2.1.8	complete	3.2.1.67	complete	3.2.1.67|4.2.1.8	complete	1.1.1.380|1.1.1.2|2.7.1.43|2.7.7.64|1.1.1.22|2.7.7.9|2.7.7.64|3.1.3.10	complete	1.1.1.380|1.1.1.2|2.7.1.43|2.7.7.64|1.1.1.22|2.7.7.9|2.7.7.64|5.4.2.2	Clostridium
AF02-30	no	3.1.1.11|4.2.2.2|4.2.2.9|4.2.2.6|1.1.1.127|4.2.1.8	complete	3.2.1.67|3.1.1.11	complete	3.2.1.67|3.1.1.11|1.1.1.58|4.2.1.8	complete	1.1.1.380|1.1.1.2|2.7.1.43|2.7.7.64|1.1.1.22|2.7.7.9|2.7.7.64|3.1.3.10	complete	1.1.1.380|1.1.1.2|2.7.1.43|2.7.7.64|1.1.1.22|2.7.7.9|2.7.7.64|5.4.2.2	Bifidobacterium
AF02-36-1	no	3.1.1.11|4.2.2.2|4.2.2.9|4.2.2.6|1.1.1.127|4.2.1.8	complete	3.2.1.67|3.1.1.11	complete	3.2.1.67|3.1.1.11|1.1.1.58|4.2.1.8	complete	1.1.1.380|1.1.1.2|2.7.1.43|2.7.7.64|1.1.1.22|2.7.7.9|2.7.7.64|3.1.3.10	complete	1.1.1.380|1.1.1.2|2.7.1.43|2.7.7.64|1.1.1.22|2.7.7.9|2.7.7.64|5.4.2.2	Bifidobacterium
AF02-42	complete	3.1.1.11|4.2.2.2|4.2.2.6|5.3.1.17|1.1.1.127|4.2.1.8|1.1.1.57	complete	3.2.1.67|3.1.1.11	complete	3.2.1.67|3.1.1.11|1.1.1.58|4.2.1.7|4.2.1.8|1.1.1.57	complete	1.1.1.380|1.1.1.2|2.7.1.43|2.7.7.64|1.1.1.22|2.7.7.9|2.7.7.64|3.1.3.10	complete	1.1.1.380|1.1.1.2|2.7.1.43|2.7.7.64|1.1.1.22|2.7.7.9|2.7.7.64|5.4.2.2	Copromonas
AF02-46-1	no	3.1.1.11|4.2.2.9|1.1.1.127|4.2.1.8|1.1.1.57	complete	3.2.1.67|3.1.1.11|3.2.1.15|5.3.1.12	complete	3.2.1.67|3.1.1.11|3.2.1.15|5.3.1.12|1.1.1.58|4.2.1.7|4.2.1.8|1.1.1.57	complete	5.3.1.12|1.1.1.380|1.1.1.2|2.7.1.43|2.7.7.64|1.1.1.22|2.7.7.9|2.7.7.64|3.1.3.10	complete	5.3.1.12|1.1.1.380|1.1.1.2|2.7.1.43|2.7.7.64|1.1.1.22|2.7.7.9|2.7.7.64|5.4.2.2	Collinsella
AF02-8	no	3.1.1.11|4.2.2.9|1.1.1.127|4.2.1.8	complete	3.2.1.67|3.1.1.11	complete	3.2.1.67|3.1.1.11|4.2.1.8	complete	1.1.1.380|1.1.1.2|2.7.1.43|2.7.7.64|1.1.1.22|2.7.7.9|2.7.7.64|3.1.3.10	complete	1.1.1.380|1.1.1.2|2.7.1.43|2.7.7.64|1.1.1.22|2.7.7.9|2.7.7.64|5.4.2.2	Bifidobacterium
AF03-13	no	4.2.2.9|4.2.2.6|1.1.1.127|4.2.1.8	complete	3.2.1.67	complete	3.2.1.67|4.2.1.8	complete	1.1.1.380|1.1.1.2|2.7.1.43|2.7.7.64|1.1.1.22|2.7.7.9|2.7.7.64|3.1.3.10	complete	1.1.1.380|1.1.1.2|2.7.1.43|2.7.7.64|1.1.1.22|2.7.7.9|2.7.7.64|5.4.2.2	Weissella
AF03-26	complete	3.1.1.11|4.2.2.2|4.2.2.9|4.2.2.6|5.3.1.17|1.1.1.127|4.2.1.8|1.1.1.57	complete	3.2.1.67|3.1.1.11|3.2.1.15|5.3.1.12	complete	3.2.1.67|3.1.1.11|3.2.1.15|5.3.1.12|1.1.1.58|4.2.1.7|4.2.1.8|1.1.1.57	complete	5.3.1.12|1.1.1.380|1.1.1.2|2.7.1.43|2.7.7.64|1.1.1.22|2.7.7.9|2.7.7.64|3.1.3.10	complete	5.3.1.12|1.1.1.380|1.1.1.2|2.7.1.43|2.7.7.64|1.1.1.22|2.7.7.9|2.7.7.64|5.4.2.2	Bacteroides
AF03-28	no	3.1.1.11|4.2.2.2|4.2.2.9|4.2.2.6|5.3.1.17|1.1.1.127|4.2.1.8	complete	3.2.1.67|3.1.1.11	complete	3.2.1.67|3.1.1.11|1.1.1.58|4.2.1.8	complete	1.1.1.380|1.1.1.2|2.7.1.43|2.7.7.64|1.1.1.22|2.7.7.9|2.7.7.64|3.1.3.10	complete	1.1.1.380|1.1.1.2|2.7.1.43|2.7.7.64|1.1.1.22|2.7.7.9|2.7.7.64|5.4.2.2	Bifidobacterium
AF04-15	no	4.2.2.9|4.2.2.6|5.3.1.17|1.1.1.127|4.2.1.8|1.1.1.57	complete	3.2.1.67|3.2.1.15|5.3.1.12	complete	3.2.1.67|3.2.1.15|5.3.1.12|1.1.1.58|4.2.1.7|4.2.1.8|1.1.1.57	complete	5.3.1.12|1.1.1.380|1.1.1.2|2.7.1.43|2.7.7.64|1.1.1.22|2.7.7.9|2.7.7.64|3.1.3.10	complete	5.3.1.12|1.1.1.380|1.1.1.2|2.7.1.43|2.7.7.64|1.1.1.22|2.7.7.9|2.7.7.64|5.4.2.2	Enterocloster
AF04-24	no	3.1.1.11|4.2.2.9|1.1.1.127|4.2.1.8|1.1.1.57	complete	3.2.1.67|3.1.1.11|3.2.1.15|5.3.1.12	complete	3.2.1.67|3.1.1.11|3.2.1.15|5.3.1.12|1.1.1.58|4.2.1.7|4.2.1.8|1.1.1.57	complete	5.3.1.12|1.1.1.380|1.1.1.2|2.7.1.43|2.7.7.64|1.1.1.22|2.7.7.9|2.7.7.64|3.1.3.10	complete	5.3.1.12|1.1.1.380|1.1.1.2|2.7.1.43|2.7.7.64|1.1.1.22|2.7.7.9|2.7.7.64|5.4.2.2	Collinsella
AF05-21	no	3.1.1.11|4.2.2.2|4.2.2.9|4.2.2.6|5.3.1.17|1.1.1.127|4.2.1.8	complete	3.2.1.67|3.1.1.11	complete	3.2.1.67|3.1.1.11|1.1.1.58|4.2.1.8	complete	1.1.1.380|1.1.1.2|2.7.1.43|2.7.7.64|1.1.1.22|2.7.7.9|2.7.7.64|3.1.3.10	complete	1.1.1.380|1.1.1.2|2.7.1.43|2.7.7.64|1.1.1.22|2.7.7.9|2.7.7.64|5.4.2.2	Bifidobacterium
AF05-32B	no	3.1.1.11|4.2.2.2|4.2.2.9|4.2.2.6|5.3.1.17|1.1.1.127|4.2.1.8	complete	3.2.1.67|3.1.1.11	complete	3.2.1.67|3.1.1.11|1.1.1.58|4.2.1.8	complete	1.1.1.380|1.1.1.2|2.7.1.43|2.7.7.64|1.1.1.22|2.7.7.9|2.7.7.64|3.1.3.10	complete	1.1.1.380|1.1.1.2|2.7.1.43|2.7.7.64|1.1.1.22|2.7.7.9|2.7.7.64|5.4.2.2	Bifidobacterium
AF05-41	no	3.1.1.11|4.2.2.9|1.1.1.127|4.2.1.8|1.1.1.57	complete	3.2.1.67|3.1.1.11|3.2.1.15|5.3.1.12	complete	3.2.1.67|3.1.1.11|3.2.1.15|5.3.1.12|1.1.1.58|4.2.1.7|4.2.1.8|1.1.1.57	complete	5.3.1.12|1.1.1.380|1.1.1.2|2.7.1.43|2.7.7.64|1.1.1.22|2.7.7.9|2.7.7.64|3.1.3.10	complete	5.3.1.12|1.1.1.380|1.1.1.2|2.7.1.43|2.7.7.64|1.1.1.22|2.7.7.9|2.7.7.64|5.4.2.2	Collinsella
AF05-42B	no	1.1.1.127|4.2.1.8	complete	3.2.1.67	complete	3.2.1.67|1.1.1.58|4.2.1.8	complete	1.1.1.380|1.1.1.2|2.7.1.43|2.7.7.64|1.1.1.22|2.7.7.9|2.7.7.64|3.1.3.10	complete	1.1.1.380|1.1.1.2|2.7.1.43|2.7.7.64|1.1.1.22|2.7.7.9|2.7.7.64|5.4.2.2	Bifidobacterium
AF05-8-2	no	3.1.1.11|4.2.2.9|1.1.1.127|4.2.1.8|1.1.1.57	complete	3.2.1.67|3.1.1.11|3.2.1.15|5.3.1.12	complete	3.2.1.67|3.1.1.11|3.2.1.15|5.3.1.12|1.1.1.58|4.2.1.7|4.2.1.8|1.1.1.57	complete	5.3.1.12|1.1.1.380|1.1.1.2|2.7.1.43|2.7.7.64|1.1.1.22|2.7.7.9|2.7.7.64|3.1.3.10	complete	5.3.1.12|1.1.1.380|1.1.1.2|2.7.1.43|2.7.7.64|1.1.1.22|2.7.7.9|2.7.7.64|5.4.2.2	Collinsella
AF05-9	no	3.1.1.11|4.2.2.9|1.1.1.127|4.2.1.8|1.1.1.57	complete	3.2.1.67|3.1.1.11|3.2.1.15|5.3.1.12	complete	3.2.1.67|3.1.1.11|3.2.1.15|5.3.1.12|1.1.1.58|4.2.1.7|4.2.1.8|1.1.1.57	complete	5.3.1.12|1.1.1.380|1.1.1.2|2.7.1.43|2.7.7.64|1.1.1.22|2.7.7.9|2.7.7.64|3.1.3.10	complete	5.3.1.12|1.1.1.380|1.1.1.2|2.7.1.43|2.7.7.64|1.1.1.22|2.7.7.9|2.7.7.64|5.4.2.2	Collinsella
AF06-26B	no	1.1.1.127|4.2.1.8	complete	3.2.1.67	complete	3.2.1.67|1.1.1.58|4.2.1.8	complete	1.1.1.380|1.1.1.2|2.7.1.43|2.7.7.64|1.1.1.22|2.7.7.9|2.7.7.64|3.1.3.10	complete	1.1.1.380|1.1.1.2|2.7.1.43|2.7.7.64|1.1.1.22|2.7.7.9|2.7.7.64|5.4.2.2	Bifidobacterium
AF06-45B	no	1.1.1.127|4.2.1.8	complete	3.2.1.67	complete	3.2.1.67|1.1.1.58|4.2.1.8	complete	1.1.1.380|1.1.1.2|2.7.1.43|2.7.7.64|1.1.1.22|2.7.7.9|2.7.7.64|3.1.3.10	complete	1.1.1.380|1.1.1.2|2.7.1.43|2.7.7.64|1.1.1.22|2.7.7.9|2.7.7.64|5.4.2.2	Bifidobacterium
AF08-21	no	4.2.2.9|4.2.2.6|1.1.1.127|4.2.1.8	complete	3.2.1.67|5.3.1.12	complete	3.2.1.67|5.3.1.12|1.1.1.58|4.2.1.8	complete	5.3.1.12|1.1.1.380|1.1.1.2|2.7.1.43|2.7.7.64|1.1.1.22|2.7.7.9|2.7.7.64|3.1.3.10	complete	5.3.1.12|1.1.1.380|1.1.1.2|2.7.1.43|2.7.7.64|1.1.1.22|2.7.7.9|2.7.7.64|5.4.2.2	Collinsella
AF08-23	no	4.2.2.9|1.1.1.127|4.2.1.8	complete	3.2.1.67	complete	3.2.1.67|1.1.1.58|4.2.1.8	complete	1.1.1.380|1.1.1.2|2.7.1.43|2.7.7.64|1.1.1.22|2.7.7.9|2.7.7.64|3.1.3.10	complete	1.1.1.380|1.1.1.2|2.7.1.43|2.7.7.64|1.1.1.22|2.7.7.9|2.7.7.64|5.4.2.2	Collinsella
AF10-13	no	3.1.1.11|4.2.2.2|5.3.1.17|1.1.1.127|4.2.1.8|1.1.1.57	complete	3.2.1.67|3.1.1.11|3.2.1.15|5.3.1.12	complete	3.2.1.67|3.1.1.11|3.2.1.15|5.3.1.12|1.1.1.58|4.2.1.7|4.2.1.8|1.1.1.57	complete	5.3.1.12|1.1.1.380|1.1.1.2|2.7.1.43|2.7.7.64|1.1.1.22|2.7.7.9|2.7.7.64|3.1.3.10	complete	5.3.1.12|1.1.1.380|1.1.1.2|2.7.1.43|2.7.7.64|1.1.1.22|2.7.7.9|2.7.7.64|5.4.2.2	Faecalibacterium
AF10-46	no	3.1.1.11|4.2.2.9|5.3.1.17|1.1.1.127|4.2.1.8|1.1.1.57	complete	3.2.1.67|3.1.1.11|3.2.1.15|5.3.1.12	complete	3.2.1.67|3.1.1.11|3.2.1.15|5.3.1.12|1.1.1.58|4.2.1.7|4.2.1.8|1.1.1.57	complete	5.3.1.12|1.1.1.380|1.1.1.2|2.7.1.43|2.7.7.64|1.1.1.22|2.7.7.9|2.7.7.64|3.1.3.10	complete	5.3.1.12|1.1.1.380|1.1.1.2|2.7.1.43|2.7.7.64|1.1.1.22|2.7.7.9|2.7.7.64|5.4.2.2	Faecalibacterium
AF11-11	no	4.2.2.9|1.1.1.127|4.2.1.8	complete	3.2.1.67	complete	3.2.1.67|1.1.1.58|4.2.1.8	complete	1.1.1.380|1.1.1.2|2.7.1.43|2.7.7.64|1.1.1.22|2.7.7.9|2.7.7.64|3.1.3.10	complete	1.1.1.380|1.1.1.2|2.7.1.43|2.7.7.64|1.1.1.22|2.7.7.9|2.7.7.64|5.4.2.2	Collinsella
AF11-16H	no	4.2.2.6|5.3.1.17|1.1.1.127|4.2.1.8|1.1.1.57	complete	3.2.1.67	complete	3.2.1.67|1.1.1.58|4.2.1.8|1.1.1.57	complete	1.1.1.380|1.1.1.2|2.7.1.43|2.7.7.64|1.1.1.22|2.7.7.9|2.7.7.64|3.1.3.10	complete	1.1.1.380|1.1.1.2|2.7.1.43|2.7.7.64|1.1.1.22|2.7.7.9|2.7.7.64|5.4.2.2	Lacticaseibacillus
AF11-18	no	3.1.1.11|4.2.2.2|4.2.2.9|4.2.2.6|5.3.1.17|1.1.1.127|4.2.1.8	complete	3.2.1.67|3.1.1.11	complete	3.2.1.67|3.1.1.11|1.1.1.58|4.2.1.8	complete	1.1.1.380|1.1.1.2|2.7.1.43|2.7.7.64|1.1.1.22|2.7.7.9|2.7.7.64|3.1.3.10	complete	1.1.1.380|1.1.1.2|2.7.1.43|2.7.7.64|1.1.1.22|2.7.7.9|2.7.7.64|5.4.2.2	Bifidobacterium
AF11-25B	no	4.2.2.9|1.1.1.127|4.2.1.8	complete	3.2.1.67	complete	3.2.1.67|1.1.1.58|4.2.1.8	complete	1.1.1.380|1.1.1.2|2.7.1.43|2.7.7.64|1.1.1.22|2.7.7.9|2.7.7.64|3.1.3.10	complete	1.1.1.380|1.1.1.2|2.7.1.43|2.7.7.64|1.1.1.22|2.7.7.9|2.7.7.64|5.4.2.2	Bifidobacterium
AF11-44	no	4.2.2.9|1.1.1.127|4.2.1.8	complete	3.2.1.67	complete	3.2.1.67|1.1.1.58|4.2.1.8	complete	1.1.1.380|1.1.1.2|2.7.1.43|2.7.7.64|1.1.1.22|2.7.7.9|2.7.7.64|3.1.3.10	complete	1.1.1.380|1.1.1.2|2.7.1.43|2.7.7.64|1.1.1.22|2.7.7.9|2.7.7.64|5.4.2.2	Bifidobacterium
AF11-6H	no	4.2.2.6|5.3.1.17|1.1.1.127|4.2.1.8|1.1.1.57	complete	3.2.1.67	complete	3.2.1.67|1.1.1.58|4.2.1.8|1.1.1.57	complete	1.1.1.380|1.1.1.2|2.7.1.43|2.7.7.64|1.1.1.22|2.7.7.9|2.7.7.64|3.1.3.10	complete	1.1.1.380|1.1.1.2|2.7.1.43|2.7.7.64|1.1.1.22|2.7.7.9|2.7.7.64|5.4.2.2	Lacticaseibacillus
AF12-10-6.0	no	3.1.1.11|4.2.2.2|4.2.2.9|4.2.2.6|1.1.1.127|4.2.1.8	complete	3.2.1.67|3.1.1.11	complete	3.2.1.67|3.1.1.11|1.1.1.58|4.2.1.8	complete	1.1.1.380|1.1.1.2|2.7.1.43|2.7.7.64|1.1.1.22|2.7.7.9|2.7.7.64|3.1.3.10	complete	1.1.1.380|1.1.1.2|2.7.1.43|2.7.7.64|1.1.1.22|2.7.7.9|2.7.7.64|5.4.2.2	Bifidobacterium
AF12-17LB	no	1.1.1.127|4.2.1.8	complete	3.2.1.67	complete	3.2.1.67|4.2.1.8	complete	1.1.1.380|1.1.1.2|2.7.1.43|2.7.7.64|1.1.1.22|2.7.7.9|2.7.7.64|3.1.3.10	complete	1.1.1.380|1.1.1.2|2.7.1.43|2.7.7.64|1.1.1.22|2.7.7.9|2.7.7.64|5.4.2.2	Lachnospiraceae gen.
AF12-21AC	no	3.1.1.11|4.2.2.2|4.2.2.9|4.2.2.6|1.1.1.127|4.2.1.8	complete	3.2.1.67|3.1.1.11	complete	3.2.1.67|3.1.1.11|1.1.1.58|4.2.1.8	complete	1.1.1.380|1.1.1.2|2.7.1.43|2.7.7.64|1.1.1.22|2.7.7.9|2.7.7.64|3.1.3.10	complete	1.1.1.380|1.1.1.2|2.7.1.43|2.7.7.64|1.1.1.22|2.7.7.9|2.7.7.64|5.4.2.2	Bifidobacterium
AF12-5	no	4.2.2.9|1.1.1.127|4.2.1.8	complete	3.2.1.67	complete	3.2.1.67|4.2.1.7|4.2.1.8	complete	1.1.1.380|1.1.1.2|2.7.1.43|2.7.7.64|1.1.1.22|2.7.7.9|2.7.7.64|3.1.3.10	complete	1.1.1.380|1.1.1.2|2.7.1.43|2.7.7.64|1.1.1.22|2.7.7.9|2.7.7.64|5.4.2.2	Mediterraneibacter
AF12-8A-LB	no	3.1.1.11|4.2.2.2|4.2.2.9|4.2.2.6|1.1.1.127|4.2.1.8	complete	3.2.1.67|3.1.1.11	complete	3.2.1.67|3.1.1.11|1.1.1.58|4.2.1.8	complete	1.1.1.380|1.1.1.2|2.7.1.43|2.7.7.64|1.1.1.22|2.7.7.9|2.7.7.64|3.1.3.10	complete	1.1.1.380|1.1.1.2|2.7.1.43|2.7.7.64|1.1.1.22|2.7.7.9|2.7.7.64|5.4.2.2	Bifidobacterium
AF12-8	no	4.2.2.6|1.1.1.127|4.2.1.8|1.1.1.57	complete	3.2.1.67|3.2.1.15	complete	3.2.1.67|3.2.1.15|4.2.1.8|1.1.1.57	complete	1.1.1.380|1.1.1.2|2.7.1.43|2.7.7.64|1.1.1.22|2.7.7.9|2.7.7.64|3.1.3.10	complete	1.1.1.380|1.1.1.2|2.7.1.43|2.7.7.64|1.1.1.22|2.7.7.9|2.7.7.64|5.4.2.2	Agathobacter
AF12-8LB-d	no	3.1.1.11|4.2.2.2|4.2.2.9|4.2.2.6|1.1.1.127|4.2.1.8	complete	3.2.1.67|3.1.1.11	complete	3.2.1.67|3.1.1.11|1.1.1.58|4.2.1.8	complete	1.1.1.380|1.1.1.2|2.7.1.43|2.7.7.64|1.1.1.22|2.7.7.9|2.7.7.64|3.1.3.10	complete	1.1.1.380|1.1.1.2|2.7.1.43|2.7.7.64|1.1.1.22|2.7.7.9|2.7.7.64|5.4.2.2	Bifidobacterium
AF12-8LB	no	3.1.1.11|4.2.2.2|4.2.2.9|4.2.2.6|1.1.1.127|4.2.1.8	complete	3.2.1.67|3.1.1.11	complete	3.2.1.67|3.1.1.11|1.1.1.58|4.2.1.8	complete	1.1.1.380|1.1.1.2|2.7.1.43|2.7.7.64|1.1.1.22|2.7.7.9|2.7.7.64|3.1.3.10	complete	1.1.1.380|1.1.1.2|2.7.1.43|2.7.7.64|1.1.1.22|2.7.7.9|2.7.7.64|5.4.2.2	Bifidobacterium
AF13-10-6.0-r	complete	3.1.1.11|4.2.2.2|4.2.2.9|4.2.2.6|5.3.1.17|1.1.1.127|4.2.1.8|1.1.1.57	complete	3.2.1.67|3.1.1.11|3.2.1.15|5.3.1.12	complete	3.2.1.67|3.1.1.11|3.2.1.15|5.3.1.12|1.1.1.58|4.2.1.7|4.2.1.8|1.1.1.57	complete	5.3.1.12|1.1.1.380|1.1.1.2|2.7.1.43|2.7.7.64|1.1.1.22|2.7.7.9|2.7.7.64|3.1.3.10	complete	5.3.1.12|1.1.1.380|1.1.1.2|2.7.1.43|2.7.7.64|1.1.1.22|2.7.7.9|2.7.7.64|5.4.2.2	Clostridium
AF13-166.0	complete	3.1.1.11|4.2.2.2|4.2.2.9|4.2.2.6|5.3.1.17|1.1.1.127|4.2.1.8|1.1.1.57	complete	3.2.1.67|3.1.1.11|3.2.1.15|5.3.1.12	complete	3.2.1.67|3.1.1.11|3.2.1.15|5.3.1.12|1.1.1.58|4.2.1.7|4.2.1.8|1.1.1.57	complete	5.3.1.12|1.1.1.380|1.1.1.2|2.7.1.43|2.7.7.64|1.1.1.22|2.7.7.9|2.7.7.64|3.1.3.10	complete	5.3.1.12|1.1.1.380|1.1.1.2|2.7.1.43|2.7.7.64|1.1.1.22|2.7.7.9|2.7.7.64|5.4.2.2	Clostridium
AF13-16	complete	3.1.1.11|4.2.2.9|4.2.2.6|5.3.1.17|1.1.1.127|4.2.1.8|1.1.1.57	complete	3.2.1.67|3.1.1.11|3.2.1.15|5.3.1.12	complete	3.2.1.67|3.1.1.11|3.2.1.15|5.3.1.12|1.1.1.58|4.2.1.7|4.2.1.8|1.1.1.57	complete	5.3.1.12|1.1.1.380|1.1.1.2|2.7.1.43|2.7.7.64|1.1.1.22|2.7.7.9|2.7.7.64|3.1.3.10	complete	5.3.1.12|1.1.1.380|1.1.1.2|2.7.1.43|2.7.7.64|1.1.1.22|2.7.7.9|2.7.7.64|5.4.2.2	Blautia
AF13-51	complete	3.1.1.11|4.2.2.2|4.2.2.9|4.2.2.6|5.3.1.17|1.1.1.127|4.2.1.8|1.1.1.57	complete	3.2.1.67|3.1.1.11|3.2.1.15|5.3.1.12	complete	3.2.1.67|3.1.1.11|3.2.1.15|5.3.1.12|1.1.1.58|4.2.1.7|4.2.1.8|1.1.1.57	complete	5.3.1.12|1.1.1.380|1.1.1.2|2.7.1.43|2.7.7.64|1.1.1.22|2.7.7.9|2.7.7.64|3.1.3.10	complete	5.3.1.12|1.1.1.380|1.1.1.2|2.7.1.43|2.7.7.64|1.1.1.22|2.7.7.9|2.7.7.64|5.4.2.2	Clostridium
AF13-5-6.0	no	1.1.1.127|4.2.1.8	complete	3.2.1.67	complete	3.2.1.67|4.2.1.8	complete	1.1.1.380|1.1.1.2|2.7.1.43|2.7.7.64|1.1.1.22|2.7.7.9|2.7.7.64|3.1.3.10	complete	1.1.1.380|1.1.1.2|2.7.1.43|2.7.7.64|1.1.1.22|2.7.7.9|2.7.7.64|5.4.2.2	Streptococcus
AF14-18	no	3.1.1.11|4.2.2.6|5.3.1.17|1.1.1.127|4.2.1.8|1.1.1.57	complete	3.2.1.67|3.1.1.11|3.2.1.15|5.3.1.12|5.1.2.7	complete	3.2.1.67|3.1.1.11|3.2.1.15|5.3.1.12|1.1.1.58|4.2.1.7|4.2.1.8|1.1.1.57	complete	5.3.1.12|1.1.1.380|1.1.1.2|2.7.1.43|2.7.7.64|1.1.1.22|2.7.7.9|2.7.7.64|3.1.3.10	complete	5.3.1.12|1.1.1.380|1.1.1.2|2.7.1.43|2.7.7.64|1.1.1.22|2.7.7.9|2.7.7.64|5.4.2.2	Enterocloster
AF14-20	complete	3.1.1.11|4.2.2.2|4.2.2.9|4.2.2.6|5.3.1.17|1.1.1.127|4.2.1.8|1.1.1.57	complete	3.2.1.67|3.1.1.11|3.2.1.15|5.3.1.12	complete	3.2.1.67|3.1.1.11|3.2.1.15|5.3.1.12|1.1.1.58|4.2.1.7|4.2.1.8|1.1.1.57	complete	5.3.1.12|1.1.1.380|1.1.1.2|2.7.1.43|2.7.7.64|1.1.1.22|2.7.7.9|2.7.7.64|3.1.3.10	complete	5.3.1.12|1.1.1.380|1.1.1.2|2.7.1.43|2.7.7.64|1.1.1.22|2.7.7.9|2.7.7.64|5.4.2.2	Bacteroides
AF14-35	no	3.1.1.11|4.2.2.9|1.1.1.127|4.2.1.8|1.1.1.57	complete	3.2.1.67|3.1.1.11|3.2.1.15|5.3.1.12	complete	3.2.1.67|3.1.1.11|3.2.1.15|5.3.1.12|1.1.1.58|4.2.1.7|4.2.1.8|1.1.1.57	complete	5.3.1.12|1.1.1.380|1.1.1.2|2.7.1.43|2.7.7.64|1.1.1.22|2.7.7.9|2.7.7.64|3.1.3.10	complete	5.3.1.12|1.1.1.380|1.1.1.2|2.7.1.43|2.7.7.64|1.1.1.22|2.7.7.9|2.7.7.64|5.4.2.2	Collinsella
AF14-43	no	4.2.2.2|4.2.2.9|4.2.2.6|5.3.1.17|1.1.1.127|4.2.1.8	complete	3.2.1.67|3.2.1.15|5.3.1.12	complete	3.2.1.67|3.2.1.15|5.3.1.12|4.2.1.7|4.2.1.8	complete	5.3.1.12|1.1.1.380|1.1.1.2|2.7.1.43|2.7.7.64|1.1.1.22|2.7.7.9|2.7.7.64|3.1.3.10	complete	5.3.1.12|1.1.1.380|1.1.1.2|2.7.1.43|2.7.7.64|1.1.1.22|2.7.7.9|2.7.7.64|5.4.2.2	Ruthenibacterium
AF14-56	no	3.1.1.11|4.2.2.9|1.1.1.127|4.2.1.8	complete	3.2.1.67|3.1.1.11	complete	3.2.1.67|3.1.1.11|4.2.1.8	complete	1.1.1.380|1.1.1.2|2.7.1.43|2.7.7.64|1.1.1.22|2.7.7.9|2.7.7.64|3.1.3.10	complete	1.1.1.380|1.1.1.2|2.7.1.43|2.7.7.64|1.1.1.22|2.7.7.9|2.7.7.64|5.4.2.2	Bifidobacterium
AF14-5	no	3.1.1.11|4.2.2.2|4.2.2.9|1.1.1.127|1.1.1.57	complete	3.2.1.67|3.1.1.11	complete	3.2.1.67|3.1.1.11|1.1.1.58|4.2.1.7|1.1.1.57	complete	1.1.1.380|1.1.1.2|2.7.1.43|2.7.7.64|1.1.1.22|2.7.7.9|2.7.7.64|3.1.3.10	complete	1.1.1.380|1.1.1.2|2.7.1.43|2.7.7.64|1.1.1.22|2.7.7.9|2.7.7.64|5.4.2.2	Blautia
AF15-23	no	3.1.1.11|4.2.2.9|1.1.1.127|4.2.1.8|1.1.1.57	complete	3.2.1.67|3.1.1.11|3.2.1.15|5.3.1.12	complete	3.2.1.67|3.1.1.11|3.2.1.15|5.3.1.12|1.1.1.58|4.2.1.7|4.2.1.8|1.1.1.57	complete	5.3.1.12|1.1.1.380|1.1.1.2|2.7.1.43|2.7.7.64|1.1.1.22|2.7.7.9|2.7.7.64|3.1.3.10	complete	5.3.1.12|1.1.1.380|1.1.1.2|2.7.1.43|2.7.7.64|1.1.1.22|2.7.7.9|2.7.7.64|5.4.2.2	Collinsella
AF15-3	no	3.1.1.11|4.2.2.9|1.1.1.127|4.2.1.8	complete	3.2.1.67|3.1.1.11	complete	3.2.1.67|3.1.1.11|4.2.1.8	complete	1.1.1.380|1.1.1.2|2.7.1.43|2.7.7.64|1.1.1.22|2.7.7.9|2.7.7.64|3.1.3.10	complete	1.1.1.380|1.1.1.2|2.7.1.43|2.7.7.64|1.1.1.22|2.7.7.9|2.7.7.64|5.4.2.2	Bifidobacterium
AF15-51	no	4.2.2.9|1.1.1.127|4.2.1.8	complete	3.2.1.67	complete	3.2.1.67|1.1.1.58|4.2.1.8	complete	1.1.1.380|1.1.1.2|2.7.1.43|2.7.7.64|1.1.1.22|2.7.7.9|2.7.7.64|3.1.3.10	complete	1.1.1.380|1.1.1.2|2.7.1.43|2.7.7.64|1.1.1.22|2.7.7.9|2.7.7.64|5.4.2.2	Collinsella
AF16-15	no	3.1.1.11|4.2.2.2|1.1.1.127|4.2.1.8	complete	3.2.1.67|3.1.1.11|3.2.1.15|5.3.1.12	complete	3.2.1.67|3.1.1.11|3.2.1.15|5.3.1.12|4.2.1.8	complete	5.3.1.12|1.1.1.380|1.1.1.2|2.7.1.43|2.7.7.64|1.1.1.22|2.7.7.9|2.7.7.64|3.1.3.10	complete	5.3.1.12|1.1.1.380|1.1.1.2|2.7.1.43|2.7.7.64|1.1.1.22|2.7.7.9|2.7.7.64|5.4.2.2	Eisenbergiella
AF16-32LBC	no	3.1.1.11|4.2.2.9|1.1.1.127|4.2.1.8|1.1.1.57	complete	3.2.1.67|3.1.1.11|3.2.1.15|5.3.1.12	complete	3.2.1.67|3.1.1.11|3.2.1.15|5.3.1.12|1.1.1.58|4.2.1.7|4.2.1.8|1.1.1.57	complete	5.3.1.12|1.1.1.380|1.1.1.2|2.7.1.43|2.7.7.64|1.1.1.22|2.7.7.9|2.7.7.64|3.1.3.10	complete	5.3.1.12|1.1.1.380|1.1.1.2|2.7.1.43|2.7.7.64|1.1.1.22|2.7.7.9|2.7.7.64|5.4.2.2	Collinsella
AF16-32LB	complete	3.1.1.11|4.2.2.2|4.2.2.9|4.2.2.6|5.3.1.17|1.1.1.127|4.2.1.8|1.1.1.57	complete	3.2.1.67|3.1.1.11|3.2.1.15|5.3.1.12	complete	3.2.1.67|3.1.1.11|3.2.1.15|5.3.1.12|1.1.1.58|4.2.1.7|4.2.1.8|1.1.1.57	complete	5.3.1.12|1.1.1.380|1.1.1.2|2.7.1.43|2.7.7.64|1.1.1.22|2.7.7.9|2.7.7.64|3.1.3.10	complete	5.3.1.12|1.1.1.380|1.1.1.2|2.7.1.43|2.7.7.64|1.1.1.22|2.7.7.9|2.7.7.64|5.4.2.2	Paenibacillus
AF16-8	no	3.1.1.11|4.2.2.9|1.1.1.127|4.2.1.8|1.1.1.57	complete	3.2.1.67|3.1.1.11|3.2.1.15|5.3.1.12	complete	3.2.1.67|3.1.1.11|3.2.1.15|5.3.1.12|1.1.1.58|4.2.1.7|4.2.1.8|1.1.1.57	complete	5.3.1.12|1.1.1.380|1.1.1.2|2.7.1.43|2.7.7.64|1.1.1.22|2.7.7.9|2.7.7.64|3.1.3.10	complete	5.3.1.12|1.1.1.380|1.1.1.2|2.7.1.43|2.7.7.64|1.1.1.22|2.7.7.9|2.7.7.64|5.4.2.2	Collinsella
AF17-14	no	4.2.2.2|4.2.2.9|4.2.2.6|5.3.1.17|1.1.1.127|4.2.1.8	complete	3.2.1.67|3.2.1.15|5.3.1.12	complete	3.2.1.67|3.2.1.15|5.3.1.12|4.2.1.8	complete	5.3.1.12|1.1.1.380|1.1.1.2|2.7.1.43|2.7.7.64|1.1.1.22|2.7.7.9|2.7.7.64|3.1.3.10	complete	5.3.1.12|1.1.1.380|1.1.1.2|2.7.1.43|2.7.7.64|1.1.1.22|2.7.7.9|2.7.7.64|5.4.2.2	Alistipes
AF17-16	no	4.2.2.6|5.3.1.17|1.1.1.127|4.2.1.8	complete	3.2.1.67|3.2.1.15|5.3.1.12	complete	3.2.1.67|3.2.1.15|5.3.1.12|4.2.1.7|4.2.1.8	complete	5.3.1.12|1.1.1.380|1.1.1.2|2.7.1.43|2.7.7.64|1.1.1.22|2.7.7.9|2.7.7.64|3.1.3.10	complete	5.3.1.12|1.1.1.380|1.1.1.2|2.7.1.43|2.7.7.64|1.1.1.22|2.7.7.9|2.7.7.64|5.4.2.2	Alistipes
AF17-20AC	no	3.1.1.11|4.2.2.2|4.2.2.9|4.2.2.6|1.1.1.127|4.2.1.8	complete	3.2.1.67|3.1.1.11	complete	3.2.1.67|3.1.1.11|1.1.1.58|4.2.1.8	complete	1.1.1.380|1.1.1.2|2.7.1.43|2.7.7.64|1.1.1.22|2.7.7.9|2.7.7.64|3.1.3.10	complete	1.1.1.380|1.1.1.2|2.7.1.43|2.7.7.64|1.1.1.22|2.7.7.9|2.7.7.64|5.4.2.2	Bifidobacterium
AF18-27	no	4.2.2.9|4.2.2.6|5.3.1.17|1.1.1.127|4.2.1.8|1.1.1.57	complete	3.2.1.67|3.2.1.15|5.3.1.12	complete	3.2.1.67|3.2.1.15|5.3.1.12|1.1.1.58|4.2.1.7|4.2.1.8|1.1.1.57	complete	5.3.1.12|1.1.1.380|1.1.1.2|2.7.1.43|2.7.7.64|1.1.1.22|2.7.7.9|2.7.7.64|3.1.3.10	complete	5.3.1.12|1.1.1.380|1.1.1.2|2.7.1.43|2.7.7.64|1.1.1.22|2.7.7.9|2.7.7.64|5.4.2.2	Enterocloster
AF18-33LB	no	4.2.2.9|1.1.1.127|4.2.1.8	complete	3.2.1.67|5.3.1.12	complete	3.2.1.67|5.3.1.12|1.1.1.58|4.2.1.8	complete	5.3.1.12|1.1.1.380|1.1.1.2|2.7.1.43|2.7.7.64|1.1.1.22|2.7.7.9|2.7.7.64|3.1.3.10	complete	5.3.1.12|1.1.1.380|1.1.1.2|2.7.1.43|2.7.7.64|1.1.1.22|2.7.7.9|2.7.7.64|5.4.2.2	Collinsella
AF18-8	no	4.2.2.9|1.1.1.127|4.2.1.8	complete	3.2.1.67|5.3.1.12	complete	3.2.1.67|5.3.1.12|1.1.1.58|4.2.1.8	complete	5.3.1.12|1.1.1.380|1.1.1.2|2.7.1.43|2.7.7.64|1.1.1.22|2.7.7.9|2.7.7.64|3.1.3.10	complete	5.3.1.12|1.1.1.380|1.1.1.2|2.7.1.43|2.7.7.64|1.1.1.22|2.7.7.9|2.7.7.64|5.4.2.2	Collinsella
AF18-8LB	no	4.2.2.9|1.1.1.127|4.2.1.8	complete	3.2.1.67|5.3.1.12	complete	3.2.1.67|5.3.1.12|1.1.1.58|4.2.1.8	complete	5.3.1.12|1.1.1.380|1.1.1.2|2.7.1.43|2.7.7.64|1.1.1.22|2.7.7.9|2.7.7.64|3.1.3.10	complete	5.3.1.12|1.1.1.380|1.1.1.2|2.7.1.43|2.7.7.64|1.1.1.22|2.7.7.9|2.7.7.64|5.4.2.2	Collinsella
AF19-13AC	complete	3.1.1.11|4.2.2.2|4.2.2.9|4.2.2.6|5.3.1.17|1.1.1.127|4.2.1.8|1.1.1.57	complete	3.2.1.67|3.1.1.11|3.2.1.15|5.3.1.12	complete	3.2.1.67|3.1.1.11|3.2.1.15|5.3.1.12|1.1.1.58|4.2.1.7|4.2.1.8|1.1.1.57	complete	5.3.1.12|1.1.1.380|1.1.1.2|2.7.1.43|2.7.7.64|1.1.1.22|2.7.7.9|2.7.7.64|3.1.3.10	complete	5.3.1.12|1.1.1.380|1.1.1.2|2.7.1.43|2.7.7.64|1.1.1.22|2.7.7.9|2.7.7.64|5.4.2.2	Hungatella
AF19-1	complete	3.1.1.11|4.2.2.2|4.2.2.9|4.2.2.6|5.3.1.17|1.1.1.127|4.2.1.8|1.1.1.57	complete	3.2.1.67|3.1.1.11|5.3.1.12	complete	3.2.1.67|3.1.1.11|5.3.1.12|1.1.1.58|4.2.1.8|1.1.1.57	complete	5.3.1.12|1.1.1.380|1.1.1.2|2.7.1.43|2.7.7.64|1.1.1.22|2.7.7.9|2.7.7.64|3.1.3.10	complete	5.3.1.12|1.1.1.380|1.1.1.2|2.7.1.43|2.7.7.64|1.1.1.22|2.7.7.9|2.7.7.64|5.4.2.2	Fusicatenibacter
AF19-1LB	no	3.1.1.11|4.2.2.9|1.1.1.127|4.2.1.8|1.1.1.57	complete	3.2.1.67|3.1.1.11|3.2.1.15|5.3.1.12	complete	3.2.1.67|3.1.1.11|3.2.1.15|5.3.1.12|1.1.1.58|4.2.1.7|4.2.1.8|1.1.1.57	complete	5.3.1.12|1.1.1.380|1.1.1.2|2.7.1.43|2.7.7.64|1.1.1.22|2.7.7.9|2.7.7.64|3.1.3.10	complete	5.3.1.12|1.1.1.380|1.1.1.2|2.7.1.43|2.7.7.64|1.1.1.22|2.7.7.9|2.7.7.64|5.4.2.2	Collinsella
AF19-22AC	no	4.2.2.2|4.2.2.9|4.2.2.6|5.3.1.17|1.1.1.127|4.2.1.8|1.1.1.57	complete	3.2.1.67|3.2.1.15|5.3.1.12	complete	3.2.1.67|3.2.1.15|5.3.1.12|1.1.1.58|4.2.1.7|4.2.1.8|1.1.1.57	complete	5.3.1.12|1.1.1.380|1.1.1.2|2.7.1.43|2.7.7.64|1.1.1.22|2.7.7.9|2.7.7.64|3.1.3.10	complete	5.3.1.12|1.1.1.380|1.1.1.2|2.7.1.43|2.7.7.64|1.1.1.22|2.7.7.9|2.7.7.64|5.4.2.2	Muricomes
AF19-29	no	4.2.2.2|4.2.2.9|1.1.1.127|1.1.1.57	complete	3.2.1.67|5.3.1.12	complete	3.2.1.67|5.3.1.12|1.1.1.58|1.1.1.57	complete	5.3.1.12|1.1.1.380|1.1.1.2|2.7.1.43|2.7.7.64|1.1.1.22|2.7.7.9|2.7.7.64|3.1.3.10	complete	5.3.1.12|1.1.1.380|1.1.1.2|2.7.1.43|2.7.7.64|1.1.1.22|2.7.7.9|2.7.7.64|5.4.2.2	Blautia
AF19-34	no	4.2.2.9|1.1.1.127|4.2.1.8|1.1.1.57	complete	3.2.1.67|3.2.1.15	complete	3.2.1.67|3.2.1.15|1.1.1.58|4.2.1.7|4.2.1.8|1.1.1.57	complete	1.1.1.380|1.1.1.2|2.7.1.43|2.7.7.64|1.1.1.22|2.7.7.9|2.7.7.64|3.1.3.10	complete	1.1.1.380|1.1.1.2|2.7.1.43|2.7.7.64|1.1.1.22|2.7.7.9|2.7.7.64|5.4.2.2	Oliverpabstia
AF19-4LB	no	4.2.2.9|1.1.1.127|4.2.1.8	complete	3.2.1.67	complete	3.2.1.67|4.2.1.7|4.2.1.8	complete	1.1.1.380|1.1.1.2|2.7.1.43|2.7.7.64|1.1.1.22|2.7.7.9|2.7.7.64|3.1.3.10	complete	1.1.1.380|1.1.1.2|2.7.1.43|2.7.7.64|1.1.1.22|2.7.7.9|2.7.7.64|5.4.2.2	Mediterraneibacter
AF19-7AC	no	3.1.1.11|4.2.2.9|1.1.1.127|4.2.1.8|1.1.1.57	complete	3.2.1.67|3.1.1.11|3.2.1.15|5.3.1.12	complete	3.2.1.67|3.1.1.11|3.2.1.15|5.3.1.12|1.1.1.58|4.2.1.7|4.2.1.8|1.1.1.57	complete	5.3.1.12|1.1.1.380|1.1.1.2|2.7.1.43|2.7.7.64|1.1.1.22|2.7.7.9|2.7.7.64|3.1.3.10	complete	5.3.1.12|1.1.1.380|1.1.1.2|2.7.1.43|2.7.7.64|1.1.1.22|2.7.7.9|2.7.7.64|5.4.2.2	Collinsella
AF19-9LB	no	4.2.2.9|4.2.2.6|5.3.1.17|1.1.1.127|4.2.1.8|1.1.1.57	complete	3.2.1.67|3.2.1.15|5.3.1.12	complete	3.2.1.67|3.2.1.15|5.3.1.12|1.1.1.58|4.2.1.7|4.2.1.8|1.1.1.57	complete	5.3.1.12|1.1.1.380|1.1.1.2|2.7.1.43|2.7.7.64|1.1.1.22|2.7.7.9|2.7.7.64|3.1.3.10	complete	5.3.1.12|1.1.1.380|1.1.1.2|2.7.1.43|2.7.7.64|1.1.1.22|2.7.7.9|2.7.7.64|5.4.2.2	Enterocloster
AF20-12LB	no	4.2.2.2|1.1.1.127|4.2.1.8|1.1.1.57	complete	3.2.1.67	complete	3.2.1.67|1.1.1.58|4.2.1.8|1.1.1.57	complete	1.1.1.380|1.1.1.2|2.7.1.43|2.7.7.64|1.1.1.22|2.7.7.9|2.7.7.64|3.1.3.10	complete	1.1.1.380|1.1.1.2|2.7.1.43|2.7.7.64|1.1.1.22|2.7.7.9|2.7.7.64|5.4.2.2	Blautia
AF20-14LB	no	4.2.2.9|1.1.1.127|4.2.1.8	complete	3.2.1.67|5.3.1.12	complete	3.2.1.67|5.3.1.12|1.1.1.58|4.2.1.8	complete	5.3.1.12|1.1.1.380|1.1.1.2|2.7.1.43|2.7.7.64|1.1.1.22|2.7.7.9|2.7.7.64|3.1.3.10	complete	5.3.1.12|1.1.1.380|1.1.1.2|2.7.1.43|2.7.7.64|1.1.1.22|2.7.7.9|2.7.7.64|5.4.2.2	Collinsella
AF20-20AC	no	3.1.1.11|4.2.2.2|4.2.2.9|4.2.2.6|1.1.1.127|4.2.1.8	complete	3.2.1.67|3.1.1.11	complete	3.2.1.67|3.1.1.11|1.1.1.58|4.2.1.8	complete	1.1.1.380|1.1.1.2|2.7.1.43|2.7.7.64|1.1.1.22|2.7.7.9|2.7.7.64|3.1.3.10	complete	1.1.1.380|1.1.1.2|2.7.1.43|2.7.7.64|1.1.1.22|2.7.7.9|2.7.7.64|5.4.2.2	Bifidobacterium
AF20-7	no	1.1.1.127|4.2.1.8	complete	3.2.1.67	complete	3.2.1.67|4.2.1.8	complete	1.1.1.380|1.1.1.2|2.7.1.43|2.7.7.64|1.1.1.22|2.7.7.9|2.7.7.64|3.1.3.10	complete	1.1.1.380|1.1.1.2|2.7.1.43|2.7.7.64|1.1.1.22|2.7.7.9|2.7.7.64|5.4.2.2	Clostridium
AF21-11LB	no	4.2.2.9|1.1.1.127|4.2.1.8|1.1.1.57	complete	3.2.1.67|5.3.1.12	complete	3.2.1.67|5.3.1.12|1.1.1.58|4.2.1.7|4.2.1.8|1.1.1.57	complete	5.3.1.12|1.1.1.380|1.1.1.2|2.7.1.43|2.7.7.64|1.1.1.22|2.7.7.9|2.7.7.64|3.1.3.10	complete	5.3.1.12|1.1.1.380|1.1.1.2|2.7.1.43|2.7.7.64|1.1.1.22|2.7.7.9|2.7.7.64|5.4.2.2	Collinsella
AF21-27	no	3.1.1.11|4.2.2.9|1.1.1.127|4.2.1.8	complete	3.2.1.67|3.1.1.11	complete	3.2.1.67|3.1.1.11|4.2.1.8	complete	1.1.1.380|1.1.1.2|2.7.1.43|2.7.7.64|1.1.1.22|2.7.7.9|2.7.7.64|3.1.3.10	complete	1.1.1.380|1.1.1.2|2.7.1.43|2.7.7.64|1.1.1.22|2.7.7.9|2.7.7.64|5.4.2.2	Bifidobacterium
AF21-3	no	4.2.2.2|4.2.2.9|4.2.2.6|5.3.1.17|1.1.1.127|4.2.1.8|1.1.1.57	complete	3.2.1.67	complete	3.2.1.67|1.1.1.58|4.2.1.7|4.2.1.8|1.1.1.57	complete	1.1.1.380|1.1.1.2|2.7.1.43|2.7.7.64|1.1.1.22|2.7.7.9|2.7.7.64|3.1.3.10	complete	1.1.1.380|1.1.1.2|2.7.1.43|2.7.7.64|1.1.1.22|2.7.7.9|2.7.7.64|5.4.2.2	Blautia
AF21-8	no	4.2.2.9|1.1.1.127|4.2.1.8|1.1.1.57	complete	3.2.1.67|5.3.1.12	complete	3.2.1.67|5.3.1.12|1.1.1.58|4.2.1.7|4.2.1.8|1.1.1.57	complete	5.3.1.12|1.1.1.380|1.1.1.2|2.7.1.43|2.7.7.64|1.1.1.22|2.7.7.9|2.7.7.64|3.1.3.10	complete	5.3.1.12|1.1.1.380|1.1.1.2|2.7.1.43|2.7.7.64|1.1.1.22|2.7.7.9|2.7.7.64|5.4.2.2	Collinsella
AF22-10	no	1.1.1.127|4.2.1.8	complete	3.2.1.67	complete	3.2.1.67|4.2.1.8	complete	1.1.1.380|1.1.1.2|2.7.1.43|2.7.7.64|1.1.1.22|2.7.7.9|2.7.7.64|3.1.3.10	complete	1.1.1.380|1.1.1.2|2.7.1.43|2.7.7.64|1.1.1.22|2.7.7.9|2.7.7.64|5.4.2.2	Clostridium
AF22-12AC	no	3.1.1.11|4.2.2.6|5.3.1.17|1.1.1.127|4.2.1.8|1.1.1.57	complete	3.2.1.67|3.1.1.11|3.2.1.15|5.3.1.12	complete	3.2.1.67|3.1.1.11|3.2.1.15|5.3.1.12|1.1.1.58|4.2.1.7|4.2.1.8|1.1.1.57	complete	5.3.1.12|1.1.1.380|1.1.1.2|2.7.1.43|2.7.7.64|1.1.1.22|2.7.7.9|2.7.7.64|3.1.3.10	complete	5.3.1.12|1.1.1.380|1.1.1.2|2.7.1.43|2.7.7.64|1.1.1.22|2.7.7.9|2.7.7.64|5.4.2.2	Roseburia
AF22-2LB	no	1.1.1.127|4.2.1.8	complete	3.2.1.67	complete	3.2.1.67|4.2.1.8	complete	1.1.1.380|1.1.1.2|2.7.1.43|2.7.7.64|1.1.1.22|2.7.7.9|2.7.7.64|3.1.3.10	complete	1.1.1.380|1.1.1.2|2.7.1.43|2.7.7.64|1.1.1.22|2.7.7.9|2.7.7.64|5.4.2.2	Lachnospiraceae gen.
AF22-8AC	no	1.1.1.127|4.2.1.8	complete	3.2.1.67	complete	3.2.1.67|4.2.1.8	complete	1.1.1.380|1.1.1.2|2.7.1.43|2.7.7.64|1.1.1.22|2.7.7.9|2.7.7.64|3.1.3.10	complete	1.1.1.380|1.1.1.2|2.7.1.43|2.7.7.64|1.1.1.22|2.7.7.9|2.7.7.64|5.4.2.2	Lachnospiraceae gen.
AF23-2	no	4.2.2.9|1.1.1.127|4.2.1.8	complete	3.2.1.67|5.3.1.12	complete	3.2.1.67|5.3.1.12|1.1.1.58|4.2.1.8	complete	5.3.1.12|1.1.1.380|1.1.1.2|2.7.1.43|2.7.7.64|1.1.1.22|2.7.7.9|2.7.7.64|3.1.3.10	complete	5.3.1.12|1.1.1.380|1.1.1.2|2.7.1.43|2.7.7.64|1.1.1.22|2.7.7.9|2.7.7.64|5.4.2.2	Collinsella
AF23-3LB	no	4.2.2.9|1.1.1.127|4.2.1.8	complete	3.2.1.67|5.3.1.12	complete	3.2.1.67|5.3.1.12|1.1.1.58|4.2.1.8	complete	5.3.1.12|1.1.1.380|1.1.1.2|2.7.1.43|2.7.7.64|1.1.1.22|2.7.7.9|2.7.7.64|3.1.3.10	complete	5.3.1.12|1.1.1.380|1.1.1.2|2.7.1.43|2.7.7.64|1.1.1.22|2.7.7.9|2.7.7.64|5.4.2.2	Collinsella
AF23-4AC	no	3.1.1.11|4.2.2.9|1.1.1.127|4.2.1.8|1.1.1.57	complete	3.2.1.67|3.1.1.11|3.2.1.15|5.3.1.12	complete	3.2.1.67|3.1.1.11|3.2.1.15|5.3.1.12|1.1.1.58|4.2.1.7|4.2.1.8|1.1.1.57	complete	5.3.1.12|1.1.1.380|1.1.1.2|2.7.1.43|2.7.7.64|1.1.1.22|2.7.7.9|2.7.7.64|3.1.3.10	complete	5.3.1.12|1.1.1.380|1.1.1.2|2.7.1.43|2.7.7.64|1.1.1.22|2.7.7.9|2.7.7.64|5.4.2.2	Collinsella
AF23-6	no	3.1.1.11|4.2.2.9|1.1.1.127|4.2.1.8|1.1.1.57	complete	3.2.1.67|3.1.1.11|3.2.1.15|5.3.1.12	complete	3.2.1.67|3.1.1.11|3.2.1.15|5.3.1.12|1.1.1.58|4.2.1.7|4.2.1.8|1.1.1.57	complete	5.3.1.12|1.1.1.380|1.1.1.2|2.7.1.43|2.7.7.64|1.1.1.22|2.7.7.9|2.7.7.64|3.1.3.10	complete	5.3.1.12|1.1.1.380|1.1.1.2|2.7.1.43|2.7.7.64|1.1.1.22|2.7.7.9|2.7.7.64|5.4.2.2	Collinsella
AF24-13	no	3.1.1.11|4.2.2.6|5.3.1.17|1.1.1.127|4.2.1.8|1.1.1.57	complete	3.2.1.67|3.1.1.11|3.2.1.15|5.3.1.12|5.1.2.7	complete	3.2.1.67|3.1.1.11|3.2.1.15|5.3.1.12|1.1.1.58|4.2.1.7|4.2.1.8|1.1.1.57	complete	5.3.1.12|1.1.1.380|1.1.1.2|2.7.1.43|2.7.7.64|1.1.1.22|2.7.7.9|2.7.7.64|3.1.3.10	complete	5.3.1.12|1.1.1.380|1.1.1.2|2.7.1.43|2.7.7.64|1.1.1.22|2.7.7.9|2.7.7.64|5.4.2.2	Enterocloster
AF24-16	no	4.2.2.9|1.1.1.127|4.2.1.8	complete	3.2.1.67	complete	3.2.1.67|4.2.1.7|4.2.1.8	complete	1.1.1.380|1.1.1.2|2.7.1.43|2.7.7.64|1.1.1.22|2.7.7.9|2.7.7.64|3.1.3.10	complete	1.1.1.380|1.1.1.2|2.7.1.43|2.7.7.64|1.1.1.22|2.7.7.9|2.7.7.64|5.4.2.2	Mediterraneibacter
AF24-17	no	4.2.2.6|1.1.1.127|4.2.1.8	complete	3.2.1.67|3.2.1.15	complete	3.2.1.67|3.2.1.15|4.2.1.7|4.2.1.8	complete	1.1.1.380|1.1.1.2|2.7.1.43|2.7.7.64|1.1.1.22|2.7.7.9|2.7.7.64|3.1.3.10	complete	1.1.1.380|1.1.1.2|2.7.1.43|2.7.7.64|1.1.1.22|2.7.7.9|2.7.7.64|5.4.2.2	Agathobacter
AF24-19LB	complete	3.1.1.11|4.2.2.2|4.2.2.9|4.2.2.6|5.3.1.17|1.1.1.127|4.2.1.8|1.1.1.57	complete	3.2.1.67|3.1.1.11|3.2.1.15|5.3.1.12	complete	3.2.1.67|3.1.1.11|3.2.1.15|5.3.1.12|1.1.1.58|4.2.1.7|4.2.1.8|1.1.1.57	complete	5.3.1.12|1.1.1.380|1.1.1.2|2.7.1.43|2.7.7.64|1.1.1.22|2.7.7.9|2.7.7.64|3.1.3.10	complete	5.3.1.12|1.1.1.380|1.1.1.2|2.7.1.43|2.7.7.64|1.1.1.22|2.7.7.9|2.7.7.64|5.4.2.2	Bacteroides
AF24-23LB	no	4.2.2.2|4.2.2.6|5.3.1.17|1.1.1.127|4.2.1.8|1.1.1.57	complete	3.2.1.67|3.2.1.15|5.3.1.12	complete	3.2.1.67|3.2.1.15|5.3.1.12|1.1.1.58|4.2.1.7|4.2.1.8|1.1.1.57	complete	5.3.1.12|1.1.1.380|1.1.1.2|2.7.1.43|2.7.7.64|1.1.1.22|2.7.7.9|2.7.7.64|3.1.3.10	complete	5.3.1.12|1.1.1.380|1.1.1.2|2.7.1.43|2.7.7.64|1.1.1.22|2.7.7.9|2.7.7.64|5.4.2.2	Ruminococcus
AF24-9LB	no	4.2.2.6|1.1.1.127|4.2.1.8	complete	3.2.1.67|3.2.1.15	complete	3.2.1.67|3.2.1.15|4.2.1.7|4.2.1.8	complete	1.1.1.380|1.1.1.2|2.7.1.43|2.7.7.64|1.1.1.22|2.7.7.9|2.7.7.64|3.1.3.10	complete	1.1.1.380|1.1.1.2|2.7.1.43|2.7.7.64|1.1.1.22|2.7.7.9|2.7.7.64|5.4.2.2	Agathobacter
AF25-12LB	no	4.2.2.9|1.1.1.127|4.2.1.8|1.1.1.57	complete	3.2.1.67|3.2.1.15	complete	3.2.1.67|3.2.1.15|1.1.1.58|4.2.1.7|4.2.1.8|1.1.1.57	complete	1.1.1.380|1.1.1.2|2.7.1.43|2.7.7.64|1.1.1.22|2.7.7.9|2.7.7.64|3.1.3.10	complete	1.1.1.380|1.1.1.2|2.7.1.43|2.7.7.64|1.1.1.22|2.7.7.9|2.7.7.64|5.4.2.2	Oliverpabstia
AF25-13AC	complete	3.1.1.11|4.2.2.2|4.2.2.9|4.2.2.6|5.3.1.17|1.1.1.127|4.2.1.8|1.1.1.57	complete	3.2.1.67|3.1.1.11|3.2.1.15|5.3.1.12	complete	3.2.1.67|3.1.1.11|3.2.1.15|5.3.1.12|1.1.1.58|4.2.1.7|4.2.1.8|1.1.1.57	complete	5.3.1.12|1.1.1.380|1.1.1.2|2.7.1.43|2.7.7.64|1.1.1.22|2.7.7.9|2.7.7.64|3.1.3.10	complete	5.3.1.12|1.1.1.380|1.1.1.2|2.7.1.43|2.7.7.64|1.1.1.22|2.7.7.9|2.7.7.64|5.4.2.2	Lachnospiraceae gen.
AF25-13	no	4.2.2.9|1.1.1.127|4.2.1.8	complete	3.2.1.67	complete	3.2.1.67|4.2.1.7|4.2.1.8	complete	1.1.1.380|1.1.1.2|2.7.1.43|2.7.7.64|1.1.1.22|2.7.7.9|2.7.7.64|3.1.3.10	complete	1.1.1.380|1.1.1.2|2.7.1.43|2.7.7.64|1.1.1.22|2.7.7.9|2.7.7.64|5.4.2.2	Mediterraneibacter
AF25-21	no	4.2.2.6|1.1.1.127|4.2.1.8	complete	3.2.1.67	complete	3.2.1.67|4.2.1.8	complete	1.1.1.380|1.1.1.2|2.7.1.43|2.7.7.64|1.1.1.22|2.7.7.9|2.7.7.64|3.1.3.10	complete	1.1.1.380|1.1.1.2|2.7.1.43|2.7.7.64|1.1.1.22|2.7.7.9|2.7.7.64|5.4.2.2	Blautia
AF25-23LB	no	4.2.2.2|4.2.2.9|1.1.1.127|4.2.1.8|1.1.1.57	complete	3.2.1.67	complete	3.2.1.67|1.1.1.58|4.2.1.7|4.2.1.8|1.1.1.57	complete	1.1.1.380|1.1.1.2|2.7.1.43|2.7.7.64|1.1.1.22|2.7.7.9|2.7.7.64|3.1.3.10	complete	1.1.1.380|1.1.1.2|2.7.1.43|2.7.7.64|1.1.1.22|2.7.7.9|2.7.7.64|5.4.2.2	Blautia
AF25-25	complete	3.1.1.11|4.2.2.2|4.2.2.9|4.2.2.6|5.3.1.17|1.1.1.127|4.2.1.8|1.1.1.57	complete	3.2.1.67|3.1.1.11|3.2.1.15|5.3.1.12	complete	3.2.1.67|3.1.1.11|3.2.1.15|5.3.1.12|1.1.1.58|4.2.1.7|4.2.1.8|1.1.1.57	complete	5.3.1.12|1.1.1.380|1.1.1.2|2.7.1.43|2.7.7.64|1.1.1.22|2.7.7.9|2.7.7.64|3.1.3.10	complete	5.3.1.12|1.1.1.380|1.1.1.2|2.7.1.43|2.7.7.64|1.1.1.22|2.7.7.9|2.7.7.64|5.4.2.2	Clostridium
AF25-28AC	no	4.2.2.2|4.2.2.9|4.2.2.6|1.1.1.127|1.1.1.57	complete	3.2.1.67|5.3.1.12	complete	3.2.1.67|5.3.1.12|1.1.1.58|4.2.1.7|1.1.1.57	complete	5.3.1.12|1.1.1.380|1.1.1.2|2.7.1.43|2.7.7.64|1.1.1.22|2.7.7.9|2.7.7.64|3.1.3.10	complete	5.3.1.12|1.1.1.380|1.1.1.2|2.7.1.43|2.7.7.64|1.1.1.22|2.7.7.9|2.7.7.64|5.4.2.2	Blautia
AF25-2LB	no	3.1.1.11|4.2.2.9|1.1.1.127|4.2.1.8|1.1.1.57	complete	3.2.1.67|3.1.1.11|3.2.1.15|5.3.1.12	complete	3.2.1.67|3.1.1.11|3.2.1.15|5.3.1.12|1.1.1.58|4.2.1.7|4.2.1.8|1.1.1.57	complete	5.3.1.12|1.1.1.380|1.1.1.2|2.7.1.43|2.7.7.64|1.1.1.22|2.7.7.9|2.7.7.64|3.1.3.10	complete	5.3.1.12|1.1.1.380|1.1.1.2|2.7.1.43|2.7.7.64|1.1.1.22|2.7.7.9|2.7.7.64|5.4.2.2	Collinsella
AF26-1	no	3.1.1.11|4.2.2.2|4.2.2.9|4.2.2.6|1.1.1.127|4.2.1.8	complete	3.2.1.67|3.1.1.11	complete	3.2.1.67|3.1.1.11|1.1.1.58|4.2.1.8	complete	1.1.1.380|1.1.1.2|2.7.1.43|2.7.7.64|1.1.1.22|2.7.7.9|2.7.7.64|3.1.3.10	complete	1.1.1.380|1.1.1.2|2.7.1.43|2.7.7.64|1.1.1.22|2.7.7.9|2.7.7.64|5.4.2.2	Bifidobacterium
AF26-2	complete	3.1.1.11|4.2.2.2|4.2.2.9|4.2.2.6|5.3.1.17|1.1.1.127|4.2.1.8|1.1.1.57	complete	3.2.1.67|3.1.1.11|5.3.1.12	complete	3.2.1.67|3.1.1.11|5.3.1.12|1.1.1.58|4.2.1.7|4.2.1.8|1.1.1.57	complete	5.3.1.12|1.1.1.380|1.1.1.2|2.7.1.43|2.7.7.64|1.1.1.22|2.7.7.9|2.7.7.64|3.1.3.10	complete	5.3.1.12|1.1.1.380|1.1.1.2|2.7.1.43|2.7.7.64|1.1.1.22|2.7.7.9|2.7.7.64|5.4.2.2	Fusicatenibacter
AF26-4BH	no	4.2.2.2|4.2.2.9|4.2.2.6|5.3.1.17|1.1.1.127|4.2.1.8|1.1.1.57	complete	3.2.1.67|3.2.1.15|5.3.1.12|5.1.2.7	complete	3.2.1.67|3.2.1.15|5.3.1.12|1.1.1.58|4.2.1.7|4.2.1.8|1.1.1.57	complete	5.3.1.12|1.1.1.380|1.1.1.2|2.7.1.43|2.7.7.64|1.1.1.22|2.7.7.9|2.7.7.64|3.1.3.10	complete	5.3.1.12|1.1.1.380|1.1.1.2|2.7.1.43|2.7.7.64|1.1.1.22|2.7.7.9|2.7.7.64|5.4.2.2	Eisenbergiella
AF26-9	no	5.3.1.17|1.1.1.127|4.2.1.8|1.1.1.57	complete	3.2.1.67|3.2.1.15|5.3.1.12	complete	3.2.1.67|3.2.1.15|5.3.1.12|1.1.1.58|4.2.1.7|4.2.1.8|1.1.1.57	complete	5.3.1.12|1.1.1.380|1.1.1.2|2.7.1.43|2.7.7.64|1.1.1.22|2.7.7.9|2.7.7.64|3.1.3.10	complete	5.3.1.12|1.1.1.380|1.1.1.2|2.7.1.43|2.7.7.64|1.1.1.22|2.7.7.9|2.7.7.64|5.4.2.2	Faecalibacterium
AF27-11AA	no	4.2.2.9|1.1.1.127|4.2.1.8	complete	3.2.1.67	complete	3.2.1.67|4.2.1.7|4.2.1.8	complete	1.1.1.380|1.1.1.2|2.7.1.43|2.7.7.64|1.1.1.22|2.7.7.9|2.7.7.64|3.1.3.10	complete	1.1.1.380|1.1.1.2|2.7.1.43|2.7.7.64|1.1.1.22|2.7.7.9|2.7.7.64|5.4.2.2	Mediterraneibacter
AF27-11BH	no	3.1.1.11|4.2.2.2|4.2.2.9|5.3.1.17|1.1.1.127|4.2.1.8|1.1.1.57	complete	3.2.1.67|3.1.1.11|3.2.1.15|5.3.1.12	complete	3.2.1.67|3.1.1.11|3.2.1.15|5.3.1.12|1.1.1.58|4.2.1.7|4.2.1.8|1.1.1.57	complete	5.3.1.12|1.1.1.380|1.1.1.2|2.7.1.43|2.7.7.64|1.1.1.22|2.7.7.9|2.7.7.64|3.1.3.10	complete	5.3.1.12|1.1.1.380|1.1.1.2|2.7.1.43|2.7.7.64|1.1.1.22|2.7.7.9|2.7.7.64|5.4.2.2	Faecalibacterium
AF27-12AA	no	4.2.2.9|1.1.1.127|4.2.1.8	complete	3.2.1.67	complete	3.2.1.67|4.2.1.7|4.2.1.8	complete	1.1.1.380|1.1.1.2|2.7.1.43|2.7.7.64|1.1.1.22|2.7.7.9|2.7.7.64|3.1.3.10	complete	1.1.1.380|1.1.1.2|2.7.1.43|2.7.7.64|1.1.1.22|2.7.7.9|2.7.7.64|5.4.2.2	Mediterraneibacter
AF27-3	no	4.2.2.9|1.1.1.127|4.2.1.8	complete	3.2.1.67	complete	3.2.1.67|4.2.1.7|4.2.1.8	complete	1.1.1.380|1.1.1.2|2.7.1.43|2.7.7.64|1.1.1.22|2.7.7.9|2.7.7.64|3.1.3.10	complete	1.1.1.380|1.1.1.2|2.7.1.43|2.7.7.64|1.1.1.22|2.7.7.9|2.7.7.64|5.4.2.2	Mediterraneibacter
AF27-5AA	no	4.2.2.6|1.1.1.127	complete	3.2.1.67	complete	3.2.1.67	complete	1.1.1.380|1.1.1.2|2.7.1.43|2.7.7.64|1.1.1.22|2.7.7.9|2.7.7.64|3.1.3.10	complete	1.1.1.380|1.1.1.2|2.7.1.43|2.7.7.64|1.1.1.22|2.7.7.9|2.7.7.64|5.4.2.2	Clostridium
AF27-9	no	3.1.1.11|4.2.2.6|5.3.1.17|1.1.1.127|4.2.1.8|1.1.1.57	complete	3.2.1.67|3.1.1.11|3.2.1.15|5.3.1.12|5.1.2.7	complete	3.2.1.67|3.1.1.11|3.2.1.15|5.3.1.12|1.1.1.58|4.2.1.7|4.2.1.8|1.1.1.57	complete	5.3.1.12|1.1.1.380|1.1.1.2|2.7.1.43|2.7.7.64|1.1.1.22|2.7.7.9|2.7.7.64|3.1.3.10	complete	5.3.1.12|1.1.1.380|1.1.1.2|2.7.1.43|2.7.7.64|1.1.1.22|2.7.7.9|2.7.7.64|5.4.2.2	Enterocloster
AF28-10A	no	4.2.2.9|1.1.1.127|4.2.1.8	complete	3.2.1.67	complete	3.2.1.67|1.1.1.58|4.2.1.8	complete	1.1.1.380|1.1.1.2|2.7.1.43|2.7.7.64|1.1.1.22|2.7.7.9|2.7.7.64|3.1.3.10	complete	1.1.1.380|1.1.1.2|2.7.1.43|2.7.7.64|1.1.1.22|2.7.7.9|2.7.7.64|5.4.2.2	Bifidobacterium
AF28-13AC	no	3.1.1.11|4.2.2.2|4.2.2.9|5.3.1.17|1.1.1.127|4.2.1.8|1.1.1.57	complete	3.2.1.67|3.1.1.11|3.2.1.15|5.3.1.12	complete	3.2.1.67|3.1.1.11|3.2.1.15|5.3.1.12|1.1.1.58|4.2.1.7|4.2.1.8|1.1.1.57	complete	5.3.1.12|1.1.1.380|1.1.1.2|2.7.1.43|2.7.7.64|1.1.1.22|2.7.7.9|2.7.7.64|3.1.3.10	complete	5.3.1.12|1.1.1.380|1.1.1.2|2.7.1.43|2.7.7.64|1.1.1.22|2.7.7.9|2.7.7.64|5.4.2.2	Faecalibacterium
AF28-14ACA	no	4.2.2.9|1.1.1.127|4.2.1.8	complete	3.2.1.67	complete	3.2.1.67|1.1.1.58|4.2.1.8	complete	1.1.1.380|1.1.1.2|2.7.1.43|2.7.7.64|1.1.1.22|2.7.7.9|2.7.7.64|3.1.3.10	complete	1.1.1.380|1.1.1.2|2.7.1.43|2.7.7.64|1.1.1.22|2.7.7.9|2.7.7.64|5.4.2.2	Bifidobacterium
AF28-2	complete	3.1.1.11|4.2.2.2|4.2.2.9|4.2.2.6|5.3.1.17|1.1.1.127|4.2.1.8|1.1.1.57	complete	3.2.1.67|3.1.1.11|3.2.1.15|5.3.1.12	complete	3.2.1.67|3.1.1.11|3.2.1.15|5.3.1.12|1.1.1.58|4.2.1.7|4.2.1.8|1.1.1.57	complete	5.3.1.12|1.1.1.380|1.1.1.2|2.7.1.43|2.7.7.64|1.1.1.22|2.7.7.9|2.7.7.64|3.1.3.10	complete	5.3.1.12|1.1.1.380|1.1.1.2|2.7.1.43|2.7.7.64|1.1.1.22|2.7.7.9|2.7.7.64|5.4.2.2	Bacteroides
AF28-4AC	no	4.2.2.2|4.2.2.9|1.1.1.127|4.2.1.8	complete	3.2.1.67	complete	3.2.1.67|4.2.1.8	complete	1.1.1.380|1.1.1.2|2.7.1.43|2.7.7.64|1.1.1.22|2.7.7.9|2.7.7.64|3.1.3.10	complete	1.1.1.380|1.1.1.2|2.7.1.43|2.7.7.64|1.1.1.22|2.7.7.9|2.7.7.64|5.4.2.2	Bifidobacterium
AF28-5AC	no	3.1.1.11|4.2.2.9|1.1.1.127|4.2.1.8|1.1.1.57	complete	3.2.1.67|3.1.1.11|3.2.1.15|5.3.1.12	complete	3.2.1.67|3.1.1.11|3.2.1.15|5.3.1.12|1.1.1.58|4.2.1.7|4.2.1.8|1.1.1.57	complete	5.3.1.12|1.1.1.380|1.1.1.2|2.7.1.43|2.7.7.64|1.1.1.22|2.7.7.9|2.7.7.64|3.1.3.10	complete	5.3.1.12|1.1.1.380|1.1.1.2|2.7.1.43|2.7.7.64|1.1.1.22|2.7.7.9|2.7.7.64|5.4.2.2	Collinsella
AF29-11BH	no	3.1.1.11|4.2.2.2|5.3.1.17|1.1.1.127|4.2.1.8|1.1.1.57	complete	3.2.1.67|3.1.1.11|3.2.1.15|5.3.1.12	complete	3.2.1.67|3.1.1.11|3.2.1.15|5.3.1.12|1.1.1.58|4.2.1.7|4.2.1.8|1.1.1.57	complete	5.3.1.12|1.1.1.380|1.1.1.2|2.7.1.43|2.7.7.64|1.1.1.22|2.7.7.9|2.7.7.64|3.1.3.10	complete	5.3.1.12|1.1.1.380|1.1.1.2|2.7.1.43|2.7.7.64|1.1.1.22|2.7.7.9|2.7.7.64|5.4.2.2	Faecalibacterium
AF29-16BH	no	4.2.2.2|1.1.1.127|4.2.1.8	complete	3.2.1.67	complete	3.2.1.67|4.2.1.8	complete	1.1.1.380|1.1.1.2|2.7.1.43|2.7.7.64|1.1.1.22|2.7.7.9|2.7.7.64|3.1.3.10	complete	1.1.1.380|1.1.1.2|2.7.1.43|2.7.7.64|1.1.1.22|2.7.7.9|2.7.7.64|5.4.2.2	Choladocola
AF29-4	no	4.2.2.9|4.2.2.6|5.3.1.17|1.1.1.127|4.2.1.8|1.1.1.57	complete	3.2.1.67|3.2.1.15|5.3.1.12	complete	3.2.1.67|3.2.1.15|5.3.1.12|1.1.1.58|4.2.1.7|4.2.1.8|1.1.1.57	complete	5.3.1.12|1.1.1.380|1.1.1.2|2.7.1.43|2.7.7.64|1.1.1.22|2.7.7.9|2.7.7.64|3.1.3.10	complete	5.3.1.12|1.1.1.380|1.1.1.2|2.7.1.43|2.7.7.64|1.1.1.22|2.7.7.9|2.7.7.64|5.4.2.2	Enterocloster
AF29-7AC	no	4.2.2.9|1.1.1.127|4.2.1.8	complete	3.2.1.67	complete	3.2.1.67|1.1.1.58|4.2.1.8	complete	1.1.1.380|1.1.1.2|2.7.1.43|2.7.7.64|1.1.1.22|2.7.7.9|2.7.7.64|3.1.3.10	complete	1.1.1.380|1.1.1.2|2.7.1.43|2.7.7.64|1.1.1.22|2.7.7.9|2.7.7.64|5.4.2.2	Collinsella
AF29-7BH-C	no	3.1.1.11|4.2.2.2|5.3.1.17|1.1.1.127|4.2.1.8|1.1.1.57	complete	3.2.1.67|3.1.1.11|3.2.1.15|5.3.1.12	complete	3.2.1.67|3.1.1.11|3.2.1.15|5.3.1.12|1.1.1.58|4.2.1.7|4.2.1.8|1.1.1.57	complete	5.3.1.12|1.1.1.380|1.1.1.2|2.7.1.43|2.7.7.64|1.1.1.22|2.7.7.9|2.7.7.64|3.1.3.10	complete	5.3.1.12|1.1.1.380|1.1.1.2|2.7.1.43|2.7.7.64|1.1.1.22|2.7.7.9|2.7.7.64|5.4.2.2	Faecalibacterium
AF30-12BH	no	1.1.1.127|4.2.1.8	complete	3.2.1.67	complete	3.2.1.67|4.2.1.8	complete	1.1.1.380|1.1.1.2|2.7.1.43|2.7.7.64|1.1.1.22|2.7.7.9|2.7.7.64|3.1.3.10	complete	1.1.1.380|1.1.1.2|2.7.1.43|2.7.7.64|1.1.1.22|2.7.7.9|2.7.7.64|5.4.2.2	Streptococcus
AF30-13ACA	no	3.1.1.11|4.2.2.2|4.2.2.9|4.2.2.6|1.1.1.127|4.2.1.8	complete	3.2.1.67|3.1.1.11	complete	3.2.1.67|3.1.1.11|1.1.1.58|4.2.1.8	complete	1.1.1.380|1.1.1.2|2.7.1.43|2.7.7.64|1.1.1.22|2.7.7.9|2.7.7.64|3.1.3.10	complete	1.1.1.380|1.1.1.2|2.7.1.43|2.7.7.64|1.1.1.22|2.7.7.9|2.7.7.64|5.4.2.2	Bifidobacterium
AF31-10AC	no	3.1.1.11|5.3.1.17|1.1.1.127|4.2.1.8|1.1.1.57	complete	3.2.1.67|3.1.1.11|3.2.1.15|5.3.1.12	complete	3.2.1.67|3.1.1.11|3.2.1.15|5.3.1.12|1.1.1.58|4.2.1.7|4.2.1.8|1.1.1.57	complete	5.3.1.12|1.1.1.380|1.1.1.2|2.7.1.43|2.7.7.64|1.1.1.22|2.7.7.9|2.7.7.64|3.1.3.10	complete	5.3.1.12|1.1.1.380|1.1.1.2|2.7.1.43|2.7.7.64|1.1.1.22|2.7.7.9|2.7.7.64|5.4.2.2	Faecalibacterium
AF31-11AC	no	3.1.1.11|4.2.2.9|1.1.1.127|4.2.1.8|1.1.1.57	complete	3.2.1.67|3.1.1.11|3.2.1.15|5.3.1.12	complete	3.2.1.67|3.1.1.11|3.2.1.15|5.3.1.12|1.1.1.58|4.2.1.7|4.2.1.8|1.1.1.57	complete	5.3.1.12|1.1.1.380|1.1.1.2|2.7.1.43|2.7.7.64|1.1.1.22|2.7.7.9|2.7.7.64|3.1.3.10	complete	5.3.1.12|1.1.1.380|1.1.1.2|2.7.1.43|2.7.7.64|1.1.1.22|2.7.7.9|2.7.7.64|5.4.2.2	Collinsella
AF31-11	no	3.1.1.11|4.2.2.9|1.1.1.127|4.2.1.8|1.1.1.57	complete	3.2.1.67|3.1.1.11|3.2.1.15|5.3.1.12	complete	3.2.1.67|3.1.1.11|3.2.1.15|5.3.1.12|1.1.1.58|4.2.1.7|4.2.1.8|1.1.1.57	complete	5.3.1.12|1.1.1.380|1.1.1.2|2.7.1.43|2.7.7.64|1.1.1.22|2.7.7.9|2.7.7.64|3.1.3.10	complete	5.3.1.12|1.1.1.380|1.1.1.2|2.7.1.43|2.7.7.64|1.1.1.22|2.7.7.9|2.7.7.64|5.4.2.2	Collinsella
AF31-14AC	no	3.1.1.11|4.2.2.2|5.3.1.17|1.1.1.127|4.2.1.8|1.1.1.57	complete	3.2.1.67|3.1.1.11|3.2.1.15|5.3.1.12	complete	3.2.1.67|3.1.1.11|3.2.1.15|5.3.1.12|1.1.1.58|4.2.1.7|4.2.1.8|1.1.1.57	complete	5.3.1.12|1.1.1.380|1.1.1.2|2.7.1.43|2.7.7.64|1.1.1.22|2.7.7.9|2.7.7.64|3.1.3.10	complete	5.3.1.12|1.1.1.380|1.1.1.2|2.7.1.43|2.7.7.64|1.1.1.22|2.7.7.9|2.7.7.64|5.4.2.2	Faecalibacterium
AF31-16BH	no	4.2.2.2|4.2.2.9|4.2.2.6|5.3.1.17|1.1.1.127|4.2.1.8|1.1.1.57	complete	3.2.1.67	complete	3.2.1.67|1.1.1.58|4.2.1.7|4.2.1.8|1.1.1.57	complete	1.1.1.380|1.1.1.2|2.7.1.43|2.7.7.64|1.1.1.22|2.7.7.9|2.7.7.64|3.1.3.10	complete	1.1.1.380|1.1.1.2|2.7.1.43|2.7.7.64|1.1.1.22|2.7.7.9|2.7.7.64|5.4.2.2	Blautia
AF31-1	complete	3.1.1.11|4.2.2.2|4.2.2.6|5.3.1.17|1.1.1.127|4.2.1.8|1.1.1.57	complete	3.2.1.67|3.1.1.11|3.2.1.15|5.3.1.12	complete	3.2.1.67|3.1.1.11|3.2.1.15|5.3.1.12|1.1.1.58|4.2.1.7|4.2.1.8|1.1.1.57	complete	5.3.1.12|1.1.1.380|1.1.1.2|2.7.1.43|2.7.7.64|1.1.1.22|2.7.7.9|2.7.7.64|3.1.3.10	complete	5.3.1.12|1.1.1.380|1.1.1.2|2.7.1.43|2.7.7.64|1.1.1.22|2.7.7.9|2.7.7.64|5.4.2.2	Enterocloster
AF31-8BH	no	4.2.2.6|1.1.1.127|4.2.1.8|1.1.1.57	complete	3.2.1.67	complete	3.2.1.67|1.1.1.58|4.2.1.8|1.1.1.57	complete	1.1.1.380|1.1.1.2|2.7.1.43|2.7.7.64|1.1.1.22|2.7.7.9|2.7.7.64|3.1.3.10	complete	1.1.1.380|1.1.1.2|2.7.1.43|2.7.7.64|1.1.1.22|2.7.7.9|2.7.7.64|5.4.2.2	Blautia
AF32-13BHA	no	3.1.1.11|4.2.2.9|1.1.1.127|4.2.1.8	complete	3.2.1.67|3.1.1.11	complete	3.2.1.67|3.1.1.11|4.2.1.8	complete	1.1.1.380|1.1.1.2|2.7.1.43|2.7.7.64|1.1.1.22|2.7.7.9|2.7.7.64|3.1.3.10	complete	1.1.1.380|1.1.1.2|2.7.1.43|2.7.7.64|1.1.1.22|2.7.7.9|2.7.7.64|5.4.2.2	Bifidobacterium
AF32-2AC	no	4.2.2.9|1.1.1.127|4.2.1.8	complete	3.2.1.67	complete	3.2.1.67|4.2.1.7|4.2.1.8	complete	1.1.1.380|1.1.1.2|2.7.1.43|2.7.7.64|1.1.1.22|2.7.7.9|2.7.7.64|3.1.3.10	complete	1.1.1.380|1.1.1.2|2.7.1.43|2.7.7.64|1.1.1.22|2.7.7.9|2.7.7.64|5.4.2.2	Mediterraneibacter
AF32-7AC	no	4.2.2.6|1.1.1.127|4.2.1.8	complete	3.2.1.67	complete	3.2.1.67|4.2.1.8	complete	1.1.1.380|1.1.1.2|2.7.1.43|2.7.7.64|1.1.1.22|2.7.7.64|3.1.3.10	complete	1.1.1.380|1.1.1.2|2.7.1.43|2.7.7.64|1.1.1.22|2.7.7.64|5.4.2.2	Clostridium
AF32-8AC	no	3.1.1.11|5.3.1.17|1.1.1.127|4.2.1.8|1.1.1.57	complete	3.2.1.67|3.1.1.11|3.2.1.15|5.3.1.12	complete	3.2.1.67|3.1.1.11|3.2.1.15|5.3.1.12|1.1.1.58|4.2.1.7|4.2.1.8|1.1.1.57	complete	5.3.1.12|1.1.1.380|1.1.1.2|2.7.1.43|2.7.7.64|1.1.1.22|2.7.7.9|2.7.7.64|3.1.3.10	complete	5.3.1.12|1.1.1.380|1.1.1.2|2.7.1.43|2.7.7.64|1.1.1.22|2.7.7.9|2.7.7.64|5.4.2.2	Faecalibacterium
AF32-9BH	no	3.1.1.11|4.2.2.2|5.3.1.17|1.1.1.127|4.2.1.8|1.1.1.57	complete	3.2.1.67|3.1.1.11|3.2.1.15|5.3.1.12	complete	3.2.1.67|3.1.1.11|3.2.1.15|5.3.1.12|1.1.1.58|4.2.1.7|4.2.1.8|1.1.1.57	complete	5.3.1.12|1.1.1.380|1.1.1.2|2.7.1.43|2.7.7.64|1.1.1.22|2.7.7.9|2.7.7.64|3.1.3.10	complete	5.3.1.12|1.1.1.380|1.1.1.2|2.7.1.43|2.7.7.64|1.1.1.22|2.7.7.9|2.7.7.64|5.4.2.2	Faecalibacterium
AF33-11BH	no	4.2.2.2|4.2.2.9|1.1.1.127|4.2.1.8|1.1.1.57	complete	3.2.1.67|5.3.1.12	complete	3.2.1.67|5.3.1.12|1.1.1.58|4.2.1.8|1.1.1.57	complete	5.3.1.12|1.1.1.380|1.1.1.2|2.7.1.43|2.7.7.64|1.1.1.22|2.7.7.9|2.7.7.64|3.1.3.10	complete	5.3.1.12|1.1.1.380|1.1.1.2|2.7.1.43|2.7.7.64|1.1.1.22|2.7.7.9|2.7.7.64|5.4.2.2	Blautia
AF33-11	complete	3.1.1.11|4.2.2.2|4.2.2.9|4.2.2.6|5.3.1.17|1.1.1.127|4.2.1.8|1.1.1.57	complete	3.2.1.67|3.1.1.11|3.2.1.15|5.3.1.12	complete	3.2.1.67|3.1.1.11|3.2.1.15|5.3.1.12|1.1.1.58|4.2.1.7|4.2.1.8|1.1.1.57	complete	5.3.1.12|1.1.1.380|1.1.1.2|2.7.1.43|2.7.7.64|1.1.1.22|2.7.7.9|2.7.7.64|3.1.3.10	complete	5.3.1.12|1.1.1.380|1.1.1.2|2.7.1.43|2.7.7.64|1.1.1.22|2.7.7.9|2.7.7.64|5.4.2.2	Hungatella
AF33-16	no	4.2.2.9|1.1.1.127|4.2.1.8	complete	3.2.1.67	complete	3.2.1.67|1.1.1.58|4.2.1.8	complete	1.1.1.380|1.1.1.2|2.7.1.43|2.7.7.64|1.1.1.22|2.7.7.9|2.7.7.64|3.1.3.10	complete	1.1.1.380|1.1.1.2|2.7.1.43|2.7.7.64|1.1.1.22|2.7.7.9|2.7.7.64|5.4.2.2	Collinsella
AF33-28	no	4.2.2.2|4.2.2.6|5.3.1.17|1.1.1.127|4.2.1.8|1.1.1.57	complete	3.2.1.67|3.2.1.15|5.3.1.12	complete	3.2.1.67|3.2.1.15|5.3.1.12|1.1.1.58|4.2.1.7|4.2.1.8|1.1.1.57	complete	5.3.1.12|1.1.1.380|1.1.1.2|2.7.1.43|2.7.7.64|1.1.1.22|2.7.7.9|2.7.7.64|3.1.3.10	complete	5.3.1.12|1.1.1.380|1.1.1.2|2.7.1.43|2.7.7.64|1.1.1.22|2.7.7.9|2.7.7.64|5.4.2.2	Lachnospiraceae gen.
AF34-2BH	no	4.2.2.9|5.3.1.17|1.1.1.127|1.1.1.57	complete	3.2.1.67	complete	3.2.1.67|1.1.1.58|1.1.1.57	complete	1.1.1.380|1.1.1.2|2.7.1.43|2.7.7.64|1.1.1.22|2.7.7.9|2.7.7.64|3.1.3.10	complete	1.1.1.380|1.1.1.2|2.7.1.43|2.7.7.64|1.1.1.22|2.7.7.9|2.7.7.64|5.4.2.2	Blautia
AF34-4A	no	3.1.1.11|4.2.2.2|4.2.2.9|4.2.2.6|1.1.1.127|4.2.1.8	complete	3.2.1.67|3.1.1.11	complete	3.2.1.67|3.1.1.11|1.1.1.58|4.2.1.8	complete	1.1.1.380|1.1.1.2|2.7.1.43|2.7.7.64|1.1.1.22|2.7.7.9|2.7.7.64|3.1.3.10	complete	1.1.1.380|1.1.1.2|2.7.1.43|2.7.7.64|1.1.1.22|2.7.7.9|2.7.7.64|5.4.2.2	Bifidobacterium
AF34-4BH	no	4.2.2.6|5.3.1.17|1.1.1.127|4.2.1.8|1.1.1.57	complete	3.2.1.67|3.2.1.15|5.3.1.12	complete	3.2.1.67|3.2.1.15|5.3.1.12|1.1.1.58|4.2.1.7|4.2.1.8|1.1.1.57	complete	5.3.1.12|1.1.1.380|1.1.1.2|2.7.1.43|2.7.7.64|1.1.1.22|2.7.7.9|2.7.7.64|3.1.3.10	complete	5.3.1.12|1.1.1.380|1.1.1.2|2.7.1.43|2.7.7.64|1.1.1.22|2.7.7.9|2.7.7.64|5.4.2.2	Ruminococcus
AF34-5BH	no	4.2.2.9|1.1.1.127|4.2.1.8|1.1.1.57	complete	3.2.1.67	complete	3.2.1.67|1.1.1.58|4.2.1.8|1.1.1.57	complete	1.1.1.380|1.1.1.2|2.7.1.43|2.7.7.64|1.1.1.22|2.7.7.9|2.7.7.64|3.1.3.10	complete	1.1.1.380|1.1.1.2|2.7.1.43|2.7.7.64|1.1.1.22|2.7.7.9|2.7.7.64|5.4.2.2	Collinsella
AF35-10BH	no	3.1.1.11|4.2.2.9|1.1.1.127|4.2.1.8|1.1.1.57	complete	3.2.1.67|3.1.1.11|3.2.1.15|5.3.1.12	complete	3.2.1.67|3.1.1.11|3.2.1.15|5.3.1.12|1.1.1.58|4.2.1.7|4.2.1.8|1.1.1.57	complete	5.3.1.12|1.1.1.380|1.1.1.2|2.7.1.43|2.7.7.64|1.1.1.22|2.7.7.9|2.7.7.64|3.1.3.10	complete	5.3.1.12|1.1.1.380|1.1.1.2|2.7.1.43|2.7.7.64|1.1.1.22|2.7.7.9|2.7.7.64|5.4.2.2	Collinsella
AF35-14AC	no	4.2.2.6|1.1.1.127|4.2.1.8	complete	3.2.1.67	complete	3.2.1.67|4.2.1.8	complete	1.1.1.380|1.1.1.2|2.7.1.43|2.7.7.64|1.1.1.22|2.7.7.9|2.7.7.64|3.1.3.10	complete	1.1.1.380|1.1.1.2|2.7.1.43|2.7.7.64|1.1.1.22|2.7.7.9|2.7.7.64|5.4.2.2	Blautia
AF35-15	no	4.2.2.6|1.1.1.127|4.2.1.8	complete	3.2.1.67	complete	3.2.1.67|4.2.1.8	complete	1.1.1.380|1.1.1.2|2.7.1.43|2.7.7.64|1.1.1.22|2.7.7.64|3.1.3.10	complete	1.1.1.380|1.1.1.2|2.7.1.43|2.7.7.64|1.1.1.22|2.7.7.64|5.4.2.2	Clostridium
AF35-2A	no	3.1.1.11|4.2.2.9|1.1.1.127|4.2.1.8	complete	3.2.1.67|3.1.1.11	complete	3.2.1.67|3.1.1.11|4.2.1.8	complete	1.1.1.380|1.1.1.2|2.7.1.43|2.7.7.64|1.1.1.22|2.7.7.9|2.7.7.64|3.1.3.10	complete	1.1.1.380|1.1.1.2|2.7.1.43|2.7.7.64|1.1.1.22|2.7.7.9|2.7.7.64|5.4.2.2	Bifidobacterium
AF35-6-C	no	3.1.1.11|5.3.1.17|1.1.1.127|4.2.1.8|1.1.1.57	complete	3.2.1.67|3.1.1.11|3.2.1.15|5.3.1.12	complete	3.2.1.67|3.1.1.11|3.2.1.15|5.3.1.12|1.1.1.58|4.2.1.7|4.2.1.8|1.1.1.57	complete	5.3.1.12|1.1.1.380|1.1.1.2|2.7.1.43|2.7.7.64|1.1.1.22|2.7.7.9|2.7.7.64|3.1.3.10	complete	5.3.1.12|1.1.1.380|1.1.1.2|2.7.1.43|2.7.7.64|1.1.1.22|2.7.7.9|2.7.7.64|5.4.2.2	Faecalibacterium
AF35-8ACA	no	3.1.1.11|4.2.2.2|4.2.2.9|4.2.2.6|1.1.1.127|4.2.1.8	complete	3.2.1.67|3.1.1.11	complete	3.2.1.67|3.1.1.11|1.1.1.58|4.2.1.8	complete	1.1.1.380|1.1.1.2|2.7.1.43|2.7.7.64|1.1.1.22|2.7.7.9|2.7.7.64|3.1.3.10	complete	1.1.1.380|1.1.1.2|2.7.1.43|2.7.7.64|1.1.1.22|2.7.7.9|2.7.7.64|5.4.2.2	Bifidobacterium
AF35-9AC	no	3.1.1.11|4.2.2.9|1.1.1.127|4.2.1.8|1.1.1.57	complete	3.2.1.67|3.1.1.11|3.2.1.15|5.3.1.12	complete	3.2.1.67|3.1.1.11|3.2.1.15|5.3.1.12|1.1.1.58|4.2.1.7|4.2.1.8|1.1.1.57	complete	5.3.1.12|1.1.1.380|1.1.1.2|2.7.1.43|2.7.7.64|1.1.1.22|2.7.7.9|2.7.7.64|3.1.3.10	complete	5.3.1.12|1.1.1.380|1.1.1.2|2.7.1.43|2.7.7.64|1.1.1.22|2.7.7.9|2.7.7.64|5.4.2.2	Collinsella
AF36-12AT	no	3.1.1.11|4.2.2.2|4.2.2.9|4.2.2.6|5.3.1.17|1.1.1.127|4.2.1.8	complete	3.2.1.67|3.1.1.11	complete	3.2.1.67|3.1.1.11|1.1.1.58|4.2.1.8	complete	1.1.1.380|1.1.1.2|2.7.1.43|2.7.7.64|1.1.1.22|2.7.7.9|2.7.7.64|3.1.3.10	complete	1.1.1.380|1.1.1.2|2.7.1.43|2.7.7.64|1.1.1.22|2.7.7.9|2.7.7.64|5.4.2.2	Bifidobacterium
AF36-19BH	no	3.1.1.11|1.1.1.127|4.2.1.8	complete	3.2.1.67|3.1.1.11|3.2.1.15|5.3.1.12	complete	3.2.1.67|3.1.1.11|3.2.1.15|5.3.1.12|4.2.1.8	complete	5.3.1.12|1.1.1.380|1.1.1.2|2.7.1.43|2.7.7.64|1.1.1.22|2.7.7.9|2.7.7.64|3.1.3.10	complete	5.3.1.12|1.1.1.380|1.1.1.2|2.7.1.43|2.7.7.64|1.1.1.22|2.7.7.9|2.7.7.64|5.4.2.2	Eisenbergiella
AF36-3AT	no	3.1.1.11|4.2.2.9|1.1.1.127|4.2.1.8|1.1.1.57	complete	3.2.1.67|3.1.1.11|3.2.1.15|5.3.1.12	complete	3.2.1.67|3.1.1.11|3.2.1.15|5.3.1.12|1.1.1.58|4.2.1.7|4.2.1.8|1.1.1.57	complete	5.3.1.12|1.1.1.380|1.1.1.2|2.7.1.43|2.7.7.64|1.1.1.22|2.7.7.9|2.7.7.64|3.1.3.10	complete	5.3.1.12|1.1.1.380|1.1.1.2|2.7.1.43|2.7.7.64|1.1.1.22|2.7.7.9|2.7.7.64|5.4.2.2	Collinsella
AF36-6	no	4.2.2.6|1.1.1.127|4.2.1.8	complete	3.2.1.67	complete	3.2.1.67|4.2.1.8	complete	1.1.1.380|1.1.1.2|2.7.1.43|2.7.7.64|1.1.1.22|2.7.7.64|3.1.3.10	complete	1.1.1.380|1.1.1.2|2.7.1.43|2.7.7.64|1.1.1.22|2.7.7.64|5.4.2.2	Clostridium
AF37-12	complete	3.1.1.11|4.2.2.2|4.2.2.9|4.2.2.6|5.3.1.17|1.1.1.127|4.2.1.8|1.1.1.57	complete	3.2.1.67|3.1.1.11|3.2.1.15|5.3.1.12	complete	3.2.1.67|3.1.1.11|3.2.1.15|5.3.1.12|1.1.1.58|4.2.1.7|4.2.1.8|1.1.1.57	complete	5.3.1.12|1.1.1.380|1.1.1.2|2.7.1.43|2.7.7.64|1.1.1.22|2.7.7.9|2.7.7.64|3.1.3.10	complete	5.3.1.12|1.1.1.380|1.1.1.2|2.7.1.43|2.7.7.64|1.1.1.22|2.7.7.9|2.7.7.64|5.4.2.2	Bacteroides
AF37-4	no	5.3.1.17|1.1.1.127|4.2.1.8	complete	3.2.1.67|3.2.1.15	complete	3.2.1.67|3.2.1.15|4.2.1.8	complete	1.1.1.380|1.1.1.2|2.7.1.43|2.7.7.64|1.1.1.22|2.7.7.9|2.7.7.64|3.1.3.10	complete	1.1.1.380|1.1.1.2|2.7.1.43|2.7.7.64|1.1.1.22|2.7.7.9|2.7.7.64|5.4.2.2	Eubacterium
AF37-6AT	no	4.2.2.9|5.3.1.17|1.1.1.127|4.2.1.8|1.1.1.57	complete	3.2.1.67	complete	3.2.1.67|1.1.1.58|4.2.1.7|4.2.1.8|1.1.1.57	complete	1.1.1.380|1.1.1.2|2.7.1.43|2.7.7.64|1.1.1.22|2.7.7.9|2.7.7.64|3.1.3.10	complete	1.1.1.380|1.1.1.2|2.7.1.43|2.7.7.64|1.1.1.22|2.7.7.9|2.7.7.64|5.4.2.2	Blautia
AF37-9	no	4.2.2.9|4.2.2.6|1.1.1.127|4.2.1.8	complete	3.2.1.67	complete	3.2.1.67|1.1.1.58|4.2.1.8	complete	1.1.1.380|1.1.1.2|2.7.1.43|2.7.7.64|1.1.1.22|2.7.7.9|2.7.7.64|3.1.3.10	complete	1.1.1.380|1.1.1.2|2.7.1.43|2.7.7.64|1.1.1.22|2.7.7.9|2.7.7.64|5.4.2.2	Collinsella
AF38-3AC	no	4.2.2.9|4.2.2.6|1.1.1.127|4.2.1.8	complete	3.2.1.67|5.3.1.12	complete	3.2.1.67|5.3.1.12|1.1.1.58|4.2.1.8	complete	5.3.1.12|1.1.1.380|1.1.1.2|2.7.1.43|2.7.7.64|1.1.1.22|2.7.7.9|2.7.7.64|3.1.3.10	complete	5.3.1.12|1.1.1.380|1.1.1.2|2.7.1.43|2.7.7.64|1.1.1.22|2.7.7.9|2.7.7.64|5.4.2.2	Collinsella
AF39-11AT	no	4.2.2.9|1.1.1.127|4.2.1.8	complete	3.2.1.67|5.3.1.12	complete	3.2.1.67|5.3.1.12|1.1.1.58|4.2.1.8	complete	5.3.1.12|1.1.1.380|1.1.1.2|2.7.1.43|2.7.7.64|1.1.1.22|2.7.7.9|2.7.7.64|3.1.3.10	complete	5.3.1.12|1.1.1.380|1.1.1.2|2.7.1.43|2.7.7.64|1.1.1.22|2.7.7.9|2.7.7.64|5.4.2.2	Collinsella
AF39-14AC	no	4.2.2.6|1.1.1.127|4.2.1.8	complete	3.2.1.67|3.2.1.15	complete	3.2.1.67|3.2.1.15|4.2.1.8	complete	1.1.1.380|1.1.1.2|2.7.1.43|2.7.7.64|1.1.1.22|2.7.7.9|2.7.7.64|3.1.3.10	complete	1.1.1.380|1.1.1.2|2.7.1.43|2.7.7.64|1.1.1.22|2.7.7.9|2.7.7.64|5.4.2.2	Agathobacter
AF39-14AT	complete	3.1.1.11|4.2.2.2|4.2.2.9|4.2.2.6|5.3.1.17|1.1.1.127|4.2.1.8|1.1.1.57	complete	3.2.1.67|3.1.1.11|3.2.1.15|5.3.1.12	complete	3.2.1.67|3.1.1.11|3.2.1.15|5.3.1.12|1.1.1.58|4.2.1.7|4.2.1.8|1.1.1.57	complete	5.3.1.12|1.1.1.380|1.1.1.2|2.7.1.43|2.7.7.64|1.1.1.22|2.7.7.9|2.7.7.64|3.1.3.10	complete	5.3.1.12|1.1.1.380|1.1.1.2|2.7.1.43|2.7.7.64|1.1.1.22|2.7.7.9|2.7.7.64|5.4.2.2	Bacteroides
AF39-1ATA	no	4.2.2.9|1.1.1.127|4.2.1.8	complete	3.2.1.67	complete	3.2.1.67|4.2.1.8	complete	1.1.1.380|1.1.1.2|2.7.1.43|2.7.7.64|1.1.1.22|2.7.7.9|2.7.7.64|3.1.3.10	complete	1.1.1.380|1.1.1.2|2.7.1.43|2.7.7.64|1.1.1.22|2.7.7.9|2.7.7.64|5.4.2.2	Bifidobacterium
AF41-3MH	no	3.1.1.11|4.2.2.9|4.2.2.6|1.1.1.127|4.2.1.8	complete	3.2.1.67|3.1.1.11	complete	3.2.1.67|3.1.1.11|1.1.1.58|4.2.1.8	complete	1.1.1.380|1.1.1.2|2.7.1.43|2.7.7.64|1.1.1.22|2.7.7.9|2.7.7.64|3.1.3.10	complete	1.1.1.380|1.1.1.2|2.7.1.43|2.7.7.64|1.1.1.22|2.7.7.9|2.7.7.64|5.4.2.2	Bifidobacterium
AF42-15	no	1.1.1.127	complete	3.2.1.67	complete	3.2.1.67	complete	1.1.1.380|1.1.1.2|2.7.1.43|2.7.7.64|1.1.1.22|2.7.7.9|2.7.7.64|3.1.3.10	complete	1.1.1.380|1.1.1.2|2.7.1.43|2.7.7.64|1.1.1.22|2.7.7.9|2.7.7.64|5.4.2.2	Streptococcus
AF42-21	no	4.2.2.2|4.2.2.9|4.2.2.6|1.1.1.127|4.2.1.8|1.1.1.57	complete	3.2.1.67|5.3.1.12	complete	3.2.1.67|5.3.1.12|1.1.1.58|4.2.1.7|4.2.1.8|1.1.1.57	complete	5.3.1.12|1.1.1.380|1.1.1.2|2.7.1.43|2.7.7.64|1.1.1.22|2.7.7.9|2.7.7.64|3.1.3.10	complete	5.3.1.12|1.1.1.380|1.1.1.2|2.7.1.43|2.7.7.64|1.1.1.22|2.7.7.9|2.7.7.64|5.4.2.2	Dorea
AF45-10BH	no	3.1.1.11|4.2.2.2|4.2.2.9|4.2.2.6|1.1.1.127|4.2.1.8	complete	3.2.1.67|3.1.1.11	complete	3.2.1.67|3.1.1.11|1.1.1.58|4.2.1.8	complete	1.1.1.380|1.1.1.2|2.7.1.43|2.7.7.64|1.1.1.22|2.7.7.9|2.7.7.64|3.1.3.10	complete	1.1.1.380|1.1.1.2|2.7.1.43|2.7.7.64|1.1.1.22|2.7.7.9|2.7.7.64|5.4.2.2	Bifidobacterium
AF45-10	no	1.1.1.127|4.2.1.8	complete	3.2.1.67	complete	3.2.1.67|1.1.1.58|4.2.1.8	complete	1.1.1.380|1.1.1.2|2.7.1.43|2.7.7.64|1.1.1.22|2.7.7.9|2.7.7.64|3.1.3.10	complete	1.1.1.380|1.1.1.2|2.7.1.43|2.7.7.64|1.1.1.22|2.7.7.9|2.7.7.64|5.4.2.2	Bifidobacterium
AF45-12	complete	3.1.1.11|4.2.2.2|4.2.2.9|4.2.2.6|5.3.1.17|1.1.1.127|4.2.1.8|1.1.1.57	complete	3.2.1.67|3.1.1.11|3.2.1.15|5.3.1.12	complete	3.2.1.67|3.1.1.11|3.2.1.15|5.3.1.12|1.1.1.58|4.2.1.7|4.2.1.8|1.1.1.57	complete	5.3.1.12|1.1.1.380|1.1.1.2|2.7.1.43|2.7.7.64|1.1.1.22|2.7.7.9|2.7.7.64|3.1.3.10	complete	5.3.1.12|1.1.1.380|1.1.1.2|2.7.1.43|2.7.7.64|1.1.1.22|2.7.7.9|2.7.7.64|5.4.2.2	Prevotella
AF45-16BH	complete	3.1.1.11|4.2.2.2|4.2.2.9|4.2.2.6|5.3.1.17|1.1.1.127|4.2.1.8|1.1.1.57	complete	3.2.1.67|3.1.1.11|3.2.1.15|5.3.1.12	complete	3.2.1.67|3.1.1.11|3.2.1.15|5.3.1.12|1.1.1.58|4.2.1.7|4.2.1.8|1.1.1.57	complete	5.3.1.12|1.1.1.380|1.1.1.2|2.7.1.43|2.7.7.64|1.1.1.22|2.7.7.9|2.7.7.64|3.1.3.10	complete	5.3.1.12|1.1.1.380|1.1.1.2|2.7.1.43|2.7.7.64|1.1.1.22|2.7.7.9|2.7.7.64|5.4.2.2	Bacteroides
AF45-19	no	1.1.1.127|4.2.1.8	complete	3.2.1.67	complete	3.2.1.67|4.2.1.8	complete	1.1.1.380|1.1.1.2|2.7.1.43|2.7.7.64|1.1.1.22|2.7.7.9|2.7.7.64|3.1.3.10	complete	1.1.1.380|1.1.1.2|2.7.1.43|2.7.7.64|1.1.1.22|2.7.7.9|2.7.7.64|5.4.2.2	Bifidobacterium
AF45-1	no	3.1.1.11|4.2.2.9|1.1.1.127|4.2.1.8|1.1.1.57	complete	3.2.1.67|3.1.1.11|3.2.1.15|5.3.1.12	complete	3.2.1.67|3.1.1.11|3.2.1.15|5.3.1.12|1.1.1.58|4.2.1.7|4.2.1.8|1.1.1.57	complete	5.3.1.12|1.1.1.380|1.1.1.2|2.7.1.43|2.7.7.64|1.1.1.22|2.7.7.9|2.7.7.64|3.1.3.10	complete	5.3.1.12|1.1.1.380|1.1.1.2|2.7.1.43|2.7.7.64|1.1.1.22|2.7.7.9|2.7.7.64|5.4.2.2	Collinsella
AF45-21	no	3.1.1.11|4.2.2.9|1.1.1.127|4.2.1.8|1.1.1.57	complete	3.2.1.67|3.1.1.11|3.2.1.15|5.3.1.12	complete	3.2.1.67|3.1.1.11|3.2.1.15|5.3.1.12|1.1.1.58|4.2.1.7|4.2.1.8|1.1.1.57	complete	5.3.1.12|1.1.1.380|1.1.1.2|2.7.1.43|2.7.7.64|1.1.1.22|2.7.7.9|2.7.7.64|3.1.3.10	complete	5.3.1.12|1.1.1.380|1.1.1.2|2.7.1.43|2.7.7.64|1.1.1.22|2.7.7.9|2.7.7.64|5.4.2.2	Collinsella
AF46-10NS	no	3.1.1.11|4.2.2.2|4.2.2.9|4.2.2.6|1.1.1.127|4.2.1.8|1.1.1.57	complete	3.2.1.67|3.1.1.11	complete	3.2.1.67|3.1.1.11|1.1.1.58|4.2.1.7|4.2.1.8|1.1.1.57	complete	1.1.1.380|1.1.1.2|2.7.1.43|2.7.7.64|1.1.1.22|2.7.7.9|2.7.7.64|3.1.3.10	complete	1.1.1.380|1.1.1.2|2.7.1.43|2.7.7.64|1.1.1.22|2.7.7.9|2.7.7.64|5.4.2.2	Blautia
AF46-2NS	complete	3.1.1.11|4.2.2.2|4.2.2.9|4.2.2.6|5.3.1.17|1.1.1.127|4.2.1.8|1.1.1.57	complete	3.2.1.67|3.1.1.11|3.2.1.15|5.3.1.12	complete	3.2.1.67|3.1.1.11|3.2.1.15|5.3.1.12|1.1.1.58|4.2.1.7|4.2.1.8|1.1.1.57	complete	5.3.1.12|1.1.1.380|1.1.1.2|2.7.1.43|2.7.7.64|1.1.1.22|2.7.7.64|3.1.3.10	complete	5.3.1.12|1.1.1.380|1.1.1.2|2.7.1.43|2.7.7.64|1.1.1.22|2.7.7.64|5.4.2.2	Prevotella
AF47-10A	no	3.1.1.11|4.2.2.2|4.2.2.9|4.2.2.6|1.1.1.127|4.2.1.8	complete	3.2.1.67|3.1.1.11	complete	3.2.1.67|3.1.1.11|1.1.1.58|4.2.1.8	complete	1.1.1.380|1.1.1.2|2.7.1.43|2.7.7.64|1.1.1.22|2.7.7.9|2.7.7.64|3.1.3.10	complete	1.1.1.380|1.1.1.2|2.7.1.43|2.7.7.64|1.1.1.22|2.7.7.9|2.7.7.64|5.4.2.2	Bifidobacterium
AF48-12	no	4.2.2.6|5.3.1.17|1.1.1.127|4.2.1.8	complete	3.2.1.67|3.2.1.15|5.3.1.12	complete	3.2.1.67|3.2.1.15|5.3.1.12|4.2.1.7|4.2.1.8	complete	5.3.1.12|1.1.1.380|1.1.1.2|2.7.1.43|2.7.7.64|1.1.1.22|2.7.7.9|2.7.7.64|3.1.3.10	complete	5.3.1.12|1.1.1.380|1.1.1.2|2.7.1.43|2.7.7.64|1.1.1.22|2.7.7.9|2.7.7.64|5.4.2.2	Alistipes
AF48-16	complete	3.1.1.11|4.2.2.2|4.2.2.6|5.3.1.17|1.1.1.127|4.2.1.8|1.1.1.57	complete	3.2.1.67|3.1.1.11|3.2.1.15|5.3.1.12	complete	3.2.1.67|3.1.1.11|3.2.1.15|5.3.1.12|1.1.1.58|4.2.1.7|4.2.1.8|1.1.1.57	complete	5.3.1.12|1.1.1.380|1.1.1.2|2.7.1.43|2.7.7.64|1.1.1.22|2.7.7.9|2.7.7.64|3.1.3.10	complete	5.3.1.12|1.1.1.380|1.1.1.2|2.7.1.43|2.7.7.64|1.1.1.22|2.7.7.9|2.7.7.64|5.4.2.2	Enterococcus
AF51-06b1	no	3.1.1.11|4.2.2.9|1.1.1.127|4.2.1.8	complete	3.2.1.67|3.1.1.11	complete	3.2.1.67|3.1.1.11|4.2.1.8	complete	1.1.1.380|1.1.1.2|2.7.1.43|2.7.7.64|1.1.1.22|2.7.7.9|2.7.7.64|3.1.3.10	complete	1.1.1.380|1.1.1.2|2.7.1.43|2.7.7.64|1.1.1.22|2.7.7.9|2.7.7.64|5.4.2.2	Bifidobacterium
AF51-26b1	no	4.2.2.2|4.2.2.9|4.2.2.6|1.1.1.127|4.2.1.8	complete	3.2.1.67|3.2.1.15	complete	3.2.1.67|3.2.1.15|1.1.1.58|4.2.1.7|4.2.1.8	complete	1.1.1.380|1.1.1.2|2.7.1.43|2.7.7.64|1.1.1.22|2.7.7.9|2.7.7.64|3.1.3.10	complete	1.1.1.380|1.1.1.2|2.7.1.43|2.7.7.64|1.1.1.22|2.7.7.9|2.7.7.64|5.4.2.2	Limivivens
AF51-2b10A	no	4.2.2.6|5.3.1.17|1.1.1.127|4.2.1.8|1.1.1.57	complete	3.2.1.67	complete	3.2.1.67|1.1.1.58|4.2.1.8|1.1.1.57	complete	1.1.1.380|1.1.1.2|2.7.1.43|2.7.7.64|1.1.1.22|2.7.7.9|2.7.7.64|3.1.3.10	complete	1.1.1.380|1.1.1.2|2.7.1.43|2.7.7.64|1.1.1.22|2.7.7.9|2.7.7.64|5.4.2.2	Lacticaseibacillus
AF51-5-b11A	no	3.1.1.11|4.2.2.2|4.2.2.9|4.2.2.6|1.1.1.127|4.2.1.8	complete	3.2.1.67|3.1.1.11	complete	3.2.1.67|3.1.1.11|1.1.1.58|4.2.1.8	complete	1.1.1.380|1.1.1.2|2.7.1.43|2.7.7.64|1.1.1.22|2.7.7.9|2.7.7.64|3.1.3.10	complete	1.1.1.380|1.1.1.2|2.7.1.43|2.7.7.64|1.1.1.22|2.7.7.9|2.7.7.64|5.4.2.2	Bifidobacterium
AF52-21	no	3.1.1.11|5.3.1.17|1.1.1.127|4.2.1.8|1.1.1.57	complete	3.2.1.67|3.1.1.11|3.2.1.15|5.3.1.12	complete	3.2.1.67|3.1.1.11|3.2.1.15|5.3.1.12|1.1.1.58|4.2.1.7|4.2.1.8|1.1.1.57	complete	5.3.1.12|1.1.1.380|1.1.1.2|2.7.1.43|2.7.7.64|1.1.1.22|2.7.7.9|2.7.7.64|3.1.3.10	complete	5.3.1.12|1.1.1.380|1.1.1.2|2.7.1.43|2.7.7.64|1.1.1.22|2.7.7.9|2.7.7.64|5.4.2.2	Faecalibacterium
AF53-10pH4A	no	3.1.1.11|4.2.2.2|4.2.2.9|4.2.2.6|1.1.1.127|4.2.1.8	complete	3.2.1.67|3.1.1.11	complete	3.2.1.67|3.1.1.11|1.1.1.58|4.2.1.8	complete	1.1.1.380|1.1.1.2|2.7.1.43|2.7.7.64|1.1.1.22|2.7.7.9|2.7.7.64|3.1.3.10	complete	1.1.1.380|1.1.1.2|2.7.1.43|2.7.7.64|1.1.1.22|2.7.7.9|2.7.7.64|5.4.2.2	Bifidobacterium
AF53-12MH-2A	no	4.2.2.2|4.2.2.9|4.2.2.6|5.3.1.17|1.1.1.127|4.2.1.8|1.1.1.57	complete	3.2.1.67|3.2.1.15|5.3.1.12|5.1.2.7	complete	3.2.1.67|3.2.1.15|5.3.1.12|1.1.1.58|4.2.1.7|4.2.1.8|1.1.1.57	complete	5.3.1.12|1.1.1.380|1.1.1.2|2.7.1.43|2.7.7.64|1.1.1.22|2.7.7.9|2.7.7.64|3.1.3.10	complete	5.3.1.12|1.1.1.380|1.1.1.2|2.7.1.43|2.7.7.64|1.1.1.22|2.7.7.9|2.7.7.64|5.4.2.2	Eisenbergiella
AF54-10pH4A	no	3.1.1.11|4.2.2.2|4.2.2.9|4.2.2.6|1.1.1.127|4.2.1.8	complete	3.2.1.67|3.1.1.11	complete	3.2.1.67|3.1.1.11|1.1.1.58|4.2.1.8	complete	1.1.1.380|1.1.1.2|2.7.1.43|2.7.7.64|1.1.1.22|2.7.7.9|2.7.7.64|3.1.3.10	complete	1.1.1.380|1.1.1.2|2.7.1.43|2.7.7.64|1.1.1.22|2.7.7.9|2.7.7.64|5.4.2.2	Bifidobacterium
AF54-13pH4A	no	4.2.2.2|1.1.1.127|4.2.1.8	complete	3.2.1.67	complete	3.2.1.67|4.2.1.7|4.2.1.8	complete	1.1.1.380|1.1.1.2|2.7.1.43|2.7.7.64|1.1.1.22|2.7.7.9|2.7.7.64|3.1.3.10	complete	1.1.1.380|1.1.1.2|2.7.1.43|2.7.7.64|1.1.1.22|2.7.7.9|2.7.7.64|5.4.2.2	Bifidobacterium
AF54-16pH4A	no	3.1.1.11|4.2.2.2|4.2.2.9|4.2.2.6|5.3.1.17|1.1.1.127|4.2.1.8	complete	3.2.1.67|3.1.1.11	complete	3.2.1.67|3.1.1.11|1.1.1.58|4.2.1.8	complete	1.1.1.380|1.1.1.2|2.7.1.43|2.7.7.64|1.1.1.22|2.7.7.9|2.7.7.64|3.1.3.10	complete	1.1.1.380|1.1.1.2|2.7.1.43|2.7.7.64|1.1.1.22|2.7.7.9|2.7.7.64|5.4.2.2	Bifidobacterium
AF55-24LNA	complete	3.1.1.11|4.2.2.2|4.2.2.6|5.3.1.17|1.1.1.127|4.2.1.8|1.1.1.57	no	3.1.1.11	no	3.1.1.11|1.1.1.58|4.2.1.7|4.2.1.8|1.1.1.57	complete	1.1.1.380|1.1.1.2|2.7.1.43|2.7.7.64|1.1.1.22|2.7.7.9|2.7.7.64|3.1.3.10	complete	1.1.1.380|1.1.1.2|2.7.1.43|2.7.7.64|1.1.1.22|2.7.7.9|2.7.7.64|5.4.2.2	Copromonas
AF57-4ACA	no	5.3.1.17|1.1.1.127|4.2.1.8|1.1.1.57	complete	3.2.1.67|3.2.1.15|5.3.1.12	complete	3.2.1.67|3.2.1.15|5.3.1.12|1.1.1.58|4.2.1.7|4.2.1.8|1.1.1.57	complete	5.3.1.12|1.1.1.380|1.1.1.2|2.7.1.43|2.7.7.64|1.1.1.22|2.7.7.9|2.7.7.64|3.1.3.10	complete	5.3.1.12|1.1.1.380|1.1.1.2|2.7.1.43|2.7.7.64|1.1.1.22|2.7.7.9|2.7.7.64|5.4.2.2	Enterocloster
AF58-16A	no	3.1.1.11|4.2.2.2|4.2.2.9|5.3.1.17|1.1.1.127|4.2.1.8|1.1.1.57	complete	3.2.1.67|3.1.1.11|3.2.1.15|5.3.1.12	complete	3.2.1.67|3.1.1.11|3.2.1.15|5.3.1.12|1.1.1.58|4.2.1.7|4.2.1.8|1.1.1.57	complete	5.3.1.12|1.1.1.380|1.1.1.2|2.7.1.43|2.7.7.64|1.1.1.22|2.7.7.9|2.7.7.64|3.1.3.10	complete	5.3.1.12|1.1.1.380|1.1.1.2|2.7.1.43|2.7.7.64|1.1.1.22|2.7.7.9|2.7.7.64|5.4.2.2	Gemmiger
AF58-1A	complete	3.1.1.11|4.2.2.2|4.2.2.6|5.3.1.17|1.1.1.127|4.2.1.8|1.1.1.57	complete	3.2.1.67|3.1.1.11|3.2.1.15|5.3.1.12	complete	3.2.1.67|3.1.1.11|3.2.1.15|5.3.1.12|1.1.1.58|4.2.1.7|4.2.1.8|1.1.1.57	complete	5.3.1.12|1.1.1.380|1.1.1.2|2.7.1.43|2.7.7.64|1.1.1.22|2.7.7.9|2.7.7.64|3.1.3.10	complete	5.3.1.12|1.1.1.380|1.1.1.2|2.7.1.43|2.7.7.64|1.1.1.22|2.7.7.9|2.7.7.64|5.4.2.2	Lachnospiraceae gen.
AF61-21pH10TA	no	4.2.2.2|4.2.2.6|1.1.1.127|4.2.1.8|1.1.1.57	complete	3.2.1.67	complete	3.2.1.67|1.1.1.58|4.2.1.7|4.2.1.8|1.1.1.57	complete	1.1.1.380|1.1.1.2|2.7.1.43|2.7.7.64|1.1.1.22|2.7.7.9|2.7.7.64|3.1.3.10	complete	1.1.1.380|1.1.1.2|2.7.1.43|2.7.7.64|1.1.1.22|2.7.7.9|2.7.7.64|5.4.2.2	Blautia
AF64-9pH9TA	no	1.1.1.127|4.2.1.8	complete	3.2.1.67	complete	3.2.1.67|4.2.1.8	complete	1.1.1.380|1.1.1.2|2.7.1.43|2.7.7.64|1.1.1.22|2.7.7.9|2.7.7.64|3.1.3.10	complete	1.1.1.380|1.1.1.2|2.7.1.43|2.7.7.64|1.1.1.22|2.7.7.9|2.7.7.64|5.4.2.2	Lactobacillus
AF66-15pH9A	complete	3.1.1.11|4.2.2.2|4.2.2.9|4.2.2.6|5.3.1.17|1.1.1.127|4.2.1.8|1.1.1.57	complete	3.2.1.67|3.1.1.11|3.2.1.15|5.3.1.12	complete	3.2.1.67|3.1.1.11|3.2.1.15|5.3.1.12|1.1.1.58|4.2.1.7|4.2.1.8|1.1.1.57	complete	5.3.1.12|1.1.1.380|1.1.1.2|2.7.1.43|2.7.7.64|1.1.1.22|2.7.7.9|2.7.7.64|3.1.3.10	complete	5.3.1.12|1.1.1.380|1.1.1.2|2.7.1.43|2.7.7.64|1.1.1.22|2.7.7.9|2.7.7.64|5.4.2.2	Enterocloster
AF66-18pH10TA	complete	3.1.1.11|4.2.2.2|4.2.2.6|5.3.1.17|1.1.1.127|4.2.1.8|1.1.1.57	no	3.1.1.11	no	3.1.1.11|1.1.1.58|4.2.1.7|4.2.1.8|1.1.1.57	complete	1.1.1.380|1.1.1.2|2.7.1.43|2.7.7.64|1.1.1.22|2.7.7.9|2.7.7.64|3.1.3.10	complete	1.1.1.380|1.1.1.2|2.7.1.43|2.7.7.64|1.1.1.22|2.7.7.9|2.7.7.64|5.4.2.2	Copromonas
AF66-2pH10A	no	4.2.2.6|5.3.1.17|1.1.1.127|4.2.1.8|1.1.1.57	complete	3.2.1.67	complete	3.2.1.67|1.1.1.58|4.2.1.8|1.1.1.57	complete	1.1.1.380|1.1.1.2|2.7.1.43|2.7.7.64|1.1.1.22|2.7.7.9|2.7.7.64|3.1.3.10	complete	1.1.1.380|1.1.1.2|2.7.1.43|2.7.7.64|1.1.1.22|2.7.7.9|2.7.7.64|5.4.2.2	Lacticaseibacillus
AF67-02pH5A	no	4.2.2.6|5.3.1.17|1.1.1.127|4.2.1.8|1.1.1.57	complete	3.2.1.67	complete	3.2.1.67|1.1.1.58|4.2.1.8|1.1.1.57	complete	1.1.1.380|1.1.1.2|2.7.1.43|2.7.7.64|1.1.1.22|2.7.7.9|2.7.7.64|3.1.3.10	complete	1.1.1.380|1.1.1.2|2.7.1.43|2.7.7.64|1.1.1.22|2.7.7.9|2.7.7.64|5.4.2.2	Lacticaseibacillus
[truncated: 643 more rows]

## Sheet: Acetate
Path_1	Pyruvate > Acetate
Path_2	Pyruvate > Acetyl-P > Acetate
Path_3	Pyruvate > L-Lactate > Acetate
[truncated: 3,330 more rows]

## Sheet: Propionate
Path_1	Propanoyl-CoA > Propanoate
[truncated: 3,239 more rows]

## Sheet: Butyrate
Path_1	Pyruvate > Acetyl-CoA > Acetoacetyl-CoA
[truncated: 2,641 more rows]

[truncated: 3 more sheets: Genus_count, Genus_count_top5_summary, Strain_six_pathways]
