# Supplementary material for: The genomic landscape of reference genomes of cultivated human gut bacteria
Source: Nat Commun. 2023 Mar 25;14:1663. doi: 10.1038/s41467-023-37396-x (PMC10039858; doi:10.1038/s41467-023-37396-x)
Supplement: Supplementary file 4 — Supplementary Data 1–11 [file 41467_2023_37396_MOESM4_ESM.zip › STable/Supplementary Data 7.xlsx]

## Sheet: Total CGR2
Strain ID	Phylum	Genus	Species	GH29	GH33	GH95	GH136	GH112	GH2	GH42	GH20	CBM32	CBM51	Core CAZymes of type I HMO degradation	Core CAZymes of type II HMO degradation
TF01-8	Actinomycetota	Bifidobacterium	Bifidobacterium longum	0	0	0	1	1	2	2	1	1	0	Complete	Complete
TF01-7	Actinomycetota	Bifidobacterium	Bifidobacterium longum	0	0	0	1	1	4	2	1	1	0	Complete	Complete
AF01-73J	Pseudomonadota	Klebsiella	Klebsiella africana	0	0	0	0	0	2	2	1	0	0	Not complete	Complete
AF01-43J	Actinomycetota	Bifidobacterium	Bifidobacterium pseudocatenulatum	0	0	0	0	0	3	3	1	0	0	Not complete	Complete
AF01-4J	Bacillota	Lactococcus	Lactococcus petauri	0	0	0	0	0	0	0	1	0	0	Not complete	Not complete
AF01-38J	Actinomycetota	Collinsella	Collinsella sp.	0	0	0	0	0	1	0	0	0	0	Not complete	Not complete
AF01-20J	Bacteroidota	Bacteroides	Bacteroides eggerthii	3	0	2	1	0	10	0	3	2	0	Not complete	Complete
AF01-16J	Bacteroidota	Parabacteroides	Parabacteroides goldsteinii	10	4	7	1	0	23	1	16	4	1	Not complete	Complete
AF01-12J	Bacteroidota	Bacteroides	Bacteroides fragilis	9	4	3	0	0	17	0	13	8	0	Not complete	Complete
AF01-10J	Pseudomonadota	Escherichia	Escherichia coli	0	0	0	0	0	3	0	0	0	0	Not complete	Not complete
OF08-9	Verrucomicrobiota	Akkermansia	Akkermansia muciniphila	5	3	2	0	0	7	0	13	6	3	Not complete	Complete
AF76-02pH3TA	Synergistota	Cloacibacillus	Cloacibacillus evryensis	0	0	0	0	0	0	0	0	0	0	Not complete	Not complete
AF57-4A	Synergistota	Cloacibacillus	Cloacibacillus porcorum	0	0	0	0	0	0	0	0	0	0	Not complete	Not complete
UN03-31	Pseudomonadota	Acinetobacter	Acinetobacter johnsonii	0	0	0	0	0	0	0	0	0	0	Not complete	Not complete
UN03-29	Pseudomonadota	Acinetobacter	Acinetobacter guillouiae	0	0	0	0	0	0	0	0	0	0	Not complete	Not complete
UN03-224	Pseudomonadota	Escherichia	Escherichia coli	0	0	0	0	0	3	0	0	0	0	Not complete	Not complete
UN03-20	Pseudomonadota	Escherichia	Escherichia coli	0	1	0	0	0	3	0	0	0	0	Not complete	Not complete
UN03-107	Pseudomonadota	Acinetobacter	Acinetobacter guillouiae	0	0	0	0	0	0	0	0	0	0	Not complete	Not complete
UN02-07pH3A	Pseudomonadota	Citrobacter	Citrobacter_A amalonaticus	0	0	0	0	0	2	0	0	0	0	Not complete	Not complete
TM115-59	Pseudomonadota	Escherichia	Escherichia coli	0	0	0	0	0	3	0	0	0	0	Not complete	Not complete
TM115-47	Pseudomonadota	Escherichia	Escherichia coli	0	0	0	0	0	3	0	0	0	0	Not complete	Not complete
TM115-40	Pseudomonadota	Escherichia	Escherichia coli	0	0	0	0	0	3	0	0	0	0	Not complete	Not complete
TM115-22	Pseudomonadota	Escherichia	Escherichia coli	0	0	0	0	0	3	0	0	0	0	Not complete	Not complete
TM115-20	Pseudomonadota	Klebsiella	Klebsiella pneumoniae	0	0	0	0	0	3	2	0	0	0	Not complete	Not complete
TM115-160	Pseudomonadota	Escherichia	Escherichia coli	0	0	0	0	0	3	0	0	0	0	Not complete	Not complete
TM115-158	Pseudomonadota	Klebsiella	Klebsiella pneumoniae	0	1	0	0	0	2	2	0	0	0	Not complete	Not complete
TM115-131	Pseudomonadota	Escherichia	Escherichia coli	0	0	0	0	0	3	0	0	0	0	Not complete	Not complete
TM115-108	Pseudomonadota	Escherichia	Escherichia coli	0	0	0	0	0	3	0	0	0	0	Not complete	Not complete
TM115-09	Pseudomonadota	Escherichia	Escherichia coli	0	0	0	0	0	3	0	0	0	0	Not complete	Not complete
TM115-02	Pseudomonadota	Escherichia	Escherichia coli	0	0	0	0	0	3	0	0	0	0	Not complete	Not complete
TM10-8AC	Pseudomonadota	Klebsiella	Klebsiella pneumoniae	0	0	0	0	0	1	1	0	0	0	Not complete	Not complete
TF07-50	Pseudomonadota	Parasutterella	Parasutterella excrementihominis	0	0	0	0	0	0	0	0	0	0	Not complete	Not complete
TF06-6	Pseudomonadota	Klebsiella	Klebsiella pneumoniae	0	0	0	0	0	2	1	0	0	0	Not complete	Not complete
TF06-5AC	Pseudomonadota	Klebsiella	Klebsiella pneumoniae	0	1	0	0	0	2	2	0	0	0	Not complete	Not complete
TF05-5AC-1A	Pseudomonadota	Klebsiella	Klebsiella pneumoniae	0	1	0	0	0	2	2	0	0	0	Not complete	Not complete
TF05-40	Pseudomonadota	Escherichia	Escherichia coli	0	0	0	0	0	3	0	0	0	0	Not complete	Not complete
TF05-32A	Pseudomonadota	Escherichia	Escherichia coli	0	0	0	0	0	3	0	0	0	0	Not complete	Not complete
TF03-13	Pseudomonadota	Escherichia	Escherichia coli	0	0	0	0	0	3	0	0	0	0	Not complete	Not complete
TF02-1	Pseudomonadota	Escherichia	Escherichia coli	0	0	0	0	0	2	0	0	0	0	Not complete	Not complete
OM15-89A	Pseudomonadota	Enterobacter	Enterobacter roggenkampii	0	0	0	0	0	3	0	1	0	0	Not complete	Complete
OM13-35A	Pseudomonadota	Klebsiella	Klebsiella pneumoniae	0	1	0	1	0	1	2	0	0	0	Not complete	Not complete
OM02-28	Pseudomonadota	Escherichia	Escherichia coli	0	0	0	0	0	2	0	0	0	0	Not complete	Not complete
OM02-17AC	Pseudomonadota	Escherichia	Escherichia coli	0	0	0	0	0	3	0	0	0	0	Not complete	Not complete
OM02-12AC	Pseudomonadota	Escherichia	Escherichia coli	0	0	0	0	0	2	0	0	0	0	Not complete	Not complete
OM02-11LB	Pseudomonadota	Klebsiella	Klebsiella pneumoniae	0	0	0	0	0	2	2	0	0	0	Not complete	Not complete
OM02-11AC	Pseudomonadota	Escherichia	Escherichia coli	0	0	0	0	0	2	0	0	0	0	Not complete	Not complete
OM01-11	Pseudomonadota	Escherichia	Escherichia coli	0	0	0	0	0	3	0	0	0	0	Not complete	Not complete
OF43-1pH10A	Pseudomonadota	Proteus	Proteus mirabilis	0	1	0	0	0	0	0	0	0	0	Not complete	Not complete
OF42-8-b13A	Pseudomonadota	Proteus	Proteus mirabilis_B	0	1	0	0	0	0	0	0	0	0	Not complete	Not complete
OF31-15pH9A	Pseudomonadota	Enterobacter	Enterobacter roggenkampii	0	0	0	0	0	2	0	1	0	0	Not complete	Complete
OF14-16SRA	Pseudomonadota	Enterobacter	Enterobacter bugandensis	0	0	0	0	0	3	0	1	0	0	Not complete	Complete
OF05-1AC	Pseudomonadota	Citrobacter	Citrobacter freundii	0	0	0	0	0	2	0	0	0	0	Not complete	Not complete
OF04-13AC	Pseudomonadota	Escherichia	Escherichia coli	0	0	0	0	0	3	0	0	0	0	Not complete	Not complete
LG55-02	Pseudomonadota	Escherichia	Escherichia coli	0	0	0	0	0	3	0	0	0	0	Not complete	Not complete
LG101-35	Pseudomonadota	Escherichia	Escherichia coli	0	1	0	0	0	3	0	0	0	0	Not complete	Not complete
LG100-35	Pseudomonadota	Escherichia	Escherichia coli	0	0	0	0	0	3	0	0	0	0	Not complete	Not complete
LG100-13	Pseudomonadota	Escherichia	Escherichia coli	0	0	0	0	0	3	0	0	0	0	Not complete	Not complete
CM02-02b2A	Pseudomonadota	Leclercia	Leclercia adecarboxylata	0	1	0	0	0	3	1	1	0	0	Not complete	Complete
AM67-24LNA	Pseudomonadota	Escherichia	Escherichia coli	0	0	0	0	0	3	0	0	0	0	Not complete	Not complete
AM66-13ACA	Pseudomonadota	Escherichia	Escherichia coli	0	0	0	0	0	3	0	0	0	0	Not complete	Not complete
AM65-5MHA	Pseudomonadota	Cronobacter	Cronobacter sakazakii	0	0	0	0	0	2	1	1	0	0	Not complete	Complete
AM65-22ACA	Pseudomonadota	Klebsiella	Klebsiella quasipneumoniae	0	0	0	0	0	3	2	0	0	0	Not complete	Not complete
AM65-17ACA	Pseudomonadota	Enterobacter	Enterobacter kobei	0	0	0	0	0	1	0	1	0	0	Not complete	Complete
AM62-06pH5A	Pseudomonadota	Klebsiella	Klebsiella aerogenes	0	1	0	0	0	2	0	1	0	0	Not complete	Complete
AM61-1LNA	Pseudomonadota	Citrobacter	Citrobacter youngae	0	0	0	0	0	1	0	0	0	0	Not complete	Not complete
AM56-1TSHA	Pseudomonadota	Citrobacter	Citrobacter portucalensis	0	0	0	0	0	1	0	0	0	0	Not complete	Not complete
AM55-1TS-r	Pseudomonadota	Escherichia	Escherichia coli	0	0	0	0	0	3	0	0	0	0	Not complete	Not complete
AM34-8	Pseudomonadota	Escherichia	Escherichia coli	0	0	0	0	0	3	0	0	0	0	Not complete	Not complete
AM28-16AC	Pseudomonadota	Escherichia	Escherichia coli	0	0	0	0	0	3	0	0	0	0	Not complete	Not complete
AM28-14AC	Pseudomonadota	Klebsiella	Klebsiella pneumoniae	0	0	0	0	0	2	2	0	0	0	Not complete	Not complete
AM23-18AC	Pseudomonadota	Escherichia	Escherichia coli	0	0	0	0	0	3	0	0	0	0	Not complete	Not complete
AM23-15AC	Pseudomonadota	Klebsiella	Klebsiella quasipneumoniae	0	0	0	0	0	2	2	0	0	0	Not complete	Not complete
AM23-14AC	Pseudomonadota	Escherichia	Escherichia coli	0	0	0	0	0	3	0	0	0	0	Not complete	Not complete
AM22-15AC	Pseudomonadota	Escherichia	Escherichia coli	0	0	0	0	0	3	0	0	0	0	Not complete	Not complete
AM22-14AC	Pseudomonadota	Escherichia	Escherichia coli	0	0	0	0	0	3	0	0	0	0	Not complete	Not complete
AM20-38	Pseudomonadota	Escherichia	Escherichia coli	0	1	0	0	0	3	0	0	0	0	Not complete	Not complete
AM20-2LB	Pseudomonadota	Klebsiella	Klebsiella pneumoniae	0	0	0	0	0	2	1	0	0	0	Not complete	Not complete
AM18-9-6.0-r	Pseudomonadota	Parasutterella	Parasutterella excrementihominis	0	0	0	0	0	0	0	0	0	0	Not complete	Not complete
AM18-8-1	Pseudomonadota	Mesosutterella	Mesosutterella multiformis	0	0	0	0	0	0	0	0	0	0	Not complete	Not complete
AM18-6H	Pseudomonadota	Klebsiella	Klebsiella variicola	0	1	0	0	0	2	2	0	0	0	Not complete	Not complete
AM18-4HA	Pseudomonadota	Escherichia	Escherichia coli	0	0	0	0	0	3	0	0	0	0	Not complete	Not complete
AM18-3H	Pseudomonadota	Klebsiella	Klebsiella variicola	0	1	0	0	0	2	2	0	0	0	Not complete	Not complete
AM17-61	Pseudomonadota	Enterobacter	Enterobacter hormaechei_A	0	0	0	0	0	2	0	1	0	0	Not complete	Complete
AM17-37	Pseudomonadota	Citrobacter	Citrobacter portucalensis	0	0	0	0	0	1	0	0	0	0	Not complete	Not complete
AM17-36	Pseudomonadota	Citrobacter	Citrobacter portucalensis	0	0	0	0	0	1	0	0	0	0	Not complete	Not complete
AM17-32	Pseudomonadota	Citrobacter	Citrobacter portucalensis	0	0	0	0	0	1	0	0	0	0	Not complete	Not complete
AM17-27	Pseudomonadota	Klebsiella	Klebsiella pneumoniae	0	1	0	0	0	1	2	0	0	0	Not complete	Not complete
AM17-18	Pseudomonadota	Enterobacter	Enterobacter kobei	0	0	0	0	0	1	0	1	0	0	Not complete	Complete
AM16-28	Pseudomonadota	Enterobacter	Enterobacter cloacae	0	1	0	0	0	1	1	1	0	0	Not complete	Complete
AM12-30	Pseudomonadota	Escherichia	Escherichia coli	0	1	0	0	0	3	0	0	0	0	Not complete	Not complete
AM12-15	Pseudomonadota	Escherichia	Escherichia coli	0	0	0	0	0	3	0	0	0	0	Not complete	Not complete
AM11-39	Pseudomonadota	Duodenibacillus	Duodenibacillus intestinigallinarum	0	0	0	0	0	0	0	0	0	0	Not complete	Not complete
AM113-65	Pseudomonadota	Klebsiella	Klebsiella pneumoniae	0	0	0	0	0	2	2	0	0	0	Not complete	Not complete
AM113-54	Pseudomonadota	Enterobacter	Enterobacter kobei	0	0	0	0	0	1	0	1	0	0	Not complete	Complete
AM113-44	Pseudomonadota	Klebsiella	Klebsiella michiganensis	0	1	0	0	0	2	2	0	0	0	Not complete	Not complete
AM113-40	Pseudomonadota	Enterobacter	Enterobacter kobei	0	0	0	0	0	1	0	1	0	0	Not complete	Complete
AM113-37	Pseudomonadota	Klebsiella	Klebsiella pneumoniae	0	1	0	0	0	2	1	0	0	0	Not complete	Not complete
AM113-36	Pseudomonadota	Klebsiella	Klebsiella variicola	0	0	0	0	0	2	2	0	0	0	Not complete	Not complete
AM113-32	Pseudomonadota	Klebsiella	Klebsiella pneumoniae	0	0	0	0	0	2	2	0	0	0	Not complete	Not complete
AM113-30	Pseudomonadota	Escherichia	Escherichia coli	0	0	0	0	0	3	0	0	0	0	Not complete	Not complete
AM113-26	Pseudomonadota	Enterobacter	Enterobacter ludwigii	0	0	0	0	0	1	1	1	0	0	Not complete	Complete
AM113-25	Pseudomonadota	Enterobacter	Enterobacter ludwigii	0	0	0	0	0	1	1	1	0	0	Not complete	Complete
AM113-206	Pseudomonadota	Escherichia	Escherichia coli	0	0	0	0	0	3	0	0	0	0	Not complete	Not complete
AM113-178	Pseudomonadota	Escherichia	Escherichia coli	0	0	0	0	0	3	0	0	0	0	Not complete	Not complete
AM113-171	Pseudomonadota	Escherichia	Escherichia coli	0	0	0	0	0	3	0	0	0	0	Not complete	Not complete
AM113-120	Pseudomonadota	Acinetobacter	Acinetobacter guillouiae	0	0	0	0	0	0	0	0	0	0	Not complete	Not complete
AM113-111	Pseudomonadota	Enterobacter	Enterobacter bugandensis	0	0	0	0	0	2	0	1	0	0	Not complete	Complete
AM113-108	Pseudomonadota	Klebsiella	Klebsiella variicola	0	1	0	0	0	2	2	0	0	0	Not complete	Not complete
AM113-101	Pseudomonadota	Escherichia	Escherichia coli	0	0	0	0	0	3	0	0	0	0	Not complete	Not complete
AM113-06	Pseudomonadota	Kosakonia	Kosakonia cowanii	0	0	0	0	0	2	2	2	0	0	Not complete	Complete
AM113-03	Pseudomonadota	Klebsiella	Klebsiella pneumoniae	0	0	0	0	0	2	2	0	0	0	Not complete	Not complete
AM113-02	Pseudomonadota	Escherichia	Escherichia coli	0	0	0	0	0	3	0	0	0	0	Not complete	Not complete
AM110-57	Pseudomonadota	Escherichia	Escherichia coli	0	0	0	0	0	3	0	0	0	0	Not complete	Not complete
AM110-55	Pseudomonadota	Escherichia	Escherichia coli	0	0	0	0	0	3	0	0	0	0	Not complete	Not complete
AM110-121	Pseudomonadota	Escherichia	Escherichia coli	0	0	0	0	0	3	0	0	0	0	Not complete	Not complete
AM110-113	Pseudomonadota	Escherichia	Escherichia coli	0	0	0	0	0	3	0	0	0	0	Not complete	Not complete
AM110-110	Pseudomonadota	Escherichia	Escherichia coli	0	0	0	0	0	3	1	0	0	0	Not complete	Not complete
AM110-109	Pseudomonadota	Escherichia	Escherichia coli	0	0	0	0	0	3	0	0	0	0	Not complete	Not complete
AM110-03	Pseudomonadota	Escherichia	Escherichia coli	0	0	0	0	0	3	0	0	0	0	Not complete	Not complete
AM109-91	Pseudomonadota	Klebsiella	Klebsiella pneumoniae	0	0	0	0	0	3	2	0	0	0	Not complete	Not complete
AM109-89	Pseudomonadota	Proteus	Proteus mirabilis	0	1	0	0	0	0	0	0	0	0	Not complete	Not complete
AM109-88	Pseudomonadota	Klebsiella	Klebsiella variicola	0	0	0	0	0	1	2	0	0	0	Not complete	Not complete
AM109-86	Pseudomonadota	Escherichia	Escherichia coli	0	0	0	0	0	3	0	0	0	0	Not complete	Not complete
AM109-85	Pseudomonadota	Escherichia	Escherichia coli	0	0	0	0	0	3	0	0	0	0	Not complete	Not complete
AM109-84	Pseudomonadota	Klebsiella	Klebsiella pneumoniae	0	0	0	0	0	2	2	0	0	0	Not complete	Not complete
AM109-83	Pseudomonadota	Proteus	Proteus mirabilis	0	1	0	0	0	0	0	0	0	0	Not complete	Not complete
AM109-80	Pseudomonadota	Escherichia	Escherichia fergusonii	0	0	0	0	0	1	0	0	0	0	Not complete	Not complete
AM109-11	Pseudomonadota	Klebsiella	Klebsiella pneumoniae	0	1	0	0	0	1	1	0	0	0	Not complete	Not complete
AM109-109	Pseudomonadota	Escherichia	Escherichia coli	0	0	0	0	0	3	0	0	0	0	Not complete	Not complete
AM109-108	Pseudomonadota	Klebsiella	Klebsiella pneumoniae	0	0	0	0	0	1	2	0	0	0	Not complete	Not complete
AM109-08	Pseudomonadota	Klebsiella	Klebsiella pneumoniae	0	1	0	0	0	1	1	0	0	0	Not complete	Not complete
AM104-69	Pseudomonadota	Rhizobium	Rhizobium sp.	0	0	0	0	0	2	1	0	0	0	Not complete	Not complete
AM100-PB-1D-6A	Pseudomonadota	Escherichia	Escherichia coli	0	0	0	0	0	3	0	0	0	0	Not complete	Not complete
AM100_PPH10_1D_1	Pseudomonadota	Escherichia	Escherichia coli	0	0	0	0	0	3	0	0	0	0	Not complete	Not complete
AM100_PMO_1D_9A	Pseudomonadota	Klebsiella	Klebsiella pneumoniae	0	0	0	0	0	1	2	0	0	0	Not complete	Not complete
AM100_PMBO_1D_21A	Pseudomonadota	Klebsiella	Klebsiella pneumoniae	0	0	0	0	0	1	2	0	0	0	Not complete	Not complete
AM100_PM_1D_5A	Pseudomonadota	Citrobacter	Citrobacter freundii	0	0	0	0	0	2	0	0	0	0	Not complete	Not complete
AM100_PBTO_1D_1A	Pseudomonadota	Escherichia	Escherichia coli	0	0	0	0	0	3	0	0	0	0	Not complete	Not complete
AM100_PB1O_1D_10A	Pseudomonadota	Escherichia	Escherichia coli	0	0	0	0	0	3	0	0	0	0	Not complete	Not complete
AM100_MBO_1A	Pseudomonadota	Escherichia	Escherichia coli	0	0	0	0	0	3	0	0	0	0	Not complete	Not complete
AM04S-40	Pseudomonadota	Escherichia	Escherichia coli	0	0	0	0	0	3	0	0	0	0	Not complete	Not complete
AF82-04b13A	Pseudomonadota	Enterobacter	Enterobacter cloacae	0	1	0	0	0	1	1	1	0	0	Not complete	Complete
AF71-12b3TA	Pseudomonadota	Citrobacter	Citrobacter sp.	0	0	0	0	0	2	0	0	0	0	Not complete	Not complete
AF64-6-b13A	Pseudomonadota	Enterobacter	Enterobacter ludwigii	0	0	0	0	0	1	1	1	0	0	Not complete	Complete
AF64-5pH9A	Pseudomonadota	Citrobacter	Citrobacter gillenii	0	0	0	0	0	2	0	0	0	0	Not complete	Not complete
AF64-2pH9A	Pseudomonadota	Klebsiella	Klebsiella pneumoniae	0	1	0	0	0	1	1	0	0	0	Not complete	Not complete
AF63-21pH9TA	Pseudomonadota	Klebsiella	Klebsiella pneumoniae	0	0	0	0	0	1	1	0	0	0	Not complete	Not complete
AF58-07pH5A	Pseudomonadota	Escherichia	Escherichia coli	0	0	0	0	0	3	0	0	0	0	Not complete	Not complete
AF57-07b16A	Pseudomonadota	Kluyvera	Kluyvera ascorbata	0	0	0	0	0	1	2	0	0	0	Not complete	Not complete
AF37-11	Pseudomonadota	Klebsiella	Klebsiella pneumoniae	0	0	0	0	0	2	2	0	0	0	Not complete	Not complete
AF36-1AT	Pseudomonadota	Escherichia	Escherichia coli	0	0	0	0	0	3	0	0	0	0	Not complete	Not complete
AF31-11BH	Pseudomonadota	Escherichia	Escherichia coli	0	0	0	0	0	3	0	0	0	0	Not complete	Not complete
AF18-23LB	Pseudomonadota	Escherichia	Escherichia coli	0	0	0	0	0	2	0	0	0	0	Not complete	Not complete
AF17-8LB	Pseudomonadota	Escherichia	Escherichia coli	0	0	0	0	0	3	0	0	0	0	Not complete	Not complete
AF17-4	Pseudomonadota	Escherichia	Escherichia coli	0	0	0	0	0	3	0	0	0	0	Not complete	Not complete
AF15-45LB	Pseudomonadota	Mesosutterella	Mesosutterella multiformis	0	0	0	0	0	0	0	0	0	0	Not complete	Not complete
AF15-44LB	Pseudomonadota	Mesosutterella	Mesosutterella multiformis	0	0	0	0	0	0	0	0	0	0	Not complete	Not complete
AF14-7LB	Pseudomonadota	Escherichia	Escherichia coli	0	0	0	0	0	3	1	0	0	0	Not complete	Not complete
AF14-15AC	Pseudomonadota	Escherichia	Escherichia coli	0	0	0	0	0	3	1	0	0	0	Not complete	Not complete
AF13-9H	Pseudomonadota	Escherichia	Escherichia coli	0	0	0	0	0	3	0	0	0	0	Not complete	Not complete
AF13-13-H	Pseudomonadota	Escherichia	Escherichia coli	0	0	0	0	0	3	0	0	0	0	Not complete	Not complete
AF102-27	Pseudomonadota	Escherichia	Escherichia coli	0	0	0	0	0	3	0	0	0	0	Not complete	Not complete
AF102-15	Pseudomonadota	Escherichia	Escherichia coli	0	0	0	0	0	3	0	0	0	0	Not complete	Not complete
AF102-01	Pseudomonadota	Escherichia	Escherichia coli	0	0	0	0	0	3	0	0	0	0	Not complete	Not complete
AF101-110	Pseudomonadota	Citrobacter	Citrobacter portucalensis	0	0	0	0	0	2	0	0	0	0	Not complete	Not complete
AF101-06	Pseudomonadota	Escherichia	Escherichia coli	0	0	0	0	0	3	0	0	0	0	Not complete	Not complete
AF09-11A	Pseudomonadota	Escherichia	Escherichia coli	0	0	0	0	0	3	0	0	0	0	Not complete	Not complete
AF09-11	Pseudomonadota	Escherichia	Escherichia coli	0	0	0	0	0	3	0	0	0	0	Not complete	Not complete
AF07-18B	Pseudomonadota	Klebsiella	Klebsiella pneumoniae	0	0	0	0	0	1	2	0	0	0	Not complete	Not complete
AF07-14B	Pseudomonadota	Escherichia	Escherichia coli	0	0	0	0	0	3	0	0	0	0	Not complete	Not complete
AF05-12B	Pseudomonadota	Escherichia	Escherichia coli	0	0	0	0	0	3	0	0	0	0	Not complete	Not complete
AF01-22	Pseudomonadota	Escherichia	Escherichia coli	0	0	0	0	0	3	0	0	0	0	Not complete	Not complete
TM07-10	Fusobacteriota	Fusobacterium	Fusobacterium_A varium	0	0	0	0	0	0	0	0	0	0	Not complete	Not complete
OM06-15BH	Fusobacteriota	Fusobacterium	Fusobacterium_A mortiferum	0	1	0	0	0	1	1	0	0	0	Not complete	Not complete
OF49-11b3TA	Fusobacteriota	Fusobacterium	Fusobacterium_A sp.	0	1	0	0	0	0	1	0	0	0	Not complete	Not complete
OF49-07CM05A	Fusobacteriota	Fusobacterium	Fusobacterium_B sp.	0	0	0	0	0	1	0	0	0	0	Not complete	Not complete
OF01-15LB	Fusobacteriota	Fusobacterium	Fusobacterium_A ulcerans	0	0	0	0	0	0	0	0	0	0	Not complete	Not complete
AM92-04CMCA	Fusobacteriota	Fusobacterium	Fusobacterium_A sp.	0	0	0	0	0	1	1	0	0	0	Not complete	Not complete
AM73-22pH9TA	Fusobacteriota	Fusobacterium	Fusobacterium_A mortiferum	0	1	0	0	0	1	1	0	0	0	Not complete	Not complete
AM62-5ACA	Fusobacteriota	Fusobacterium	Fusobacterium_A sp.	0	0	0	0	0	1	1	0	0	2	Not complete	Not complete
AM62-09pH9A	Fusobacteriota	Fusobacterium	Fusobacterium_B sp.	0	0	0	0	0	0	0	0	0	0	Not complete	Not complete
AM48-6-r	Fusobacteriota	Fusobacterium	Fusobacterium_A varium	0	0	0	0	0	0	0	0	0	0	Not complete	Not complete
AM25-18LB	Fusobacteriota	Fusobacterium	Fusobacterium_A mortiferum	0	1	0	0	0	0	1	0	0	0	Not complete	Not complete
AM25-1	Fusobacteriota	Fusobacterium	Fusobacterium_A mortiferum	0	1	0	0	0	1	1	0	0	0	Not complete	Not complete
AM22-17	Fusobacteriota	Fusobacterium	Fusobacterium_A varium	0	0	0	0	0	0	0	0	0	0	Not complete	Not complete
AM21-29	Fusobacteriota	Fusobacterium	Fusobacterium_A varium	0	0	0	0	0	0	0	0	0	0	Not complete	Not complete
AF55-12MHA	Fusobacteriota	Fusobacterium	Fusobacterium polymorphum	0	0	0	0	0	0	0	0	0	0	Not complete	Not complete
AM03-4X	Bacillota	Streptococcus	Streptococcus koreensis	1	0	0	0	0	0	0	2	1	0	Not complete	Not complete
AM03-15X	Bacillota	Streptococcus	Streptococcus salivarius	0	0	0	0	0	1	0	0	0	0	Not complete	Not complete
AM03-12X	Bacillota	Streptococcus	Streptococcus parasanguinis_C	2	0	0	0	0	0	0	2	1	0	Not complete	Not complete
AM02-4W	Bacillota	Streptococcus	Streptococcus koreensis	1	0	0	0	0	0	0	2	1	0	Not complete	Not complete
UN03-98	Bacillota	Streptococcus	Streptococcus macedonicus	0	0	0	0	0	0	0	0	0	0	Not complete	Not complete
UN03-74	Bacillota	Streptococcus	Streptococcus infantarius	0	0	0	0	0	0	0	0	0	0	Not complete	Not complete
UN03-70	Bacillota	Enterococcus	Enterococcus_B lactis	0	0	0	0	0	1	0	0	0	0	Not complete	Not complete
UN03-69	Bacillota	Lactobacillus	Lactobacillus delbrueckii	0	0	0	0	0	0	0	0	0	0	Not complete	Not complete
UN03-64	Bacillota	Enterococcus	Enterococcus faecalis	0	0	0	1	0	1	0	1	0	0	Not complete	Complete
UN03-50	Bacillota	Enterococcus	Enterococcus_B lactis	0	0	0	0	0	1	0	0	0	0	Not complete	Not complete
UN03-49	Bacillota	Enterococcus	Enterococcus_B lactis	0	0	0	0	0	1	0	0	0	0	Not complete	Not complete
UN03-46	Bacillota	Enterococcus	Enterococcus_B lactis	0	0	0	0	0	1	0	0	0	0	Not complete	Not complete
UN03-38	Bacillota	Enterococcus	Enterococcus_B lactis	0	0	0	0	0	1	0	0	0	0	Not complete	Not complete
UN03-37	Bacillota	Enterococcus	Enterococcus_B lactis	0	0	0	0	0	2	0	0	0	0	Not complete	Not complete
UN03-36	Bacillota	Enterococcus	Enterococcus_B lactis	0	0	0	0	0	2	0	0	0	0	Not complete	Not complete
UN03-35	Bacillota	Lactiplantibacillus	Lactiplantibacillus pentosus	0	0	0	0	0	2	2	1	1	0	Not complete	Complete
UN03-283	Bacillota	Pediococcus	Pediococcus pentosaceus	0	0	0	0	0	1	0	0	0	0	Not complete	Not complete
UN03-28	Bacillota	Lactiplantibacillus	Lactiplantibacillus pentosus	0	0	0	0	0	2	2	1	1	0	Not complete	Complete
UN03-26	Bacillota	Enterococcus	Enterococcus_B lactis	0	0	0	0	0	1	0	0	0	0	Not complete	Not complete
UN03-25	Bacillota	Streptococcus	Streptococcus infantarius	0	0	0	0	0	0	0	0	0	0	Not complete	Not complete
UN03-248	Bacillota	Enterococcus	Enterococcus faecalis	0	0	0	1	0	1	0	1	1	0	Not complete	Complete
UN03-225	Bacillota	Terrisporobacter	Terrisporobacter glycolicus_A	0	0	0	0	0	0	0	0	0	0	Not complete	Not complete
UN03-220	Bacillota	Limosilactobacillus	Limosilactobacillus mucosae	0	0	0	0	0	1	2	0	0	0	Not complete	Not complete
UN03-219	Bacillota	Limosilactobacillus	Limosilactobacillus mucosae	0	0	0	0	0	1	2	0	0	0	Not complete	Not complete
UN03-211	Bacillota	Lactococcus	Lactococcus lactis	0	0	0	0	0	1	0	1	1	0	Not complete	Complete
UN03-210	Bacillota	Leuconostoc	Leuconostoc citreum	0	0	0	0	0	1	0	0	0	0	Not complete	Not complete
UN03-209	Bacillota	Leuconostoc	Leuconostoc citreum	0	0	0	0	0	1	0	0	0	0	Not complete	Not complete
UN03-203	Bacillota	Lactococcus	Lactococcus lactis	0	0	0	0	0	1	0	1	1	0	Not complete	Complete
UN03-201	Bacillota	Lactococcus	Lactococcus lactis	0	0	0	0	0	1	0	1	1	0	Not complete	Complete
UN03-19	Bacillota	Enterococcus	Enterococcus_B lactis	0	0	0	0	0	1	0	0	0	0	Not complete	Not complete
UN03-188	Bacillota	Clostridium	Clostridium_P perfringens	2	3	0	0	1	4	1	3	15	3	Not complete	Complete
UN03-187	Bacillota	Clostridium	Clostridium_P perfringens	2	4	0	0	1	3	1	2	12	2	Not complete	Complete
UN03-185	Bacillota	Clostridium	Clostridium_P perfringens	2	3	0	0	1	3	1	3	14	3	Not complete	Complete
UN03-184	Bacillota	Clostridium	Clostridium_P perfringens	2	3	0	0	1	3	1	3	14	3	Not complete	Complete
UN03-18	Bacillota	Streptococcus	Streptococcus infantarius	0	0	0	0	0	0	0	0	0	0	Not complete	Not complete
UN03-177	Bacillota	Clostridium	Clostridium_P perfringens	2	3	0	0	1	4	1	3	15	3	Not complete	Complete
UN03-168	Bacillota	Enterococcus	Enterococcus_B lactis	0	0	0	0	0	2	0	0	0	0	Not complete	Not complete
UN03-159	Bacillota	Streptococcus	Streptococcus infantarius	0	0	0	0	0	0	0	0	0	0	Not complete	Not complete
UN03-157	Bacillota	Enterococcus	Enterococcus_B lactis	0	0	0	0	0	2	0	0	0	0	Not complete	Not complete
UN03-144	Bacillota	Enterococcus	Enterococcus faecalis	0	0	0	1	0	1	0	1	0	0	Not complete	Complete
UN03-143	Bacillota	Lactiplantibacillus	Lactiplantibacillus pentosus	0	0	0	0	0	2	2	1	1	0	Not complete	Complete
UN03-14	Bacillota	Enterococcus	Enterococcus_B lactis	0	0	0	0	0	2	0	0	0	0	Not complete	Not complete
UN03-122	Bacillota	Streptococcus	Streptococcus infantarius	0	0	0	0	0	0	0	0	0	0	Not complete	Not complete
UN03-120	Bacillota	Bacillus	Bacillus_A cereus	0	0	0	0	0	0	0	0	1	0	Not complete	Not complete
UN03-119	Bacillota	Enterococcus	Enterococcus_B lactis	0	0	0	0	0	1	0	0	0	0	Not complete	Not complete
UN03-111	Bacillota	Enterococcus	Enterococcus_B lactis	0	0	0	0	0	1	0	0	0	0	Not complete	Not complete
UN03-105	Bacillota	Enterococcus	Enterococcus_B lactis	0	0	0	0	0	2	0	0	0	0	Not complete	Not complete
UN03-102	Bacillota	Enterococcus	Enterococcus_B lactis	0	0	0	0	0	1	0	0	0	0	Not complete	Not complete
UN03-08	Bacillota	Streptococcus	Streptococcus infantarius	0	0	0	0	0	0	0	0	0	0	Not complete	Not complete
UN03-02	Bacillota	Enterococcus	Enterococcus faecalis	0	0	0	1	0	1	0	1	0	0	Not complete	Complete
UN01-12pH3A	Bacillota	Beduini	Beduini sp.	1	0	0	0	0	1	1	0	0	0	Not complete	Not complete
UN01-08pH9TA	Bacillota	Erysipelatoclostridium	Erysipelatoclostridium ramosum	0	0	0	0	1	3	0	4	8	0	Not complete	Complete
TM14-5NEA	Bacillota	Enterococcus	Enterococcus faecalis	0	0	0	1	0	1	0	1	1	0	Not complete	Complete
TM14-13A	Bacillota	Coprococcus	Coprococcus_A catus	0	1	0	0	0	1	0	0	0	0	Not complete	Not complete
TM13-2A	Bacillota	Mediterraneibacter	Mediterraneibacter lactaris	1	0	2	1	1	2	1	2	9	1	Complete	Complete
TM13-16	Bacillota	Lactobacillus	Lactobacillus gasseri	0	0	0	0	0	0	0	0	0	0	Not complete	Not complete
TM12-19A	Bacillota	Eubacterium	Eubacterium_G sp.	0	0	0	0	0	1	0	0	6	0	Not complete	Not complete
TM115-95	Bacillota	Lactococcus	Lactococcus petauri	0	0	0	0	0	0	0	1	0	0	Not complete	Not complete
TM115-94	Bacillota	Clostridium	Clostridium_P perfringens	3	3	0	0	1	4	1	2	13	4	Not complete	Complete
TM115-90	Bacillota	Gemmiger	Gemmiger formicilis	0	1	0	1	2	12	1	2	2	0	Complete	Complete
TM115-87	Bacillota	Enterococcus	Enterococcus_B faecium	0	0	0	0	0	1	0	0	0	0	Not complete	Not complete
TM115-85	Bacillota	Lactococcus	Lactococcus petauri	0	0	0	0	0	0	0	1	0	0	Not complete	Not complete
TM115-84	Bacillota	Clostridium	Clostridium_P perfringens	3	4	0	0	1	4	1	2	13	4	Not complete	Complete
TM115-81	Bacillota	Lactococcus	Lactococcus petauri	0	0	0	0	0	0	0	1	0	0	Not complete	Not complete
TM115-80	Bacillota	Weissella	Weissella confusa	0	0	0	0	0	1	0	0	0	0	Not complete	Not complete
TM115-78	Bacillota	Lactococcus	Lactococcus petauri	0	0	0	0	0	0	0	1	0	0	Not complete	Not complete
TM115-75	Bacillota	Enterococcus	Enterococcus faecalis	0	0	0	0	0	1	0	1	2	0	Not complete	Complete
TM115-70	Bacillota	Enterococcus	Enterococcus_B faecium	0	0	0	0	0	1	0	0	0	0	Not complete	Not complete
TM115-64	Bacillota	Enterococcus	Enterococcus faecalis	0	0	0	1	0	1	0	1	1	0	Not complete	Complete
TM115-57	Bacillota	Enterococcus	Enterococcus_B faecium	0	0	0	0	0	1	0	0	0	0	Not complete	Not complete
TM115-54	Bacillota	Lactococcus	Lactococcus garvieae	0	0	0	0	0	0	0	1	0	0	Not complete	Not complete
TM115-50	Bacillota	Lactococcus	Lactococcus formosensis	0	0	0	0	0	0	0	2	0	0	Not complete	Not complete
TM115-48	Bacillota	Bacillus	Bacillus velezensis	0	0	0	0	0	0	0	0	0	0	Not complete	Not complete
TM115-43	Bacillota	Enterococcus	Enterococcus_D gallinarum	3	0	0	0	0	3	3	2	0	0	Not complete	Complete
TM115-36	Bacillota	Enterococcus	Enterococcus_B faecium	0	0	0	0	0	1	0	0	0	0	Not complete	Not complete
TM115-33	Bacillota	Enterococcus	Enterococcus_B faecium	0	0	0	0	0	1	0	0	0	0	Not complete	Not complete
TM115-32	Bacillota	Enterococcus	Enterococcus_B faecium	0	0	0	0	0	1	0	0	0	0	Not complete	Not complete
TM115-31	Bacillota	Lactococcus	Lactococcus garvieae	0	0	0	0	0	0	0	1	0	0	Not complete	Not complete
TM115-29	Bacillota	Lactococcus	Lactococcus petauri	0	0	0	0	0	0	0	1	0	0	Not complete	Not complete
TM115-26	Bacillota	Enterococcus	Enterococcus_B faecium	0	0	0	0	0	1	0	0	0	0	Not complete	Not complete
TM115-253	Bacillota	Agathobaculum	Agathobaculum butyriciproducens	0	0	0	0	0	0	0	0	0	0	Not complete	Not complete
TM115-250	Bacillota	Weissella	Weissella cibaria	0	0	0	0	0	1	1	0	0	0	Not complete	Not complete
TM115-25	Bacillota	Enterococcus	Enterococcus_B faecium	0	0	0	0	0	1	0	0	0	0	Not complete	Not complete
TM115-24	Bacillota	Enterococcus	Enterococcus faecalis	0	0	0	1	0	1	0	1	1	0	Not complete	Complete
TM115-237	Bacillota	Lactococcus	Lactococcus garvieae	0	0	0	0	0	0	0	1	0	0	Not complete	Not complete
TM115-234	Bacillota	Enterococcus	Enterococcus faecalis	0	0	0	0	0	1	0	1	2	0	Not complete	Complete
TM115-230	Bacillota	Enterococcus	Enterococcus faecalis	0	0	0	1	0	1	0	1	1	0	Not complete	Complete
TM115-229	Bacillota	Enterococcus	Enterococcus_D casseliflavus	1	0	0	0	0	2	5	1	1	0	Not complete	Complete
TM115-226	Bacillota	Enterococcus	Enterococcus faecalis	0	0	0	1	0	1	0	1	1	0	Not complete	Complete
TM115-221	Bacillota	Enterococcus	Enterococcus_B thailandicus	0	0	0	0	0	2	1	1	1	0	Not complete	Complete
TM115-220	Bacillota	Enterococcus	Enterococcus faecalis	0	0	0	0	0	1	0	1	2	0	Not complete	Complete
TM115-216	Bacillota	Enterococcus	Enterococcus faecalis	0	0	0	1	0	1	0	1	1	0	Not complete	Complete
TM115-213	Bacillota	Enterococcus	Enterococcus_B faecium	0	0	0	0	0	1	0	0	0	0	Not complete	Not complete
TM115-208	Bacillota	Enterococcus	Enterococcus_B lactis	0	0	0	0	0	1	0	0	0	0	Not complete	Not complete
TM115-194	Bacillota	Agathobaculum	Agathobaculum butyriciproducens	0	0	0	0	0	0	0	0	0	0	Not complete	Not complete
TM115-192	Bacillota	Enterococcus	Enterococcus faecalis	0	0	0	1	0	1	0	1	1	0	Not complete	Complete
TM115-19	Bacillota	Enterococcus	Enterococcus_B faecium	0	0	0	0	0	1	0	0	0	0	Not complete	Not complete
TM115-189	Bacillota	Lactococcus	Lactococcus petauri	0	0	0	0	0	0	0	2	0	0	Not complete	Not complete
TM115-188	Bacillota	Lactococcus	Lactococcus petauri	0	0	0	0	0	0	0	1	0	0	Not complete	Not complete
TM115-187	Bacillota	Bariatricus	Bariatricus comes	0	0	0	0	0	4	1	0	0	0	Not complete	Not complete
TM115-17	Bacillota	Enterococcus	Enterococcus_B faecium	0	0	0	0	0	1	0	0	0	0	Not complete	Not complete
TM115-167	Bacillota	Enterococcus	Enterococcus faecalis	0	0	0	1	0	1	0	1	1	0	Not complete	Complete
TM115-159	Bacillota	Gemmiger	Gemmiger formicilis	0	1	0	1	2	8	0	2	2	0	Complete	Complete
TM115-149	Bacillota	Enterococcus	Enterococcus_B lactis	0	0	0	0	0	1	0	0	0	0	Not complete	Not complete
TM115-141	Bacillota	Bariatricus	Bariatricus comes	0	0	0	0	0	4	1	0	0	0	Not complete	Not complete
TM115-139	Bacillota	Enterococcus	Enterococcus faecalis	0	0	0	1	0	1	0	1	1	0	Not complete	Complete
TM115-13	Bacillota	Lactococcus	Lactococcus petauri	0	0	0	0	0	0	0	1	0	0	Not complete	Not complete
TM115-126	Bacillota	Vagococcus	Vagococcus bubulae	0	0	0	0	0	0	0	0	1	0	Not complete	Not complete
TM115-124	Bacillota	Faecalibacillus	Faecalibacillus intestinalis	0	0	0	0	0	1	0	2	5	0	Not complete	Complete
TM115-123	Bacillota	Enterococcus	Enterococcus_B faecium	0	0	0	0	0	1	0	0	0	0	Not complete	Not complete
TM115-122	Bacillota	Enterococcus	Enterococcus faecalis	0	0	0	1	0	1	0	1	1	0	Not complete	Complete
TM115-121	Bacillota	Enterococcus	Enterococcus_D gallinarum	3	0	0	0	0	3	3	2	0	0	Not complete	Complete
TM115-115	Bacillota	Weissella	Weissella confusa_B	0	0	0	0	0	1	0	0	0	0	Not complete	Not complete
TM115-113	Bacillota	Lactococcus	Lactococcus petauri	0	0	0	0	0	0	0	1	0	0	Not complete	Not complete
TM115-110	Bacillota	Enterococcus	Enterococcus faecalis	0	0	0	1	0	1	0	1	1	0	Not complete	Complete
TM115-11	Bacillota	Enterococcus	Enterococcus_D gallinarum	3	0	0	0	0	2	3	2	0	0	Not complete	Complete
TM115-109	Bacillota	Enterococcus	Enterococcus_B lactis	0	0	0	0	0	1	0	0	0	0	Not complete	Not complete
TM115-103	Bacillota	Lactococcus	Lactococcus petauri	0	0	0	0	0	0	0	1	0	0	Not complete	Not complete
TM115-08	Bacillota	Enterococcus	Enterococcus_D casseliflavus	1	0	0	0	0	2	5	1	1	0	Not complete	Complete
TM115-04	Bacillota	Enterococcus	Enterococcus_D gallinarum	3	0	0	0	0	2	3	2	0	0	Not complete	Complete
TM115-03	Bacillota	Enterococcus	Enterococcus faecalis	0	0	0	0	0	1	0	1	2	0	Not complete	Complete
TM115-01	Bacillota	Lactococcus	Lactococcus lactis	0	0	0	0	0	1	0	1	1	0	Not complete	Complete
TM114-67	Bacillota	Paraclostridium	Paraclostridium sordellii	0	1	0	0	0	1	0	0	1	1	Not complete	Not complete
TM114-53	Bacillota	Paraclostridium	Paraclostridium sordellii	0	1	0	0	0	1	0	0	1	1	Not complete	Not complete
TM114-52	Bacillota	Paraclostridium	Paraclostridium sordellii	0	1	0	0	0	1	0	0	1	1	Not complete	Not complete
TM114-134	Bacillota	Bacillus	Bacillus subtilis	0	0	0	0	0	0	1	0	0	0	Not complete	Not complete
TM114-133	Bacillota	Staphylococcus	Staphylococcus hominis	0	0	0	0	0	0	0	0	0	0	Not complete	Not complete
TM114-132	Bacillota	Staphylococcus	Staphylococcus hominis	0	0	0	0	0	0	0	0	0	0	Not complete	Not complete
TM114-131	Bacillota	Staphylococcus	Staphylococcus hominis	0	0	0	0	0	0	0	0	0	0	Not complete	Not complete
TM114-130	Bacillota	Staphylococcus	Staphylococcus hominis	0	0	0	0	0	0	0	0	0	0	Not complete	Not complete
TM114-129	Bacillota	Staphylococcus	Staphylococcus hominis	0	0	0	0	0	0	0	0	0	0	Not complete	Not complete
TM114-128	Bacillota	Staphylococcus	Staphylococcus hominis	0	0	0	0	0	0	0	0	0	0	Not complete	Not complete
TM114-127	Bacillota	Staphylococcus	Staphylococcus hominis	0	0	0	0	0	0	0	0	0	0	Not complete	Not complete
TM114-05	Bacillota	Staphylococcus	Staphylococcus hominis	0	0	0	0	0	0	0	0	0	0	Not complete	Not complete
TM11-21A	Bacillota	Gemmiger	Gemmiger qucibialis	1	0	1	1	2	13	1	2	4	0	Complete	Complete
TM11-1NEA	Bacillota	Enterococcus	Enterococcus faecalis	0	0	0	1	0	1	0	1	0	0	Not complete	Complete
TM11-1A	Bacillota	Acetatifactor	Acetatifactor sp.	0	0	0	1	2	8	0	0	0	0	Complete	Not complete
TM11-13A	Bacillota	Oscillospiraceae gen.	Oscillospiraceae gen.	0	0	0	0	0	0	0	0	0	0	Not complete	Not complete
TM10-9AT	Bacillota	Blautia	Blautia_A sp.	2	0	1	0	1	2	3	1	0	0	Not complete	Complete
TM10-3	Bacillota	Agathobacter	Agathobacter rectalis	0	0	0	0	1	2	2	0	0	0	Not complete	Not complete
TM10-21	Bacillota	Ruminococcus	Ruminococcus_E bromii_B	0	0	0	0	0	0	0	0	0	0	Not complete	Not complete
TM10-2	Bacillota	Fusicatenibacter	Fusicatenibacter saccharivorans	3	0	0	0	0	7	3	2	1	0	Not complete	Complete
TM10-1AC	Bacillota	Anaerobutyricum	Anaerobutyricum hallii	0	0	0	0	0	1	0	0	0	0	Not complete	Not complete
TM10-16AC	Bacillota	Agathobaculum	Agathobaculum butyriciproducens	0	0	0	0	0	0	0	0	0	0	Not complete	Not complete
TM10-10	Bacillota	Faecalibacillus	Faecalibacillus intestinalis	0	0	0	0	0	1	0	3	5	0	Not complete	Complete
TM09-5AC	Bacillota	Ruminococcus	Ruminococcus_E bromii_B	0	0	0	0	0	0	0	0	0	0	Not complete	Not complete
TM09-4	Bacillota	Blautia	Blautia_A wexlerae	1	0	0	0	1	5	3	1	0	0	Not complete	Complete
TM09-19AC	Bacillota	Dorea	Dorea formicigenerans	0	0	0	0	0	1	0	0	0	0	Not complete	Not complete
TM09-18AC	Bacillota	Ruminococcus	Ruminococcus_E bromii_B	0	0	0	0	0	0	0	0	0	0	Not complete	Not complete
TM09-16AC	Bacillota	Dorea	Dorea formicigenerans	0	0	0	0	0	1	0	0	0	0	Not complete	Not complete
TM09-13AC	Bacillota	Blautia	Blautia_A obeum	1	0	1	0	1	2	2	0	0	0	Not complete	Not complete
TM09-12	Bacillota	Hungatella	Hungatella effluvii	4	1	0	3	3	18	2	3	0	0	Complete	Complete
TM09-10	Bacillota	Eisenbergiella	Eisenbergiella sp.	3	1	1	1	1	5	0	2	0	0	Complete	Complete
TM08-12A	Bacillota	Ligilactobacillus	Ligilactobacillus ruminis	0	0	0	0	0	1	1	0	0	0	Not complete	Not complete
TM07-4AT	Bacillota	Streptococcus	Streptococcus pasteurianus	0	0	0	0	0	1	0	0	1	0	Not complete	Not complete
TM07-2AC	Bacillota	Ruminococcus	Ruminococcus_B gnavus	2	0	3	0	1	6	1	0	0	0	Not complete	Not complete
TM07-19	Bacillota	Bariatricus	Bariatricus comes	0	0	0	0	0	4	1	0	0	0	Not complete	Not complete
TM07-12ACA	Bacillota	Enterococcus	Enterococcus_B faecium	0	0	0	0	0	1	0	0	0	0	Not complete	Not complete
TM06-47	Bacillota	Holdemanella	Holdemanella porci	1	0	0	0	1	2	0	0	0	0	Not complete	Not complete
TM06-18	Bacillota	Enterocloster	Enterocloster sp.	0	0	0	0	0	2	0	0	0	0	Not complete	Not complete
TM05-7A	Bacillota	Acidaminococcus	Acidaminococcus intestini	0	0	0	0	0	0	0	0	0	0	Not complete	Not complete
TM05-53	Bacillota	Holdemanella	Holdemanella sp.	1	0	0	0	1	2	0	0	0	0	Not complete	Not complete
TM05-5	Bacillota	Dorea	Dorea formicigenerans	0	0	0	0	0	2	0	0	0	0	Not complete	Not complete
TM04-24	Bacillota	Megamonas	Megamonas funiformis	0	0	0	0	0	2	0	0	0	0	Not complete	Not complete
TM04-16	Bacillota	Ruminococcus	Ruminococcus_B gnavus	2	0	2	0	1	6	1	0	0	0	Not complete	Not complete
TM02-12	Bacillota	Lactobacillus	Lactobacillus acidophilus	0	0	0	0	0	1	2	0	0	0	Not complete	Not complete
TF14-10GNA	Bacillota	Ligilactobacillus	Ligilactobacillus ruminis	0	0	0	0	0	1	1	0	0	0	Not complete	Not complete
TF12-31AT	Bacillota	Fusicatenibacter	Fusicatenibacter saccharivorans	3	0	0	0	0	7	2	2	1	0	Not complete	Complete
TF12-2	Bacillota	Ruminococcus	Ruminococcus_D bicirculans	0	0	1	0	0	5	0	0	0	0	Not complete	Not complete
TF12-19AC	Bacillota	Ruminococcus	Ruminococcus_E bromii_B	0	0	0	0	0	0	0	0	0	0	Not complete	Not complete
TF12-12AT	Bacillota	Fusicatenibacter	Fusicatenibacter saccharivorans	3	0	0	0	0	7	2	2	1	0	Not complete	Complete
TF12-12	Bacillota	Longicatena	Longicatena caecimuris	0	0	0	0	2	0	0	0	2	0	Not complete	Not complete
TF12-1	Bacillota	Dorea	Dorea formicigenerans	0	0	0	0	0	2	0	0	0	0	Not complete	Not complete
TF11-7	Bacillota	Mediterraneibacter	Mediterraneibacter lactaris	1	0	2	1	1	2	1	1	9	1	Complete	Complete
TF11-31AT	Bacillota	Oliverpabstia	Oliverpabstia intestinalis	1	0	1	2	1	6	4	1	0	0	Complete	Complete
TF11-2AC	Bacillota	Blautia	Blautia_A wexlerae	2	0	1	0	1	4	3	0	0	1	Not complete	Not complete
TF11-15AC	Bacillota	Agathobacter	Agathobacter rectalis	0	0	0	0	1	3	2	0	0	0	Not complete	Not complete
TF11-13AC	Bacillota	Clostridium	Clostridium_Q fessum	0	0	0	0	0	0	0	0	0	0	Not complete	Not complete
TF11-13	Bacillota	Coprococcus	Coprococcus eutactus_A	0	0	0	0	0	1	1	0	0	0	Not complete	Not complete
TF11-11	Bacillota	Dorea	Dorea formicigenerans	0	0	0	0	0	2	0	0	0	0	Not complete	Not complete
TF11-10AC	Bacillota	Faecalibacillus	Faecalibacillus intestinalis	0	0	0	0	0	1	0	3	6	0	Not complete	Complete
TF10-9AT	Bacillota	Ligilactobacillus	Ligilactobacillus ruminis	0	0	0	0	0	1	1	0	0	0	Not complete	Not complete
TF109-38	Bacillota	Enterococcus	Enterococcus faecalis	0	0	0	1	0	1	0	1	1	0	Not complete	Complete
TF109-28	Bacillota	Enterococcus	Enterococcus_D casseliflavus	3	0	0	0	0	1	4	2	1	0	Not complete	Complete
TF109-26	Bacillota	Enterococcus	Enterococcus_D casseliflavus	3	0	0	0	0	1	4	2	1	0	Not complete	Complete
TF109-25	Bacillota	Enterococcus	Enterococcus_D casseliflavus	3	0	0	0	0	1	4	2	1	0	Not complete	Complete
TF109-20	Bacillota	Enterococcus	Enterococcus faecalis	0	0	0	1	0	1	0	1	1	0	Not complete	Complete
TF109-19	Bacillota	Enterococcus	Enterococcus_D casseliflavus	3	0	0	0	0	1	4	2	1	0	Not complete	Complete
TF109-15	Bacillota	Enterococcus	Enterococcus_D casseliflavus	3	0	0	0	0	1	4	2	1	0	Not complete	Complete
TF109-08	Bacillota	Enterococcus	Enterococcus faecalis	0	0	0	1	0	1	0	1	1	0	Not complete	Complete
TF109-03	Bacillota	Enterococcus	Enterococcus faecalis	0	0	0	1	0	1	0	1	1	0	Not complete	Complete
TF109-01	Bacillota	Enterococcus	Enterococcus_D casseliflavus	3	0	0	0	0	1	4	2	1	0	Not complete	Complete
TF10-8AT	Bacillota	Anaerostipes	Anaerostipes hadrus	0	0	0	0	0	1	0	0	0	0	Not complete	Not complete
TF10-6	Bacillota	Mediterraneibacter	Mediterraneibacter faecis	2	0	3	2	1	2	2	0	3	1	Complete	Not complete
TF10-5	Bacillota	Agathobacter	Agathobacter faecis	0	0	0	0	1	1	2	0	0	0	Not complete	Not complete
TF10-30	Bacillota	Fusicatenibacter	Fusicatenibacter saccharivorans	3	0	0	0	0	7	2	2	1	0	Not complete	Complete
TF10-12AC	Bacillota	Mediterraneibacter	Mediterraneibacter faecis	2	0	3	2	1	3	2	0	3	1	Complete	Not complete
TF10-10	Bacillota	Faecalibacillus	Faecalibacillus intestinalis	0	0	0	0	0	1	0	3	5	0	Not complete	Complete
TF09-5	Bacillota	Eisenbergiella	Eisenbergiella tayi	11	1	7	0	2	23	9	4	2	0	Not complete	Complete
TF09-4AC	Bacillota	Enterocloster	Enterocloster bolteae	0	0	0	0	1	2	0	0	0	0	Not complete	Not complete
TF09-3AT	Bacillota	Streptococcus	Streptococcus anginosus	0	0	0	0	0	0	0	0	0	0	Not complete	Not complete
TF09-3	Bacillota	Dorea	Dorea formicigenerans	0	0	0	0	0	2	0	0	0	0	Not complete	Not complete
TF09-2AC	Bacillota	Enterocloster	Enterocloster sp.	0	0	0	0	1	4	0	0	0	0	Not complete	Not complete
TF09-12AC	Bacillota	Enterocloster	Enterocloster aldenensis	0	0	0	0	1	5	0	0	0	0	Not complete	Not complete
TF09-11AC	Bacillota	Hungatella	Hungatella effluvii	3	1	0	3	3	16	2	3	0	0	Complete	Complete
TF09-10AC	Bacillota	Blautia	Blautia_A obeum	2	0	1	0	1	2	2	0	0	0	Not complete	Not complete
TF08-9	Bacillota	Peptoniphilus	Peptoniphilus_A harei_A	0	0	0	0	0	0	0	0	0	0	Not complete	Not complete
TF08-4	Bacillota	Mediterraneibacter	Mediterraneibacter faecis	1	0	3	2	1	1	1	0	3	1	Complete	Not complete
TF08-3AC	Bacillota	Butyribacter	Butyribacter sp.	1	0	0	0	0	2	2	0	0	0	Not complete	Not complete
TF08-15	Bacillota	Acetatifactor	Acetatifactor sp.	0	0	0	1	2	6	0	0	0	0	Complete	Not complete
TF08-11	Bacillota	Faecalicoccus	Faecalicoccus sp.	0	0	0	0	1	0	0	0	0	0	Not complete	Not complete
TF08-1	Bacillota	Lactobacillus	Lactobacillus gasseri	0	0	0	0	0	0	0	0	0	0	Not complete	Not complete
TF07-33	Bacillota	Faecalibacterium	Faecalibacterium prausnitzii_G	0	0	0	0	1	6	0	0	0	0	Not complete	Not complete
TF07-26	Bacillota	Lactobacillus	Lactobacillus acidophilus	0	0	0	0	0	1	2	0	0	0	Not complete	Not complete
TF07-21-d	Bacillota	Paenibacillus	Paenibacillus polymyxa	0	0	1	0	1	4	5	0	2	0	Not complete	Not complete
TF06-43	Bacillota	Oscillospiraceae gen.	Oscillospiraceae gen.	0	0	0	0	0	0	0	0	0	0	Not complete	Not complete
TF06-38A	Bacillota	Bariatricus	Bariatricus comes	0	0	0	0	0	4	2	0	0	0	Not complete	Not complete
TF06-23	Bacillota	Blautia	Blautia_A wexlerae	1	0	0	0	1	3	4	0	0	0	Not complete	Not complete
TF06-18-r	Bacillota	Oliverpabstia	Oliverpabstia intestinalis	0	0	1	1	1	7	4	1	0	0	Complete	Complete
TF06-15AC	Bacillota	Clostridium	Clostridium_Q fessum	0	0	0	0	0	0	0	0	0	0	Not complete	Not complete
TF05-5AC	Bacillota	Eisenbergiella	Eisenbergiella porci	13	0	5	0	2	32	8	3	1	0	Not complete	Complete
TF05-29	Bacillota	Longicatena	Longicatena caecimuris	0	0	0	0	2	0	0	0	2	0	Not complete	Not complete
TF05-20AC	Bacillota	Erysipelotrichaceae gen.	Erysipelotrichaceae gen.	0	0	1	0	2	0	0	0	5	0	Not complete	Not complete
TF05-17AC	Bacillota	Ruthenibacterium	Ruthenibacterium lactatiformans	0	1	1	1	2	8	0	4	2	0	Complete	Complete
TF05-15	Bacillota	Ruthenibacterium	Ruthenibacterium lactatiformans	0	1	1	1	2	8	0	4	2	0	Complete	Complete
TF05-12AC	Bacillota	Anaerotruncus	Anaerotruncus colihominis	0	0	0	0	0	0	0	0	0	0	Not complete	Not complete
TF05-11AC	Bacillota	Hungatella	Hungatella effluvii	3	1	0	2	2	17	2	3	1	0	Complete	Complete
TF04-5-2	Bacillota	Streptococcus	Streptococcus sp.	2	0	0	0	0	1	0	2	1	0	Not complete	Complete
TF04-11-1	Bacillota	Lactobacillus	Lactobacillus acidophilus	0	0	0	0	0	1	2	0	0	0	Not complete	Not complete
TF03-11	Bacillota	Clostridium	Clostridium_AQ innocuum	0	0	0	0	2	0	0	0	0	0	Not complete	Not complete
TF03-10	Bacillota	Enterococcus	Enterococcus_D gallinarum	3	1	0	0	0	4	3	2	0	0	Not complete	Complete
TF01-6	Bacillota	Copromonas	Copromonas sp.	0	0	0	0	0	0	0	0	0	0	Not complete	Not complete
TF01-20-2	Bacillota	Ruminococcus	Ruminococcus_B gnavus	3	0	3	0	1	11	2	0	1	0	Not complete	Not complete
TF01-11	Bacillota	Butyribacter	Butyribacter intestini	1	0	0	0	0	4	2	0	0	0	Not complete	Not complete
OM18-45A	Bacillota	Enterococcus	Enterococcus faecalis	0	0	0	2	0	1	0	1	1	0	Not complete	Complete
OM18-43-1A	Bacillota	Enterococcus	Enterococcus_B lactis	0	0	0	0	0	1	0	0	0	0	Not complete	Not complete
OM18-31A	Bacillota	Streptococcus	Streptococcus halitosis	2	1	1	0	0	0	0	2	3	0	Not complete	Not complete
OM18-29A	Bacillota	Longicatena	Longicatena caecimuris	0	0	0	0	2	0	0	0	2	0	Not complete	Not complete
OM18-28A	Bacillota	Enterococcus	Enterococcus_A avium	0	0	0	0	0	2	0	0	0	0	Not complete	Not complete
OM18-10LBA	Bacillota	Enterococcus	Enterococcus_B lactis	0	0	0	0	0	1	0	0	0	0	Not complete	Not complete
OM17-2MHA	Bacillota	Catenibacterium	Catenibacterium sp.	0	0	0	0	0	1	0	3	2	0	Not complete	Complete
OM17-12MHA	Bacillota	Enterococcus	Enterococcus_B lactis	0	0	0	0	0	1	0	0	0	0	Not complete	Not complete
OM16-21A	Bacillota	Limosilactobacillus	Limosilactobacillus mucosae	0	0	0	0	0	1	2	0	0	0	Not complete	Not complete
OM16-18A	Bacillota	Lactobacillus	Lactobacillus amylovorus	0	0	0	0	0	3	1	0	0	0	Not complete	Not complete
OM15-82A	Bacillota	Coprococcus	Coprococcus sp.	0	0	0	0	0	1	0	0	0	0	Not complete	Not complete
OM14-6A	Bacillota	Blautia	Blautia_A sp.	1	0	1	0	1	1	2	0	0	0	Not complete	Not complete
OM13-2BHA	Bacillota	Enterococcus	Enterococcus_C diestrammenae	5	0	0	0	0	5	3	3	1	0	Not complete	Complete
OM13-25BHA	Bacillota	Clostridium	Clostridium_Q symbiosum	0	0	0	0	1	2	0	0	0	1	Not complete	Not complete
OM13-19BHA	Bacillota	Anaerostipes	Anaerostipes caccae	0	0	0	0	0	0	0	0	0	0	Not complete	Not complete
OM13-19A	Bacillota	Faecalimonas	Faecalimonas umbilicata	2	0	0	1	1	7	0	0	1	0	Complete	Not complete
OM13-16MHA	Bacillota	Clostridium	Clostridium_Q symbiosum	0	0	0	0	1	2	0	0	0	1	Not complete	Not complete
OM13-15MHA	Bacillota	Ligilactobacillus	Ligilactobacillus salivarius	0	0	0	0	0	1	0	0	0	0	Not complete	Not complete
OM10-12-r	Bacillota	Faecalibacillus	Faecalibacillus intestinalis	0	0	0	0	0	1	0	3	5	0	Not complete	Complete
OM09-3	Bacillota	Megamonas	Megamonas funiformis	0	0	0	0	0	2	0	0	0	0	Not complete	Not complete
OM09-1A	Bacillota	Lactiplantibacillus	Lactiplantibacillus plantarum	0	0	0	0	0	1	1	1	1	0	Not complete	Complete
OM08-9BH	Bacillota	Blautia	Blautia_A sp.	7	0	1	1	2	4	2	1	0	0	Complete	Complete
OM08-7	Bacillota	Blautia	Blautia_A sp.	2	0	2	0	1	2	3	1	0	0	Not complete	Complete
OM08-6BH	Bacillota	Choladocola	Choladocola sp.	0	0	0	0	0	1	0	0	0	0	Not complete	Not complete
OM08-2AT	Bacillota	Enterococcus	Enterococcus faecalis	0	0	0	1	0	1	0	1	1	0	Not complete	Complete
OM08-29	Bacillota	Lachnospiraceae gen.	Lachnospiraceae gen.	0	0	0	0	0	1	0	0	0	0	Not complete	Not complete
OM08-24	Bacillota	Ruminococcus	Ruminococcus_E sp.	0	0	0	0	0	0	0	0	0	0	Not complete	Not complete
OM08-20	Bacillota	Ligilactobacillus	Ligilactobacillus salivarius	0	0	0	0	0	1	0	0	0	0	Not complete	Not complete
OM08-19	Bacillota	Faecalibacillus	Faecalibacillus intestinalis	0	0	0	0	0	1	0	3	4	0	Not complete	Complete
OM08-17AT	Bacillota	Staphylococcus	Staphylococcus warneri	0	0	0	0	0	1	0	0	0	0	Not complete	Not complete
OM08-13AT	Bacillota	Mediterraneibacter	Mediterraneibacter faecis	0	0	2	1	1	1	0	0	0	0	Complete	Not complete
OM08-12AT	Bacillota	Agathobacter	Agathobacter rectalis	0	0	0	0	0	2	2	0	0	0	Not complete	Not complete
OM08-11BH	Bacillota	Vagococcus	Vagococcus sp.	0	0	0	0	0	0	0	0	1	0	Not complete	Not complete
OM08-11AC	Bacillota	Acetatifactor	Waltera intestinalis	0	1	0	1	2	6	0	1	0	0	Complete	Complete
OM08-1	Bacillota	Streptococcus	Streptococcus vestibularis	0	0	0	0	0	0	0	0	0	0	Not complete	Not complete
OM07-9AC	Bacillota	Butyribacter	Butyribacter sp.	1	0	0	0	0	4	4	0	0	1	Not complete	Not complete
OM07-7	Bacillota	Mediterraneibacter	Mediterraneibacter faecis	2	0	3	2	1	2	1	0	3	1	Complete	Not complete
OM07-5	Bacillota	Lachnospiraceae gen.	Lachnospiraceae gen.	0	0	0	0	1	1	1	0	0	0	Not complete	Not complete
OM07-19	Bacillota	Blautia	Blautia_A sp.	1	0	1	0	1	3	2	0	0	0	Not complete	Not complete
OM07-17	Bacillota	Ruminococcus	Ruminococcus_D bicirculans	0	0	1	0	0	5	0	0	0	0	Not complete	Not complete
OM07-16	Bacillota	Gemmiger	Gemmiger qucibialis	1	0	1	0	2	11	1	0	2	0	Not complete	Not complete
OM07-13	Bacillota	Agathobacter	Agathobacter rectalis	0	0	0	0	0	2	2	0	0	0	Not complete	Not complete
OM07-11	Bacillota	Schaedlerella	Schaedlerella sp.	1	1	1	1	1	7	1	0	1	0	Complete	Not complete
OM07-10AC	Bacillota	Butyribacter	Butyribacter sp.	1	0	0	0	0	4	4	0	0	1	Not complete	Not complete
OM06-9	Bacillota	Streptococcus	Streptococcus koreensis	1	0	1	0	0	0	0	2	1	0	Not complete	Not complete
OM06-6AC	Bacillota	Agathobaculum	Agathobaculum butyriciproducens	0	0	0	0	0	0	0	0	0	0	Not complete	Not complete
OM06-4BH	Bacillota	Pseudoruminococcus	Pseudoruminococcus_A massiliensis	0	0	0	0	0	0	0	0	0	0	Not complete	Not complete
OM06-4	Bacillota	Erysipelatoclostridium	Erysipelatoclostridium ramosum	0	1	0	0	1	3	0	3	8	0	Not complete	Complete
OM06-36AC	Bacillota	Ruminococcus	Ruminococcus_C callidus	0	0	1	0	0	2	0	0	0	0	Not complete	Not complete
OM06-34AC	Bacillota	Coprococcus	Coprococcus eutactus_A	0	0	0	0	0	2	1	0	0	0	Not complete	Not complete
OM06-25	Bacillota	Coprococcus	Coprococcus eutactus_A	0	0	0	0	0	2	1	0	0	0	Not complete	Not complete
OM06-15AC	Bacillota	Fusicatenibacter	Fusicatenibacter saccharivorans	4	0	0	0	0	8	3	2	1	0	Not complete	Complete
OM06-11AA	Bacillota	Blautia	Blautia_A obeum	1	0	2	0	1	2	2	0	0	0	Not complete	Not complete
OM05-9BH	Bacillota	Butyribacter	Butyribacter sp.	2	0	0	0	0	5	2	0	0	1	Not complete	Not complete
OM05-9	Bacillota	Coprococcus	Coprococcus sp.	0	0	0	0	0	1	0	0	0	0	Not complete	Not complete
OM05-8AA	Bacillota	Agathobacter	Agathobacter rectalis	0	0	0	0	1	2	2	0	0	0	Not complete	Not complete
OM05-7	Bacillota	Blautia	Blautia_A wexlerae	2	0	1	0	1	3	3	0	0	0	Not complete	Not complete
OM05-6BH	Bacillota	Butyribacter	Butyribacter sp.	2	0	0	0	0	5	2	0	0	1	Not complete	Not complete
OM05-6AA	Bacillota	Agathobacter	Agathobacter rectalis	0	0	0	0	1	2	2	0	0	0	Not complete	Not complete
OM05-6	Bacillota	Fusicatenibacter	Fusicatenibacter saccharivorans	3	0	0	0	0	7	3	2	1	0	Not complete	Complete
OM05-5BH	Bacillota	Clostridium	Clostridium_Q fessum	0	0	0	0	0	0	0	0	0	0	Not complete	Not complete
OM05-3AA	Bacillota	Agathobacter	Agathobacter rectalis	0	0	0	0	1	2	2	0	0	0	Not complete	Not complete
OM05-10BH	Bacillota	Sellimonas	Sellimonas avistercoris	0	0	0	0	0	7	2	1	1	0	Not complete	Complete
OM04-9AA	Bacillota	Faecalibacillus	Faecalibacillus faecis	0	0	0	0	0	1	0	0	2	0	Not complete	Not complete
OM04-7	Bacillota	Clostridium	Clostridium_Q fessum	0	0	0	0	0	0	0	0	0	0	Not complete	Not complete
OM04-6-r	Bacillota	Faecalibacillus	Faecalibacillus intestinalis	0	0	0	0	0	1	0	2	3	0	Not complete	Complete
OM04-6BH	Bacillota	Streptococcus	Streptococcus anginosus	0	0	0	0	0	0	0	0	0	0	Not complete	Not complete
OM04-5BH	Bacillota	Coprococcus	Coprococcus sp.	0	0	0	0	0	2	0	0	0	0	Not complete	Not complete
OM04-4AA	Bacillota	Mediterraneibacter	Mediterraneibacter faecis	2	0	3	1	2	2	1	0	3	1	Complete	Not complete
OM04-3AA	Bacillota	Faecalibacillus	Faecalibacillus faecis	0	0	0	0	0	1	0	0	2	0	Not complete	Not complete
OM04-20	Bacillota	Bacillus	Bacillus_A luti	0	0	1	0	2	0	0	0	0	2	Not complete	Not complete
OM04-1AA	Bacillota	Faecalibacillus	Faecalibacillus faecis	0	0	0	0	0	1	0	0	2	0	Not complete	Not complete
OM04-18BH	Bacillota	Agathobaculum	Agathobaculum sp.	0	0	0	0	0	0	0	0	0	0	Not complete	Not complete
OM04-15AA	Bacillota	Lachnospiraceae gen.	Lachnospiraceae gen.	0	0	0	0	0	2	0	0	0	0	Not complete	Not complete
OM04-13BH	Bacillota	Blautia	Blautia stercoris	0	0	0	2	1	4	1	0	0	0	Complete	Not complete
OM04-12BH	Bacillota	Lachnospiraceae gen.	Lachnospiraceae gen.	0	0	0	1	1	3	3	0	0	0	Complete	Not complete
OM04-12AA	Bacillota	Enterocloster	Enterocloster sp.	0	0	0	0	0	2	0	0	0	0	Not complete	Not complete
OM04-11BH	Bacillota	Faecalibacterium	Faecalibacterium prausnitzii_A	0	0	0	0	1	6	0	0	1	0	Not complete	Not complete
OM04-11A	Bacillota	Ligilactobacillus	Ligilactobacillus ruminis	0	0	0	0	0	1	1	0	0	0	Not complete	Not complete
OM04-10BH	Bacillota	Lachnospiraceae gen.	Lachnospiraceae gen.	0	0	0	0	0	2	0	0	0	0	Not complete	Not complete
OM04-10AA	Bacillota	Lachnospiraceae gen.	Lachnospiraceae gen.	0	0	0	0	0	2	0	0	0	0	Not complete	Not complete
OM03-7AC	Bacillota	Lachnospiraceae gen.	Lachnospiraceae gen.	0	0	0	0	0	1	0	0	0	0	Not complete	Not complete
OM03-6	Bacillota	Blautia	Blautia_A obeum	1	0	1	0	1	2	2	0	0	0	Not complete	Not complete
OM03-2	Bacillota	Dorea	Dorea formicigenerans	0	0	0	0	0	2	0	0	0	0	Not complete	Not complete
OM03-1A	Bacillota	Enterococcus	Enterococcus faecalis	0	0	0	1	0	1	0	1	1	0	Not complete	Complete
OM03-18	Bacillota	Lachnospiraceae gen.	Lachnospiraceae gen.	0	0	0	0	0	1	0	0	0	0	Not complete	Not complete
OM02-7LB	Bacillota	Megamonas	Megamonas funiformis	0	0	0	0	0	2	0	0	0	0	Not complete	Not complete
OM02-6	Bacillota	Erysipelatoclostridium	Erysipelatoclostridium spiroforme	1	0	0	0	0	1	0	4	30	0	Not complete	Complete
OM02-5LB-r	Bacillota	Faecalibacillus	Faecalibacillus intestinalis	0	0	0	0	0	2	0	3	5	0	Not complete	Complete
OM02-5	Bacillota	Coprobacillus	Coprobacillus cateniformis	0	0	1	0	1	2	0	0	7	0	Not complete	Not complete
OM02-3AC	Bacillota	Bacillus	Bacillus_A paranthracis	0	0	0	0	1	0	0	0	0	0	Not complete	Not complete
OM02-34	Bacillota	Coprobacillus	Coprobacillus cateniformis	0	0	1	0	1	2	0	0	7	0	Not complete	Not complete
OM02-31	Bacillota	Eisenbergiella	Eisenbergiella tayi	11	1	7	0	2	24	9	4	1	0	Not complete	Complete
OM02-3	Bacillota	Eisenbergiella	Eisenbergiella tayi	11	1	7	0	2	24	9	4	1	0	Not complete	Complete
OM02-2LB	Bacillota	Mediterraneibacter	Mediterraneibacter_A butyricigenes	0	0	0	0	0	0	0	0	0	0	Not complete	Not complete
OM02-2AC	Bacillota	Clostridium	Clostridium_AQ sp.	0	0	0	0	2	0	0	0	0	0	Not complete	Not complete
OM02-26	Bacillota	Anaerostipes	Anaerostipes hadrus	0	0	0	0	0	1	0	0	0	0	Not complete	Not complete
OM02-18AC	Bacillota	Ventrimonas	Ventrimonas sp.	0	0	0	0	0	0	0	0	0	0	Not complete	Not complete
OM02-16LB	Bacillota	Blautia	Blautia_A wexlerae	1	0	0	0	1	3	4	1	1	0	Not complete	Complete
OM02-16	Bacillota	Dorea	Dorea_A longicatena_B	0	1	0	0	0	3	1	0	0	0	Not complete	Not complete
OM02-15	Bacillota	Eubacterium	Eubacterium_I ramulus_A	0	0	0	3	1	2	3	1	1	0	Complete	Complete
OM02-12	Bacillota	Dorea	Dorea formicigenerans	0	0	0	0	0	1	0	0	0	0	Not complete	Not complete
OM02-1	Bacillota	Hungatella	Hungatella effluvii	2	1	0	2	2	14	2	3	1	0	Complete	Complete
OF49-05CM05A	Bacillota	Bacillus	Bacillus_O smithii	0	0	0	0	0	0	0	0	0	0	Not complete	Not complete
OF48-6pH5A	Bacillota	Limosilactobacillus	Limosilactobacillus oris	0	0	0	0	0	1	1	0	0	0	Not complete	Not complete
OF46-5pH5	Bacillota	Ligilactobacillus	Ligilactobacillus salivarius	0	0	0	0	0	1	0	0	0	0	Not complete	Not complete
OF46-4pH10A	Bacillota	Bacillus	Bacillus_J thermoamylovorans	0	0	0	0	0	0	0	0	0	0	Not complete	Not complete
OF46-2pH5A	Bacillota	Levilactobacillus	Levilactobacillus brevis	0	0	0	0	0	2	1	0	0	0	Not complete	Not complete
OF45-4pH10A	Bacillota	Weissella	Weissella viridescens	0	0	0	0	0	0	0	0	0	0	Not complete	Not complete
OF45-3pH10A	Bacillota	Leuconostoc	Leuconostoc lactis	0	0	0	0	0	1	0	0	0	0	Not complete	Not complete
OF45-17pH9TA	Bacillota	Lacticaseibacillus	Lacticaseibacillus paracasei	3	0	0	0	0	1	0	1	1	0	Not complete	Complete
OF44-20pH10T	Bacillota	Leuconostoc	Leuconostoc lactis	0	0	0	0	0	1	0	0	0	0	Not complete	Not complete
OF44-15pH10T	Bacillota	Lacticaseibacillus	Lacticaseibacillus rhamnosus	3	0	0	0	0	2	0	0	1	0	Not complete	Not complete
OF42-16pH10A	Bacillota	Faecalimonas	Faecalimonas umbilicata	2	0	0	1	1	8	1	1	1	0	Complete	Complete
OF42-15pH9A	Bacillota	Clostridium	Clostridium sp.	0	1	0	0	0	3	0	3	4	2	Not complete	Complete
OF42-14pH9A	Bacillota	Enterococcus	Enterococcus_C sp.	4	0	1	0	0	6	4	4	3	0	Not complete	Complete
OF42-13pH9A	Bacillota	Blautia	Blautia sp.	0	0	0	1	1	7	1	1	1	0	Complete	Complete
OF42-12pH9A	Bacillota	Faecalimonas	Faecalimonas umbilicata	2	0	0	1	1	8	1	1	1	0	Complete	Complete
OF42-10pH5A	Bacillota	Ligilactobacillus	Ligilactobacillus salivarius	0	0	0	0	0	1	0	0	0	0	Not complete	Not complete
OF40-10pH9A	Bacillota	Anaerostipes	Anaerostipes sp.	0	0	0	0	0	0	0	0	0	0	Not complete	Not complete
OF39-26pH5A	Bacillota	Lacticaseibacillus	Lacticaseibacillus paracasei	3	0	0	1	0	1	0	1	0	0	Not complete	Complete
OF39-24pH5A	Bacillota	Lacticaseibacillus	Lacticaseibacillus paracasei	3	0	0	1	0	1	0	1	0	0	Not complete	Complete
OF38-7pH5A	Bacillota	Lacticaseibacillus	Lacticaseibacillus rhamnosus	3	0	0	0	0	1	0	0	1	0	Not complete	Not complete
OF38-15pH5	Bacillota	Lactobacillus	Lactobacillus acidophilus	0	0	0	0	0	1	2	0	0	0	Not complete	Not complete
OF37-15pH9A	Bacillota	Eubacterium	Eubacterium callanderi	0	0	0	0	0	0	0	0	0	0	Not complete	Not complete
OF37-11pH9A	Bacillota	Longibaculum	Longibaculum muris	0	0	0	0	1	2	0	0	3	0	Not complete	Not complete
OF35-2-MSGA	Bacillota	Streptococcus	Streptococcus anginosus_C	0	0	0	0	0	0	0	0	0	0	Not complete	Not complete
OF34-5-b13A	Bacillota	Faecalicoccus	Faecalicoccus pleomorphus	0	0	0	0	1	0	0	0	1	0	Not complete	Not complete
OF34-2pH9A	Bacillota	Merdimonas	Merdimonas faecis	0	0	0	0	1	1	0	0	0	0	Not complete	Not complete
OF30-11pH9A	Bacillota	Agathobaculum	Agathobaculum butyriciproducens	0	0	0	0	0	0	0	0	0	0	Not complete	Not complete
OF30-10pH10A	Bacillota	Blautia	Blautia_A sp.	4	0	2	0	1	3	3	2	0	0	Not complete	Complete
OF30-10b12	Bacillota	Enterococcus	Enterococcus_B lactis	0	0	0	0	0	1	0	0	0	0	Not complete	Not complete
OF29-10b13A	Bacillota	Enterococcus	Enterococcus_B lactis	0	0	0	0	0	1	0	0	0	0	Not complete	Not complete
OF28-12pH9A	Bacillota	Streptococcus	Streptococcus sp.	2	0	0	0	0	0	0	2	1	0	Not complete	Not complete
OF28-12b13	Bacillota	Lactiplantibacillus	Lactiplantibacillus plantarum	0	0	0	0	0	1	1	0	2	0	Not complete	Not complete
OF28-12b12A	Bacillota	Enterococcus	Enterococcus_B lactis	0	0	0	0	0	1	0	0	0	0	Not complete	Not complete
OF27-8pH9A	Bacillota	Lachnospira	Lachnospira sp.	0	1	1	0	0	1	0	0	0	0	Not complete	Not complete
OF27-8pH10A	Bacillota	Lachnospiraceae gen.	Lachnospiraceae gen.	1	1	1	0	0	8	0	2	9	7	Not complete	Complete
OF27-2pH9A	Bacillota	Agathobaculum	Agathobaculum butyriciproducens	0	0	0	0	0	0	0	0	0	0	Not complete	Not complete
OF27-16pH10A	Bacillota	Coprococcus	Coprococcus sp.	0	0	0	0	0	1	0	0	0	0	Not complete	Not complete
OF27-11pH9A	Bacillota	Ruminococcus	Ruminococcus_D bicirculans	0	0	1	0	0	4	0	0	0	0	Not complete	Not complete
OF27-10pH9A	Bacillota	Agathobacter	Agathobacter sp.	0	0	0	1	1	2	2	0	0	0	Complete	Not complete
OF26-1b12A	Bacillota	Limosilactobacillus	Limosilactobacillus mucosae	0	0	0	0	0	1	2	0	0	0	Not complete	Not complete
OF26-11pH9A	Bacillota	Limosilactobacillus	Limosilactobacillus mucosae	0	0	0	0	0	1	2	0	0	0	Not complete	Not complete
OF26-11pH5A	Bacillota	Lacticaseibacillus	Lacticaseibacillus paracasei	2	0	0	1	0	1	0	1	0	0	Not complete	Complete
OF25-8pH10A	Bacillota	Clostridium	Clostridium_AP sp.	0	0	0	0	1	2	0	0	0	0	Not complete	Not complete
OF25-3pH9A	Bacillota	Clostridium	Clostridium baratii	0	0	0	0	0	2	1	1	2	1	Not complete	Complete
OF25-1pH5A	Bacillota	Limosilactobacillus	Limosilactobacillus mucosae	0	0	0	0	0	1	2	0	0	0	Not complete	Not complete
OF24-2-b12A	Bacillota	Megamonas	Megamonas funiformis	0	0	0	0	0	2	0	0	0	0	Not complete	Not complete
OF24-1pH5A	Bacillota	Enterococcus	Enterococcus_A avium	0	1	0	0	0	1	0	0	0	0	Not complete	Not complete
OF24-13pH9A	Bacillota	Intestinibacter	Intestinibacter bartlettii	0	0	0	0	0	1	0	0	2	2	Not complete	Not complete
OF24-11pH9A	Bacillota	Blautia	Blautia_A sp.	0	1	1	0	1	1	2	0	0	0	Not complete	Not complete
OF24-10ACA	Bacillota	Megamonas	Megamonas funiformis	0	0	0	0	0	2	0	0	0	0	Not complete	Not complete
OF23-5pH10A	Bacillota	Enterococcus	Enterococcus_A avium	0	0	0	0	0	2	0	0	0	0	Not complete	Not complete
OF23-1pH5A	Bacillota	Limosilactobacillus	Limosilactobacillus mucosae	0	0	0	0	0	1	2	0	0	0	Not complete	Not complete
OF21-12A	Bacillota	Limosilactobacillus	Limosilactobacillus mucosae	0	0	0	0	0	2	2	0	0	0	Not complete	Not complete
OF20-1A	Bacillota	Enterococcus	Enterococcus_A avium	0	1	0	0	0	1	0	0	0	0	Not complete	Not complete
OF20-18ACA	Bacillota	Enterococcus	Enterococcus_B thailandicus	0	0	0	0	0	3	2	1	1	0	Not complete	Complete
OF20-15LBA	Bacillota	Enterococcus	Enterococcus_B thailandicus	0	0	0	0	0	2	1	1	1	0	Not complete	Complete
OF20-14ACA	Bacillota	Enterococcus	Enterococcus_A malodoratus	0	1	0	0	0	2	0	0	0	0	Not complete	Not complete
OF20-14A	Bacillota	Pediococcus	Pediococcus pentosaceus	0	0	0	0	0	1	0	0	0	0	Not complete	Not complete
OF20-10A	Bacillota	Enterococcus	Enterococcus_B lactis	0	0	0	0	0	1	0	0	0	0	Not complete	Not complete
OF18-1A	Bacillota	Bacillus	Bacillus_A sp.	0	0	0	0	0	0	0	0	0	0	Not complete	Not complete
OF16-4A	Bacillota	Ruminococcus	Ruminococcus_D bicirculans	0	0	1	0	0	5	0	0	0	0	Not complete	Not complete
OF15-11BHA	Bacillota	Blautia	Blautia_A sp.	2	0	2	0	1	2	3	1	0	0	Not complete	Complete
OF14-9A	Bacillota	Streptococcus	Streptococcus sanguinis_H	0	0	0	0	0	0	0	1	0	0	Not complete	Not complete
OF14-2A	Bacillota	Eubacterium	Eubacterium_G sp.	0	0	0	0	0	0	0	0	6	0	Not complete	Not complete
OF14-27AA	Bacillota	Enterococcus	Enterococcus faecalis	0	0	0	1	0	1	0	1	1	0	Not complete	Complete
OF14-22SRA	Bacillota	Eubacterium	Eubacterium_G sp.	0	0	0	0	0	0	0	0	6	0	Not complete	Not complete
OF13-6	Bacillota	Agathobaculum	Agathobaculum butyriciproducens	0	0	0	0	0	0	0	0	0	0	Not complete	Not complete
OF13-4	Bacillota	Clostridium	Clostridium_Q fessum	0	0	0	0	0	0	0	0	0	0	Not complete	Not complete
OF13-2A	Bacillota	Limosilactobacillus	Limosilactobacillus mucosae	0	0	0	0	0	1	1	0	0	0	Not complete	Not complete
OF13-16	Bacillota	Enterocloster	Enterocloster bolteae	0	0	0	0	1	2	0	0	0	0	Not complete	Not complete
OF12-5	Bacillota	Coprococcus	Coprococcus sp.	0	0	0	0	0	3	0	0	0	0	Not complete	Not complete
OF11-28	Bacillota	Copromonas	Copromonas sp.	0	0	0	0	0	0	0	0	0	0	Not complete	Not complete
OF11-22	Bacillota	Fusicatenibacter	Fusicatenibacter saccharivorans	4	0	0	0	0	7	3	2	0	0	Not complete	Complete
OF10-22XD	Bacillota	Coprococcus	Coprococcus sp.	0	0	0	0	0	1	0	0	0	0	Not complete	Not complete
OF10-2	Bacillota	Agathobaculum	Agathobaculum butyriciproducens	0	0	0	0	0	0	0	0	0	0	Not complete	Not complete
OF10-16	Bacillota	Longicatena	Longicatena caecimuris	0	0	0	0	2	0	0	0	2	0	Not complete	Not complete
OF09-6XD	Bacillota	Eubacterium	Eubacterium_G sp.	0	0	0	0	0	0	0	0	5	0	Not complete	Not complete
OF09-6	Bacillota	Marvinbryantia	Marvinbryantia sp.	0	0	0	1	1	1	0	0	0	0	Complete	Not complete
OF09-36	Bacillota	Ventrimonas	Ventrimonas sp.	0	0	0	0	0	0	0	0	0	0	Not complete	Not complete
OF09-33XD	Bacillota	Scatomonas	Scatomonas sp.	0	0	0	0	0	1	0	0	0	0	Not complete	Not complete
OF09-27	Bacillota	Agathobaculum	Agathobaculum butyriciproducens	0	0	0	0	0	0	0	0	0	0	Not complete	Not complete
OF09-25XD	Bacillota	Fusicatenibacter	Fusicatenibacter saccharivorans	3	0	0	0	0	7	3	2	1	0	Not complete	Complete
OF09-22XD	Bacillota	Agathobaculum	Agathobaculum butyriciproducens	0	0	0	0	0	0	0	0	0	0	Not complete	Not complete
OF09-19	Bacillota	Faecalibacillus	Faecalibacillus faecis	0	0	0	0	0	1	0	1	4	0	Not complete	Complete
OF09-10	Bacillota	Copromonas	Copromonas sp.	0	0	0	0	0	0	0	0	0	0	Not complete	Not complete
OF09-1	Bacillota	Choladocola	Choladocola sp.	0	0	0	0	0	0	0	0	0	0	Not complete	Not complete
OF06-4	Bacillota	Weissella	Weissella cibaria	0	0	0	0	0	1	0	0	0	0	Not complete	Not complete
OF05-6AC	Bacillota	Enterococcus	Enterococcus_D gallinarum	3	1	0	0	0	2	3	2	0	0	Not complete	Complete
OF05-3	Bacillota	Copromonas	Copromonas sp.	0	0	0	0	0	0	0	0	0	0	Not complete	Not complete
OF05-2BH	Bacillota	Mediterraneibacter	Mediterraneibacter faecis	0	0	2	1	1	1	0	0	0	0	Complete	Not complete
OF05-15BHA	Bacillota	Lactococcus	Lactococcus petauri	0	0	0	0	0	0	0	1	0	0	Not complete	Not complete
OF05-1	Bacillota	Anaerostipes	Anaerostipes sp.	0	0	0	0	0	0	1	0	0	0	Not complete	Not complete
OF04-4AC	Bacillota	Erysipelatoclostridium	Erysipelatoclostridium ramosum	0	0	0	0	1	3	0	5	10	0	Not complete	Complete
OF04-11AC	Bacillota	Faecalibacterium	Faecalibacterium prausnitzii_I	0	0	0	0	1	3	0	0	0	0	Not complete	Not complete
OF03-6AC	Bacillota	Faecalibacterium	Faecalibacterium prausnitzii_D	0	0	0	0	1	5	0	0	0	0	Not complete	Not complete
OF03-6AA	Bacillota	Blautia	Blautia_A sp.	4	0	0	0	1	3	1	1	0	0	Not complete	Complete
OF03-2AA	Bacillota	Faecalibacillus	Faecalibacillus intestinalis	0	0	0	0	0	1	0	3	4	0	Not complete	Complete
OF03-24	Bacillota	Roseburia	Roseburia sp.	1	0	0	1	1	7	2	1	0	0	Complete	Complete
OF03-18AA	Bacillota	Copromonas	Copromonas sp.	0	0	0	0	0	1	0	0	0	0	Not complete	Not complete
OF03-15BH	Bacillota	Limivivens	Limivivens sp.	8	1	4	0	0	7	2	2	1	0	Not complete	Complete
OF03-14	Bacillota	Blautia	Blautia_A obeum	1	0	2	0	1	2	2	0	0	0	Not complete	Not complete
OF03-13	Bacillota	Fusicatenibacter	Fusicatenibacter saccharivorans	3	0	0	0	0	9	2	2	1	0	Not complete	Complete
OF03-10-r	Bacillota	Faecalibacillus	Faecalibacillus faecis	0	0	0	0	0	1	0	0	2	0	Not complete	Not complete
OF02-6	Bacillota	Blautia	Blautia_A massiliensis	3	0	1	0	1	2	2	1	0	0	Not complete	Complete
OF02-4LB	Bacillota	Faecalimonas	Faecalimonas phoceensis	2	0	3	3	1	4	0	2	16	2	Complete	Complete
OF02-3AC	Bacillota	Enterococcus	Enterococcus_A avium	0	1	0	0	0	1	0	0	0	0	Not complete	Not complete
OF02-11LB	Bacillota	Faecalibacillus	Faecalibacillus intestinalis	0	0	0	0	0	2	0	3	4	0	Not complete	Complete
OF01-6	Bacillota	Coprobacillus	Coprobacillus cateniformis	0	0	1	0	1	2	0	0	7	0	Not complete	Not complete
OF01-4LB	Bacillota	Blautia	Blautia sp.	3	0	0	1	1	16	8	2	3	1	Complete	Complete
OF01-3	Bacillota	Anaerococcus	Anaerococcus nagyae	0	0	0	0	0	0	0	0	0	0	Not complete	Not complete
OF01-2LB	Bacillota	Clostridium	Clostridium_AQ sp.	0	0	0	0	2	0	0	0	0	0	Not complete	Not complete
OF01-20	Bacillota	Eisenbergiella	Eisenbergiella sp.	13	0	7	0	2	30	8	5	1	0	Not complete	Complete
OF01-1AC	Bacillota	Clostridium	Clostridium_Q symbiosum	0	0	0	0	1	3	0	0	0	1	Not complete	Not complete
OF01-19	Bacillota	Ruthenibacterium	Ruthenibacterium lactatiformans	0	1	1	1	2	9	0	4	3	0	Complete	Complete
OF01-18	Bacillota	Ruthenibacterium	Ruthenibacterium lactatiformans	0	1	1	1	2	9	0	4	3	0	Complete	Complete
OF01-14LB	Bacillota	Coprobacillus	Coprobacillus cateniformis	0	0	1	0	1	2	0	0	7	0	Not complete	Not complete
LG56-03	Bacillota	Paraclostridium	Paraclostridium tenue	0	1	0	0	0	1	0	0	1	1	Not complete	Not complete
LG56-02	Bacillota	Paraclostridium	Paraclostridium sordellii	0	1	0	0	0	1	0	0	1	1	Not complete	Not complete
LG56-01	Bacillota	Bacillus	Bacillus_A mobilis	0	0	0	0	1	0	0	0	0	0	Not complete	Not complete
LG55-27	Bacillota	Lactobacillus	Lactobacillus crispatus	0	0	0	0	0	2	1	0	0	0	Not complete	Not complete
LG55-22	Bacillota	Ligilactobacillus	Ligilactobacillus salivarius	0	0	0	0	0	1	0	0	0	0	Not complete	Not complete
LG55-19	Bacillota	Holdemanella	Holdemanella biformis	1	0	0	0	1	1	0	0	2	0	Not complete	Not complete
LG101-27	Bacillota	Bariatricus	Bariatricus comes	0	0	0	0	0	5	2	0	1	0	Not complete	Not complete
LG101-10	Bacillota	Dorea	Dorea_A longicatena_B	0	1	0	0	0	2	0	0	0	0	Not complete	Not complete
LG101-08	Bacillota	Schaedlerella	Schaedlerella sp.	1	0	1	1	1	6	1	0	1	0	Complete	Not complete
LG100-36	Bacillota	Ligilactobacillus	Ligilactobacillus salivarius	0	0	0	0	0	1	0	0	0	0	Not complete	Not complete
LG100-34	Bacillota	Erysipelatoclostridium	Erysipelatoclostridium ramosum	0	0	0	0	1	3	0	5	10	0	Not complete	Complete
LG100-32	Bacillota	Faecalimonas	Faecalimonas phoceensis	2	0	3	3	1	2	0	3	16	2	Complete	Complete
LG100-28	Bacillota	Clostridium	Clostridium_AQ innocuum	0	0	0	0	2	0	0	0	1	0	Not complete	Not complete
LG100-21	Bacillota	Clostridium	Clostridium_P perfringens	2	3	0	0	1	4	1	3	14	3	Not complete	Complete
LG100-20	Bacillota	Blautia	Blautia_A massiliensis	4	0	0	0	1	4	2	1	0	0	Not complete	Complete
LG100-02	Bacillota	Erysipelatoclostridium	Erysipelatoclostridium ramosum	0	0	0	0	1	2	0	2	7	0	Not complete	Complete
IM03-15M1A	Bacillota	Clostridioides	Clostridioides difficile	0	0	0	0	0	0	0	0	0	0	Not complete	Not complete
IM01-09pH9A	Bacillota	Hungatella	Hungatella effluvii	4	1	0	3	3	16	1	3	1	0	Complete	Complete
IF03-09b2A	Bacillota	Robinsoniella	Robinsoniella sp.	14	2	6	3	3	20	8	3	13	7	Complete	Complete
IF01-08pH9TA	Bacillota	Copromonas	Copromonas sp.	0	0	0	0	0	0	0	0	0	0	Not complete	Not complete
CM05-16M2A	Bacillota	Erysipelatoclostridium	Erysipelatoclostridium ramosum	0	0	0	0	1	3	0	5	10	0	Not complete	Complete
CM05-16b3TA	Bacillota	Enterococcus	Enterococcus_A avium	0	1	0	0	0	2	0	0	0	0	Not complete	Not complete
CM04-10b2A	Bacillota	Longicatena	Longicatena caecimuris	0	0	0	0	2	0	0	0	2	0	Not complete	Not complete
CM04-06A	Bacillota	Faecalibacterium	Faecalibacterium prausnitzii_G	0	0	0	0	1	6	0	0	0	0	Not complete	Not complete
CM02-01b2	Bacillota	Limosilactobacillus	Limosilactobacillus fermentum	0	0	0	0	0	3	0	0	0	0	Not complete	Not complete
CF03-11TA	Bacillota	Copromonas	Copromonas sp.	0	0	0	0	0	0	0	0	0	0	Not complete	Not complete
CF01-5	Bacillota	Intestinimonas	Intestinimonas butyriciproducens	0	1	0	0	1	0	0	1	0	0	Not complete	Not complete
CF01-3NS	Bacillota	Hungatella	Hungatella effluvii	3	1	0	2	3	20	2	3	0	0	Complete	Complete
CF01-14	Bacillota	Ruminococcus	Ruminococcus_E bromii_B	0	0	0	0	0	0	0	0	0	0	Not complete	Not complete
AM97-71	Bacillota	Blautia	Blautia_A massiliensis	5	0	1	1	2	5	1	1	0	0	Complete	Complete
AM97-70	Bacillota	Faecalibacillus	Faecalibacillus intestinalis	0	0	0	0	0	2	0	3	4	0	Not complete	Complete
AM97-61	Bacillota	Lachnospira	Lachnospira sp.	0	0	1	0	0	3	0	0	0	0	Not complete	Not complete
AM97-57	Bacillota	Streptococcus	Streptococcus pasteurianus	1	0	0	0	0	0	0	0	1	0	Not complete	Not complete
AM97-56	Bacillota	Copromonas	Copromonas sp.	0	0	0	0	0	0	0	0	0	0	Not complete	Not complete
AM97-54	Bacillota	Ruminococcus	Ruminococcus_B gnavus	3	0	5	0	1	7	1	0	0	0	Not complete	Not complete
AM97-38	Bacillota	Holdemanella	Holdemanella biformis	1	0	0	0	1	1	0	0	2	0	Not complete	Not complete
AM97-35	Bacillota	Bariatricus	Bariatricus comes	0	0	0	0	0	4	1	0	0	0	Not complete	Not complete
AM97-28	Bacillota	Lachnospira	Lachnospira sp.	0	0	1	0	0	3	0	0	0	0	Not complete	Not complete
AM97-23	Bacillota	Blautia	Blautia_A massiliensis	4	0	1	0	1	2	2	1	0	0	Not complete	Complete
AM97-21	Bacillota	Agathobacter	Agathobacter rectalis	0	0	0	0	0	4	2	0	0	0	Not complete	Not complete
AM97-06	Bacillota	Faecalimonas	Faecalimonas phoceensis	2	1	3	3	1	3	0	3	16	2	Complete	Complete
AM97-05	Bacillota	Blautia	Blautia_A sp.	3	0	2	0	1	2	3	1	0	0	Not complete	Complete
AM97-02	Bacillota	Megamonas	Megamonas funiformis	0	0	0	0	0	2	0	0	0	0	Not complete	Not complete
AM96-42M2TA	Bacillota	Faecalimonas	Faecalimonas umbilicata	2	0	0	1	1	6	0	1	1	0	Complete	Complete
AM96-14M2TA	Bacillota	Enterococcus	Enterococcus_C asini	0	0	1	1	0	3	2	0	0	0	Not complete	Not complete
AM96-10M2A	Bacillota	Enterococcus	Enterococcus_A raffinosus	0	0	0	0	0	2	0	1	0	0	Not complete	Complete
AM96-05M2BTA	Bacillota	Ligilactobacillus	Ligilactobacillus acidipiscis	0	0	0	0	0	1	0	0	2	0	Not complete	Not complete
AM96-03DM3TA	Bacillota	Ligilactobacillus	Ligilactobacillus acidipiscis	0	0	0	0	0	1	0	0	2	0	Not complete	Not complete
AM96-02pH10A	Bacillota	Faecalimonas	Faecalimonas umbilicata	2	0	0	1	1	6	0	1	1	0	Complete	Complete
AM96-02DA	Bacillota	Faecalimonas	Faecalimonas umbilicata	2	0	0	1	1	6	0	1	1	0	Complete	Complete
AM96-01TSTA	Bacillota	Enterococcus	Enterococcus_D casseliflavus	1	0	0	0	0	1	5	1	1	0	Not complete	Complete
AM96-01M3TA	Bacillota	Lactobacillus	Lactobacillus amylovorus	0	0	0	0	0	1	1	0	0	0	Not complete	Not complete
AM96-01DM3TA-r	Bacillota	Limosilactobacillus	Limosilactobacillus mucosae	0	0	0	0	0	2	2	0	0	0	Not complete	Not complete
AM95-07A	Bacillota	Enterococcus	Enterococcus faecalis	0	1	0	1	0	1	0	1	0	0	Not complete	Complete
AM94-10pH9A	Bacillota	Faecalimonas	Faecalimonas sp.	1	0	2	1	1	5	0	4	11	7	Complete	Complete
AM94-03pH10A	Bacillota	Lactiplantibacillus	Lactiplantibacillus plantarum	0	0	0	0	0	1	1	1	1	0	Not complete	Complete
AM94-01b3A	Bacillota	Enterococcus	Enterococcus faecalis	0	1	0	1	0	1	0	1	0	0	Not complete	Complete
AM93-12TA	Bacillota	Clostridium	Clostridium_Q sp.	0	0	0	0	0	1	0	0	0	0	Not complete	Not complete
AM93-05pH10A	Bacillota	Lactiplantibacillus	Lactiplantibacillus plantarum	0	0	0	0	0	1	1	1	1	0	Not complete	Complete
AM93-03b2A	Bacillota	Levilactobacillus	Levilactobacillus brevis	0	0	0	0	0	2	1	0	0	0	Not complete	Not complete
AM93-02F	Bacillota	Ligilactobacillus	Ligilactobacillus salivarius	0	0	0	0	0	1	0	0	0	0	Not complete	Not complete
AM93-01IFCA	Bacillota	Streptococcus	Streptococcus anginosus	0	0	0	0	0	0	0	0	0	0	Not complete	Not complete
AM92-01b3A	Bacillota	Enterococcus	Enterococcus faecalis	0	1	0	1	0	1	0	1	0	0	Not complete	Complete
AM92-01b2A	Bacillota	Levilactobacillus	Levilactobacillus brevis	0	0	0	0	0	2	1	0	0	0	Not complete	Not complete
AM92-01-1A	Bacillota	Levilactobacillus	Levilactobacillus brevis	0	0	0	0	0	2	1	0	0	0	Not complete	Not complete
AM91-12TA	Bacillota	Anaerococcus	Anaerococcus vaginalis	0	0	0	0	1	0	0	0	0	0	Not complete	Not complete
AM91-03FA	Bacillota	Ligilactobacillus	Ligilactobacillus ruminis	0	0	0	0	0	1	1	0	0	0	Not complete	Not complete
AM91-02b2-1A	Bacillota	Enterococcus	Enterococcus faecalis	0	1	0	1	0	1	0	1	0	0	Not complete	Complete
AM90-12TA	Bacillota	Enterococcus	Enterococcus faecalis	0	1	0	1	0	1	0	1	0	0	Not complete	Complete
AM90-07pH9A	Bacillota	Lachnospiraceae gen.	Lachnospiraceae gen.	0	0	0	0	0	3	1	0	0	0	Not complete	Not complete
AM90-07GAA	Bacillota	Schaedlerella	Schaedlerella sp.	1	0	0	1	1	5	0	0	1	0	Complete	Not complete
AM89-09b3TA	Bacillota	Lactiplantibacillus	Lactiplantibacillus plantarum	0	0	0	0	0	1	1	1	1	0	Not complete	Complete
AM89-08b2TA	Bacillota	Levilactobacillus	Levilactobacillus brevis	0	0	0	0	0	2	1	0	0	0	Not complete	Not complete
AM89-01pH10A	Bacillota	Enterococcus	Enterococcus faecalis	0	1	0	1	0	1	0	1	0	0	Not complete	Complete
AM88-24TA	Bacillota	Copromonas	Copromonas sp.	0	0	0	0	0	0	0	0	0	0	Not complete	Not complete
AM88-10A	Bacillota	Levilactobacillus	Levilactobacillus brevis	0	0	0	0	0	2	1	0	0	0	Not complete	Not complete
AM88-09pH10A	Bacillota	Clostridium	Clostridium_Q fessum	0	0	0	0	0	0	0	0	0	0	Not complete	Not complete
AM87-11TA	Bacillota	Erysipelotrichaceae gen.	Erysipelotrichaceae gen.	0	0	1	0	2	0	0	0	5	0	Not complete	Not complete
AM87-02A	Bacillota	Levilactobacillus	Levilactobacillus brevis	0	0	0	0	0	2	1	0	0	0	Not complete	Not complete
AM84-01b2A	Bacillota	Lapidilactobacillus	Lapidilactobacillus dextrinicus	0	0	0	0	0	1	0	1	0	0	Not complete	Complete
AM83-12b2A	Bacillota	Megasphaera	Megasphaera elsdenii	0	0	0	0	0	0	0	0	0	0	Not complete	Not complete
AM81-05CM05A	Bacillota	Mitsuokella	Mitsuokella multacida	0	0	0	0	0	1	0	0	0	0	Not complete	Not complete
AM79-08pH10TA	Bacillota	Ligilactobacillus	Ligilactobacillus salivarius	0	0	0	0	0	1	0	0	0	0	Not complete	Not complete
AM78-15b2TA	Bacillota	Agathobaculum	Agathobaculum butyriciproducens	0	0	0	0	0	0	0	0	0	0	Not complete	Not complete
AM78-01pH3A	Bacillota	Mediterraneibacter	Mediterraneibacter massiliensis	0	0	0	0	0	0	0	0	0	0	Not complete	Not complete
AM77-15pH10TA	Bacillota	Ruthenibacterium	Ruthenibacterium lactatiformans	1	2	0	0	1	9	0	2	0	0	Not complete	Complete
AM77-05b15A	Bacillota	Lactobacillus	Lactobacillus panisapium	2	0	0	0	0	0	0	0	2	0	Not complete	Not complete
AM77-04pH10A	Bacillota	Ruthenibacterium	Ruthenibacterium lactatiformans	1	2	0	0	1	9	0	2	0	0	Not complete	Complete
AM77-03b14A	Bacillota	Pediococcus	Pediococcus acidilactici	1	0	0	0	0	2	0	0	0	0	Not complete	Not complete
AM77-01b14	Bacillota	Lactobacillus	Lactobacillus johnsonii	0	0	0	0	0	0	1	0	0	0	Not complete	Not complete
AM75-29pH10TA	Bacillota	Faecalimonas	Faecalimonas umbilicata	2	0	0	1	1	6	0	0	1	0	Complete	Not complete
AM75-25pH10TA	Bacillota	Faecalimonas	Faecalimonas umbilicata	2	0	0	1	1	8	0	0	1	0	Complete	Not complete
AM75-20pH9TA	Bacillota	Blautia	Blautia_A sp.	2	0	3	0	2	3	2	1	0	1	Not complete	Complete
AM75-15pH9A	Bacillota	Enterocloster	Enterocloster citroniae	0	0	0	0	1	2	2	0	0	0	Not complete	Not complete
AM75-12pH9A	Bacillota	Blautia	Blautia sp.	0	0	0	1	1	8	2	1	2	0	Complete	Complete
AM75-12pH10A	Bacillota	Anaerostipes	Anaerostipes sp.	0	0	0	0	0	0	1	0	0	0	Not complete	Not complete
AM75-02pH5	Bacillota	Lactobacillus	Lactobacillus paragasseri	0	0	0	0	0	1	1	0	0	0	Not complete	Not complete
AM75-01pH9A	Bacillota	Anaerotignum	Anaerotignum sp.	0	0	0	0	0	0	0	0	0	0	Not complete	Not complete
AM75-01pH5A	Bacillota	Lacticaseibacillus	Lacticaseibacillus paracasei	3	0	0	1	0	1	0	1	0	0	Not complete	Complete
AM74-01pH10A	Bacillota	Lacticaseibacillus	Lacticaseibacillus paracasei	3	0	0	1	0	1	0	1	0	0	Not complete	Complete
AM73-4pH9A	Bacillota	Blautia	Blautia_A obeum_B	0	0	1	0	1	2	2	0	0	0	Not complete	Not complete
AM73-2pH5	Bacillota	Ligilactobacillus	Ligilactobacillus ruminis	0	0	0	0	0	1	1	0	0	0	Not complete	Not complete
AM73-11pH9A	Bacillota	Lachnospiraceae gen.	Lachnospiraceae gen.	0	0	0	0	1	1	0	0	0	0	Not complete	Not complete
AM72-29pH10A	Bacillota	Veillonella	Veillonella parvula_A	0	0	0	0	0	0	0	0	0	0	Not complete	Not complete
AM72-19pH9A	Bacillota	Clostridium	Clostridium_Q fessum	0	0	0	0	0	0	0	0	0	0	Not complete	Not complete
AM72-11pH10A	Bacillota	Agathobaculum	Agathobaculum sp.	0	0	0	0	0	0	0	0	0	0	Not complete	Not complete
AM67-5ACA	Bacillota	Blautia	Blautia_A sp.	5	0	1	1	2	3	1	1	0	0	Complete	Complete
AM67-4LNA	Bacillota	Oliverpabstia	Oliverpabstia intestinalis	1	0	1	2	1	6	4	1	0	0	Complete	Complete
AM67-22ACA	Bacillota	Fusicatenibacter	Fusicatenibacter saccharivorans	4	0	0	0	0	7	3	2	1	0	Not complete	Complete
AM67-19LNA	Bacillota	Eubacterium	Eubacterium_I ramulus_A	0	0	0	3	1	2	3	1	1	0	Complete	Complete
AM67-14ACA	Bacillota	Lachnospiraceae gen.	Lachnospiraceae gen.	1	1	1	0	0	9	0	2	9	7	Not complete	Complete
AM66-48ACA	Bacillota	Weissella	Weissella cibaria	0	0	0	0	0	1	0	0	0	0	Not complete	Not complete
AM66-19LNA	Bacillota	Holdemanella	Holdemanella porci	1	0	0	0	1	2	0	0	0	0	Not complete	Not complete
AM65-8A	Bacillota	Lachnoclostridium	Lachnoclostridium_B sp.	0	0	0	0	0	2	0	0	0	0	Not complete	Not complete
AM65-3A	Bacillota	Holdemanella	Holdemanella biformis	1	0	0	0	1	1	0	0	0	0	Not complete	Not complete
AM65-26MHA	Bacillota	Schaedlerella	Schaedlerella sp.	1	0	1	0	0	3	1	0	0	0	Not complete	Not complete
AM65-24MHA	Bacillota	Enterococcus	Enterococcus_B lactis	0	0	0	0	0	1	0	0	0	0	Not complete	Not complete
AM65-20ACA	Bacillota	Clostridium	Clostridium_Q fessum	0	0	0	0	0	0	0	0	0	0	Not complete	Not complete
AM65-14MHA	Bacillota	Pediococcus	Pediococcus pentosaceus	0	0	0	0	0	1	0	0	0	0	Not complete	Not complete
AM64-3MHA	Bacillota	Blautia	Blautia_A sp.	5	0	1	1	2	3	1	1	0	0	Complete	Complete
AM64-12MHA	Bacillota	Enterococcus	Enterococcus_A avium	0	1	0	0	0	1	0	0	0	0	Not complete	Not complete
AM64-11MHA	Bacillota	Enterococcus	Enterococcus_B lactis	0	0	0	0	0	1	0	0	0	0	Not complete	Not complete
AM63-7T1NA	Bacillota	Erysipelotrichaceae gen.	Erysipelotrichaceae gen.	0	0	1	0	2	0	0	0	5	0	Not complete	Not complete
AM63-24T6NA	Bacillota	Enterococcus	Enterococcus_A avium	0	1	0	0	0	1	0	0	0	0	Not complete	Not complete
AM63-13T2NA	Bacillota	Enterococcus	Enterococcus faecalis	0	0	0	1	0	1	0	1	1	0	Not complete	Complete
AM63-10T3NA	Bacillota	Enterococcus	Enterococcus_B lactis	0	0	0	0	0	1	0	0	0	0	Not complete	Not complete
AM62-8ACA	Bacillota	Megamonas	Megamonas funiformis	0	0	0	0	0	2	0	0	0	0	Not complete	Not complete
AM62-4LBA	Bacillota	Peptacetobacter	Peptacetobacter hiranonis	0	0	0	0	0	0	0	1	0	0	Not complete	Not complete
AM62-4ACA	Bacillota	Blautia	Blautia_A massiliensis	3	0	1	0	1	3	2	1	0	0	Not complete	Complete
AM62-3A	Bacillota	Roseburia	Roseburia intestinalis	1	0	0	1	1	8	2	1	1	0	Complete	Complete
AM62-1A	Bacillota	Enterococcus	Enterococcus_B lactis	0	0	0	0	0	1	0	0	0	0	Not complete	Not complete
AM62-08pH9A	Bacillota	Schaedlerella	Schaedlerella sp.	1	0	0	1	1	5	0	0	1	0	Complete	Not complete
AM60-5pH8A	Bacillota	Erysipelatoclostridium	Erysipelatoclostridium ramosum	0	1	0	0	1	3	0	5	10	0	Not complete	Complete
AM60-2pH4	Bacillota	Limosilactobacillus	Limosilactobacillus fermentum	0	0	0	0	0	1	0	0	0	0	Not complete	Not complete
AM60-1pH4A	Bacillota	Lactobacillus	Lactobacillus delbrueckii	0	0	0	0	0	0	0	0	0	0	Not complete	Not complete
AM60-1H10A	Bacillota	Bacillus	Bacillus velezensis	0	0	0	0	0	0	0	0	0	0	Not complete	Not complete
AM60-15pH4	Bacillota	Ligilactobacillus	Ligilactobacillus salivarius	0	0	0	0	0	1	0	0	0	0	Not complete	Not complete
AM60-14pH10A	Bacillota	Ruthenibacterium	Ruthenibacterium lactatiformans	1	3	0	0	1	6	1	3	0	0	Not complete	Complete
AM60-12MH-1A	Bacillota	Enterocloster	Enterocloster bolteae	0	0	0	0	1	2	0	0	0	0	Not complete	Not complete
AM59-42XD-r	Bacillota	Eubacterium	Eubacterium_G sp.	0	0	0	0	0	1	0	0	6	0	Not complete	Not complete
AM59-24XD	Bacillota	Butyribacter	Butyribacter sp.	2	0	0	0	0	5	2	0	0	1	Not complete	Not complete
AM59-17XD-r	Bacillota	Anaerobutyricum	Anaerobutyricum hallii	0	0	0	0	0	2	0	0	0	0	Not complete	Not complete
AM59-13	Bacillota	Acetatifactor	Waltera intestinalis	0	1	0	1	2	5	0	1	0	0	Complete	Complete
AM58-8	Bacillota	Lachnoclostridium	Lachnoclostridium_B sp.	0	0	0	0	0	2	0	0	0	0	Not complete	Not complete
AM58-7XD	Bacillota	Blautia	Blautia_A sp.	2	0	1	0	1	2	3	0	0	0	Not complete	Not complete
AM58-6	Bacillota	Streptococcus	Streptococcus anginosus	0	0	0	0	0	0	0	0	0	0	Not complete	Not complete
AM58-2	Bacillota	Hungatella	Hungatella sp.	1	2	0	1	4	13	2	1	1	0	Complete	Complete
AM58-1XD	Bacillota	Lachnoclostridium	Lachnoclostridium_A sp.	0	1	0	0	0	0	0	0	0	0	Not complete	Not complete
AM57-5	Bacillota	Mediterraneibacter	Mediterraneibacter faecis	2	0	3	2	2	5	1	0	4	1	Complete	Not complete
AM55-24TS	Bacillota	CAG-41	Clostridia ord.	1	0	2	0	1	7	1	0	2	2	Not complete	Not complete
AM55-16TS-r	Bacillota	Enterocloster	Enterocloster sp.	0	0	0	0	0	2	0	0	0	0	Not complete	Not complete
AM55-15TS-r	Bacillota	Clostridium	Clostridium tertium	1	1	0	0	1	3	1	4	9	1	Not complete	Complete
AM54-8XD	Bacillota	Erysipelotrichaceae gen.	Erysipelotrichaceae gen.	0	0	1	0	2	0	0	0	4	0	Not complete	Not complete
AM54-7NS	Bacillota	Faecalibacterium	Faecalibacterium prausnitzii	0	1	0	0	1	8	0	0	1	0	Not complete	Not complete
AM54-7NE	Bacillota	Blautia	Blautia_A obeum	1	0	2	0	1	3	2	0	0	0	Not complete	Not complete
AM54-37XD	Bacillota	Coprococcus	Coprococcus sp.	0	0	0	0	0	1	0	0	0	0	Not complete	Not complete
AM54-25XD	Bacillota	Agathobacter	Agathobacter rectalis	0	0	0	0	1	4	2	0	0	0	Not complete	Not complete
AM54-20NE	Bacillota	Oliverpabstia	Oliverpabstia intestinalis	1	0	1	2	1	6	4	1	0	0	Complete	Complete
AM54-1NS	Bacillota	Ruminococcus	Ruminococcus_D bicirculans	0	0	1	0	0	4	0	0	0	0	Not complete	Not complete
AM54-14XD	Bacillota	Coprococcus	Coprococcus sp.	0	0	0	0	0	1	0	0	0	0	Not complete	Not complete
AM54-14NS	Bacillota	Blautia	Blautia_A wexlerae	1	0	1	0	1	4	4	1	1	0	Not complete	Complete
AM54-12NE-r	Bacillota	Faecalibacillus	Faecalibacillus intestinalis	0	0	0	0	0	1	0	3	5	0	Not complete	Complete
AM53-7BH	Bacillota	Roseburia	Roseburia hominis	1	0	0	1	1	5	2	0	0	0	Complete	Not complete
AM53-6	Bacillota	Eubacterium	Eubacterium_F sp.	0	0	1	0	0	1	0	0	0	0	Not complete	Not complete
AM53-3	Bacillota	Eubacterium	Eubacterium_G sp.	0	0	0	0	0	0	0	0	5	0	Not complete	Not complete
AM53-2BH	Bacillota	Ruminococcaceae gen.	Ruminococcaceae gen.	1	0	1	0	0	6	0	0	0	0	Not complete	Not complete
AM53-13BH	Bacillota	Butyribacter	Butyribacter sp.	2	0	0	0	0	4	2	0	0	1	Not complete	Not complete
AM53-12	Bacillota	Lachnospiraceae gen.	Lachnospiraceae gen.	0	0	0	0	0	1	0	0	0	0	Not complete	Not complete
AM52-5BH	Bacillota	Anaerococcus	Anaerococcus sp.	0	0	0	0	1	1	0	0	1	0	Not complete	Not complete
AM51-8BH	Bacillota	Veillonella	Veillonella sp.	0	0	0	0	0	0	0	0	0	0	Not complete	Not complete
AM51-8	Bacillota	Lachnospiraceae gen.	Lachnospiraceae gen.	0	0	0	0	0	11	1	0	3	0	Not complete	Not complete
AM51-5-r	Bacillota	Faecalibacillus	Faecalibacillus intestinalis	0	0	0	0	0	1	0	3	5	0	Not complete	Complete
AM51-4BH	Bacillota	Ruminococcus	Ruminococcus_B gnavus	2	0	3	1	2	9	1	0	1	1	Complete	Not complete
AM51-4	Bacillota	Enterocloster	Enterocloster sp.	0	0	0	0	0	3	0	0	0	0	Not complete	Not complete
AM50-15BH	Bacillota	Blautia	Blautia_A wexlerae	2	0	0	0	1	3	1	0	0	0	Not complete	Not complete
AM49-8	Bacillota	Mediterraneibacter	Mediterraneibacter faecis	3	0	4	1	1	3	1	0	3	1	Complete	Not complete
AM49-5-r	Bacillota	Faecalibacillus	Faecalibacillus intestinalis	0	0	0	0	0	1	0	2	4	0	Not complete	Complete
AM49-4BH	Bacillota	Butyribacter	Butyribacter sp.	2	0	0	0	0	6	2	0	0	1	Not complete	Not complete
AM49-21	Bacillota	Ruminococcus	Ruminococcus_C sp.	0	0	1	0	0	2	1	0	0	0	Not complete	Not complete
AM49-13BH	Bacillota	Lachnospira	Lachnospira sp.	0	1	1	0	0	1	0	0	0	0	Not complete	Not complete
AM49-10BH	Bacillota	Mediterraneibacter	Mediterraneibacter faecis	3	0	4	1	1	3	1	0	3	0	Complete	Not complete
AM48-8	Bacillota	Lachnospira	Lachnospira eligens_A	0	0	1	0	0	1	0	0	0	0	Not complete	Not complete
AM48-7	Bacillota	Agathobacter	Agathobacter rectalis	0	0	0	0	1	3	2	0	0	0	Not complete	Not complete
AM48-27BH	Bacillota	Lachnospiraceae gen.	Lachnospiraceae gen.	0	0	2	0	0	3	1	0	0	0	Not complete	Not complete
AM48-23BH	Bacillota	Anaerobutyricum	Anaerobutyricum hallii	0	0	0	0	0	2	0	0	0	0	Not complete	Not complete
AM48-1BH-r	Bacillota	Faecalibacillus	Faecalibacillus intestinalis	0	0	0	0	0	1	0	3	5	0	Not complete	Complete
AM48-14BH	Bacillota	Veillonella	Veillonella parvula_A	0	0	0	0	0	0	0	0	0	0	Not complete	Not complete
AM48-13	Bacillota	Clostridium	Clostridium_Q fessum	0	0	0	0	0	0	0	0	0	0	Not complete	Not complete
AM47-9	Bacillota	Longicatena	Longicatena caecimuris	0	0	0	0	2	0	0	0	2	0	Not complete	Not complete
AM47-6BH	Bacillota	Agathobacter	Agathobacter rectalis	0	0	0	0	1	5	2	0	0	0	Not complete	Not complete
AM47-4	Bacillota	Fusicatenibacter	Fusicatenibacter saccharivorans	3	0	0	0	0	7	2	2	1	0	Not complete	Complete
AM47-2BH	Bacillota	Ruminococcus	Ruminococcus_D bicirculans	0	0	1	0	0	6	0	0	0	0	Not complete	Not complete
AM46-8	Bacillota	Lachnospira	Lachnospira sp.	0	0	1	0	0	1	0	0	0	0	Not complete	Not complete
AM46-6-r	Bacillota	Faecalibacillus	Faecalibacillus intestinalis	0	0	0	0	0	1	0	3	6	0	Not complete	Complete
AM46-5	Bacillota	Oliverpabstia	Oliverpabstia intestinalis	1	0	1	3	1	7	4	1	0	0	Complete	Complete
AM46-4BH	Bacillota	Eisenbergiella	Eisenbergiella sp.	2	1	1	1	1	4	0	2	0	0	Complete	Complete
AM46-3MH	Bacillota	Oliverpabstia	Oliverpabstia intestinalis	1	0	1	3	1	7	4	1	0	0	Complete	Complete
AM46-2BH	Bacillota	Ruminococcus	Ruminococcus_E bromii_B	0	0	0	0	0	0	0	0	0	0	Not complete	Not complete
AM46-21	Bacillota	Coprococcus	Coprococcus sp.	0	0	0	0	0	1	0	0	0	0	Not complete	Not complete
AM46-1BH	Bacillota	Copromonas	Copromonas sp.	0	0	0	0	0	0	0	0	0	0	Not complete	Not complete
AM46-18	Bacillota	Blautia	Blautia_A wexlerae	2	0	2	1	3	3	3	2	0	0	Complete	Complete
AM46-16	Bacillota	Dorea	Dorea formicigenerans	0	0	0	0	0	1	0	0	0	0	Not complete	Not complete
AM45-9BH	Bacillota	Blautia	Blautia_A wexlerae	2	0	0	0	1	3	3	0	0	0	Not complete	Not complete
AM45-5	Bacillota	Copromonas	Copromonas sp.	0	0	0	0	0	0	0	0	0	0	Not complete	Not complete
AM45-3BH-r	Bacillota	Faecalibacillus	Faecalibacillus intestinalis	0	0	0	0	0	1	0	3	5	0	Not complete	Complete
AM45-2	Bacillota	Blautia	Blautia_A wexlerae	2	0	1	0	1	3	3	0	0	0	Not complete	Not complete
AM44-9AT	Bacillota	Blautia	Blautia_A wexlerae	1	0	0	0	2	4	3	1	1	0	Not complete	Complete
AM44-6	Bacillota	Mediterraneibacter	Mediterraneibacter faecis	2	0	3	1	1	2	0	0	0	0	Complete	Not complete
AM44-2AT	Bacillota	Agathobacter	Agathobacter rectalis	0	0	0	0	1	2	2	0	0	0	Not complete	Not complete
AM44-1BH	Bacillota	Caecibacter	Caecibacter sp.	0	0	0	0	0	0	0	0	0	0	Not complete	Not complete
AM44-1AT	Bacillota	Agathobacter	Agathobacter rectalis	0	0	0	0	1	2	2	0	0	0	Not complete	Not complete
AM44-11BH	Bacillota	Eubacterium	Eubacterium_G ventriosum	0	0	0	0	0	1	0	0	7	0	Not complete	Not complete
AM44-1	Bacillota	Streptococcus	Streptococcus mutans	0	0	0	0	0	0	0	0	0	0	Not complete	Not complete
AM43-6	Bacillota	Ruminococcus	Ruminococcus_D bicirculans	0	0	1	0	0	4	0	0	0	0	Not complete	Not complete
AM43-5AT	Bacillota	Faecalibacterium	Faecalibacterium prausnitzii_D	0	0	0	0	1	5	0	0	0	0	Not complete	Not complete
AM43-41	Bacillota	Blautia	Blautia_A obeum_B	0	0	1	0	1	2	2	0	0	0	Not complete	Not complete
AM43-40	Bacillota	Lachnospira	Lachnospira eligens_A	0	0	1	0	0	2	0	0	0	0	Not complete	Not complete
AM43-3-r	Bacillota	Faecalibacillus	Faecalibacillus faecis	0	0	0	0	0	1	0	1	3	0	Not complete	Complete
AM43-3BH	Bacillota	Clostridium	Clostridium_Q fessum	0	0	0	0	0	0	0	0	0	0	Not complete	Not complete
AM43-2AT	Bacillota	Streptococcus	Streptococcus koreensis	1	0	1	0	0	0	0	2	1	0	Not complete	Not complete
AM43-2	Bacillota	Eubacterium	Eubacterium_G ventriosum	0	0	0	0	0	0	0	0	6	0	Not complete	Not complete
AM43-11BH	Bacillota	Schaedlerella	Schaedlerella sp.	1	0	1	0	0	7	1	0	1	0	Not complete	Not complete
AM43-11	Bacillota	Roseburia	Roseburia intestinalis	1	0	0	1	1	8	2	1	1	0	Complete	Complete
AM42-8	Bacillota	Dorea	Dorea formicigenerans	0	0	0	0	0	1	0	0	0	0	Not complete	Not complete
AM42-5AC	Bacillota	Agathobaculum	Agathobaculum sp.	0	0	0	0	0	0	0	0	0	0	Not complete	Not complete
AM42-4	Bacillota	Ventrimonas	Ventrimonas sp.	0	0	0	0	0	0	0	0	0	0	Not complete	Not complete
AM42-36	Bacillota	Lachnospiraceae gen.	Lachnospiraceae gen.	0	0	0	0	0	1	0	0	0	0	Not complete	Not complete
AM42-30	Bacillota	Eubacterium	Eubacterium_G ventriosum	0	0	0	0	0	0	0	0	7	0	Not complete	Not complete
AM42-2	Bacillota	Fusicatenibacter	Fusicatenibacter saccharivorans	4	0	0	0	0	9	3	2	1	0	Not complete	Complete
AM42-1AC	Bacillota	Roseburia	Roseburia inulinivorans	1	0	0	0	1	4	1	1	0	0	Not complete	Complete
AM42-17AT	Bacillota	Agathobacter	Agathobacter rectalis	0	0	0	0	0	3	2	0	0	0	Not complete	Not complete
AM42-17	Bacillota	Faecalibacillus	Faecalibacillus sp.	0	0	0	0	0	0	0	0	3	0	Not complete	Not complete
AM42-13AC	Bacillota	Holdemanella	Holdemanella biformis	1	0	0	0	1	1	0	0	2	0	Not complete	Not complete
AM42-12AC	Bacillota	Faecalibacillus	Faecalibacillus faecis	0	0	0	0	0	1	0	0	1	0	Not complete	Not complete
AM42-11AC	Bacillota	Faecalibacterium	Faecalibacterium prausnitzii_C	0	0	0	0	1	8	1	0	1	0	Not complete	Not complete
AM42-11	Bacillota	Blautia	Blautia_A faecis	3	0	2	0	3	6	1	1	0	0	Not complete	Complete
AM42-10AC	Bacillota	Blautia	Blautia_A wexlerae	4	0	2	1	1	4	2	1	1	0	Complete	Complete
AM42-1	Bacillota	Agathobacter	Agathobacter rectalis	0	0	0	0	0	3	2	0	0	0	Not complete	Not complete
AM41-8A	Bacillota	Ligilactobacillus	Ligilactobacillus ruminis	0	0	0	0	0	1	1	0	0	0	Not complete	Not complete
AM41-5BH	Bacillota	Schaedlerella	Schaedlerella sp.	1	1	1	1	1	6	1	0	1	0	Complete	Not complete
AM41-5	Bacillota	Blautia	Blautia_A obeum	1	0	2	0	1	2	2	0	0	0	Not complete	Not complete
AM41-2AC	Bacillota	Mediterraneibacter	Mediterraneibacter faecis	2	0	4	2	1	2	1	0	5	1	Complete	Not complete
AM41-11	Bacillota	Absicoccus	Absicoccus sp.	0	0	0	0	0	1	0	0	0	0	Not complete	Not complete
AM41-10BH	Bacillota	Blautia	Blautia_A sp.	4	0	1	1	2	4	2	1	0	0	Complete	Complete
AM40-7BH	Bacillota	Eubacterium	Eubacterium_G ventriosum	0	0	0	0	0	1	0	0	7	0	Not complete	Not complete
AM40-5BH	Bacillota	Clostridium	Clostridium_A leptum	0	0	3	0	0	3	1	0	0	0	Not complete	Not complete
AM40-2BH	Bacillota	Schaedlerella	Schaedlerella glycyrrhizinilytica_A	2	0	2	0	1	12	1	0	1	0	Not complete	Not complete
AM40-2AC	Bacillota	Enterocloster	Enterocloster aldenensis	0	0	0	0	1	4	0	0	0	0	Not complete	Not complete
AM40-15AC	Bacillota	Dorea	Dorea formicigenerans	0	0	0	0	0	1	0	0	0	0	Not complete	Not complete
AM40-10AC	Bacillota	Blautia	Blautia_A wexlerae	1	0	0	0	1	3	2	0	0	0	Not complete	Not complete
AM39-7BH	Bacillota	Faecalibacterium	Faecalibacterium prausnitzii_C	0	0	0	0	1	8	0	0	1	0	Not complete	Not complete
AM39-5BH	Bacillota	Exiguobacterium	Exiguobacterium sp.	0	0	0	0	0	0	0	0	0	0	Not complete	Not complete
AM39-5AC	Bacillota	Blautia	Blautia_A obeum	1	0	2	0	1	2	2	0	0	0	Not complete	Not complete
AM39-1BH	Bacillota	Clostridium	Clostridium_Q symbiosum	0	0	0	0	1	2	0	0	0	1	Not complete	Not complete
AM39-16AC	Bacillota	Hungatella	Hungatella sp.	1	2	0	1	3	14	2	2	1	0	Complete	Complete
AM38-9BH	Bacillota	Agathobaculum	Agathobaculum sp.	0	0	0	0	0	0	0	0	0	0	Not complete	Not complete
AM38-7BH	Bacillota	Mitsuokella	Mitsuokella multacida	0	0	0	0	0	1	0	0	0	0	Not complete	Not complete
AM38-2BH	Bacillota	Sellimonas	Sellimonas intestinalis	0	0	0	0	1	5	1	1	1	0	Not complete	Complete
AM38-2	Bacillota	Streptococcus	Streptococcus lutetiensis	0	0	0	0	0	0	0	0	0	0	Not complete	Not complete
AM38-16	Bacillota	Streptococcus	Streptococcus lutetiensis	0	0	0	0	0	0	0	0	0	0	Not complete	Not complete
AM38-13BH-r	Bacillota	Veillonella	Veillonella sp.	0	0	0	0	0	0	0	0	0	0	Not complete	Not complete
AM38-12	Bacillota	Ruminococcus	Ruminococcus_B gnavus	4	0	1	0	1	8	1	0	1	0	Not complete	Not complete
AM38-11BH	Bacillota	Mediterraneibacter	Mediterraneibacter torques	2	2	2	1	1	2	1	4	12	0	Complete	Complete
AM38-1	Bacillota	Erysipelatoclostridium	Erysipelatoclostridium ramosum	0	0	0	0	1	3	0	2	7	0	Not complete	Complete
AM37-9BH	Bacillota	Faecalibacillus	Faecalibacillus intestinalis	0	0	0	0	0	1	0	3	4	0	Not complete	Complete
AM37-5	Bacillota	Dorea	Dorea formicigenerans	0	0	0	0	0	1	0	0	0	0	Not complete	Not complete
AM37-4AC	Bacillota	Blautia	Blautia_A obeum	1	0	1	0	1	3	2	0	0	0	Not complete	Not complete
AM37-3BH	Bacillota	Lachnospira	Lachnospira eligens_A	0	0	1	0	0	1	0	0	0	0	Not complete	Not complete
AM37-1AC	Bacillota	Roseburia	Roseburia intestinalis	1	0	0	1	1	10	2	1	1	0	Complete	Complete
AM37-13AC	Bacillota	Faecalibacterium	Faecalibacterium prausnitzii	0	0	0	0	1	7	0	0	1	0	Not complete	Not complete
AM37-11	Bacillota	Dorea	Dorea formicigenerans	0	0	0	0	0	1	0	0	0	0	Not complete	Not complete
AM36-5	Bacillota	Blautia	Blautia_A sp.	3	0	0	0	1	2	1	1	0	0	Not complete	Complete
AM36-3AA	Bacillota	Agathobacter	Agathobacter rectalis	0	0	0	0	1	2	2	0	0	0	Not complete	Not complete
AM36-2AA	Bacillota	Blautia	Blautia_A sp.	3	0	0	0	1	2	1	1	0	0	Not complete	Complete
AM36-22BH	Bacillota	Faecalibacterium	Faecalibacterium prausnitzii_D	0	0	0	0	1	3	0	0	0	0	Not complete	Not complete
AM36-18BH	Bacillota	Faecalibacterium	Faecalibacterium prausnitzii	0	1	0	0	1	8	0	0	1	0	Not complete	Not complete
AM36-18	Bacillota	Ruminococcus	Ruminococcus_E bromii_B	0	0	0	0	0	0	0	0	0	0	Not complete	Not complete
AM36-17	Bacillota	Blautia	Blautia_A wexlerae	1	0	0	0	1	4	2	1	1	0	Not complete	Complete
AM35-8	Bacillota	Hungatella	Hungatella effluvii	3	1	0	3	3	20	2	3	0	0	Complete	Complete
AM35-6AC	Bacillota	Longicatena	Longicatena caecimuris	0	0	0	0	2	0	0	0	2	0	Not complete	Not complete
AM35-2AC	Bacillota	Longibaculum	Longibaculum muris	0	0	0	0	1	1	0	0	3	0	Not complete	Not complete
AM35-14	Bacillota	Enterocloster	Enterocloster bolteae	0	0	0	0	1	2	0	0	0	0	Not complete	Not complete
AM35-12	Bacillota	Dorea	Dorea formicigenerans	0	0	0	0	0	2	0	0	0	0	Not complete	Not complete
AM34-9LB	Bacillota	Blautia	Blautia_A wexlerae	1	0	0	0	1	4	3	0	1	0	Not complete	Not complete
AM34-9AC	Bacillota	Acetatifactor	Acetatifactor sp.	0	1	2	1	2	6	0	0	0	0	Complete	Not complete
AM34-3LB	Bacillota	Anaerobutyricum	Anaerobutyricum hallii	0	0	0	0	0	1	0	0	0	0	Not complete	Not complete
AM34-12	Bacillota	Blautia	Blautia_A obeum	1	0	1	0	1	2	2	0	0	0	Not complete	Not complete
AM34-11AC	Bacillota	Copromonas	Copromonas sp.	0	0	0	0	0	1	0	0	0	0	Not complete	Not complete
AM34-10LB	Bacillota	Ruminococcus	Ruminococcus_E bromii_B	0	0	0	0	0	0	0	0	0	0	Not complete	Not complete
AM33-7BH	Bacillota	Lacticaseibacillus	Lacticaseibacillus paracasei	3	0	0	1	0	0	0	1	1	0	Not complete	Not complete
AM33-3BH	Bacillota	Streptococcus	Streptococcus parasanguinis_E	2	0	0	0	0	0	0	2	1	0	Not complete	Not complete
AM33-3	Bacillota	Ventrimonas	Ventrimonas sp.	0	1	0	0	0	0	0	0	0	0	Not complete	Not complete
AM33-2AC	Bacillota	Lacticaseibacillus	Lacticaseibacillus paracasei	3	0	0	1	0	0	0	1	1	0	Not complete	Not complete
AM33-14BH	Bacillota	Acidaminococcus	Acidaminococcus intestini	0	0	0	0	0	0	0	0	0	0	Not complete	Not complete
AM33-14AC	Bacillota	Faecalibacterium	Faecalibacterium prausnitzii_C	0	0	0	0	1	6	1	0	0	0	Not complete	Not complete
AM33-14	Bacillota	Mediterraneibacter	Mediterraneibacter faecis	2	0	3	2	1	1	1	0	3	1	Complete	Not complete
AM32-8LB	Bacillota	Roseburia	Roseburia inulinivorans	0	0	0	0	1	7	1	0	0	0	Not complete	Not complete
AM32-6	Bacillota	Ruminococcus	Ruminococcus_B gnavus	3	1	4	0	1	9	2	0	0	0	Not complete	Not complete
AM32-5	Bacillota	Mitsuokella	Mitsuokella multacida	0	0	0	0	0	1	1	0	0	0	Not complete	Not complete
AM32-2AC	Bacillota	Lachnospira	Lachnospira eligens_A	0	0	1	0	0	2	0	0	0	0	Not complete	Not complete
AM32-23AC	Bacillota	Eubacterium	Eubacterium_G ventriosum	0	0	0	0	0	0	0	0	6	0	Not complete	Not complete
AM32-2	Bacillota	Enterocloster	Enterocloster sp.	0	0	0	0	0	2	0	0	0	0	Not complete	Not complete
AM32-19	Bacillota	Agathobaculum	Agathobaculum butyriciproducens	0	0	0	0	0	0	0	0	0	0	Not complete	Not complete
AM32-17LB	Bacillota	Blautia	Blautia_A wexlerae	2	0	1	0	1	3	2	0	0	0	Not complete	Not complete
AM32-13AC	Bacillota	Ruminococcus	Ruminococcus_E bromii_B	0	0	0	0	0	0	0	0	0	0	Not complete	Not complete
AM32-13	Bacillota	Clostridium	Clostridium butyricum	0	0	1	0	1	2	2	0	1	0	Not complete	Not complete
AM32-11LB	Bacillota	Faecalibacillus	Faecalibacillus intestinalis	0	0	0	0	0	1	0	2	4	0	Not complete	Complete
AM32-10AC	Bacillota	Blautia	Blautia_A obeum_B	0	1	0	0	1	2	2	0	0	0	Not complete	Not complete
AM31-7AC	Bacillota	Agathobacter	Agathobacter rectalis	0	0	0	0	1	4	2	0	0	0	Not complete	Not complete
AM31-32	Bacillota	Ruminococcus	Ruminococcus_E bromii_B	0	0	0	0	0	0	0	0	0	0	Not complete	Not complete
AM31-17	Bacillota	Bacillus	Bacillus_A paranthracis	0	0	0	0	1	0	0	0	0	1	Not complete	Not complete
AM31-15AC	Bacillota	Ruminococcus	Ruminococcus_D bicirculans	0	0	1	0	0	5	0	0	0	0	Not complete	Not complete
AM31-12AC	Bacillota	Schaedlerella	Schaedlerella sp.	0	0	0	1	2	8	1	0	1	0	Complete	Not complete
AM30-24	Bacillota	Copromonas	Copromonas sp.	0	0	0	0	0	0	0	0	0	0	Not complete	Not complete
AM30-16AC-r	Bacillota	Faecalibacillus	Faecalibacillus intestinalis	0	0	0	0	0	2	0	3	5	0	Not complete	Complete
AM30-15AC	Bacillota	Blautia	Blautia_A sp.	2	0	1	0	1	2	3	1	0	0	Not complete	Complete
AM30-13AC	Bacillota	Agathobacter	Agathobacter rectalis	0	0	0	0	1	3	2	0	0	0	Not complete	Not complete
AM29-6AC	Bacillota	Anaerotignum	Anaerotignum faecicola	0	0	0	0	0	0	0	0	0	0	Not complete	Not complete
AM29-5AC	Bacillota	Mediterraneibacter	Mediterraneibacter faecis	2	0	4	2	1	4	1	0	3	1	Complete	Not complete
AM29-29	Bacillota	Fusicatenibacter	Fusicatenibacter saccharivorans	3	0	0	0	0	8	3	2	1	0	Not complete	Complete
AM29-26	Bacillota	Blautia	Blautia_A sp.	3	0	1	0	1	2	3	1	0	0	Not complete	Complete
AM29-25AC	Bacillota	Blautia	Blautia_A obeum	1	0	2	0	1	2	2	0	0	0	Not complete	Not complete
AM29-23AC	Bacillota	Agathobaculum	Agathobaculum sp.	0	0	0	0	0	0	0	0	0	0	Not complete	Not complete
AM29-1LB	Bacillota	Mediterraneibacter	Mediterraneibacter faecis	2	0	4	2	1	4	1	0	3	1	Complete	Not complete
AM29-19LB	Bacillota	Mediterraneibacter	Mediterraneibacter faecis	2	0	4	2	1	4	1	0	3	1	Complete	Not complete
AM29-17AC	Bacillota	Mitsuokella	Mitsuokella multacida	0	0	0	0	0	1	0	0	0	0	Not complete	Not complete
AM29-15	Bacillota	Erysipelotrichaceae gen.	Erysipelotrichaceae gen.	0	0	1	0	2	0	0	0	5	0	Not complete	Not complete
AM29-13	Bacillota	Faecalibacillus	Faecalibacillus intestinalis	0	0	0	0	0	2	0	3	5	0	Not complete	Complete
AM29-12LB	Bacillota	Blautia	Blautia_A wexlerae	1	0	0	0	1	3	3	0	0	0	Not complete	Not complete
AM29-11AC	Bacillota	Clostridium	Clostridium_Q saccharolyticum_A	0	1	0	0	0	1	0	0	0	0	Not complete	Not complete
AM29-11	Bacillota	Dorea	Dorea formicigenerans	0	0	0	0	0	2	0	0	0	0	Not complete	Not complete
AM29-10LB	Bacillota	Mediterraneibacter	Mediterraneibacter faecis	2	0	4	2	1	4	1	0	3	1	Complete	Not complete
AM29-10	Bacillota	Agathobacter	Agathobacter rectalis	0	0	0	0	1	1	2	0	0	0	Not complete	Not complete
AM29-1	Bacillota	Mediterraneibacter	Mediterraneibacter faecis	2	0	4	2	1	4	1	0	3	1	Complete	Not complete
AM28-8LB	Bacillota	Longicatena	Longicatena caecimuris	0	0	0	0	2	0	0	0	2	0	Not complete	Not complete
AM28-7	Bacillota	Mediterraneibacter	Mediterraneibacter torques	2	2	2	1	1	2	1	4	12	0	Complete	Complete
AM28-50	Bacillota	Enterococcus	Enterococcus_B lactis	0	0	0	0	0	1	0	0	0	0	Not complete	Not complete
AM28-41	Bacillota	Blautia	Blautia_A sp.	2	0	1	0	1	2	3	1	0	0	Not complete	Complete
AM28-39	Bacillota	Coprococcus	Coprococcus_A catus	0	1	0	0	0	1	0	0	0	0	Not complete	Not complete
AM28-36	Bacillota	Fusicatenibacter	Fusicatenibacter saccharivorans	3	0	0	0	0	7	3	2	1	0	Not complete	Complete
AM28-29LB	Bacillota	Ruminococcus	Ruminococcus_E bromii_B	0	0	0	0	0	0	0	0	0	0	Not complete	Not complete
AM28-29	Bacillota	Holdemanella	Holdemanella porci	1	0	0	0	1	2	0	0	0	0	Not complete	Not complete
AM28-28LB	Bacillota	Ruminococcus	Ruminococcus_E bromii_B	0	0	0	0	0	0	0	0	0	0	Not complete	Not complete
AM28-27	Bacillota	Fusicatenibacter	Fusicatenibacter saccharivorans	3	0	0	0	0	7	3	2	1	0	Not complete	Complete
AM28-25	Bacillota	Agathobaculum	Agathobaculum butyriciproducens	0	0	0	0	0	0	0	0	0	0	Not complete	Not complete
AM28-23LB	Bacillota	Pseudobutyricicoccus	Pseudobutyricicoccus sp.	0	0	0	0	0	0	0	0	0	0	Not complete	Not complete
AM28-23	Bacillota	Blautia	Blautia_A obeum_B	0	0	1	0	1	2	2	0	0	0	Not complete	Not complete
AM28-20LB	Bacillota	Clostridium	Clostridium_Q fessum	0	0	0	0	0	0	0	0	0	0	Not complete	Not complete
AM28-20	Bacillota	Streptococcus	Streptococcus koreensis	1	0	1	0	0	0	0	2	1	0	Not complete	Not complete
AM28-1LB	Bacillota	Longicatena	Longicatena caecimuris	0	0	0	0	2	0	0	0	2	0	Not complete	Not complete
AM28-1AC	Bacillota	Enterococcus	Enterococcus_B lactis	0	0	0	0	0	1	0	0	0	0	Not complete	Not complete
AM28-15LB	Bacillota	Faecalibacillus	Faecalibacillus intestinalis	0	0	0	0	0	1	0	2	4	0	Not complete	Complete
AM28-13	Bacillota	Ruminococcus	Ruminococcus_D bicirculans	0	0	1	0	0	5	0	0	0	0	Not complete	Not complete
AM28-10	Bacillota	Fusicatenibacter	Fusicatenibacter saccharivorans	3	0	0	0	0	7	3	2	1	0	Not complete	Complete
AM27-9LB	Bacillota	Mediterraneibacter	Mediterraneibacter faecis	1	0	2	0	0	1	0	0	0	0	Not complete	Not complete
AM27-6AC	Bacillota	Erysipelotrichaceae gen.	Erysipelotrichaceae gen.	0	0	1	0	2	0	0	0	5	0	Not complete	Not complete
AM27-45	Bacillota	Streptococcus	Streptococcus parasanguinis_C	2	0	0	0	0	0	0	2	1	0	Not complete	Not complete
AM27-4	Bacillota	Streptococcus	Streptococcus gordonii	2	0	0	0	0	0	0	2	1	0	Not complete	Not complete
AM27-36LB	Bacillota	Choladocola	Choladocola sp.	0	0	0	0	0	0	0	0	0	0	Not complete	Not complete
AM27-36	Bacillota	Agathobaculum	Agathobaculum butyriciproducens	0	0	0	0	0	0	0	0	0	0	Not complete	Not complete
AM27-34	Bacillota	Blautia	Blautia_A obeum	1	0	2	0	1	3	2	0	0	0	Not complete	Not complete
AM27-32LB	Bacillota	Blautia	Blautia_A obeum	1	0	2	0	1	3	3	0	0	0	Not complete	Not complete
AM27-32	Bacillota	Ruminococcus	Ruminococcus_B gnavus	2	0	3	0	1	6	1	0	0	1	Not complete	Not complete
AM27-31LB	Bacillota	Butyribacter	Butyribacter intestini	1	0	0	0	0	4	2	0	0	0	Not complete	Not complete
AM27-29LB	Bacillota	Erysipelotrichaceae gen.	Erysipelotrichaceae gen.	0	0	1	0	2	0	0	0	5	0	Not complete	Not complete
AM27-28LB	Bacillota	Enterocloster	Enterocloster bolteae	0	0	0	0	1	2	0	0	0	0	Not complete	Not complete
AM27-28	Bacillota	Clostridium	Clostridium_Q fessum	0	0	0	0	0	0	0	0	0	0	Not complete	Not complete
AM27-27	Bacillota	Mediterraneibacter	Mediterraneibacter faecis	1	0	2	0	0	1	0	0	0	0	Not complete	Not complete
AM27-24LB	Bacillota	Blautia	Blautia hansenii	2	1	1	0	1	4	1	1	3	0	Not complete	Complete
AM27-24	Bacillota	Weissella	Weissella cibaria	0	0	0	0	0	1	0	0	0	0	Not complete	Not complete
AM27-23	Bacillota	Streptococcus	Streptococcus gordonii	2	0	0	0	0	0	0	2	1	0	Not complete	Not complete
AM27-22LB	Bacillota	Weissella	Weissella cibaria	0	0	0	0	0	1	0	0	0	0	Not complete	Not complete
AM27-20	Bacillota	Erysipelotrichaceae gen.	Erysipelotrichaceae gen.	0	0	1	0	2	0	0	0	5	0	Not complete	Not complete
AM27-1LB	Bacillota	Streptococcus	Streptococcus anginosus_C	0	0	0	0	0	0	0	0	0	0	Not complete	Not complete
AM27-16	Bacillota	Blautia	Blautia_A wexlerae	2	0	2	0	1	4	2	0	0	0	Not complete	Not complete
AM27-12LB	Bacillota	Faecalimonas	Faecalimonas umbilicata	2	0	0	1	1	7	1	0	1	0	Complete	Not complete
AM27-11LB	Bacillota	Mediterraneibacter	Mediterraneibacter faecis	1	0	2	0	0	1	0	0	0	0	Not complete	Not complete
AM27-11	Bacillota	Roseburia	Roseburia inulinivorans	0	0	0	0	1	7	1	0	1	0	Not complete	Not complete
AM27-10LB-r	Bacillota	Faecalibacillus	Faecalibacillus intestinalis	0	0	0	0	0	1	0	3	5	0	Not complete	Complete
AM26-5AC	Bacillota	Faecalibacillus	Faecalibacillus intestinalis	0	0	0	0	0	2	0	3	5	0	Not complete	Complete
AM26-2LB	Bacillota	Agathobacter	Agathobacter rectalis	0	0	0	0	1	4	2	0	0	0	Not complete	Not complete
AM26-1LB	Bacillota	Anaerostipes	Anaerostipes hadrus	0	0	0	0	0	1	0	0	1	0	Not complete	Not complete
AM26-12LB	Bacillota	Blautia	Blautia_A massiliensis	4	0	0	0	1	3	1	1	0	0	Not complete	Complete
AM25-9	Bacillota	Enterocloster	Enterocloster aldenensis	0	0	0	0	1	3	0	0	0	0	Not complete	Not complete
AM25-8	Bacillota	Ligilactobacillus	Ligilactobacillus salivarius	0	0	0	0	0	1	0	0	0	0	Not complete	Not complete
AM25-7	Bacillota	Streptococcus	Streptococcus lutetiensis	0	0	0	0	0	0	0	0	0	0	Not complete	Not complete
AM25-6	Bacillota	Anaerofustis	Anaerofustis stercorihominis	0	0	0	0	0	0	0	0	0	0	Not complete	Not complete
AM25-4LB	Bacillota	Faecalimonas	Faecalimonas umbilicata	2	0	0	1	1	7	0	1	1	0	Complete	Complete
AM25-40	Bacillota	Blautia	Blautia hansenii	1	0	3	0	1	3	0	1	3	0	Not complete	Complete
AM25-39	Bacillota	Blautia	Blautia hansenii	1	0	3	0	1	3	0	1	3	0	Not complete	Complete
AM25-30	Bacillota	Erysipelatoclostridium	Erysipelatoclostridium ramosum	0	0	0	0	1	3	0	5	11	0	Not complete	Complete
AM25-29	Bacillota	Lactiplantibacillus	Lactiplantibacillus plantarum	0	0	0	0	0	1	1	1	1	0	Not complete	Complete
AM25-27	Bacillota	Anaerostipes	Anaerostipes hadrus	0	0	0	0	0	1	0	0	0	0	Not complete	Not complete
AM25-25	Bacillota	Lactiplantibacillus	Lactiplantibacillus plantarum	0	0	0	0	0	1	1	1	1	0	Not complete	Complete
AM25-24	Bacillota	Mediterraneibacter	Mediterraneibacter lactaris	1	0	2	1	1	2	1	1	9	1	Complete	Complete
AM25-23AC	Bacillota	Copromonas	Copromonas sp.	0	0	0	0	0	0	0	0	0	0	Not complete	Not complete
AM25-22	Bacillota	Blautia	Blautia hansenii	1	0	3	0	1	3	0	1	3	0	Not complete	Complete
AM25-21AC	Bacillota	Mitsuokella	Mitsuokella multacida	0	0	0	0	0	1	0	0	0	0	Not complete	Not complete
AM25-21	Bacillota	Ruminococcus	Ruminococcus_B gnavus	4	0	2	0	1	6	2	1	0	0	Not complete	Complete
AM25-20AC	Bacillota	Lactiplantibacillus	Lactiplantibacillus plantarum	0	0	0	0	0	1	1	0	1	0	Not complete	Not complete
AM25-2	Bacillota	Mitsuokella	Mitsuokella multacida	0	0	0	0	0	1	0	0	0	0	Not complete	Not complete
AM25-1LB	Bacillota	Mediterraneibacter	Mediterraneibacter lactaris	1	0	2	1	1	2	1	1	9	1	Complete	Complete
AM25-19	Bacillota	Ruminococcus	Ruminococcus_B gnavus	4	0	2	0	1	6	2	1	0	0	Not complete	Complete
AM25-17	Bacillota	Faecalimonas	Faecalimonas umbilicata	2	1	0	1	1	6	1	1	1	0	Complete	Complete
AM25-15LB	Bacillota	Faecalimonas	Faecalimonas umbilicata	2	0	0	1	1	7	0	1	1	0	Complete	Complete
AM25-15	Bacillota	Streptococcus	Streptococcus sp.	2	0	0	0	0	0	0	2	1	0	Not complete	Not complete
AM25-13AC	Bacillota	Mediterraneibacter	Mediterraneibacter lactaris	1	0	2	1	1	2	1	1	9	1	Complete	Complete
AM25-11LB	Bacillota	Blautia	Blautia hansenii	1	0	2	0	1	3	0	1	3	0	Not complete	Complete
AM24-4	Bacillota	Streptococcus	Streptococcus pasteurianus	1	1	0	0	0	1	0	0	1	0	Not complete	Not complete
AM23-9LB	Bacillota	Faecalibacillus	Faecalibacillus intestinalis	0	0	0	0	0	1	0	2	5	0	Not complete	Complete
AM23-8	Bacillota	Fusicatenibacter	Fusicatenibacter saccharivorans	3	0	0	0	0	9	2	2	1	0	Not complete	Complete
AM23-7LB	Bacillota	Anaerostipes	Anaerostipes hadrus	0	0	0	0	0	1	0	0	0	0	Not complete	Not complete
AM23-7AC	Bacillota	Dorea	Dorea formicigenerans	0	0	0	0	0	1	0	0	0	0	Not complete	Not complete
AM23-4	Bacillota	Blautia	Blautia_A massiliensis	4	0	0	0	1	4	1	1	0	0	Not complete	Complete
AM23-3	Bacillota	Bariatricus	Bariatricus comes	0	0	0	0	0	4	2	0	0	0	Not complete	Not complete
AM23-2LB	Bacillota	Schaedlerella	Schaedlerella glycyrrhizinilytica_A	2	0	2	0	1	12	1	0	1	0	Not complete	Not complete
AM23-23AC	Bacillota	Roseburia	Roseburia inulinivorans	1	0	0	0	1	5	1	1	0	1	Not complete	Complete
AM23-22	Bacillota	Eubacterium	Eubacterium_G ventriosum	0	0	0	0	0	0	0	0	6	0	Not complete	Not complete
AM23-21AC	Bacillota	Ruthenibacterium	Ruthenibacterium lactatiformans	1	2	0	0	1	6	1	4	1	0	Not complete	Complete
AM23-20	Bacillota	Roseburia	Roseburia sp.	1	0	0	1	1	8	2	1	1	0	Complete	Complete
AM23-2	Bacillota	Faecalibacillus	Faecalibacillus intestinalis	0	0	0	0	0	1	0	3	5	0	Not complete	Complete
AM23-1LB	Bacillota	Blautia	Blautia_A wexlerae	1	0	0	0	1	3	1	1	0	0	Not complete	Complete
AM23-1AC	Bacillota	Blautia	Blautia_A massiliensis	4	0	0	0	1	4	1	1	0	0	Not complete	Complete
AM23-16LB	Bacillota	Choladocola	Choladocola sp.	0	0	0	0	0	0	0	0	0	0	Not complete	Not complete
AM23-13AC	Bacillota	Fusicatenibacter	Fusicatenibacter saccharivorans	4	0	0	0	0	8	3	2	1	0	Not complete	Complete
AM23-13	Bacillota	Dorea	Dorea_A longicatena_B	0	0	0	0	0	3	0	0	0	0	Not complete	Not complete
AM23-11	Bacillota	Megamonas	Megamonas funiformis	0	0	0	0	0	2	0	0	0	0	Not complete	Not complete
AM23-10LB	Bacillota	Faecalimonas	Faecalimonas phoceensis	2	0	3	3	1	6	0	3	17	2	Complete	Complete
AM23-1	Bacillota	Blautia	Blautia_A massiliensis	4	0	0	0	1	4	1	1	0	0	Not complete	Complete
AM22-9LB	Bacillota	Blautia	Blautia_A obeum	1	0	2	0	1	2	2	0	0	0	Not complete	Not complete
AM22-9	Bacillota	Erysipelotrichaceae gen.	Erysipelotrichaceae gen.	0	0	1	0	2	0	0	0	5	0	Not complete	Not complete
AM22-7AC	Bacillota	Ruminococcus	Ruminococcus_B gnavus	3	1	6	0	1	7	3	0	0	1	Not complete	Not complete
AM22-6LB	Bacillota	Catenibacterium	Catenibacterium sp.	0	0	0	0	0	1	0	3	3	0	Not complete	Complete
AM22-4	Bacillota	Agathobacter	Agathobacter rectalis	0	0	0	0	1	1	2	0	0	0	Not complete	Not complete
AM22-22LB	Bacillota	Oliverpabstia	Oliverpabstia intestinalis	1	0	1	3	1	7	4	1	0	0	Complete	Complete
AM22-22	Bacillota	Dorea	Dorea_A longicatena_B	0	0	0	0	0	3	0	0	0	0	Not complete	Not complete
AM22-21LB	Bacillota	Roseburia	Roseburia intestinalis	1	0	0	1	1	11	3	1	2	0	Complete	Complete
AM22-16AC	Bacillota	Copromonas	Copromonas sp.	0	0	0	0	0	0	0	0	0	0	Not complete	Not complete
AM22-16	Bacillota	Mediterraneibacter	Mediterraneibacter torques	2	1	2	1	1	2	1	4	12	0	Complete	Complete
AM22-15LB	Bacillota	Dorea	Dorea_A longicatena	0	1	0	0	0	3	2	0	0	0	Not complete	Not complete
AM22-15	Bacillota	Catenibacterium	Catenibacterium sp.	0	0	0	0	0	1	0	3	3	0	Not complete	Complete
AM22-14LB	Bacillota	Mediterraneibacter	Mediterraneibacter faecis	2	0	3	2	1	2	1	0	3	1	Complete	Not complete
AM22-13AC	Bacillota	Dorea	Dorea_A longicatena	0	1	0	0	0	3	2	0	0	0	Not complete	Not complete
AM22-13	Bacillota	Blautia	Blautia_A sp.	2	0	1	0	1	2	3	1	0	0	Not complete	Complete
AM22-12LB	Bacillota	Bariatricus	Bariatricus comes	0	0	0	0	0	3	1	0	0	0	Not complete	Not complete
AM22-11AC	Bacillota	Enterocloster	Enterocloster sp.	0	0	0	0	0	2	0	0	0	0	Not complete	Not complete
AM21-41	Bacillota	Ruminococcus	Ruminococcus_B gnavus	2	0	3	0	1	10	2	0	1	1	Not complete	Not complete
AM21-3LB	Bacillota	Clostridium	Clostridium butyricum	0	0	1	0	1	3	2	0	1	0	Not complete	Not complete
AM21-21	Bacillota	Anaerostipes	Anaerostipes hadrus	0	0	0	0	0	1	0	0	1	0	Not complete	Not complete
AM21-19	Bacillota	Streptococcus	Streptococcus pasteurianus	1	0	0	1	0	2	0	0	1	0	Not complete	Not complete
AM21-18	Bacillota	Ruminococcus	Ruminococcus_B gnavus	2	0	3	0	1	10	2	0	1	1	Not complete	Not complete
AM21-17	Bacillota	Erysipelatoclostridium	Erysipelatoclostridium ramosum	0	0	0	0	1	3	0	5	10	0	Not complete	Complete
AM21-16	Bacillota	Anaerostipes	Anaerostipes sp.	0	0	0	0	0	0	0	0	0	0	Not complete	Not complete
AM21-15LB	Bacillota	Sellimonas	Sellimonas intestinalis	0	0	0	0	1	6	1	1	1	0	Not complete	Complete
AM21-13LB	Bacillota	Hungatella	Hungatella sp.	2	2	0	1	3	15	2	2	1	0	Complete	Complete
AM18-7	Bacillota	Amedibacterium	Amedibacterium intestinale	0	0	0	0	2	0	0	0	3	0	Not complete	Not complete
AM18-55-r	Bacillota	Clostridium	Clostridium_Q fessum	0	0	0	0	0	0	0	0	0	0	Not complete	Not complete
AM18-55	Bacillota	Clostridium	Clostridium_Q fessum	0	0	0	0	0	0	0	0	0	0	Not complete	Not complete
AM18-4LB-d2	Bacillota	Faecalibacillus	Faecalibacillus faecis	0	0	0	0	0	1	0	0	2	0	Not complete	Not complete
AM18-44	Bacillota	Blautia	Blautia_A wexlerae	1	0	0	0	1	3	3	0	0	0	Not complete	Not complete
AM18-41	Bacillota	Amedibacterium	Amedibacterium intestinale	0	0	0	0	2	0	0	0	3	0	Not complete	Not complete
AM18-3AC	Bacillota	Lachnoclostridium	Lachnoclostridium_B sp.	0	0	0	0	0	2	0	0	0	0	Not complete	Not complete
AM18-35	Bacillota	Agathobaculum	Agathobaculum butyriciproducens	0	0	0	0	0	0	0	0	0	0	Not complete	Not complete
AM18-2AC	Bacillota	Blautia	Blautia_A obeum	1	0	1	0	1	2	2	0	0	0	Not complete	Not complete
AM18-26	Bacillota	Amedibacterium	Amedibacterium intestinale	0	0	0	0	2	0	0	0	3	0	Not complete	Not complete
AM18-15AC	Bacillota	Staphylococcus	Staphylococcus epidermidis	0	0	0	0	0	0	0	0	0	0	Not complete	Not complete
AM18-15	Bacillota	Blautia	Blautia_A wexlerae	1	0	0	0	1	3	3	0	0	0	Not complete	Not complete
AM18-13	Bacillota	Lactobacillus	Lactobacillus acidophilus	0	0	0	0	0	1	2	0	0	0	Not complete	Not complete
AM18-10LB-B	Bacillota	Amedibacterium	Amedibacterium intestinale	0	0	0	0	2	0	0	0	3	0	Not complete	Not complete
AM17-60	Bacillota	Amedibacterium	Amedibacterium intestinale	0	0	0	0	2	0	0	0	3	0	Not complete	Not complete
AM17-51	Bacillota	Ruminococcus	Ruminococcus_B gnavus	2	0	3	0	1	8	1	0	1	1	Not complete	Not complete
AM17-43	Bacillota	Lactococcus	Lactococcus garvieae	0	0	0	0	0	0	0	1	0	0	Not complete	Not complete
AM17-40	Bacillota	Staphylococcus	Staphylococcus warneri	0	0	0	0	0	0	0	0	0	0	Not complete	Not complete
AM17-34	Bacillota	Faecalibacillus	Faecalibacillus intestinalis	0	0	0	0	0	1	0	3	5	0	Not complete	Complete
AM17-31	Bacillota	Enterococcus	Enterococcus_D casseliflavus	3	0	0	0	0	0	4	2	1	0	Not complete	Complete
AM17-25A	Bacillota	Enterococcus	Enterococcus_B faecium	0	0	0	0	0	1	0	0	0	0	Not complete	Not complete
AM17-17	Bacillota	Vagococcus	Vagococcus teuberi	0	0	0	0	0	0	0	0	0	0	Not complete	Not complete
AM16-9	Bacillota	Ruthenibacterium	Ruthenibacterium lactatiformans	0	4	0	0	1	7	0	4	0	0	Not complete	Complete
AM16-34	Bacillota	Mediterraneibacter	Mediterraneibacter faecis	1	0	1	0	0	4	0	0	0	0	Not complete	Not complete
AM16-25	Bacillota	Lachnospiraceae gen.	Lachnospiraceae gen.	0	0	0	0	0	12	1	0	3	0	Not complete	Not complete
AM16-23	Bacillota	Copromonas	Copromonas sp.	0	0	0	0	0	0	0	0	0	0	Not complete	Not complete
AM16-16B	Bacillota	Oliverpabstia	Oliverpabstia intestinalis	1	0	1	3	1	7	4	1	0	0	Complete	Complete
AM16-11	Bacillota	Agathobacter	Agathobacter rectalis	0	0	0	0	1	1	2	0	0	0	Not complete	Not complete
AM14-42	Bacillota	Sellimonas	Sellimonas intestinalis	0	0	0	0	1	6	1	1	1	0	Not complete	Complete
AM14-19	Bacillota	Lachnospira	Lachnospira eligens_A	0	0	1	0	0	3	0	0	0	0	Not complete	Not complete
AM14-16	Bacillota	Coprococcus	Coprococcus eutactus_A	0	0	0	0	0	1	1	0	0	0	Not complete	Not complete
AM13-9	Bacillota	Lactococcus	Lactococcus petauri	0	0	0	0	0	0	0	1	0	0	Not complete	Not complete
AM13-39	Bacillota	Ruminococcus	Ruminococcus_B gnavus	2	0	3	0	1	6	1	0	0	0	Not complete	Not complete
AM13-35	Bacillota	Lachnospiraceae gen.	Lachnospiraceae gen.	0	0	0	0	1	0	1	0	0	0	Not complete	Not complete
AM13-1	Bacillota	Lactobacillus	Lactobacillus acidophilus	0	0	0	0	0	1	2	0	0	0	Not complete	Not complete
AM12-58A	Bacillota	Ligilactobacillus	Ligilactobacillus ruminis	0	0	0	0	0	1	1	0	0	0	Not complete	Not complete
AM12-57B	Bacillota	Bacillus	Bacillus sonorensis	0	0	0	0	0	0	3	0	0	0	Not complete	Not complete
AM12-54	Bacillota	Ruminococcus	Ruminococcus_B gnavus	2	0	3	0	1	6	1	0	0	0	Not complete	Not complete
AM12-48	Bacillota	Blautia	Blautia_A wexlerae	1	0	0	0	1	3	1	0	0	0	Not complete	Not complete
AM11-49	Bacillota	Lactococcus	Lactococcus lactis	0	0	0	0	0	1	0	1	1	0	Not complete	Complete
AM113-97	Bacillota	Enterococcus	Enterococcus_B lactis	0	0	0	0	0	1	0	0	0	0	Not complete	Not complete
AM113-93	Bacillota	Streptococcus	Streptococcus anginosus	0	0	0	0	0	0	0	0	0	0	Not complete	Not complete
AM113-92	Bacillota	Streptococcus	Streptococcus anginosus	0	0	0	0	0	0	0	0	0	0	Not complete	Not complete
AM113-91	Bacillota	Lactococcus	Lactococcus formosensis	0	0	0	0	0	0	0	1	0	0	Not complete	Not complete
AM113-89	Bacillota	Weissella	Weissella cibaria	0	0	0	0	0	1	0	0	0	0	Not complete	Not complete
AM113-88	Bacillota	Weissella	Weissella cibaria	0	0	0	0	0	1	0	0	0	0	Not complete	Not complete
AM113-85	Bacillota	Enterococcus	Enterococcus_D casseliflavus	1	0	1	0	0	5	5	1	1	0	Not complete	Complete
AM113-83	Bacillota	Lactococcus	Lactococcus petauri	0	0	0	0	0	0	0	1	0	0	Not complete	Not complete
AM113-80	Bacillota	Lactococcus	Lactococcus lactis	0	0	0	0	0	1	0	1	1	0	Not complete	Complete
AM113-78	Bacillota	Enterococcus	Enterococcus faecalis	0	0	0	1	0	1	0	1	1	0	Not complete	Complete
AM113-77	Bacillota	Lactococcus	Lactococcus lactis	0	0	0	0	0	1	0	1	1	0	Not complete	Complete
AM113-76	Bacillota	Lactococcus	Lactococcus lactis	0	0	0	0	0	1	0	1	1	0	Not complete	Complete
AM113-72	Bacillota	Lactococcus	Lactococcus lactis	0	0	0	0	0	0	0	1	1	0	Not complete	Not complete
AM113-71	Bacillota	Lactococcus	Lactococcus lactis	0	0	0	0	0	1	0	1	1	0	Not complete	Complete
AM113-69	Bacillota	Enterococcus	Enterococcus_B lactis	0	0	0	0	0	1	0	0	0	0	Not complete	Not complete
AM113-68	Bacillota	Aerococcus	Aerococcus urinaeequi	0	0	0	0	0	0	0	0	0	0	Not complete	Not complete
AM113-67	Bacillota	Streptococcus	Streptococcus anginosus	0	0	0	0	0	0	0	0	0	0	Not complete	Not complete
AM113-60	Bacillota	Lactococcus	Lactococcus lactis	0	0	0	0	0	1	0	1	1	0	Not complete	Complete
AM113-58	Bacillota	Lactococcus	Lactococcus petauri	0	0	0	0	0	0	0	2	0	0	Not complete	Not complete
AM113-57	Bacillota	Lactococcus	Lactococcus lactis	0	0	0	0	0	1	0	1	1	0	Not complete	Complete
AM113-55	Bacillota	Enterococcus	Enterococcus_D casseliflavus	4	0	0	0	0	0	5	2	1	0	Not complete	Complete
AM113-53	Bacillota	Lactococcus	Lactococcus lactis	0	0	0	0	0	1	0	1	1	0	Not complete	Complete
AM113-46	Bacillota	Lactococcus	Lactococcus lactis	0	0	0	0	0	1	0	1	1	0	Not complete	Complete
AM113-39	Bacillota	Lactococcus	Lactococcus lactis	0	0	0	0	0	1	0	1	1	0	Not complete	Complete
AM113-34	Bacillota	Enterococcus	Enterococcus_D casseliflavus	3	0	0	0	0	3	5	2	1	0	Not complete	Complete
AM113-33	Bacillota	Lactococcus	Lactococcus lactis	0	0	0	0	0	1	0	1	1	0	Not complete	Complete
AM113-31	Bacillota	Lactococcus	Lactococcus lactis	0	0	0	0	0	1	0	1	1	0	Not complete	Complete
AM113-28	Bacillota	Streptococcus	Streptococcus salivarius	0	0	0	0	0	0	0	0	0	0	Not complete	Not complete
AM113-214	Bacillota	Enterococcus	Enterococcus_D casseliflavus	4	0	0	0	0	0	5	2	1	0	Not complete	Complete
AM113-208	Bacillota	Enterococcus	Enterococcus_B lactis	0	0	0	0	0	1	0	0	0	0	Not complete	Not complete
AM113-207	Bacillota	Enterococcus	Enterococcus faecalis	0	0	0	1	0	1	0	1	0	0	Not complete	Complete
AM113-192	Bacillota	Enterococcus	Enterococcus_D casseliflavus	4	0	0	0	0	0	5	2	1	0	Not complete	Complete
AM113-190	Bacillota	Lactococcus	Lactococcus lactis	0	0	0	0	0	1	0	1	1	0	Not complete	Complete
AM113-19	Bacillota	Aerococcus	Aerococcus urinaeequi	0	0	0	0	0	0	0	0	0	0	Not complete	Not complete
AM113-188	Bacillota	Streptococcus	Streptococcus anginosus	0	0	0	0	0	0	0	0	0	0	Not complete	Not complete
AM113-183	Bacillota	Enterococcus	Enterococcus faecalis	0	0	0	1	0	1	0	1	1	0	Not complete	Complete
AM113-156	Bacillota	Enterococcus	Enterococcus faecalis	0	0	0	1	0	1	0	1	1	0	Not complete	Complete
AM113-153	Bacillota	Lactococcus	Lactococcus petauri	0	0	0	0	0	0	0	1	0	0	Not complete	Not complete
AM113-152	Bacillota	Enterococcus	Enterococcus faecalis	0	0	0	1	0	1	0	1	1	0	Not complete	Complete
AM113-148	Bacillota	Enterococcus	Enterococcus faecalis	0	0	0	1	0	1	0	1	0	0	Not complete	Complete
AM113-14	Bacillota	Lactococcus	Lactococcus lactis	0	0	0	0	0	0	0	1	1	0	Not complete	Not complete
AM113-132	Bacillota	Enterococcus	Enterococcus faecalis	0	0	0	1	0	1	0	1	1	0	Not complete	Complete
AM113-125	Bacillota	Lactococcus	Lactococcus lactis	0	0	0	0	0	0	0	1	1	0	Not complete	Not complete
AM113-115	Bacillota	Streptococcus	Streptococcus salivarius	0	0	0	0	0	0	0	0	0	0	Not complete	Not complete
AM113-106	Bacillota	Enterococcus	Enterococcus_D casseliflavus	4	0	0	0	0	4	5	2	1	0	Not complete	Complete
AM113-102	Bacillota	Lactococcus	Lactococcus lactis	0	0	0	0	0	1	0	0	1	0	Not complete	Not complete
AM11-30B	Bacillota	Bariatricus	Bariatricus comes	0	0	0	0	0	3	2	0	0	0	Not complete	Not complete
AM113-08	Bacillota	Lactococcus	Lactococcus petauri	0	0	0	0	0	0	0	1	0	0	Not complete	Not complete
AM113-04	Bacillota	Lactococcus	Lactococcus lactis	0	0	0	0	0	0	0	1	1	0	Not complete	Not complete
AM11-12B	Bacillota	Dorea	Dorea_A longicatena	0	0	0	0	0	4	0	0	0	0	Not complete	Not complete
AM110-98	Bacillota	Ligilactobacillus	Ligilactobacillus salivarius	0	0	0	0	0	1	0	0	0	0	Not complete	Not complete
AM110-97	Bacillota	Ligilactobacillus	Ligilactobacillus salivarius	0	0	0	0	0	1	0	0	0	0	Not complete	Not complete
AM110-96	Bacillota	Megamonas	Megamonas funiformis	0	0	0	0	0	2	0	0	0	0	Not complete	Not complete
AM110-82	Bacillota	Streptococcus	Streptococcus infantarius	0	0	0	0	0	0	0	0	0	0	Not complete	Not complete
AM110-80	Bacillota	Streptococcus	Streptococcus infantarius	0	0	0	0	0	0	0	0	0	0	Not complete	Not complete
AM110-75	Bacillota	Megasphaera	Megasphaera sp.	0	0	0	0	0	0	0	0	0	0	Not complete	Not complete
AM110-73	Bacillota	Enterococcus	Enterococcus_B faecium	0	0	0	0	0	2	0	0	0	0	Not complete	Not complete
AM110-68	Bacillota	Mediterraneibacter	Mediterraneibacter faecis	2	0	3	2	1	1	1	0	3	1	Complete	Not complete
AM110-64	Bacillota	Megasphaera	Megasphaera sp.	0	0	0	0	0	0	0	0	0	0	Not complete	Not complete
AM110-61	Bacillota	Ligilactobacillus	Ligilactobacillus agilis	0	0	0	0	0	1	0	0	0	0	Not complete	Not complete
AM110-60	Bacillota	Streptococcus	Streptococcus infantarius	0	0	0	0	0	0	0	0	0	0	Not complete	Not complete
AM110-56	Bacillota	Weissella	Weissella confusa	0	0	0	0	0	1	0	0	0	0	Not complete	Not complete
AM110-53	Bacillota	Ligilactobacillus	Ligilactobacillus agilis	0	0	0	0	0	1	0	0	0	0	Not complete	Not complete
AM110-47	Bacillota	Streptococcus	Streptococcus infantarius	0	0	0	0	0	0	0	0	0	0	Not complete	Not complete
AM110-45	Bacillota	Ligilactobacillus	Ligilactobacillus agilis	0	0	0	0	0	1	0	0	0	0	Not complete	Not complete
AM110-43	Bacillota	Ligilactobacillus	Ligilactobacillus agilis	0	0	0	0	0	1	0	0	0	0	Not complete	Not complete
AM110-33	Bacillota	Streptococcus	Streptococcus infantarius	0	0	0	0	0	0	0	0	0	0	Not complete	Not complete
AM110-26	Bacillota	Megamonas	Megamonas funiformis	0	0	0	0	0	2	0	0	0	0	Not complete	Not complete
AM110-19	Bacillota	Streptococcus	Streptococcus infantarius	0	0	0	0	0	0	0	0	0	0	Not complete	Not complete
AM110-189	Bacillota	Megamonas	Megamonas funiformis	0	0	0	0	0	2	0	0	0	0	Not complete	Not complete
AM110-184	Bacillota	Streptococcus	Streptococcus salivarius	0	0	0	0	0	0	0	0	0	0	Not complete	Not complete
AM110-173	Bacillota	Streptococcus	Streptococcus infantarius	0	0	0	0	0	0	0	0	0	0	Not complete	Not complete
AM110-171	Bacillota	Megamonas	Megamonas funiformis	0	0	0	0	0	2	0	0	0	0	Not complete	Not complete
AM110-169	Bacillota	Streptococcus	Streptococcus infantarius	0	0	0	0	0	0	0	0	0	0	Not complete	Not complete
AM110-168	Bacillota	Streptococcus	Streptococcus infantarius	0	0	0	0	0	0	0	0	0	0	Not complete	Not complete
AM110-166	Bacillota	Streptococcus	Streptococcus infantarius	0	0	0	0	0	0	0	0	0	0	Not complete	Not complete
AM110-163	Bacillota	Megasphaera	Megasphaera sp.	0	0	0	0	0	0	0	0	0	0	Not complete	Not complete
AM110-147	Bacillota	Streptococcus	Streptococcus infantarius	0	0	0	0	0	0	0	0	0	0	Not complete	Not complete
AM110-144	Bacillota	Streptococcus	Streptococcus infantarius	0	0	0	0	0	0	0	0	0	0	Not complete	Not complete
AM110-142	Bacillota	Weissella	Weissella confusa	0	0	0	0	0	1	0	0	0	0	Not complete	Not complete
AM110-140	Bacillota	Streptococcus	Streptococcus infantarius	0	0	0	0	0	0	0	0	0	0	Not complete	Not complete
AM110-133	Bacillota	Leuconostoc	Leuconostoc mesenteroides	0	0	0	0	0	1	1	0	0	0	Not complete	Not complete
AM110-132	Bacillota	Streptococcus	Streptococcus infantarius	0	0	0	0	0	0	0	0	0	0	Not complete	Not complete
AM110-13	Bacillota	Ligilactobacillus	Ligilactobacillus agilis	0	0	0	0	0	1	0	0	0	0	Not complete	Not complete
AM110-129	Bacillota	Ligilactobacillus	Ligilactobacillus agilis	0	0	0	0	0	1	0	0	0	0	Not complete	Not complete
AM110-128	Bacillota	Streptococcus	Streptococcus infantarius	0	0	0	0	0	0	0	0	0	0	Not complete	Not complete
AM110-120	Bacillota	Leuconostoc	Leuconostoc mesenteroides	0	0	0	0	0	1	1	0	0	0	Not complete	Not complete
AM110-114	Bacillota	Streptococcus	Streptococcus infantarius	0	0	0	0	0	0	0	0	0	0	Not complete	Not complete
AM110-108	Bacillota	Weissella	Weissella confusa	0	0	0	0	0	1	0	0	0	0	Not complete	Not complete
AM110-103	Bacillota	Weissella	Weissella confusa	0	0	0	0	0	1	0	0	0	0	Not complete	Not complete
AM110-09	Bacillota	Streptococcus	Streptococcus infantarius	0	0	0	0	0	0	0	0	0	0	Not complete	Not complete
AM110-08	Bacillota	Streptococcus	Streptococcus infantarius	0	0	0	0	0	0	0	0	0	0	Not complete	Not complete
AM110-04	Bacillota	Weissella	Weissella confusa	0	0	0	0	0	1	0	0	0	0	Not complete	Not complete
AM110-02	Bacillota	Weissella	Weissella cibaria	0	0	0	0	0	1	1	0	0	0	Not complete	Not complete
AM110-01	Bacillota	Enterococcus	Enterococcus_B lactis	0	0	0	0	0	1	0	0	0	0	Not complete	Not complete
AM10C-15pH9TA	Bacillota	Clostridium	Clostridium_Q fessum	0	0	0	0	0	0	0	0	0	0	Not complete	Not complete
AM10C-02pH9A	Bacillota	Massilioclostridium	Massilioclostridium coli	0	0	0	0	0	0	0	0	6	0	Not complete	Not complete
AM109-96	Bacillota	Streptococcus	Streptococcus constellatus	0	0	0	0	0	0	0	0	0	0	Not complete	Not complete
AM109-95	Bacillota	Streptococcus	Streptococcus anginosus	0	0	0	0	0	0	0	0	0	0	Not complete	Not complete
AM109-87	Bacillota	Enterococcus	Enterococcus faecalis	0	0	0	1	0	1	0	1	0	0	Not complete	Complete
AM109-79	Bacillota	Streptococcus	Streptococcus anginosus_C	0	0	0	0	0	0	0	0	0	0	Not complete	Not complete
AM109-74	Bacillota	Mediterraneibacter	Mediterraneibacter torques	2	2	2	1	1	2	1	4	12	0	Complete	Complete
AM109-66	Bacillota	Lactococcus	Lactococcus petauri	0	0	0	0	0	0	0	1	0	0	Not complete	Not complete
AM109-64	Bacillota	Blautia	Blautia_A sp.	2	0	1	0	1	2	4	1	0	0	Not complete	Complete
AM109-45	Bacillota	Streptococcus	Streptococcus mutans	0	0	0	0	0	0	0	0	0	0	Not complete	Not complete
AM109-43	Bacillota	Streptococcus	Streptococcus anginosus	0	0	0	0	0	0	0	0	0	0	Not complete	Not complete
AM109-41	Bacillota	Weissella	Weissella confusa	0	0	0	0	0	1	0	0	0	0	Not complete	Not complete
AM109-29	Bacillota	Mediterraneibacter	Mediterraneibacter faecis	2	0	2	2	1	3	1	0	3	1	Complete	Not complete
AM109-26	Bacillota	Anaerotignum	Anaerotignum sp.	0	0	0	0	0	0	0	0	0	0	Not complete	Not complete
AM109-21	Bacillota	Streptococcus	Streptococcus salivarius	0	0	0	0	0	1	0	0	0	0	Not complete	Not complete
AM109-19	Bacillota	Streptococcus	Streptococcus anginosus	0	0	0	0	0	0	0	0	0	0	Not complete	Not complete
AM109-103	Bacillota	Lactococcus	Lactococcus garvieae	0	0	0	0	0	0	0	1	0	0	Not complete	Not complete
AM109-09	Bacillota	Streptococcus	Streptococcus pasteurianus	1	0	0	0	0	1	0	0	0	0	Not complete	Not complete
AM104-99	Bacillota	Catenibacterium	Catenibacterium mitsuokai	0	0	0	0	0	1	0	4	3	0	Not complete	Complete
AM104-98	Bacillota	Enterococcus	Enterococcus_A malodoratus	0	1	0	0	0	2	0	0	0	0	Not complete	Not complete
AM104-94	Bacillota	Staphylococcus	Staphylococcus epidermidis	0	0	0	0	0	0	0	0	0	0	Not complete	Not complete
AM104-91	Bacillota	Enterococcus	Enterococcus_A malodoratus	0	0	0	0	0	2	0	0	0	0	Not complete	Not complete
AM104-89	Bacillota	Streptococcus	Streptococcus anginosus_C	0	0	0	0	0	0	0	0	0	0	Not complete	Not complete
AM104-85	Bacillota	Vagococcus	Vagococcus fluvialis	1	0	0	0	0	1	0	2	1	0	Not complete	Complete
AM104-76	Bacillota	Vagococcus	Vagococcus sp.	0	0	0	0	0	1	0	0	0	0	Not complete	Not complete
AM104-70	Bacillota	Vagococcus	Vagococcus sp.	0	0	0	0	0	1	0	0	0	0	Not complete	Not complete
AM10-47	Bacillota	Blautia	Blautia stercoris	0	0	0	2	1	4	1	0	0	0	Complete	Not complete
AM104-64	Bacillota	Enterococcus	Enterococcus_A malodoratus	0	1	0	0	0	2	0	0	0	0	Not complete	Not complete
AM104-62	Bacillota	Streptococcus	Streptococcus agalactiae	0	1	0	0	0	1	0	0	0	0	Not complete	Not complete
AM104-61	Bacillota	Lactobacillus	Lactobacillus acidophilus	0	0	0	0	0	1	2	0	0	0	Not complete	Not complete
AM104-60	Bacillota	Lacticaseibacillus	Lacticaseibacillus paracasei	3	0	0	1	0	0	0	1	1	0	Not complete	Not complete
AM104-58	Bacillota	Lactobacillus	Lactobacillus acidophilus	0	0	0	0	0	1	2	0	0	0	Not complete	Not complete
AM104-57	Bacillota	Streptococcus	Streptococcus sp.	0	1	0	0	0	0	0	0	0	0	Not complete	Not complete
AM104-56	Bacillota	Vagococcus	Vagococcus sp.	0	0	0	0	0	1	0	0	0	0	Not complete	Not complete
AM104-55	Bacillota	Vagococcus	Vagococcus sp.	0	0	0	0	0	1	0	0	0	0	Not complete	Not complete
AM104-50	Bacillota	Vagococcus	Vagococcus sp.	0	0	0	0	0	1	0	0	0	0	Not complete	Not complete
AM104-36	Bacillota	Enterococcus	Enterococcus_A malodoratus	0	0	0	0	0	2	0	0	0	0	Not complete	Not complete
AM104-32	Bacillota	Enterococcus	Enterococcus_A avium	0	1	0	0	0	2	0	0	0	0	Not complete	Not complete
AM104-23	Bacillota	Catenibacterium	Catenibacterium mitsuokai	0	0	0	0	0	1	0	4	4	0	Not complete	Complete
AM104-17	Bacillota	Catenibacterium	Catenibacterium mitsuokai	0	0	0	0	0	1	0	4	3	0	Not complete	Complete
AM104-109	Bacillota	Enterococcus	Enterococcus_A malodoratus	0	0	0	0	0	2	0	0	0	0	Not complete	Not complete
AM104-102	Bacillota	Catenibacterium	Catenibacterium mitsuokai	0	0	0	0	0	1	0	4	3	0	Not complete	Complete
AM104-101	Bacillota	Enterococcus	Enterococcus_A malodoratus	0	0	0	0	0	2	0	0	0	0	Not complete	Not complete
AM104-09	Bacillota	Catenibacterium	Catenibacterium mitsuokai	0	0	0	0	0	1	0	4	3	0	Not complete	Complete
AM104-04	Bacillota	Catenibacterium	Catenibacterium mitsuokai	0	0	0	0	0	1	0	4	3	0	Not complete	Complete
AM104-01	Bacillota	Catenibacterium	Catenibacterium mitsuokai	0	0	0	0	0	1	0	4	3	0	Not complete	Complete
AM10-3A	Bacillota	Copromonas	Copromonas sp.	0	0	0	0	0	1	0	0	0	0	Not complete	Not complete
AM10-38	Bacillota	Anaerostipes	Anaerostipes hadrus	0	0	0	0	0	1	0	0	0	0	Not complete	Not complete
AM10-31	Bacillota	Lachnospiraceae gen.	Lachnospiraceae gen.	0	0	0	0	1	1	1	0	0	0	Not complete	Not complete
AM102-90	Bacillota	Lactococcus	Lactococcus petauri	0	0	0	0	0	0	0	1	0	0	Not complete	Not complete
AM102-87	Bacillota	Lactococcus	Lactococcus petauri	0	0	0	0	0	0	0	1	0	0	Not complete	Not complete
AM102-83	Bacillota	Lactobacillus	Lactobacillus acidophilus	0	0	0	0	0	1	2	0	0	0	Not complete	Not complete
AM102-79	Bacillota	Enterococcus	Enterococcus faecalis	0	0	0	1	0	1	0	1	2	0	Not complete	Complete
AM102-77	Bacillota	Lactobacillus	Lactobacillus acidophilus	0	0	0	0	0	1	2	0	0	0	Not complete	Not complete
AM102-72	Bacillota	Lactococcus	Lactococcus petauri	0	0	0	0	0	0	0	1	0	0	Not complete	Not complete
AM102-62	Bacillota	Enterococcus	Enterococcus faecalis	0	0	0	0	0	1	0	1	2	0	Not complete	Complete
AM102-53	Bacillota	Lactococcus	Lactococcus petauri	0	0	0	0	0	0	0	1	0	0	Not complete	Not complete
AM102-50	Bacillota	Enterococcus	Enterococcus_B thailandicus	0	0	0	0	0	2	1	1	1	0	Not complete	Complete
AM102-42	Bacillota	Lactococcus	Lactococcus petauri	0	0	0	0	0	0	0	1	0	0	Not complete	Not complete
AM102-32	Bacillota	Enterococcus	Enterococcus faecalis	0	0	0	0	0	1	0	1	2	0	Not complete	Complete
AM102-31	Bacillota	Lactococcus	Lactococcus petauri	0	0	0	0	0	0	0	1	0	0	Not complete	Not complete
AM102-19	Bacillota	Enterococcus	Enterococcus_D casseliflavus	1	0	0	0	0	0	5	1	1	0	Not complete	Complete
AM102-18	Bacillota	Lactococcus	Lactococcus petauri	0	0	0	0	0	0	0	1	0	0	Not complete	Not complete
AM102-15	Bacillota	Enterococcus	Enterococcus_B thailandicus	0	0	0	0	0	2	1	1	1	0	Not complete	Complete
AM102-12	Bacillota	Enterococcus	Enterococcus faecalis	0	0	0	2	0	1	0	1	1	0	Not complete	Complete
AM102-112	Bacillota	Lactobacillus	Lactobacillus acidophilus	0	0	0	0	0	1	2	0	0	0	Not complete	Not complete
AM102-110	Bacillota	Lactobacillus	Lactobacillus acidophilus	0	0	0	0	0	1	2	0	0	0	Not complete	Not complete
AM102-109	Bacillota	Lactobacillus	Lactobacillus acidophilus	0	0	0	0	0	1	2	0	0	0	Not complete	Not complete
AM102-105	Bacillota	Enterococcus	Enterococcus_B thailandicus	0	0	0	0	0	2	1	1	1	0	Not complete	Complete
AM102-103	Bacillota	Lactococcus	Lactococcus petauri	0	0	0	0	0	0	0	1	0	0	Not complete	Not complete
AM102-100	Bacillota	Lactococcus	Lactococcus petauri	0	0	0	0	0	0	0	0	0	0	Not complete	Not complete
AM102-08	Bacillota	Lactococcus	Lactococcus petauri	0	0	0	0	0	0	0	1	0	0	Not complete	Not complete
AM102-03	Bacillota	Lactococcus	Lactococcus petauri	0	0	0	0	0	0	0	1	0	0	Not complete	Not complete
AM102-01	Bacillota	Lactococcus	Lactococcus petauri	0	0	0	0	0	0	0	1	0	0	Not complete	Not complete
AM10-20	Bacillota	Erysipelotrichaceae gen.	Erysipelotrichaceae gen.	0	0	1	0	2	0	0	0	5	0	Not complete	Not complete
AM10-1A	Bacillota	Ruminococcus	Ruminococcus_B gnavus	3	0	3	0	1	12	2	0	2	0	Not complete	Not complete
AM10-18	Bacillota	Longicatena	Longicatena caecimuris	0	0	0	0	2	0	0	0	2	0	Not complete	Not complete
AM100-PB-1D-7A	Bacillota	Enterococcus	Enterococcus faecalis	0	0	0	1	0	1	0	1	2	0	Not complete	Complete
AM100-PB-1D-34A	Bacillota	Lachnospiraceae gen.	Lachnospiraceae gen.	0	0	0	0	1	0	0	0	0	0	Not complete	Not complete
AM100-PB-1D-18A	Bacillota	Clostridium	Clostridium_Q fessum	0	0	0	0	0	0	0	0	0	0	Not complete	Not complete
AM100-PB-1D-15A	Bacillota	Enterococcus	Enterococcus faecalis	0	0	0	1	0	1	0	1	2	0	Not complete	Complete
AM100-PB1-1D-29A	Bacillota	Blautia	Blautia_A wexlerae	1	0	0	0	1	3	3	1	0	0	Not complete	Complete
AM100-PB1-1D-10A	Bacillota	Fusicatenibacter	Fusicatenibacter saccharivorans	3	0	0	0	0	7	3	2	1	0	Not complete	Complete
AM100_PTO_1D_15A	Bacillota	Bacillus	Bacillus_A mobilis	0	0	0	0	1	0	0	0	0	0	Not complete	Not complete
AM100_PMO_1D_13A	Bacillota	Streptococcus	Streptococcus anginosus	0	0	0	0	0	0	0	0	0	0	Not complete	Not complete
AM100_PMB_1D_3A	Bacillota	Enterococcus	Enterococcus_D sp.	4	0	1	0	0	4	5	2	1	0	Not complete	Complete
AM100_PM_1D_4A	Bacillota	Enterococcus	Enterococcus_B lactis	0	0	0	0	0	2	0	0	0	0	Not complete	Not complete
AM100_PBO_1D_8A	Bacillota	Enterococcus	Enterococcus faecalis	0	0	0	1	0	1	0	1	2	0	Not complete	Complete
AM100_PBO_1D_8	Bacillota	Enterococcus	Enterococcus faecalis	0	0	0	1	0	1	0	1	2	0	Not complete	Complete
AM100_PBBO_1D_13A	Bacillota	Lactococcus	Lactococcus petauri	0	0	0	0	0	0	0	2	0	0	Not complete	Not complete
AM100_PB1O_LT_1D_2A	Bacillota	Lactococcus	Lactococcus petauri	0	0	0	0	0	0	0	2	0	0	Not complete	Not complete
AM100_PB1O_1D_2A	Bacillota	Lactiplantibacillus	Lactiplantibacillus plantarum	0	0	0	0	0	1	1	1	1	0	Not complete	Complete
AM100_PB1O_1D_1A	Bacillota	Streptococcus	Streptococcus salivarius	0	0	0	0	0	1	0	0	0	0	Not complete	Not complete
AM100_PB1O_1D_16A	Bacillota	Lacticaseibacillus	Lacticaseibacillus paracasei	2	0	0	0	0	1	0	1	0	0	Not complete	Complete
AM100_PB1_LT_1D_26A	Bacillota	Streptococcus	Streptococcus salivarius	0	0	0	0	0	1	0	0	0	0	Not complete	Not complete
AM100_PB1_LT_1D_21A	Bacillota	Lactococcus	Lactococcus lactis	0	0	0	0	0	1	0	1	1	0	Not complete	Complete
AM100_PB1_LT_1D_17A	Bacillota	Streptococcus	Streptococcus sp.	2	0	0	0	0	0	0	2	1	0	Not complete	Not complete
AM100_PB1_LT_1D_16A	Bacillota	Clostridium	Clostridium_P perfringens	2	3	0	0	1	4	1	2	12	3	Not complete	Complete
AM100_PB1_LT_1D_15A	Bacillota	Limosilactobacillus	Limosilactobacillus fermentum	0	0	0	0	0	2	0	0	0	0	Not complete	Not complete
AM100_PB1_LT_1D_14A	Bacillota	Lactiplantibacillus	Lactiplantibacillus plantarum	0	0	0	0	0	1	1	1	1	0	Not complete	Complete
AM100_PB1_LT_1D_11A	Bacillota	Erysipelatoclostridium	Erysipelatoclostridium ramosum	0	0	0	0	1	3	0	5	10	0	Not complete	Complete
AM100_PB1_HT_1D_2A	Bacillota	Staphylococcus	Staphylococcus warneri	0	0	0	0	0	1	0	0	0	0	Not complete	Not complete
AM100_PB1_HT_1D_1A	Bacillota	Bacillus	Bacillus_A mobilis	0	0	0	0	1	0	0	0	0	1	Not complete	Not complete
AM100_PB1_HT_1D_1	Bacillota	Bacillus	Bacillus_A mobilis	0	0	1	0	1	0	0	0	0	1	Not complete	Not complete
AM100_PB1_4D_21A	Bacillota	Holdemania	Holdemania filiformis	1	0	0	0	0	1	0	0	1	1	Not complete	Not complete
AM100_PB1_1D_10	Bacillota	Fusicatenibacter	Fusicatenibacter saccharivorans	3	0	0	0	0	7	3	2	1	0	Not complete	Complete
AM100_MO_1A	Bacillota	Bacillus	Bacillus_A cereus	0	0	0	0	0	0	0	0	1	0	Not complete	Not complete
AM100_BB28A	Bacillota	Faecalibacillus	Faecalibacillus intestinalis	0	0	0	0	0	2	0	3	5	0	Not complete	Complete
AM100_BB17A	Bacillota	Copromonas	Copromonas sp.	0	0	0	0	0	1	0	0	0	0	Not complete	Not complete
AM100_BB15A	Bacillota	Blautia	Blautia_A faecis	5	0	1	0	2	7	5	0	0	0	Not complete	Not complete
AM100_B9A	Bacillota	Copromonas	Copromonas sp.	0	0	0	0	0	1	0	0	0	0	Not complete	Not complete
AM100_B38A	Bacillota	Blautia	Blautia_A obeum	1	0	2	0	1	3	2	0	0	0	Not complete	Not complete
AM100_B33A	Bacillota	Mediterraneibacter	Mediterraneibacter faecis	1	0	3	2	1	2	0	0	2	1	Complete	Not complete
AM100_B2A	Bacillota	Blautia	Blautia_A massiliensis	5	0	1	1	2	4	1	1	0	0	Complete	Complete
AM100_B24A	Bacillota	Oliverpabstia	Oliverpabstia intestinalis	1	0	1	1	1	6	4	1	0	0	Complete	Complete
AM100_B23A	Bacillota	Hungatella	Hungatella effluvii	2	1	0	2	2	16	2	3	1	0	Complete	Complete
AM100_B21A	Bacillota	Dorea	Dorea_A longicatena_B	0	1	0	0	0	2	1	0	0	0	Not complete	Not complete
AM100_B20A	Bacillota	Faecalibacillus	Faecalibacillus intestinalis	0	0	0	0	0	2	0	3	5	0	Not complete	Complete
AM100_B19A	Bacillota	Bariatricus	Bariatricus comes	0	0	0	0	0	4	1	0	0	0	Not complete	Not complete
AM100_B18A	Bacillota	Blautia	Blautia_A wexlerae	1	0	0	0	1	3	3	1	0	0	Not complete	Complete
AM100_B16A	Bacillota	Faecalibacterium	Faecalibacterium prausnitzii	0	1	0	0	1	8	0	0	1	0	Not complete	Not complete
AM100_B15A	Bacillota	Megamonas	Megamonas funiformis	0	0	0	0	0	1	0	0	0	0	Not complete	Not complete
AM100_B13A	Bacillota	Lachnospiraceae gen.	Lachnospiraceae gen.	1	1	1	0	0	9	0	2	9	7	Not complete	Complete
AM100_B11A	Bacillota	Anaerostipes	Anaerostipes hadrus	0	0	0	0	0	1	0	0	0	0	Not complete	Not complete
AM100_B1_35A	Bacillota	Dorea	Dorea formicigenerans	0	0	0	0	0	1	0	0	0	0	Not complete	Not complete
AM100_B1_35	Bacillota	Dorea	Dorea formicigenerans	0	0	0	0	0	1	0	0	0	0	Not complete	Not complete
AM100_B1_31A	Bacillota	Mediterraneibacter	Mediterraneibacter faecis	3	0	2	1	1	2	1	0	0	0	Complete	Not complete
AM100_B1_30A	Bacillota	Blautia	Blautia_A sp.	0	0	1	0	1	1	2	1	0	0	Not complete	Complete
AM100_B1_2A	Bacillota	Blautia	Blautia_A wexlerae	1	0	0	0	1	3	3	1	0	0	Not complete	Complete
AM100_B1_18_2A	Bacillota	Enterococcus	Enterococcus_B faecium	0	0	0	0	0	1	0	0	0	0	Not complete	Not complete
AM100_B1_18_1A	Bacillota	Coprococcus	Coprococcus_A catus	0	1	0	0	0	1	0	0	0	0	Not complete	Not complete
AM100_B1_15A	Bacillota	Holdemanella	Holdemanella porci	1	0	0	0	1	2	0	0	0	0	Not complete	Not complete
AM100_B1_11A	Bacillota	Gemmiger	Gemmiger formicilis	0	0	0	1	2	9	1	1	2	0	Complete	Complete
AM100_104_2A	Bacillota	Faecalibacillus	Faecalibacillus sp.	0	0	0	0	0	0	0	0	3	0	Not complete	Not complete
AM09-9	Bacillota	Mediterraneibacter	Mediterraneibacter lactaris	1	0	3	1	1	2	1	2	9	1	Complete	Complete
AM09-51	Bacillota	Pseudoruminococcus	Pseudoruminococcus_A massiliensis	0	0	0	0	0	0	0	0	0	0	Not complete	Not complete
AM09-50	Bacillota	Erysipelotrichaceae gen.	Erysipelotrichaceae gen.	0	0	1	0	2	0	0	0	5	0	Not complete	Not complete
AM09-5	Bacillota	Staphylococcus	Staphylococcus epidermidis	0	0	0	0	0	0	0	0	0	0	Not complete	Not complete
AM09-45	Bacillota	Erysipelotrichaceae gen.	Erysipelotrichaceae gen.	0	0	1	0	2	0	0	0	5	0	Not complete	Not complete
AM09-40	Bacillota	Ligilactobacillus	Ligilactobacillus salivarius	0	0	0	0	0	1	0	0	0	0	Not complete	Not complete
AM09-31	Bacillota	Enterocloster	Enterocloster citroniae	0	0	0	0	1	3	2	0	0	0	Not complete	Not complete
AM09-26	Bacillota	Faecalibacillus	Faecalibacillus intestinalis	0	0	0	0	0	2	0	2	4	0	Not complete	Complete
AM09-20-2	Bacillota	Mediterraneibacter	Mediterraneibacter lactaris	1	0	3	1	1	2	1	2	9	1	Complete	Complete
AM09-18-1	Bacillota	Mediterraneibacter	Mediterraneibacter faecis	2	0	3	2	1	4	1	0	3	1	Complete	Not complete
AM08-5	Bacillota	Limosilactobacillus	Limosilactobacillus mucosae	0	0	0	0	0	2	2	0	0	0	Not complete	Not complete
AM08-3	Bacillota	Clostridium	Clostridium_AQ sp.	0	0	0	0	2	0	0	0	0	0	Not complete	Not complete
AM08-21	Bacillota	Hungatella	Hungatella effluvii	3	1	0	2	2	17	2	3	1	0	Complete	Complete
AM07-35-1	Bacillota	Longicatena	Longicatena caecimuris	0	0	0	0	2	0	0	0	2	0	Not complete	Not complete
AM07-34	Bacillota	Hungatella	Hungatella effluvii	3	1	0	2	2	17	2	3	1	0	Complete	Complete
AM07-30	Bacillota	Clostridium	Clostridium_AP scindens	1	0	0	0	1	1	1	0	0	0	Not complete	Not complete
AM07-26-1	Bacillota	Longicatena	Longicatena caecimuris	0	0	0	0	2	0	0	0	2	0	Not complete	Not complete
AM07-24	Bacillota	Emergencia	Emergencia timonensis	0	0	0	0	0	0	0	0	0	0	Not complete	Not complete
AM07-23	Bacillota	Longicatena	Longicatena caecimuris	0	0	0	0	2	0	0	0	2	0	Not complete	Not complete
AM07-22C	Bacillota	Streptococcus	Streptococcus koreensis	1	0	1	0	0	0	0	2	1	0	Not complete	Not complete
AM07-21	Bacillota	Blautia	Blautia_A sp.	3	0	2	1	1	4	4	1	0	0	Complete	Complete
AM07-19	Bacillota	Enterocloster	Enterocloster bolteae	0	0	0	0	1	3	0	0	0	0	Not complete	Not complete
AM07-15	Bacillota	Pseudobutyricicoccus	Pseudobutyricicoccus sp.	0	0	0	0	0	0	0	0	0	0	Not complete	Not complete
AM07-12	Bacillota	Longicatena	Longicatena caecimuris	0	0	0	0	2	0	0	0	2	0	Not complete	Not complete
AM07-1	Bacillota	Longicatena	Longicatena caecimuris	0	0	0	0	2	0	0	0	2	0	Not complete	Not complete
AM05-23	Bacillota	Eubacterium	Eubacterium maltosivorans	0	0	0	0	0	0	0	0	0	0	Not complete	Not complete
AM05-22	Bacillota	Clostridium	Clostridium_AP scindens	1	0	0	0	1	1	1	0	0	0	Not complete	Not complete
AM05-11	Bacillota	Acidaminococcus	Acidaminococcus provencensis	0	0	0	0	0	0	0	0	0	0	Not complete	Not complete
AM05-1	Bacillota	Agathobaculum	Agathobaculum butyriciproducens	0	0	0	0	0	0	0	0	0	0	Not complete	Not complete
AM04S-70	Bacillota	Lactobacillus	Lactobacillus acidophilus	0	0	0	0	0	1	2	0	0	0	Not complete	Not complete
AM04S-64	Bacillota	Bacillus	Bacillus velezensis	0	0	0	0	0	0	0	0	0	0	Not complete	Not complete
AM04S-51	Bacillota	Ruminococcus	Ruminococcus_E sp.	0	0	0	0	0	0	0	0	0	0	Not complete	Not complete
AM04S-42	Bacillota	Bacillus	Bacillus_A paranthracis	0	0	0	0	0	0	0	0	0	0	Not complete	Not complete
AM04S-41	Bacillota	Bacillus	Bacillus_A paranthracis	0	0	0	0	0	0	0	0	0	0	Not complete	Not complete
AM04S-33	Bacillota	Leuconostoc	Leuconostoc mesenteroides	0	0	0	0	0	1	1	0	0	0	Not complete	Not complete
AM04S-16	Bacillota	Ruminococcus	Ruminococcus_E sp.	0	0	0	0	0	0	0	0	0	0	Not complete	Not complete
AM04S-15	Bacillota	Ruminococcus	Ruminococcus_E sp.	0	0	0	0	0	0	0	0	0	0	Not complete	Not complete
AM04S-104	Bacillota	Blautia	Blautia_A faecis	6	0	1	0	1	9	2	1	0	0	Not complete	Complete
AM04S-03	Bacillota	Ruminococcus	Ruminococcus_E bromii_B	0	0	0	0	0	0	0	0	0	0	Not complete	Not complete
AM01-30	Bacillota	Harryflintia	Harryflintia acetispora	0	0	0	0	0	2	0	0	0	0	Not complete	Not complete
AFF13-7A	Bacillota	Faecalibacterium	Faecalibacterium prausnitzii_G	0	0	0	0	1	8	0	0	0	0	Not complete	Not complete
AFF13-5A	Bacillota	Caecibacter	Caecibacter hominis	0	0	0	0	0	0	0	0	0	0	Not complete	Not complete
AFF13-24A	Bacillota	Enterocloster	Enterocloster clostridioformis	0	1	0	0	1	4	2	0	0	0	Not complete	Not complete
AFF13-17A	Bacillota	Longicatena	Longicatena caecimuris	0	0	0	0	2	0	0	0	1	0	Not complete	Not complete
AF99-45	Bacillota	Bariatricus	Bariatricus comes	0	0	0	0	0	3	2	0	1	0	Not complete	Not complete
AF99-42	Bacillota	Blautia	Blautia_A obeum_B	0	0	1	0	1	2	2	0	0	0	Not complete	Not complete
AF99-32	Bacillota	Coprococcus	Coprococcus eutactus_A	0	0	0	0	0	1	1	0	0	0	Not complete	Not complete
AF99-31	Bacillota	Dorea	Dorea formicigenerans	0	0	0	0	0	2	0	0	0	0	Not complete	Not complete
AF99-11	Bacillota	Eubacterium	Eubacterium_I ramulus_A	0	0	0	3	1	2	3	1	1	0	Complete	Complete
AF99-08	Bacillota	Blautia	Blautia_A massiliensis	4	0	0	0	1	3	2	0	0	0	Not complete	Not complete
AF98-55	Bacillota	Megamonas	Megamonas funiformis	0	0	0	0	0	2	0	0	0	0	Not complete	Not complete
AF98-51	Bacillota	Blautia	Blautia_A sp.	2	0	1	0	1	2	3	1	0	0	Not complete	Complete
AF98-49	Bacillota	Dorea	Dorea_A longicatena_B	0	0	0	0	0	3	1	0	0	0	Not complete	Not complete
AF98-36	Bacillota	Blautia	Blautia_A sp.	0	0	1	0	1	2	2	0	0	0	Not complete	Not complete
AF98-31	Bacillota	Holdemanella	Holdemanella sp.	1	0	0	0	1	2	0	0	0	0	Not complete	Not complete
AF98-24	Bacillota	Blautia	Blautia_A wexlerae	2	0	1	0	1	4	3	1	1	0	Not complete	Complete
AF98-17	Bacillota	Blautia	Blautia_A massiliensis	4	0	0	0	1	3	2	0	0	0	Not complete	Not complete
AF98-16	Bacillota	Holdemanella	Holdemanella biformis	1	0	0	0	1	1	0	0	2	0	Not complete	Not complete
AF98-09	Bacillota	Blautia	Blautia_A obeum	1	0	1	0	1	2	2	0	0	0	Not complete	Not complete
AF97-11M2TA	Bacillota	Choladocola	Choladocola sp.	0	0	0	0	0	0	0	0	0	0	Not complete	Not complete
AF97-08DTA	Bacillota	Copromonas	Copromonas sp.	0	0	0	0	0	0	0	0	0	0	Not complete	Not complete
AF97-07pH10A	Bacillota	Agathobaculum	Agathobaculum sp.	0	0	0	0	0	0	0	0	0	0	Not complete	Not complete
AF96-34DTA	Bacillota	Clostridium	Clostridium_Q fessum	0	0	0	0	0	0	0	0	0	0	Not complete	Not complete
AF96-14M2BTA	Bacillota	Copromonas	Copromonas sp.	0	0	0	0	0	0	0	0	0	0	Not complete	Not complete
AF96-13pH10TA	Bacillota	Faecalibacillus	Faecalibacillus intestinalis	0	0	0	0	0	1	0	3	5	0	Not complete	Complete
AF96-09pH9TA	Bacillota	Copromonas	Copromonas sp.	0	0	0	0	0	0	0	0	0	0	Not complete	Not complete
AF96-08pH9A	Bacillota	Copromonas	Copromonas sp.	0	0	0	0	0	0	0	0	0	0	Not complete	Not complete
AF95-06DT-1A	Bacillota	Limosilactobacillus	Limosilactobacillus mucosae	0	0	0	0	0	2	2	0	0	0	Not complete	Not complete
AF94-39M2BA	Bacillota	Faecalimonas	Faecalimonas umbilicata	2	0	0	1	1	6	0	1	1	0	Complete	Complete
AF94-39M2A	Bacillota	Clostridium	Clostridium_Q sp.	0	1	0	0	0	2	0	0	1	0	Not complete	Not complete
AF94-35M2BA	Bacillota	Faecalimonas	Faecalimonas umbilicata	2	0	0	1	1	6	0	1	1	0	Complete	Complete
AF94-18M2BA	Bacillota	Streptococcus	Streptococcus infantarius	0	0	0	0	0	0	0	0	0	0	Not complete	Not complete
AF94-12M2BA	Bacillota	Staphylococcus	Staphylococcus capitis	0	0	0	0	0	0	0	0	0	0	Not complete	Not complete
AF94-03DA	Bacillota	Agathobaculum	Agathobaculum butyriciproducens	0	0	0	0	0	0	0	0	0	0	Not complete	Not complete
AF94-01pH10A	Bacillota	Blautia	Blautia sp.	0	0	0	1	1	9	2	1	1	0	Complete	Complete
AF92-12TA	Bacillota	Copromonas	Copromonas sp.	0	0	0	0	0	0	0	0	0	0	Not complete	Not complete
AF92-02GAA	Bacillota	Levilactobacillus	Levilactobacillus brevis	0	0	0	0	0	2	1	0	0	0	Not complete	Not complete
AF92-02b2A	Bacillota	Lactococcus	Lactococcus petauri	0	0	0	0	0	0	0	1	0	0	Not complete	Not complete
AF91-09b3A	Bacillota	Copromonas	Copromonas sp.	0	0	0	0	0	0	0	0	0	0	Not complete	Not complete
AF91-04IFCA	Bacillota	Ligilactobacillus	Ligilactobacillus acidipiscis	0	0	0	0	0	1	0	0	2	0	Not complete	Not complete
AF91-04IFC-1A	Bacillota	Lactiplantibacillus	Lactiplantibacillus plantarum	0	0	0	0	0	1	1	0	2	0	Not complete	Not complete
AF91-04b2A	Bacillota	Enterococcus	Enterococcus faecalis	0	0	0	1	0	1	0	1	1	0	Not complete	Complete
AF91-01pH10A	Bacillota	Ligilactobacillus	Ligilactobacillus ruminis	0	0	0	0	0	1	1	0	0	0	Not complete	Not complete
AF91-01CMCA	Bacillota	Lacticaseibacillus	Lacticaseibacillus sp.	1	0	0	1	0	2	1	0	0	0	Not complete	Not complete
AF90S-19M2BA	Bacillota	Copromonas	Copromonas sp.	0	0	0	0	0	0	0	0	0	0	Not complete	Not complete
AF90S-01pH9BA	Bacillota	Choladocola	Choladocola sp.	0	0	0	0	0	0	0	0	0	0	Not complete	Not complete
AF90-26SAA	Bacillota	Paenibacillus	Paenibacillus_A sp.	2	0	3	0	0	8	2	1	2	0	Not complete	Complete
AF90-09M1A	Bacillota	Agathobaculum	Agathobaculum sp.	0	0	0	0	0	0	0	0	0	0	Not complete	Not complete
AF88-17pH9A	Bacillota	Longicatena	Longicatena caecimuris	0	0	0	0	2	0	0	0	2	0	Not complete	Not complete
AF88-14pH9A	Bacillota	Oscillospiraceae gen.	Oscillospiraceae gen.	0	0	0	0	0	1	0	0	0	0	Not complete	Not complete
AF88-01pH10A	Bacillota	Lachnospiraceae gen.	Lachnospiraceae gen.	0	0	0	0	0	2	0	0	0	0	Not complete	Not complete
AF87-14TA	Bacillota	Blautia	Blautia_A sp.	1	0	2	0	1	3	2	1	0	0	Not complete	Complete
AF86-03b2A	Bacillota	Agathobaculum	Agathobaculum butyriciproducens	0	0	0	0	0	0	0	0	0	0	Not complete	Not complete
AF84-09pH9TA	Bacillota	Blautia	Blautia_A obeum	1	0	1	0	1	2	2	0	0	0	Not complete	Not complete
AF83-02pH10A	Bacillota	Paenibacillus	Paenibacillus_A sp.	2	0	3	0	0	10	2	1	5	0	Not complete	Complete
AF82-03b14	Bacillota	Lactobacillus	Lactobacillus johnsonii	0	0	0	0	0	0	2	0	0	0	Not complete	Not complete
AF81-08TA	Bacillota	Butyribacter	Butyribacter intestini	1	0	0	0	0	4	2	0	0	0	Not complete	Not complete
AF80-14pH9TA	Bacillota	Acidaminococcus	Acidaminococcus massiliensis	0	0	0	0	0	0	0	0	0	0	Not complete	Not complete
AF80-09CM05A	Bacillota	Caecibacter	Caecibacter sp.	0	0	0	0	0	0	0	0	0	0	Not complete	Not complete
AF80-08CM05A	Bacillota	Baileyella	Baileyella intestinalis	0	0	0	0	0	1	0	0	0	0	Not complete	Not complete
AF80-05A	Bacillota	Caecibacter	Caecibacter sp.	0	0	0	0	0	0	0	0	0	0	Not complete	Not complete
AF77-01CM03A	Bacillota	Streptococcus	Streptococcus sp.	1	1	1	0	0	1	0	2	3	0	Not complete	Complete
AF76-10pH9T	Bacillota	Blautia	Blautia_A sp.	4	0	0	0	1	3	1	1	0	0	Not complete	Complete
AF75-08pH9A	Bacillota	Lachnospiraceae gen.	Lachnospiraceae gen.	0	0	0	0	0	2	0	0	0	0	Not complete	Not complete
AF75-07pH9A	Bacillota	Agathobacter	Agathobacter sp.	0	0	0	1	1	2	2	0	0	0	Complete	Not complete
AF75-02b14	Bacillota	Lactobacillus	Lactobacillus acidophilus	0	0	0	0	0	1	2	0	0	0	Not complete	Not complete
AF73-11pH9TA	Bacillota	Eisenbergiella	Eisenbergiella porci	14	0	5	0	2	27	9	3	1	0	Not complete	Complete
AF73-07pH9A	Bacillota	Eubacterium	Eubacterium limosum	0	0	0	0	0	0	0	0	0	0	Not complete	Not complete
AF73-05CM02	Bacillota	Christensenella	Christensenella intestinihominis	0	0	0	0	0	0	0	0	0	0	Not complete	Not complete
AF71-07pH5	Bacillota	Lactobacillus	Lactobacillus crispatus	0	0	0	0	0	4	1	1	0	0	Not complete	Complete
AF71-03pH5A	Bacillota	Ligilactobacillus	Ligilactobacillus salivarius	0	0	0	0	0	1	0	0	0	0	Not complete	Not complete
AF70-11b3TA	Bacillota	Ruminococcus	Ruminococcus_E sp.	0	0	0	0	0	0	0	0	0	0	Not complete	Not complete
AF69-04-b15A	Bacillota	Flavonifractor	Flavonifractor plautii	0	0	0	0	0	0	0	0	0	0	Not complete	Not complete
AF68-02b2A	Bacillota	Ruminococcus	Ruminococcus_C sp.	0	0	1	0	0	2	1	0	0	0	Not complete	Not complete
AF67-8-b12A	Bacillota	Caecibacter	Caecibacter hominis	0	0	0	0	0	0	0	0	0	0	Not complete	Not complete
AF67-28pH10TA	Bacillota	Longibaculum	Longibaculum muris	0	0	0	0	1	2	0	0	2	0	Not complete	Not complete
AF67-21pH9TA	Bacillota	Butyribacter	Butyribacter intestini	1	0	0	0	0	4	2	0	0	0	Not complete	Not complete
AF67-04-b16A	Bacillota	Acidaminococcus	Acidaminococcus provencensis	0	0	0	0	0	0	0	0	0	0	Not complete	Not complete
AF67-03PH9	Bacillota	Agathobacter	Agathobacter rectalis	0	0	0	0	0	3	2	0	0	0	Not complete	Not complete
AF67-02pH5A	Bacillota	Lacticaseibacillus	Lacticaseibacillus paracasei	3	0	0	1	0	1	0	1	0	0	Not complete	Complete
AF67-01pH9A	Bacillota	Faecalibacillus	Faecalibacillus intestinalis	0	0	0	0	0	1	0	3	4	0	Not complete	Complete
AF66-2pH10A	Bacillota	Lacticaseibacillus	Lacticaseibacillus paracasei	3	0	0	1	0	1	0	1	0	0	Not complete	Complete
AF66-18pH10TA	Bacillota	Copromonas	Copromonas sp.	0	0	0	0	0	0	0	0	0	0	Not complete	Not complete
AF66-15pH9A	Bacillota	Enterocloster	Enterocloster sp.	0	0	0	0	1	4	0	0	0	0	Not complete	Not complete
AF64-9pH9TA	Bacillota	Lactobacillus	Lactobacillus sp.	0	0	0	0	0	0	0	0	0	0	Not complete	Not complete
AF64-6pH5T	Bacillota	Limosilactobacillus	Limosilactobacillus fermentum	0	0	0	0	0	1	1	0	0	0	Not complete	Not complete
AF64-2-b12A	Bacillota	Oliverpabstia	Oliverpabstia intestinalis	1	0	1	2	1	8	4	1	0	0	Complete	Complete
AF64-12pH9TA	Bacillota	Faecalitalea	Faecalitalea cylindroides	0	0	0	0	1	0	0	0	0	0	Not complete	Not complete
AF63-7pH9-A	Bacillota	Coprococcus	Coprococcus sp.	0	0	0	0	0	1	0	0	0	0	Not complete	Not complete
AF63-12pH5T	Bacillota	Limosilactobacillus	Limosilactobacillus fermentum	0	0	0	0	0	1	0	0	0	0	Not complete	Not complete
AF63-12pH10TA	Bacillota	Mitsuokella	Mitsuokella jalaludinii	0	0	0	0	0	1	0	0	0	0	Not complete	Not complete
AF62-2pH9TA	Bacillota	Clostridium	Clostridium_G cochlearium	0	0	0	0	0	0	0	0	0	0	Not complete	Not complete
AF61-5pH5A	Bacillota	Limosilactobacillus	Limosilactobacillus fermentum	0	0	0	0	0	1	0	0	0	0	Not complete	Not complete
AF61-21pH10TA	Bacillota	Blautia	Blautia_A massiliensis	4	0	0	0	1	3	2	1	0	0	Not complete	Complete
AF61-20pH5TA	Bacillota	Limosilactobacillus	Limosilactobacillus portuensis	0	0	0	0	0	2	0	0	0	0	Not complete	Not complete
AF61-17pH5T	Bacillota	Lactobacillus	Lactobacillus paragasseri	0	0	0	0	0	2	1	0	0	0	Not complete	Not complete
AF61-16pH5TA	Bacillota	Lactobacillus	Lactobacillus delbrueckii_B	0	0	0	0	0	1	0	0	0	0	Not complete	Not complete
AF61-11pH5A	Bacillota	Lactobacillus	Lactobacillus delbrueckii_B	0	0	0	0	0	1	0	0	0	0	Not complete	Not complete
AF61-10pH5	Bacillota	Ligilactobacillus	Ligilactobacillus salivarius	0	0	0	0	0	1	0	0	0	0	Not complete	Not complete
AF60-5pH5	Bacillota	Lactobacillus	Lactobacillus gasseri	0	0	0	0	0	0	0	0	0	0	Not complete	Not complete
AF60-20pH9A	Bacillota	Blautia	Blautia_A obeum_B	0	1	0	0	1	2	2	0	0	0	Not complete	Not complete
AF59-23pH9A	Bacillota	Megamonas	Megamonas funiformis	0	0	0	0	0	2	0	0	0	0	Not complete	Not complete
AF59-17pH5T	Bacillota	Lactobacillus	Lactobacillus gasseri	0	0	0	0	0	1	0	0	0	0	Not complete	Not complete
AF59-11pH5	Bacillota	Ligilactobacillus	Ligilactobacillus salivarius	0	0	0	0	0	1	0	0	0	0	Not complete	Not complete
AF58-9ACA	Bacillota	Roseburia	Roseburia sp.	1	0	0	1	1	7	2	1	2	0	Complete	Complete
AF58-8b12A	Bacillota	Oliverpabstia	Oliverpabstia intestinalis	1	0	1	2	1	6	4	1	0	0	Complete	Complete
AF58-5ACA	Bacillota	Copromonas	Copromonas sp.	0	0	0	0	0	0	0	0	0	0	Not complete	Not complete
AF58-2A	Bacillota	Blautia	Blautia_A obeum_B	0	0	0	0	1	2	2	0	0	0	Not complete	Not complete
AF58-20A	Bacillota	Clostridium	Clostridium_Q fessum	0	0	0	0	0	0	0	0	0	0	Not complete	Not complete
AF58-1A	Bacillota	Lachnospiraceae gen.	Lachnospiraceae gen.	0	0	3	0	0	3	0	0	0	0	Not complete	Not complete
AF58-16A	Bacillota	Gemmiger	Gemmiger formicilis	0	0	0	1	1	9	1	1	2	0	Complete	Complete
AF58-12pH5A	Bacillota	Caecibacter	Caecibacter hominis	0	0	0	0	0	0	0	0	0	0	Not complete	Not complete
AF57-4ACA	Bacillota	Enterocloster	Enterocloster sp.	0	0	0	0	0	2	0	0	0	0	Not complete	Not complete
AF57-2ACA	Bacillota	Megamonas	Megamonas funiformis	0	0	0	0	0	2	0	0	0	0	Not complete	Not complete
AF57-1LNA	Bacillota	Enterococcus	Enterococcus_B thailandicus	0	0	0	0	0	2	1	1	1	0	Not complete	Complete
AF56-5MHA	Bacillota	Megamonas	Megamonas funiformis	0	0	0	0	0	2	0	0	0	0	Not complete	Not complete
AF55-34A	Bacillota	Clostridium	Clostridium_AP sp.	0	0	0	0	1	2	0	0	0	0	Not complete	Not complete
AF55-34	Bacillota	Clostridium	Clostridium_AP sp.	0	0	0	0	1	2	0	0	0	0	Not complete	Not complete
AF55-24LNA	Bacillota	Copromonas	Copromonas sp.	0	0	0	0	0	0	0	0	0	0	Not complete	Not complete
AF54-9pH8A	Bacillota	Holdemanella	Holdemanella sp.	1	0	0	0	1	2	0	0	0	0	Not complete	Not complete
AF54-6pH5A	Bacillota	Caecibacter	Caecibacter sp.	0	0	0	0	0	0	0	0	0	0	Not complete	Not complete
AF54-6pH10A	Bacillota	Lachnospiraceae gen.	Lachnospiraceae gen.	0	0	0	0	0	3	0	0	0	0	Not complete	Not complete
AF54-44A	Bacillota	Enterococcus	Enterococcus_A avium	0	1	0	0	0	1	0	0	0	0	Not complete	Not complete
AF54-32pH5A	Bacillota	Streptococcus	Streptococcus sp.	2	1	1	0	0	0	0	2	3	0	Not complete	Not complete
AF54-2pH5A	Bacillota	Limosilactobacillus	Limosilactobacillus vaginalis	0	0	0	0	0	1	0	0	0	0	Not complete	Not complete
AF54-29pH10A	Bacillota	Anaerovoracaceae gen.	Anaerovoracaceae gen.	0	0	0	0	0	0	0	0	0	0	Not complete	Not complete
AF54-25A	Bacillota	Holdemanella	Holdemanella biformis	1	0	0	0	1	1	0	0	0	0	Not complete	Not complete
AF54-1pH4A	Bacillota	Lactobacillus	Lactobacillus crispatus	0	0	0	0	0	1	1	0	0	0	Not complete	Not complete
AF53-12MH-2A	Bacillota	Eisenbergiella	Eisenbergiella tayi	12	1	7	0	2	27	9	6	1	0	Not complete	Complete
AF53-10pH9A	Bacillota	Clostridium	Clostridium_A leptum	3	0	1	0	0	4	1	0	0	0	Not complete	Not complete
AF52-21	Bacillota	Faecalibacterium	Faecalibacterium sp.	0	0	0	0	1	4	0	0	0	0	Not complete	Not complete
AF52-12b2	Bacillota	Coprococcus	Coprococcus sp.	0	0	0	0	0	1	0	0	0	0	Not complete	Not complete
AF51-9b6A	Bacillota	Lactobacillus	Lactobacillus johnsonii	0	0	0	0	0	0	1	1	0	0	Not complete	Complete
AF51-7-b10A	Bacillota	Copromonas	Copromonas sp.	0	0	0	0	0	1	0	0	0	0	Not complete	Not complete
AF51-6-b8A	Bacillota	Shuttleworthia	Shuttleworthia sp.	0	0	0	0	0	4	0	0	1	0	Not complete	Not complete
AF51-3-b8A	Bacillota	Copromonas	Copromonas sp.	0	0	0	0	0	0	0	0	0	0	Not complete	Not complete
AF51-2b10A	Bacillota	Lacticaseibacillus	Lacticaseibacillus paracasei	3	0	0	1	0	0	0	1	1	0	Not complete	Not complete
AF51-26b1	Bacillota	Limivivens	Limivivens sp.	7	0	1	0	0	9	3	2	0	0	Not complete	Complete
AF51-11b1	Bacillota	Bariatricus	Bariatricus comes	0	0	0	0	0	4	2	0	0	0	Not complete	Not complete
AF50-8-r	Bacillota	Copromonas	Copromonas sp.	0	0	0	0	0	0	0	0	0	0	Not complete	Not complete
AF50-3	Bacillota	Clostridium	Clostridium_Q fessum	0	0	0	0	0	1	0	0	1	0	Not complete	Not complete
AF49-32	Bacillota	Faecalibacillus	Faecalibacillus intestinalis	0	0	0	0	0	1	0	2	4	0	Not complete	Complete
AF48-16	Bacillota	Enterococcus	Enterococcus_D casseliflavus	3	1	0	0	0	3	5	2	1	0	Not complete	Complete
AF46-9NS	Bacillota	Acetatifactor	Acetatifactor sp.	0	1	2	1	2	6	0	0	0	0	Complete	Not complete
AF46-12NS	Bacillota	Acetatifactor	Acetatifactor sp.	0	1	2	1	3	6	0	0	0	0	Complete	Not complete
AF46-10NS	Bacillota	Blautia	Blautia_A sp.	1	0	1	0	1	1	2	0	0	0	Not complete	Not complete
AF45-4BH	Bacillota	Blautia	Blautia_A sp.	0	0	1	0	2	2	2	0	0	0	Not complete	Not complete
AF45-17	Bacillota	Coprococcus	Coprococcus_A catus	0	1	0	0	0	1	0	0	0	0	Not complete	Not complete
AF45-15BH	Bacillota	Holdemanella	Holdemanella porci	1	0	0	0	1	1	0	0	0	0	Not complete	Not complete
AF45-14BH	Bacillota	Anaerobutyricum	Anaerobutyricum hallii	0	0	0	0	0	1	0	0	0	0	Not complete	Not complete
AF45-13BH	Bacillota	Lachnospira	Lachnospira eligens_A	0	0	1	0	0	2	0	0	0	0	Not complete	Not complete
AF43-11	Bacillota	Ruminococcus	Ruminococcus_E bromii_B	0	0	0	0	0	0	0	0	0	0	Not complete	Not complete
AF43-10	Bacillota	Lachnospiraceae gen.	Lachnospiraceae gen.	0	0	0	0	0	1	0	0	0	0	Not complete	Not complete
AF42-9BH	Bacillota	Blautia	Blautia_A sp.	2	0	1	0	1	2	3	1	0	0	Not complete	Complete
AF42-8	Bacillota	Lachnospiraceae gen.	Lachnospiraceae gen.	0	0	0	0	0	2	0	0	0	0	Not complete	Not complete
AF42-6	Bacillota	Choladocola	Choladocola sp.	0	0	0	0	0	0	0	0	0	0	Not complete	Not complete
AF42-3BH	Bacillota	Lachnospira	Lachnospira eligens_A	0	0	1	0	0	3	0	0	0	0	Not complete	Not complete
AF42-21	Bacillota	Dorea	Dorea formicigenerans	0	0	0	0	0	1	0	0	0	0	Not complete	Not complete
AF42-20	Bacillota	Holdemanella	Holdemanella sp.	1	0	0	0	1	2	0	0	0	0	Not complete	Not complete
AF42-1BH-r	Bacillota	Faecalibacillus	Faecalibacillus faecis	0	0	0	0	0	1	0	0	2	0	Not complete	Not complete
AF42-16	Bacillota	Veillonella	Veillonella nakazawae	0	0	0	0	0	0	0	0	0	0	Not complete	Not complete
AF42-15	Bacillota	Streptococcus	Streptococcus parasanguinis_E	2	0	0	0	0	0	0	3	1	0	Not complete	Not complete
AF42-10	Bacillota	Ruminococcus	Ruminococcus_E bromii_B	0	0	0	0	0	0	0	0	0	0	Not complete	Not complete
AF41-9	Bacillota	Blautia	Blautia_A sp.	1	0	0	0	1	3	1	1	0	0	Not complete	Complete
AF41-18	Bacillota	Lachnospira	Lachnospira eligens_A	0	0	1	0	0	3	0	0	0	0	Not complete	Not complete
AF41-15	Bacillota	Oscillospiraceae gen.	Oscillospiraceae gen.	0	0	0	0	0	0	0	0	0	0	Not complete	Not complete
AF41-14	Bacillota	Oscillospiraceae gen.	Oscillospiraceae gen.	0	0	0	0	0	0	0	0	0	0	Not complete	Not complete
AF39-4	Bacillota	Blautia	Blautia_A obeum	2	0	1	0	1	2	2	0	0	0	Not complete	Not complete
AF39-14AC	Bacillota	Agathobacter	Agathobacter rectalis	0	0	0	0	1	2	2	0	0	0	Not complete	Not complete
AF39-10	Bacillota	Bacillus	Bacillus licheniformis	0	0	0	0	0	0	3	0	0	0	Not complete	Not complete
AF38-24	Bacillota	Agathobacter	Agathobacter rectalis	0	0	0	0	0	2	2	0	0	0	Not complete	Not complete
AF38-13	Bacillota	Catenibacterium	Catenibacterium sp.	0	0	0	0	0	1	0	3	4	0	Not complete	Complete
AF38-1	Bacillota	Coprococcus	Coprococcus eutactus_A	0	0	0	0	0	1	1	0	0	0	Not complete	Not complete
AF37-7	Bacillota	Clostridium	Clostridium_Q fessum	0	0	0	0	0	0	0	0	0	0	Not complete	Not complete
AF37-6AT	Bacillota	Blautia	Blautia_A sp.	3	0	2	1	1	4	4	1	0	0	Complete	Complete
AF37-6AC	Bacillota	Blautia	Blautia_A obeum	1	0	1	0	1	3	2	0	0	0	Not complete	Not complete
AF37-5AT	Bacillota	Copromonas	Copromonas sp.	0	0	0	0	0	0	0	0	0	0	Not complete	Not complete
AF37-5	Bacillota	Eubacterium	Eubacterium_F sp.	0	0	1	0	0	2	0	0	0	0	Not complete	Not complete
AF37-4	Bacillota	Eubacterium	Eubacterium_G ventriosum	0	0	0	0	0	0	0	0	6	0	Not complete	Not complete
AF37-3AC	Bacillota	Ruminococcus	Ruminococcus_E bromii_B	0	0	0	0	0	0	0	0	0	0	Not complete	Not complete
AF37-2AT	Bacillota	Sellimonas	Sellimonas intestinalis	0	0	0	0	1	6	1	1	1	0	Not complete	Complete
AF37-20	Bacillota	Ruminococcus	Ruminococcus_D bicirculans	0	0	1	0	0	5	0	0	0	0	Not complete	Not complete
AF37-2	Bacillota	Faecalibacillus	Faecalibacillus intestinalis	0	0	0	0	0	1	0	2	4	0	Not complete	Complete
AF37-13	Bacillota	Oscillospiraceae gen.	Oscillospiraceae gen.	0	0	0	0	0	0	0	0	0	0	Not complete	Not complete
AF37-1	Bacillota	Sellimonas	Sellimonas intestinalis	0	0	0	0	1	6	1	1	1	0	Not complete	Complete
AF36-7BH	Bacillota	Lachnospira	Lachnospira eligens_A	0	0	1	0	0	2	0	0	0	0	Not complete	Not complete
AF36-6	Bacillota	Clostridium	Clostridium_Q fessum	0	0	0	0	0	0	0	0	0	0	Not complete	Not complete
AF36-5BH	Bacillota	Eubacterium	Eubacterium_G sp.	0	0	0	0	0	1	0	0	6	0	Not complete	Not complete
AF36-4	Bacillota	Eubacterium	Eubacterium_F sp.	0	0	1	0	0	3	0	0	0	0	Not complete	Not complete
AF36-3BH	Bacillota	CAG-41	Clostridia ord.	0	0	2	0	1	6	1	0	2	2	Not complete	Not complete
AF36-2BH	Bacillota	Agathobacter	Agathobacter rectalis	0	0	0	0	1	2	2	0	0	0	Not complete	Not complete
AF36-21BH	Bacillota	Streptococcus	Streptococcus mutans	0	0	0	0	0	0	0	0	0	0	Not complete	Not complete
AF36-20BH	Bacillota	Veillonella	Veillonella parvula_A	0	0	0	0	0	0	0	0	0	0	Not complete	Not complete
AF36-1BH	Bacillota	Dorea	Dorea formicigenerans	0	0	0	0	0	2	0	0	0	0	Not complete	Not complete
AF36-19BH	Bacillota	Eisenbergiella	Eisenbergiella sp.	3	1	1	1	1	6	0	2	0	0	Complete	Complete
AF36-18BH	Bacillota	Acetatifactor	Acetatifactor sp.	0	1	2	1	2	8	0	0	0	0	Complete	Not complete
AF36-15BH	Bacillota	Veillonella	Veillonella atypica	0	0	0	0	0	0	0	0	0	0	Not complete	Not complete
AF36-15AT	Bacillota	Lachnoclostridium	Lachnoclostridium_B sp.	0	0	0	0	0	2	0	0	0	0	Not complete	Not complete
AF36-11AT	Bacillota	Faecalibacterium	Faecalibacterium prausnitzii_C	0	0	0	0	1	8	0	0	0	0	Not complete	Not complete
AF36-10BH	Bacillota	Faecalibacillus	Faecalibacillus intestinalis	0	0	0	0	0	1	0	3	5	0	Not complete	Complete
AF36-10AT	Bacillota	Roseburia	Roseburia intestinalis	1	0	0	1	1	10	3	1	1	0	Complete	Complete
AF36-10	Bacillota	Copromonas	Copromonas sp.	0	0	0	0	0	0	0	0	0	0	Not complete	Not complete
AF35-8	Bacillota	Faecalibacillus	Faecalibacillus intestinalis	0	0	0	0	0	1	0	3	5	0	Not complete	Complete
AF35-6-C	Bacillota	Faecalibacterium	Faecalibacterium prausnitzii_E	0	1	0	0	1	7	0	0	0	0	Not complete	Not complete
AF35-6BH	Bacillota	Amedibacillus	Amedibacillus dolichus	0	0	0	0	0	0	0	3	5	0	Not complete	Not complete
AF35-5AC	Bacillota	Agathobaculum	Agathobaculum butyriciproducens	0	0	0	0	0	0	0	0	0	0	Not complete	Not complete
AF35-21	Bacillota	Lachnospira	Lachnospira eligens_A	0	0	1	0	0	2	0	0	0	0	Not complete	Not complete
AF35-15	Bacillota	Clostridium	Clostridium_Q fessum	0	0	0	0	0	0	0	0	0	0	Not complete	Not complete
AF35-14AC	Bacillota	Blautia	Blautia_A obeum	1	0	2	0	1	2	2	0	0	0	Not complete	Not complete
AF34-4BH	Bacillota	Ruminococcus	Ruminococcus_B gnavus	2	1	4	0	1	6	1	0	0	1	Not complete	Not complete
AF34-35BH	Bacillota	Eubacterium	Eubacterium_G sp.	0	0	0	0	0	1	0	0	6	0	Not complete	Not complete
AF34-2BH	Bacillota	Blautia	Blautia_A sp.	2	0	1	0	1	2	3	1	0	0	Not complete	Complete
AF34-1BH	Bacillota	Faecalibacillus	Faecalibacillus faecis	0	0	0	0	0	1	0	1	3	0	Not complete	Complete
AF34-16	Bacillota	Lachnospiraceae gen.	Lachnospiraceae gen.	0	0	0	0	0	2	0	0	0	0	Not complete	Not complete
AF34-14AC	Bacillota	Oscillospiraceae gen.	Oscillospiraceae gen.	0	0	0	0	0	1	0	0	0	0	Not complete	Not complete
AF34-13	Bacillota	Butyribacter	Butyribacter intestini	1	0	0	0	0	3	2	0	0	0	Not complete	Not complete
AF34-12	Bacillota	Ruminococcus	Ruminococcus_D bicirculans	0	0	1	0	0	6	0	0	0	0	Not complete	Not complete
AF34-11AC	Bacillota	Agathobaculum	Agathobaculum sp.	0	0	0	0	0	0	0	0	0	0	Not complete	Not complete
AF34-10BH	Bacillota	Acetatifactor	Acetatifactor sp.	0	0	2	1	2	8	0	0	0	0	Complete	Not complete
AF34-10	Bacillota	Fusicatenibacter	Fusicatenibacter saccharivorans	4	0	0	0	0	8	4	2	1	0	Not complete	Complete
AF33-28	Bacillota	Lachnospiraceae gen.	Lachnospiraceae gen.	4	0	5	0	2	23	4	1	1	0	Not complete	Complete
AF33-22	Bacillota	Mitsuokella	Mitsuokella sp.	0	0	0	0	0	1	0	0	0	0	Not complete	Not complete
AF33-1AC	Bacillota	Faecalibacillus	Faecalibacillus sp.	0	0	0	0	0	0	0	0	3	0	Not complete	Not complete
AF33-12	Bacillota	Ruminococcus	Ruminococcus_B gnavus	3	2	3	2	1	9	1	0	4	0	Complete	Not complete
AF33-11BH	Bacillota	Blautia	Blautia_A wexlerae	2	0	1	0	1	4	3	1	1	0	Not complete	Complete
AF33-11	Bacillota	Hungatella	Hungatella effluvii	3	1	0	2	2	17	2	3	1	0	Complete	Complete
AF32-9BH	Bacillota	Faecalibacterium	Faecalibacterium prausnitzii	0	0	0	0	1	8	0	0	1	0	Not complete	Not complete
AF32-8AC	Bacillota	Faecalibacterium	Faecalibacterium prausnitzii_G	0	0	0	0	1	5	0	0	0	0	Not complete	Not complete
AF32-7AC	Bacillota	Clostridium	Clostridium_Q fessum	0	0	0	0	0	0	0	0	0	0	Not complete	Not complete
AF32-4BH	Bacillota	Fusicatenibacter	Fusicatenibacter saccharivorans	3	0	0	0	0	9	3	2	1	0	Not complete	Complete
AF32-2AC	Bacillota	Mediterraneibacter	Mediterraneibacter faecis	2	0	4	2	1	3	1	0	3	1	Complete	Not complete
AF32-14A	Bacillota	Ligilactobacillus	Ligilactobacillus ruminis	0	0	0	0	0	1	1	0	0	0	Not complete	Not complete
AF32-12BH	Bacillota	Ventrimonas	Ventrimonas sp.	0	1	0	0	0	0	0	0	0	0	Not complete	Not complete
AF31-8BH	Bacillota	Blautia	Blautia_A sp.	5	0	1	0	1	8	5	0	0	0	Not complete	Not complete
AF31-3BH	Bacillota	Choladocola	Choladocola sp.	0	0	0	0	0	0	0	0	0	0	Not complete	Not complete
AF31-27BH	Bacillota	Dielma	Dielma fastidiosa	1	0	0	0	1	0	0	0	0	0	Not complete	Not complete
AF31-21AC	Bacillota	Roseburia	Roseburia intestinalis	1	0	0	1	1	9	2	1	1	0	Complete	Complete
AF31-1BH	Bacillota	Faecalibacillus	Faecalibacillus intestinalis	0	0	0	0	0	1	0	2	3	0	Not complete	Complete
AF31-17AC	Bacillota	Anaerobutyricum	Anaerobutyricum hallii	0	0	0	0	0	2	0	0	0	0	Not complete	Not complete
AF31-16BH	Bacillota	Blautia	Blautia_A sp.	3	0	2	1	1	4	4	1	0	0	Complete	Complete
AF31-14BH	Bacillota	Mediterraneibacter	Mediterraneibacter faecis	1	0	3	2	1	2	1	0	3	1	Complete	Not complete
AF31-14AC	Bacillota	Faecalibacterium	Faecalibacterium prausnitzii	0	1	0	0	1	8	0	0	1	0	Not complete	Not complete
AF31-13BH	Bacillota	Dorea	Dorea formicigenerans	0	0	0	0	0	1	0	0	0	0	Not complete	Not complete
AF31-10AC	Bacillota	Faecalibacterium	Faecalibacterium prausnitzii_G	0	0	0	0	1	4	0	0	0	0	Not complete	Not complete
AF31-1	Bacillota	Enterocloster	Enterocloster bolteae	0	0	0	0	1	3	0	0	0	0	Not complete	Not complete
AF30-8	Bacillota	Lactococcus	Lactococcus petauri	0	0	0	0	0	0	0	1	0	0	Not complete	Not complete
AF30-7	Bacillota	Lactococcus	Lactococcus petauri	0	0	0	0	0	0	0	1	0	0	Not complete	Not complete
AF30-3	Bacillota	Clostridium	Clostridium_P perfringens	3	3	0	0	1	4	1	2	12	4	Not complete	Complete
AF30-1A	Bacillota	Lactococcus	Lactococcus petauri	0	0	0	0	0	0	0	1	0	0	Not complete	Not complete
AF30-12BH	Bacillota	Streptococcus	Streptococcus parasanguinis_E	2	0	0	0	0	1	0	2	1	0	Not complete	Complete
AF30-1	Bacillota	Lactococcus	Lactococcus petauri	0	0	0	0	0	0	0	1	0	0	Not complete	Not complete
AF29-8BH	Bacillota	Clostridium	Clostridium_Q fessum	0	0	0	0	0	0	0	0	0	0	Not complete	Not complete
AF29-7BH-C	Bacillota	Faecalibacterium	Faecalibacterium prausnitzii	0	1	0	0	1	8	0	0	1	0	Not complete	Not complete
AF29-4	Bacillota	Enterocloster	Enterocloster citroniae	0	0	0	0	1	2	2	0	0	0	Not complete	Not complete
AF29-3BH	Bacillota	Faecalibacillus	Faecalibacillus intestinalis	0	0	0	0	0	1	0	3	5	0	Not complete	Complete
AF29-2BH	Bacillota	Blautia	Blautia_A obeum	1	0	1	0	1	2	2	0	0	0	Not complete	Not complete
AF29-2	Bacillota	Megamonas	Megamonas funiformis	0	0	0	0	0	2	0	0	0	0	Not complete	Not complete
AF29-16BH	Bacillota	Choladocola	Choladocola sp.	0	0	0	0	0	0	0	0	0	0	Not complete	Not complete
AF29-16	Bacillota	Streptococcus	Streptococcus salivarius	0	0	0	0	0	1	0	0	0	0	Not complete	Not complete
AF29-11BH	Bacillota	Faecalibacterium	Faecalibacterium prausnitzii	0	1	0	0	1	8	0	0	1	0	Not complete	Not complete
AF28-26	Bacillota	Clostridium	Clostridium_A leptum	0	0	0	0	0	0	0	0	0	0	Not complete	Not complete
AF28-24B	Bacillota	Erysipelatoclostridium	Erysipelatoclostridium ramosum	0	0	0	0	1	3	0	6	9	0	Not complete	Complete
AF28-15	Bacillota	Roseburia	Roseburia inulinivorans	1	0	0	0	1	7	2	1	0	1	Not complete	Complete
AF28-13AC	Bacillota	Faecalibacterium	Faecalibacterium prausnitzii_E	0	0	0	0	1	8	0	0	1	0	Not complete	Not complete
AF28-13	Bacillota	Erysipelatoclostridium	Erysipelatoclostridium ramosum	0	0	0	0	1	3	0	6	9	0	Not complete	Complete
AF28-12	Bacillota	Copromonas	Copromonas sp.	0	0	0	0	0	0	0	0	0	0	Not complete	Not complete
AF27-9	Bacillota	Enterocloster	Enterocloster bolteae	0	0	0	0	1	2	0	0	0	0	Not complete	Not complete
AF27-8	Bacillota	Faecalimonas	Faecalimonas umbilicata	2	0	0	1	1	6	0	1	1	0	Complete	Complete
AF27-5AA	Bacillota	Clostridium	Clostridium_Q fessum	0	0	0	0	0	0	0	0	0	0	Not complete	Not complete
AF27-4BH	Bacillota	Ruminococcus	Ruminococcus_B gnavus	2	2	4	0	1	11	1	1	1	1	Not complete	Complete
AF27-3	Bacillota	Mediterraneibacter	Mediterraneibacter faecis	2	0	4	2	1	2	1	0	3	1	Complete	Not complete
AF27-2AA	Bacillota	Ventrimonas	Ventrimonas sp.	0	1	0	0	0	0	0	0	0	0	Not complete	Not complete
AF27-24BH	Bacillota	Faecalibacillus	Faecalibacillus intestinalis	0	0	0	0	0	1	0	3	4	0	Not complete	Complete
AF27-12AA	Bacillota	Mediterraneibacter	Mediterraneibacter faecis	2	0	5	2	2	3	1	0	4	1	Complete	Not complete
AF27-12	Bacillota	Megamonas	Megamonas funiformis	0	0	0	0	0	2	0	0	0	0	Not complete	Not complete
AF27-11BH	Bacillota	Faecalibacterium	Faecalibacterium prausnitzii_D	0	0	0	0	1	5	0	0	0	0	Not complete	Not complete
AF27-11AA	Bacillota	Mediterraneibacter	Mediterraneibacter faecis	2	0	4	2	1	2	1	0	3	1	Complete	Not complete
AF26-9	Bacillota	Faecalibacterium	Faecalibacterium prausnitzii_E	0	0	0	0	1	9	0	0	1	0	Not complete	Not complete
AF26-4BH	Bacillota	Eisenbergiella	Eisenbergiella porci	13	0	5	0	2	27	7	3	1	0	Not complete	Complete
AF26-25AA	Bacillota	Ruminococcus	Ruminococcus_D bicirculans	0	0	1	0	0	5	0	0	0	0	Not complete	Not complete
AF26-2	Bacillota	Fusicatenibacter	Fusicatenibacter saccharivorans	3	0	0	0	0	8	3	2	1	0	Not complete	Complete
AF25-7LB	Bacillota	Ruminococcus	Ruminococcus_E bromii_B	0	0	0	0	0	0	0	0	0	0	Not complete	Not complete
AF25-3LB	Bacillota	Mediterraneibacter	Mediterraneibacter faecis	1	0	3	2	2	2	0	0	0	0	Complete	Not complete
AF25-28AC	Bacillota	Blautia	Blautia_A wexlerae	1	0	0	0	1	4	3	0	0	1	Not complete	Not complete
AF25-25LB	Bacillota	Lachnospiraceae gen.	Lachnospiraceae gen.	0	0	0	0	0	1	0	0	0	0	Not complete	Not complete
AF25-25	Bacillota	Clostridium	Clostridium butyricum	0	0	1	0	1	2	2	0	1	0	Not complete	Not complete
AF25-24	Bacillota	Coprococcus	Coprococcus_A catus	0	1	0	0	0	1	0	0	0	0	Not complete	Not complete
AF25-23LB	Bacillota	Blautia	Blautia_A wexlerae	2	0	1	0	1	3	3	0	0	0	Not complete	Not complete
AF25-21	Bacillota	Blautia	Blautia_A obeum	1	0	2	0	1	2	2	0	0	0	Not complete	Not complete
AF25-19	Bacillota	Ruminococcus	Ruminococcus_D bicirculans	0	0	1	0	0	4	0	0	0	0	Not complete	Not complete
AF25-18LB	Bacillota	Lachnospiraceae gen.	Lachnospiraceae gen.	0	0	0	0	0	1	0	0	0	0	Not complete	Not complete
AF25-17	Bacillota	Mediterraneibacter	Mediterraneibacter faecis	1	0	3	1	2	2	0	0	0	0	Complete	Not complete
AF25-15LB	Bacillota	Lachnospiraceae gen.	Lachnospiraceae gen.	0	0	0	0	0	1	0	0	0	0	Not complete	Not complete
AF25-15	Bacillota	Agathobacter	Agathobacter rectalis	0	0	0	0	0	1	2	0	0	0	Not complete	Not complete
AF25-13LB	Bacillota	Lachnospiraceae gen.	Lachnospiraceae gen.	0	0	0	0	0	1	0	0	0	0	Not complete	Not complete
AF25-13AC	Bacillota	Lachnospiraceae gen.	Lachnospiraceae gen.	5	1	1	1	3	13	3	2	1	0	Complete	Complete
AF25-13	Bacillota	Mediterraneibacter	Mediterraneibacter faecis	1	0	3	2	1	3	1	0	3	1	Complete	Not complete
AF25-12LB	Bacillota	Oliverpabstia	Oliverpabstia intestinalis	1	0	1	2	1	8	4	1	0	0	Complete	Complete
AF25-11	Bacillota	Dorea	Dorea formicigenerans	0	0	0	0	0	0	0	0	0	0	Not complete	Not complete
AF24-9LB	Bacillota	Agathobacter	Agathobacter rectalis	0	0	0	0	1	2	2	0	0	0	Not complete	Not complete
AF24-7LB	Bacillota	Lachnospiraceae gen.	Lachnospiraceae gen.	0	0	0	0	1	1	1	0	0	0	Not complete	Not complete
AF24-6AC	Bacillota	Streptococcus	Streptococcus salivarius	0	0	0	0	0	1	0	0	0	0	Not complete	Not complete
AF24-4LB	Bacillota	Clostridium	Clostridium_AP sp.	0	0	0	0	1	2	0	0	0	0	Not complete	Not complete
AF24-4	Bacillota	Roseburia	Roseburia inulinivorans	1	0	0	0	1	5	1	1	1	0	Not complete	Complete
AF24-32LB	Bacillota	Blautia	Blautia_A sp.	2	0	2	0	1	2	3	1	0	0	Not complete	Complete
AF24-2LB	Bacillota	Clostridium	Clostridium_Q fessum	0	0	0	0	0	0	0	0	0	0	Not complete	Not complete
AF24-29	Bacillota	Holdemania	Holdemania filiformis	1	0	0	0	0	1	0	0	1	1	Not complete	Not complete
AF24-28AC	Bacillota	Megamonas	Megamonas funiformis	0	0	0	0	0	2	0	0	0	0	Not complete	Not complete
AF24-23LB	Bacillota	Ruminococcus	Ruminococcus_B gnavus	2	0	3	0	1	6	1	0	0	0	Not complete	Not complete
AF24-21	Bacillota	Weizmannia	Weizmannia coagulans	0	0	0	0	0	0	0	0	0	0	Not complete	Not complete
AF24-1LB	Bacillota	Faecalibacillus	Faecalibacillus intestinalis	0	0	0	0	0	1	0	3	4	0	Not complete	Complete
AF24-19AC	Bacillota	Agathobaculum	Agathobaculum butyriciproducens	0	0	0	0	0	0	0	0	0	0	Not complete	Not complete
AF24-19	Bacillota	Weizmannia	Weizmannia coagulans	2	0	4	2	1	3	2	0	3	1	Complete	Not complete
AF24-17	Bacillota	Agathobacter	Agathobacter rectalis	0	0	0	0	1	2	2	0	0	0	Not complete	Not complete
AF24-16	Bacillota	Mediterraneibacter	Mediterraneibacter faecis	2	0	4	2	1	4	2	0	3	1	Complete	Not complete
AF24-13	Bacillota	Enterocloster	Enterocloster bolteae	0	0	0	0	1	2	0	0	0	0	Not complete	Not complete
AF24-10LB	Bacillota	Blautia	Blautia_A obeum	1	0	1	0	1	2	2	0	0	0	Not complete	Not complete
AF23-9AC	Bacillota	Streptococcus	Streptococcus salivarius	0	0	0	0	0	0	0	0	0	0	Not complete	Not complete
AF23-8	Bacillota	Lachnospiraceae gen.	Lachnospiraceae gen.	0	0	0	0	0	1	0	0	0	0	Not complete	Not complete
AF23-6LB	Bacillota	Coprococcus	Coprococcus sp.	0	0	0	0	0	1	0	0	0	0	Not complete	Not complete
AF22-9	Bacillota	Lachnospira	Lachnospira sp.	0	0	1	0	0	1	0	0	0	0	Not complete	Not complete
AF22-8LB	Bacillota	Holdemanella	Holdemanella sp.	1	0	0	0	1	1	0	0	0	0	Not complete	Not complete
AF22-8AC	Bacillota	Lachnospiraceae gen.	Lachnospiraceae gen.	0	0	0	0	0	2	0	0	0	0	Not complete	Not complete
AF22-6AC	Bacillota	Acetatifactor	Waltera intestinalis	0	1	0	1	2	6	0	1	0	0	Complete	Complete
AF22-5LB	Bacillota	Oliverpabstia	Oliverpabstia intestinalis	1	0	1	2	1	7	4	1	0	0	Complete	Complete
AF22-4LB	Bacillota	Catenibacterium	Catenibacterium mitsuokai	0	0	0	0	0	1	0	3	3	0	Not complete	Complete
AF22-4AC	Bacillota	Coprococcus	Coprococcus sp.	0	0	0	0	0	1	0	0	0	0	Not complete	Not complete
AF22-2LB	Bacillota	Lachnospiraceae gen.	Lachnospiraceae gen.	0	0	0	0	0	2	0	0	0	0	Not complete	Not complete
AF22-28AC	Bacillota	Agathobaculum	Agathobaculum butyriciproducens	0	0	0	0	0	0	0	0	0	0	Not complete	Not complete
AF22-21	Bacillota	Coprococcus	Coprococcus eutactus	0	0	0	0	0	2	1	0	0	0	Not complete	Not complete
AF22-12AC	Bacillota	Roseburia	Roseburia hominis	1	0	0	1	1	6	2	0	0	0	Complete	Not complete
AF22-10AC	Bacillota	Holdemanella	Holdemanella biformis	1	0	0	0	1	1	0	0	0	0	Not complete	Not complete
AF22-10	Bacillota	Clostridium	Clostridium_Q fessum	0	0	0	0	0	0	0	0	0	0	Not complete	Not complete
AF21-8LB	Bacillota	Faecalibacillus	Faecalibacillus faecis	0	0	0	0	0	1	0	0	2	0	Not complete	Not complete
AF21-6	Bacillota	Enterococcus	Enterococcus_B lactis	0	0	0	0	0	1	0	0	0	0	Not complete	Not complete
AF21-42	Bacillota	Blautia	Blautia_A luti	4	0	0	0	0	3	0	1	0	0	Not complete	Complete
AF21-31	Bacillota	Roseburia	Roseburia inulinivorans	0	0	0	0	1	6	1	0	1	0	Not complete	Not complete
AF21-3	Bacillota	Blautia	Blautia_A sp.	2	0	1	0	1	4	3	1	0	0	Not complete	Complete
AF21-25	Bacillota	Dorea	Dorea formicigenerans	0	0	0	0	0	1	0	0	0	0	Not complete	Not complete
AF21-24	Bacillota	Blautia	Blautia_A obeum	1	0	1	0	1	2	3	0	0	0	Not complete	Not complete
AF21-22	Bacillota	Mitsuokella	Mitsuokella sp.	0	0	0	0	0	1	0	0	0	0	Not complete	Not complete
AF21-21	Bacillota	Lachnospiraceae gen.	Lachnospiraceae gen.	0	1	1	0	1	3	0	0	1	0	Not complete	Not complete
AF21-20LB	Bacillota	Clostridium	Clostridium_Q fessum	0	0	0	0	0	0	0	0	0	0	Not complete	Not complete
AF21-1AC	Bacillota	Mitsuokella	Mitsuokella sp.	0	0	0	0	0	1	0	0	0	0	Not complete	Not complete
AF21-18	Bacillota	Peptacetobacter	Peptacetobacter sp.	0	0	0	0	0	0	0	1	0	0	Not complete	Not complete
AF21-14LB	Bacillota	Lachnospiraceae gen.	Lachnospiraceae gen.	0	1	1	0	1	3	0	0	1	0	Not complete	Not complete
AF21-11	Bacillota	Ruminococcus	Ruminococcus_D bicirculans	0	0	1	0	0	4	0	0	0	0	Not complete	Not complete
AF21-10LB	Bacillota	Ruminococcus	Ruminococcus_E bromii_B	0	0	0	0	0	0	0	0	0	0	Not complete	Not complete
AF20-7LB	Bacillota	Erysipelatoclostridium	Erysipelatoclostridium ramosum	0	0	0	0	1	3	0	5	10	0	Not complete	Complete
AF20-7	Bacillota	Clostridium	Clostridium_Q fessum	0	0	0	0	0	0	0	0	0	0	Not complete	Not complete
AF20-18LB	Bacillota	Lachnospiraceae gen.	Lachnospiraceae gen.	0	0	0	0	0	1	0	0	0	0	Not complete	Not complete
AF20-17LB	Bacillota	Copromonas	Copromonas sp.	0	0	0	0	0	0	0	0	0	0	Not complete	Not complete
AF20-12LB	Bacillota	Blautia	Blautia_A massiliensis	4	0	0	0	1	3	2	0	0	0	Not complete	Not complete
AF19-9LB	Bacillota	Enterocloster	Enterocloster aldenensis	0	0	0	0	1	4	0	0	0	0	Not complete	Not complete
AF19-9AC	Bacillota	Lawsonibacter	Lawsonibacter sp.	0	0	0	0	0	0	0	0	0	0	Not complete	Not complete
AF19-8AC	Bacillota	Coprococcus	Coprococcus eutactus_A	0	0	0	0	0	1	1	0	0	0	Not complete	Not complete
AF19-4LB	Bacillota	Mediterraneibacter	Mediterraneibacter faecis	2	0	4	2	1	4	1	0	3	1	Complete	Not complete
AF19-4AC	Bacillota	Dorea	Dorea formicigenerans	0	0	0	0	0	2	0	0	0	0	Not complete	Not complete
AF19-4	Bacillota	Agathobacter	Agathobacter rectalis	0	0	0	0	1	1	2	0	0	0	Not complete	Not complete
AF19-3AC	Bacillota	Agathobacter	Agathobacter rectalis	0	0	0	0	1	1	2	0	0	0	Not complete	Not complete
AF19-34	Bacillota	Oliverpabstia	Oliverpabstia intestinalis	2	0	1	2	1	7	4	1	0	1	Complete	Complete
AF19-3	Bacillota	Faecalibacillus	Faecalibacillus intestinalis	0	0	0	0	0	2	0	3	5	0	Not complete	Complete
AF19-2LB	Bacillota	Anaerotignum	Anaerotignum faecicola	0	0	0	0	0	0	0	0	0	0	Not complete	Not complete
AF19-29	Bacillota	Blautia	Blautia_A wexlerae	2	0	1	0	1	3	2	1	0	0	Not complete	Complete
AF19-24AC	Bacillota	Clostridium	Clostridium_AQ sp.	0	0	0	0	2	0	0	0	0	0	Not complete	Not complete
AF19-22AC	Bacillota	Muricomes	Muricomes oroticus	4	0	3	0	1	13	3	0	2	0	Not complete	Not complete
AF19-21AC	Bacillota	Erysipelatoclostridium	Erysipelatoclostridium ramosum	0	0	0	0	1	3	0	5	10	0	Not complete	Complete
AF19-21	Bacillota	Muricomes	Muricomes sp.	2	0	4	0	1	9	2	0	1	0	Not complete	Not complete
AF19-17	Bacillota	Longicatena	Longicatena caecimuris	0	0	0	0	2	0	0	0	2	0	Not complete	Not complete
AF19-16AC	Bacillota	Ruminococcus	Ruminococcus_B gnavus	3	0	2	0	1	8	1	0	0	1	Not complete	Not complete
AF19-15	Bacillota	Ruminococcus	Ruminococcus_D bicirculans	0	0	1	0	0	6	0	0	0	0	Not complete	Not complete
AF19-13LB	Bacillota	Fusicatenibacter	Fusicatenibacter saccharivorans	3	0	0	0	0	9	2	2	1	0	Not complete	Complete
AF19-13AC	Bacillota	Hungatella	Hungatella effluvii	3	1	0	3	3	17	1	3	0	0	Complete	Complete
AF19-13	Bacillota	Dorea	Dorea formicigenerans	0	0	0	0	0	2	0	0	0	0	Not complete	Not complete
AF19-12LB	Bacillota	Eubacterium	Eubacterium_G sp.	0	0	0	0	0	0	0	0	5	0	Not complete	Not complete
AF19-10LB	Bacillota	Blautia	Blautia_A sp.	4	0	2	1	2	4	2	1	0	0	Complete	Complete
AF19-1	Bacillota	Fusicatenibacter	Fusicatenibacter saccharivorans	4	0	0	0	0	6	3	2	1	0	Not complete	Complete
AF18-9LB	Bacillota	Agathobaculum	Agathobaculum butyriciproducens	0	0	0	0	0	0	0	0	0	0	Not complete	Not complete
AF18-48	Bacillota	Faecalimonas	Faecalimonas umbilicata	2	0	0	1	1	6	0	0	1	0	Complete	Not complete
AF18-47	Bacillota	Lachnospira	Lachnospira eligens_A	0	0	1	0	0	1	0	0	0	0	Not complete	Not complete
AF18-46	Bacillota	Bulleidia	Bulleidia moorei	0	0	0	0	1	2	0	0	1	0	Not complete	Not complete
AF18-40	Bacillota	Faecalibacillus	Faecalibacillus faecis	0	0	0	0	0	1	0	0	2	0	Not complete	Not complete
AF18-38	Bacillota	Streptococcus	Streptococcus anginosus	0	0	0	0	0	0	0	0	0	0	Not complete	Not complete
AF18-35LB	Bacillota	Clostridium	Clostridium_AQ innocuum	0	0	0	0	2	0	0	0	1	0	Not complete	Not complete
AF18-32LB	Bacillota	Streptococcus	Streptococcus anginosus	0	0	0	0	0	0	0	0	0	0	Not complete	Not complete
AF18-31LB	Bacillota	Choladocola	Choladocola sp.	0	0	0	0	0	0	0	0	0	0	Not complete	Not complete
AF18-3	Bacillota	Longicatena	Longicatena caecimuris	0	0	0	0	2	0	0	0	2	0	Not complete	Not complete
AF18-29	Bacillota	Ruminococcus	Ruminococcus_D bicirculans	0	0	1	0	0	5	0	0	0	0	Not complete	Not complete
AF18-27	Bacillota	Enterocloster	Enterocloster lavalensis	0	1	0	0	0	2	0	0	0	0	Not complete	Not complete
AF18-22	Bacillota	Mediterraneibacter	Mediterraneibacter massiliensis	0	0	0	0	0	0	0	0	0	0	Not complete	Not complete
AF18-18LB	Bacillota	Agathobacter	Agathobacter rectalis	0	0	0	0	0	2	2	0	0	0	Not complete	Not complete
AF18-17LB	Bacillota	Flavonifractor	Flavonifractor plautii	0	1	0	0	0	0	0	0	0	0	Not complete	Not complete
AF18-16LB	Bacillota	Agathobacter	Agathobacter rectalis	0	0	0	0	0	2	2	0	0	0	Not complete	Not complete
AF18-15LB	Bacillota	Faecalibacillus	Faecalibacillus faecis	0	0	0	0	0	1	0	0	2	0	Not complete	Not complete
AF18-12LB	Bacillota	Bariatricus	Bariatricus comes	0	0	0	0	0	4	1	0	0	0	Not complete	Not complete
AF17-9LB	Bacillota	Fusicatenibacter	Fusicatenibacter saccharivorans	3	0	0	0	0	9	3	2	1	0	Not complete	Complete
AF17-9	Bacillota	Clostridium	Clostridium_A leptum	3	0	2	0	0	4	1	0	0	0	Not complete	Not complete
AF17-8AC	Bacillota	Dorea	Dorea_A longicatena_B	0	0	0	0	0	3	1	0	0	0	Not complete	Not complete
AF17-7	Bacillota	Eubacterium	Eubacterium_G sp.	0	0	0	0	0	0	0	0	5	0	Not complete	Not complete
AF17-6LB	Bacillota	Ruminococcus	Ruminococcus_D bicirculans	0	0	1	0	0	5	0	0	0	0	Not complete	Not complete
AF17-60	Bacillota	Amedibacterium	Amedibacterium intestinale	0	0	0	0	2	0	0	0	3	0	Not complete	Not complete
AF17-6	Bacillota	Ruminococcus	Ruminococcus_D bicirculans	0	0	1	0	0	5	0	0	0	0	Not complete	Not complete
AF17-27	Bacillota	Agathobacter	Agathobacter rectalis	0	0	0	0	1	3	2	0	0	0	Not complete	Not complete
AF17-24	Bacillota	Ruminococcus	Ruminococcus_D bicirculans	0	0	1	0	0	5	0	0	0	0	Not complete	Not complete
AF17-22AC	Bacillota	Blautia	Blautia_A sp.	0	0	2	0	1	3	2	1	0	0	Not complete	Complete
AF17-21AC	Bacillota	Coprococcus	Coprococcus sp.	0	0	0	0	0	1	0	0	0	0	Not complete	Not complete
AF17-2	Bacillota	Coprococcus	Coprococcus sp.	0	0	0	0	0	1	0	0	0	0	Not complete	Not complete
AF17-1AC	Bacillota	Ruminococcus	Ruminococcus_D bicirculans	0	0	1	0	0	5	0	0	0	0	Not complete	Not complete
AF17-17AC	Bacillota	Faecalibacillus	Faecalibacillus intestinalis	0	0	0	0	0	1	0	3	4	0	Not complete	Complete
AF17-13	Bacillota	Coprococcus	Coprococcus sp.	0	0	0	0	0	1	0	0	0	0	Not complete	Not complete
AF17-12	Bacillota	Blautia	Blautia_A massiliensis	7	0	1	1	2	4	2	1	0	0	Complete	Complete
AF17-11AC	Bacillota	Faecalibacillus	Faecalibacillus intestinalis	0	0	0	0	0	1	0	3	4	0	Not complete	Complete
AF17-11	Bacillota	Ruminococcus	Ruminococcus_E bromii_B	0	0	0	0	0	0	0	0	0	0	Not complete	Not complete
AF16-9AC	Bacillota	Allisonella	Allisonella histaminiformans	0	0	0	0	0	0	0	0	0	0	Not complete	Not complete
AF16-5LB	Bacillota	Lactobacillus	Lactobacillus acidophilus	0	0	0	0	0	1	2	0	0	0	Not complete	Not complete
AF16-50	Bacillota	Ruminococcus	Ruminococcus_D bicirculans	0	0	1	0	0	5	0	0	0	0	Not complete	Not complete
AF16-5	Bacillota	Coprococcus	Coprococcus eutactus_A	0	0	0	0	0	2	1	0	0	0	Not complete	Not complete
AF16-48	Bacillota	Eubacterium	Eubacterium_G sp.	0	0	0	0	0	1	0	0	7	0	Not complete	Not complete
AF16-47	Bacillota	Faecalibacillus	Faecalibacillus intestinalis	0	0	0	0	0	2	0	3	5	0	Not complete	Complete
AF16-40	Bacillota	Ruminococcus	Ruminococcus_E bromii_B	0	0	0	0	0	0	0	0	0	0	Not complete	Not complete
AF16-32LB	Bacillota	Paenibacillus	Paenibacillus_A macerans	0	1	2	0	0	11	4	1	7	0	Not complete	Complete
AF16-31	Bacillota	Bariatricus	Bariatricus comes	0	0	0	0	0	3	1	0	1	0	Not complete	Not complete
AF16-25	Bacillota	Lachnospiraceae gen.	Lachnospiraceae gen.	0	0	0	0	0	1	0	0	0	0	Not complete	Not complete
AF16-22LB	Bacillota	Limosilactobacillus	Limosilactobacillus fermentum	0	0	0	0	0	1	0	0	0	0	Not complete	Not complete
AF16-22	Bacillota	Coprococcus	Coprococcus eutactus_A	0	0	0	0	0	3	1	0	0	0	Not complete	Not complete
AF16-15	Bacillota	Eisenbergiella	Eisenbergiella sp.	3	1	1	1	1	5	0	2	0	0	Complete	Complete
AF16-10AC	Bacillota	Ruminococcus	Ruminococcus_E bromii_B	0	0	0	0	0	0	0	0	0	0	Not complete	Not complete
AF15-6B	Bacillota	Lachnospiraceae gen.	Lachnospiraceae gen.	0	0	0	0	0	1	0	0	0	0	Not complete	Not complete
AF15-55	Bacillota	Ruminiclostridium	Ruminiclostridium_E siraeum	1	0	0	0	0	4	0	0	0	0	Not complete	Not complete
AF15-50	Bacillota	Eubacterium	Eubacterium_G sp.	0	0	0	0	0	1	0	0	7	0	Not complete	Not complete
AF15-5	Bacillota	Holdemanella	Holdemanella biformis	1	0	0	0	1	1	0	0	2	0	Not complete	Not complete
AF15-49	Bacillota	Lachnospiraceae gen.	Lachnospiraceae gen.	0	0	0	0	0	1	0	0	0	0	Not complete	Not complete
AF15-46	Bacillota	Ruminiclostridium	Ruminiclostridium_E siraeum	1	0	2	0	0	4	0	0	0	0	Not complete	Not complete
AF15-41	Bacillota	Coprococcus	Coprococcus sp.	0	0	0	0	0	1	0	0	0	0	Not complete	Not complete
AF15-40LB	Bacillota	Limosilactobacillus	Limosilactobacillus fermentum	0	0	0	0	0	1	0	0	0	0	Not complete	Not complete
AF15-40	Bacillota	Agathobaculum	Agathobaculum butyriciproducens	0	0	0	0	0	0	0	0	0	0	Not complete	Not complete
AF15-36	Bacillota	Ruminococcus	Ruminococcus_E bromii_B	0	0	0	0	0	0	0	0	0	0	Not complete	Not complete
AF15-31	Bacillota	Coprococcus	Coprococcus sp.	0	0	0	0	0	1	0	0	0	0	Not complete	Not complete
AF15-30	Bacillota	Faecalibacillus	Faecalibacillus intestinalis	0	0	0	0	0	1	0	3	4	0	Not complete	Complete
AF15-26LB	Bacillota	Clostridium	Clostridium_AQ sp.	0	0	0	0	2	0	0	0	0	0	Not complete	Not complete
AF15-21	Bacillota	Lachnospiraceae gen.	Lachnospiraceae gen.	0	0	0	0	0	1	0	0	0	0	Not complete	Not complete
AF15-20	Bacillota	Holdemanella	Holdemanella biformis	1	0	0	0	1	1	0	0	2	0	Not complete	Not complete
AF15-17LB	Bacillota	Extibacter	Extibacter muris	0	0	0	0	1	1	0	0	0	0	Not complete	Not complete
AF14-9AC	Bacillota	Sellimonas	Sellimonas intestinalis	0	0	0	0	1	5	1	1	1	0	Not complete	Complete
AF14-52	Bacillota	Blautia	Blautia_A obeum	2	0	1	0	1	2	2	0	0	0	Not complete	Not complete
AF14-5	Bacillota	Blautia	Blautia_A wexlerae	3	0	2	1	1	3	2	2	0	0	Complete	Complete
AF14-43	Bacillota	Ruthenibacterium	Ruthenibacterium lactatiformans	2	2	0	0	1	9	1	2	0	0	Not complete	Complete
AF14-40	Bacillota	Fusicatenibacter	Fusicatenibacter saccharivorans	3	0	0	0	0	9	3	2	1	0	Not complete	Complete
AF14-23	Bacillota	Blautia	Blautia_A obeum	2	0	1	0	1	2	2	0	0	0	Not complete	Not complete
AF14-1LB	Bacillota	Clostridium	Clostridium_AQ innocuum	0	0	0	0	2	0	0	0	0	0	Not complete	Not complete
AF14-18	Bacillota	Enterocloster	Enterocloster bolteae	0	0	0	0	1	2	0	0	0	0	Not complete	Not complete
AF14-10	Bacillota	Mediterraneibacter	Mediterraneibacter_A butyricigenes	0	0	0	0	0	0	0	0	0	0	Not complete	Not complete
AF13-8H	Bacillota	Lactobacillus	Lactobacillus gasseri	0	0	0	0	0	0	0	0	0	0	Not complete	Not complete
AF13-8	Bacillota	Veillonella	Veillonella atypica	0	0	0	0	0	0	0	0	0	0	Not complete	Not complete
AF13-7H	Bacillota	Enterococcus	Enterococcus faecalis	0	0	0	1	0	1	0	1	1	0	Not complete	Complete
AF13-6AC	Bacillota	Anaeroglobus	Anaeroglobus micronuciformis	0	0	0	0	0	0	0	0	0	0	Not complete	Not complete
AF13-5H	Bacillota	Enterococcus	Enterococcus_C asini	0	0	0	1	0	0	4	0	0	0	Not complete	Not complete
AF13-5-6.0	Bacillota	Streptococcus	Streptococcus sp.	2	0	0	0	0	0	0	2	1	0	Not complete	Not complete
AF13-51	Bacillota	Clostridium	Clostridium butyricum	0	0	1	0	1	3	2	0	1	0	Not complete	Not complete
AF13-4LB	Bacillota	Faecalibacillus	Faecalibacillus intestinalis	0	0	0	0	0	1	0	3	3	0	Not complete	Complete
AF13-49B	Bacillota	Streptococcus	Streptococcus salivarius	0	0	0	0	0	0	0	0	0	0	Not complete	Not complete
AF13-3-H	Bacillota	Enterococcus	Enterococcus_C asini	0	0	0	1	0	0	4	0	0	0	Not complete	Not complete
AF13-37	Bacillota	Blautia	Blautia_A sp.	2	0	1	0	1	2	4	1	0	0	Not complete	Complete
AF13-35	Bacillota	Streptococcus	Streptococcus pasteurianus	1	0	0	1	0	2	0	0	1	0	Not complete	Not complete
AF13-3	Bacillota	Streptococcus	Streptococcus pasteurianus	1	0	0	1	0	2	0	0	1	0	Not complete	Not complete
AF13-2HA	Bacillota	Enterococcus	Enterococcus faecalis	0	0	0	1	0	1	0	1	1	0	Not complete	Complete
AF13-28	Bacillota	Blautia	Blautia_A sp.	2	0	1	0	1	2	4	1	0	0	Not complete	Complete
AF13-25	Bacillota	Faecalibacillus	Faecalibacillus intestinalis	0	0	0	0	0	1	0	3	3	0	Not complete	Complete
AF13-2	Bacillota	Veillonella	Veillonella parvula_A	0	0	0	0	0	0	0	0	0	0	Not complete	Not complete
AF13-1HA	Bacillota	Enterococcus	Enterococcus_A raffinosus	0	0	0	0	0	2	0	1	0	0	Not complete	Complete
AF13-1H	Bacillota	Enterococcus	Enterococcus_A raffinosus	0	0	0	0	0	2	0	1	0	0	Not complete	Complete
AF13-166.0	Bacillota	Clostridium	Clostridium butyricum	0	0	1	0	1	3	2	0	1	0	Not complete	Not complete
AF13-16	Bacillota	Blautia	Blautia sp.	2	0	0	1	1	14	8	2	2	0	Complete	Complete
AF13-15H	Bacillota	Enterococcus	Enterococcus_A raffinosus	0	0	0	0	0	2	0	1	0	0	Not complete	Complete
AF13-15	Bacillota	Faecalibacillus	Faecalibacillus intestinalis	0	0	0	0	0	1	0	3	3	0	Not complete	Complete
AF13-14H	Bacillota	Bacillus	Bacillus licheniformis	0	0	0	0	0	0	3	0	0	0	Not complete	Not complete
AF13-14A	Bacillota	Ruminococcus	Ruminococcus_B gnavus	3	0	3	1	2	10	1	0	1	1	Complete	Not complete
AF13-10-6.0-r	Bacillota	Clostridium	Clostridium butyricum	0	0	1	0	1	3	2	0	1	0	Not complete	Not complete
AF12-9	Bacillota	Holdemanella	Holdemanella biformis	1	0	0	0	1	1	0	0	2	0	Not complete	Not complete
AF12-8	Bacillota	Agathobacter	Agathobacter rectalis	0	0	0	0	1	3	1	0	0	0	Not complete	Not complete
AF12-5	Bacillota	Mediterraneibacter	Mediterraneibacter faecis	1	0	3	2	1	1	0	0	0	0	Complete	Not complete
AF12-49	Bacillota	Holdemanella	Holdemanella biformis	1	0	0	0	1	1	0	0	2	0	Not complete	Not complete
AF12-42	Bacillota	Megamonas	Megamonas funiformis	0	0	0	0	0	2	0	0	0	0	Not complete	Not complete
AF12-41	Bacillota	Clostridium	Clostridium_Q fessum	0	0	0	0	0	0	0	0	0	0	Not complete	Not complete
AF12-40	Bacillota	Clostridium	Clostridium_Q fessum	0	0	0	0	0	0	0	0	0	0	Not complete	Not complete
AF12-30	Bacillota	Anaerostipes	Anaerostipes hadrus_A	0	0	0	0	0	0	0	0	0	0	Not complete	Not complete
AF12-28	Bacillota	Copromonas	Copromonas sp.	0	0	0	0	0	0	0	0	0	0	Not complete	Not complete
AF12-19	Bacillota	Copromonas	Copromonas sp.	0	0	0	0	0	0	0	0	0	0	Not complete	Not complete
AF12-17LB	Bacillota	Lachnospiraceae gen.	Lachnospiraceae gen.	0	0	0	0	0	2	0	0	0	0	Not complete	Not complete
AF12-11	Bacillota	Dorea	Dorea formicigenerans	0	0	0	0	0	1	0	0	0	0	Not complete	Not complete
AF11-9H	Bacillota	Streptococcus	Streptococcus salivarius	0	0	0	0	0	0	0	0	0	0	Not complete	Not complete
AF11-8H	Bacillota	Ligilactobacillus	Ligilactobacillus salivarius	0	0	0	0	0	1	0	0	0	0	Not complete	Not complete
AF11-6H	Bacillota	Lacticaseibacillus	Lacticaseibacillus paracasei	3	0	0	1	0	1	0	1	0	0	Not complete	Complete
AF11-4-H	Bacillota	Limosilactobacillus	Limosilactobacillus fermentum	0	0	0	0	0	1	0	0	0	0	Not complete	Not complete
AF11-3H	Bacillota	Streptococcus	Streptococcus anginosus	0	0	0	0	0	0	0	0	0	0	Not complete	Not complete
AF11-32-H	Bacillota	Enterococcus	Enterococcus_B durans	1	1	0	0	0	1	1	1	1	0	Not complete	Complete
AF11-32H	Bacillota	Enterococcus	Enterococcus_B durans	1	1	0	0	0	1	1	1	1	0	Not complete	Complete
AF11-2H	Bacillota	Streptococcus	Streptococcus salivarius	0	0	0	0	0	0	0	0	0	0	Not complete	Not complete
AF11-29H	Bacillota	Ligilactobacillus	Ligilactobacillus salivarius	0	0	0	0	0	1	0	0	0	0	Not complete	Not complete
AF11-28HA	Bacillota	Enterococcus	Enterococcus_B lactis	0	0	0	0	0	1	0	0	0	0	Not complete	Not complete
AF11-27H	Bacillota	Enterococcus	Enterococcus_B durans	1	1	0	0	0	1	1	1	1	0	Not complete	Complete
AF11-20	Bacillota	Ligilactobacillus	Ligilactobacillus salivarius	0	0	0	0	0	1	0	0	0	0	Not complete	Not complete
AF11-1HA	Bacillota	Enterococcus	Enterococcus_B lactis	0	0	0	0	0	1	0	0	0	0	Not complete	Not complete
AF11-17H	Bacillota	Ligilactobacillus	Ligilactobacillus salivarius	0	0	0	0	0	1	0	0	0	0	Not complete	Not complete
AF11-16H	Bacillota	Lacticaseibacillus	Lacticaseibacillus paracasei	3	0	0	1	0	1	0	1	0	0	Not complete	Complete
AF11-14H	Bacillota	Limosilactobacillus	Limosilactobacillus fermentum	0	0	0	0	0	1	0	0	0	0	Not complete	Not complete
AF10-46	Bacillota	Faecalibacterium	Faecalibacterium prausnitzii_D	0	0	0	0	1	5	0	0	0	0	Not complete	Not complete
AF10-41	Bacillota	Clostridium	Clostridium sp.	0	0	0	0	0	3	0	1	3	1	Not complete	Complete
AF10-31	Bacillota	Holdemanella	Holdemanella biformis	1	0	0	0	1	1	0	0	2	0	Not complete	Not complete
AF10-3	Bacillota	Agathobaculum	Agathobaculum butyriciproducens	0	0	0	0	0	0	0	0	0	0	Not complete	Not complete
AF102-84	Bacillota	Schaedlerella	Schaedlerella sp.	1	1	0	1	1	7	0	0	1	0	Complete	Not complete
AF102-57	Bacillota	Bariatricus	Bariatricus comes	0	0	0	0	0	3	1	0	0	0	Not complete	Not complete
AF102-56	Bacillota	Streptococcus	Streptococcus sp.	2	0	0	0	0	0	0	2	1	0	Not complete	Not complete
AF102-47	Bacillota	Streptococcus	Streptococcus salivarius	0	0	0	0	0	0	0	0	0	0	Not complete	Not complete
AF102-41	Bacillota	Schaedlerella	Schaedlerella sp.	1	1	0	1	1	7	0	0	1	0	Complete	Not complete
AF10-23	Bacillota	Streptococcus	Streptococcus salivarius	0	0	0	0	0	0	0	0	0	0	Not complete	Not complete
AF102-16	Bacillota	Streptococcus	Streptococcus salivarius	0	0	0	0	0	0	0	0	0	0	Not complete	Not complete
AF102-13	Bacillota	Streptococcus	Streptococcus salivarius	0	0	0	0	0	0	0	0	0	0	Not complete	Not complete
AF10-20	Bacillota	Eubacterium	Eubacterium_G sp.	0	0	0	0	0	0	0	0	5	0	Not complete	Not complete
AF10-19C	Bacillota	Levilactobacillus	Levilactobacillus brevis	0	0	0	0	0	2	1	0	0	0	Not complete	Not complete
AF101-85	Bacillota	Streptococcus	Streptococcus sanguinis_H	0	0	0	0	0	0	0	1	0	0	Not complete	Not complete
AF101-78	Bacillota	Enterococcus	Enterococcus faecalis	0	0	0	1	0	1	0	1	0	0	Not complete	Complete
AF101-71	Bacillota	Holdemanella	Holdemanella biformis	1	0	0	0	1	1	0	0	0	0	Not complete	Not complete
AF10-16	Bacillota	Oscillospiraceae gen.	Oscillospiraceae gen.	0	0	0	0	0	0	0	0	0	0	Not complete	Not complete
AF101-48	Bacillota	Clostridium	Clostridium_P perfringens	2	2	0	0	1	3	1	2	6	3	Not complete	Complete
AF101-36	Bacillota	Enterococcus	Enterococcus faecalis	0	0	0	1	0	1	0	1	1	0	Not complete	Complete
AF101-34	Bacillota	Enterococcus	Enterococcus faecalis	0	0	0	1	0	1	0	1	0	0	Not complete	Complete
AF101-33	Bacillota	Holdemanella	Holdemanella biformis	1	0	0	0	1	1	0	0	0	0	Not complete	Not complete
AF101-30	Bacillota	Clostridium	Clostridium_P perfringens	2	2	0	0	1	4	1	2	14	3	Not complete	Complete
AF10-13	Bacillota	Faecalibacterium	Faecalibacterium prausnitzii	0	1	0	0	1	7	0	0	1	0	Not complete	Not complete
AF101-26	Bacillota	Enterococcus	Enterococcus faecalis	0	0	0	1	0	1	0	1	1	0	Not complete	Complete
AF101-19	Bacillota	Clostridium	Clostridium beijerinckii	0	0	0	0	0	3	1	0	1	0	Not complete	Not complete
AF101-15	Bacillota	Enterococcus	Enterococcus faecalis	0	0	0	2	0	1	0	1	1	0	Not complete	Complete
AF101-111	Bacillota	Enterococcus	Enterococcus faecalis	0	0	0	1	0	1	0	1	1	0	Not complete	Complete
AF101-11	Bacillota	Dorea	Dorea_A longicatena_B	0	0	0	0	0	2	1	0	0	0	Not complete	Not complete
AF101-108	Bacillota	Enterococcus	Enterococcus_B lactis	0	0	0	0	0	2	0	0	0	0	Not complete	Not complete
AF101-103	Bacillota	Enterococcus	Enterococcus_B lactis	0	0	0	0	0	1	0	0	0	0	Not complete	Not complete
AF101-08	Bacillota	Enterococcus	Enterococcus_D casseliflavus	1	0	0	0	0	0	5	1	1	0	Not complete	Complete
AF101-07	Bacillota	Enterococcus	Enterococcus_B thailandicus	0	0	0	0	0	2	1	1	1	0	Not complete	Complete
AF101-04	Bacillota	Enterococcus	Enterococcus_B lactis	0	0	0	0	0	1	0	0	0	0	Not complete	Not complete
AF101-03	Bacillota	Lactococcus	Lactococcus formosensis	0	0	0	0	0	0	0	2	0	0	Not complete	Not complete
AF101-02	Bacillota	Enterococcus	Enterococcus_B lactis	0	0	0	0	0	1	0	0	0	0	Not complete	Not complete
AF09-21A	Bacillota	Sellimonas	Sellimonas intestinalis	0	0	0	0	1	6	1	1	1	0	Not complete	Complete
AF09-1A	Bacillota	Erysipelatoclostridium	Erysipelatoclostridium ramosum	0	0	0	0	1	3	0	2	7	0	Not complete	Complete
AF08-3	Bacillota	Lactobacillus	Lactobacillus amylovorus	0	0	0	0	0	1	1	0	0	0	Not complete	Not complete
AF07-5B	Bacillota	Streptococcus	Streptococcus anginosus	0	0	0	0	0	0	0	0	0	0	Not complete	Not complete
AF07-33B	Bacillota	Clostridium	Clostridium_AQ innocuum	0	0	0	0	2	0	0	0	1	0	Not complete	Not complete
AF07-31B	Bacillota	Paraclostridium	Paraclostridium bifermentans	0	0	0	0	0	1	0	1	1	0	Not complete	Complete
AF07-23B	Bacillota	Streptococcus	Streptococcus koreensis	1	0	1	0	0	0	0	2	1	0	Not complete	Not complete
AF07-22B	Bacillota	Streptococcus	Streptococcus sp.	0	0	0	0	0	0	0	0	0	0	Not complete	Not complete
AF07-19	Bacillota	Streptococcus	Streptococcus koreensis	1	0	1	0	0	0	0	2	1	0	Not complete	Not complete
AF07-16B	Bacillota	Oliverpabstia	Oliverpabstia intestinalis	1	0	1	1	1	8	4	1	0	0	Complete	Complete
AF07-16	Bacillota	Sellimonas	Sellimonas intestinalis	0	0	0	0	1	6	1	1	1	0	Not complete	Complete
AF07-10B	Bacillota	Streptococcus	Streptococcus gordonii	2	0	0	0	0	0	0	2	1	0	Not complete	Not complete
AF06-19	Bacillota	Agathobacter	Agathobacter rectalis	0	0	0	0	1	3	2	0	0	0	Not complete	Not complete
AF06-14	Bacillota	Lachnospira	Lachnospira eligens_A	0	0	1	0	0	2	0	0	0	0	Not complete	Not complete
AF06-11-1B	Bacillota	Enterococcus	Enterococcus_B lactis	0	0	0	0	0	1	0	0	0	0	Not complete	Not complete
AF05-5	Bacillota	Dorea	Dorea_A longicatena	0	0	0	0	0	5	0	0	0	0	Not complete	Not complete
AF05-38	Bacillota	Bacillus	Bacillus glycinifermentans	0	1	0	0	0	0	3	0	0	0	Not complete	Not complete
AF05-37B	Bacillota	Lactobacillus	Lactobacillus acidophilus	0	0	0	0	0	1	2	0	0	0	Not complete	Not complete
AF05-36	Bacillota	Agathobaculum	Agathobaculum butyriciproducens	0	0	0	0	0	0	0	0	0	0	Not complete	Not complete
AF05-27	Bacillota	Dorea	Dorea_A longicatena	0	0	0	0	0	5	0	0	0	0	Not complete	Not complete
AF05-26-1B	Bacillota	Enterococcus	Enterococcus_B lactis	0	0	0	0	0	1	0	0	0	0	Not complete	Not complete
AF05-25	Bacillota	Paraclostridium	Paraclostridium sordellii	0	1	0	0	0	1	0	0	1	1	Not complete	Not complete
AF05-24	Bacillota	Erysipelotrichaceae gen.	Erysipelotrichaceae gen.	0	0	1	0	2	0	0	0	5	0	Not complete	Not complete
AF05-15B	Bacillota	Paraclostridium	Paraclostridium bifermentans	0	0	0	0	0	1	0	1	1	0	Not complete	Complete
AF04-49-2	Bacillota	Bacillus	Bacillus sonorensis	0	0	0	0	0	0	2	0	0	0	Not complete	Not complete
AF04-47	Bacillota	Veillonella	Veillonella parvula_A	0	0	0	0	0	0	0	0	0	0	Not complete	Not complete
AF04-45	Bacillota	Anaerostipes	Anaerostipes caccae	0	0	0	0	0	0	0	0	0	0	Not complete	Not complete
AF04-41-1	Bacillota	Agathobaculum	Agathobaculum sp.	0	0	0	0	0	0	0	0	0	0	Not complete	Not complete
AF04-4	Bacillota	Erysipelatoclostridium	Erysipelatoclostridium ramosum	0	0	0	0	2	3	0	2	6	0	Not complete	Complete
AF04-26B	Bacillota	Streptococcus	Streptococcus pasteurianus	0	0	0	0	0	0	0	0	1	0	Not complete	Not complete
AF04-1B	Bacillota	Erysipelatoclostridium	Erysipelatoclostridium ramosum	0	0	0	0	1	3	0	2	6	0	Not complete	Complete
AF04-18B	Bacillota	Mediterraneibacter	Mediterraneibacter torques	2	2	2	1	1	2	1	4	12	0	Complete	Complete
AF04-15	Bacillota	Enterocloster	Enterocloster asparagiformis	0	2	0	0	0	4	0	0	0	0	Not complete	Not complete
AF04-14B	Bacillota	Streptococcus	Streptococcus pasteurianus	0	0	0	0	0	0	0	0	1	0	Not complete	Not complete
AF03-15	Bacillota	Enterococcus	Enterococcus_A avium	0	1	0	0	0	1	0	0	0	0	Not complete	Not complete
AF03-14	Bacillota	Pediococcus	Pediococcus pentosaceus	0	0	0	0	0	1	0	0	0	0	Not complete	Not complete
AF03-13	Bacillota	Weissella	Weissella confusa	0	0	0	0	0	1	0	0	0	0	Not complete	Not complete
AF03-11	Bacillota	Lactococcus	Lactococcus lactis	0	0	0	0	0	0	0	0	1	0	Not complete	Not complete
AF02-47	Bacillota	Lachnospiraceae gen.	Lachnospiraceae gen.	0	0	0	0	0	17	1	0	1	0	Not complete	Not complete
AF02-42	Bacillota	Copromonas	Copromonas sp.	0	0	0	0	0	0	0	0	0	0	Not complete	Not complete
AF02-29	Bacillota	Clostridium	Clostridium_Q fessum	0	0	0	0	0	0	0	0	0	0	Not complete	Not complete
AF02-27	Bacillota	Anaerotruncus	Anaerotruncus rubiinfantis	0	0	0	0	0	1	0	0	0	0	Not complete	Not complete
AF02-13	Bacillota	Faecalibacillus	Faecalibacillus intestinalis	0	0	0	0	0	2	0	3	5	0	Not complete	Complete
AF02-12	Bacillota	Lachnospiraceae gen.	Lachnospiraceae gen.	0	0	0	0	0	2	0	0	0	0	Not complete	Not complete
AF01-4	Bacillota	Lactococcus	Lactococcus petauri	0	0	0	0	0	0	0	1	0	0	Not complete	Not complete
TM04-31	Thermodesulfobacteriota	Bilophila	Bilophila wadsworthia	0	0	0	0	0	0	0	0	0	0	Not complete	Not complete
AM18-2-M	Thermodesulfobacteriota	Desulfovibrio	Desulfovibrio legallii	0	0	0	0	0	0	0	0	0	0	Not complete	Not complete
AM18-2	Thermodesulfobacteriota	Desulfovibrio	Desulfovibrio legallii	0	0	0	0	0	0	0	0	0	0	Not complete	Not complete
AM03-31X	Bacteroidota	Parabacteroides	Parabacteroides distasonis	1	1	1	0	0	11	0	6	2	0	Not complete	Complete
AM02-6W	Bacteroidota	Bacteroides	Bacteroides intestinalis	4	2	7	0	0	33	3	7	11	2	Not complete	Complete
AM02-29W	Bacteroidota	Phocaeicola	Phocaeicola vulgatus	7	3	3	1	0	19	1	10	5	0	Not complete	Complete
AM02-17W	Bacteroidota	Bacteroides	Bacteroides cellulosilyticus	7	2	9	2	0	44	1	7	11	2	Not complete	Complete
AM02-11W	Bacteroidota	Bacteroides	Bacteroides caccae	14	3	7	0	0	21	0	15	12	0	Not complete	Complete
[truncated: 1,325 more rows]

## Sheet: Bifidobacterium
Strain ID	Species	GH29	GH33	GH95	GH136	GH112	GH2	GH42	GH20	CBM32	CBM51	Core CAZymes of type I HMO degradation	Core CAZymes of type II HMO degradation
TM02-20	Bifidobacterium bifidum	0	2	1	1	2	3	2	4	12	2	Complete	Complete
AF05-42	Bifidobacterium bifidum	1	2	1	1	3	4	1	4	11	2	Complete	Complete
AM12-10	Bifidobacterium bifidum	1	2	1	1	2	2	2	4	8	1	Complete	Complete
AM12-9	Bifidobacterium bifidum	1	2	1	1	2	2	2	4	8	1	Complete	Complete
TM10-26ACA	Bifidobacterium bifidum	1	2	1	1	2	2	2	4	8	1	Complete	Complete
AF11-25B	Bifidobacterium bifidum	1	2	1	1	2	2	2	4	8	1	Complete	Complete
AF11-44	Bifidobacterium bifidum	0	2	1	1	2	2	2	4	8	1	Complete	Complete
TM02-10	Bifidobacterium bifidum	0	2	1	1	2	2	2	4	8	1	Complete	Complete
TM02-15	Bifidobacterium bifidum	0	2	1	1	2	2	2	4	8	1	Complete	Complete
TM02-17	Bifidobacterium bifidum	0	2	1	1	2	2	2	4	8	1	Complete	Complete
OF24-2pH5A	Bifidobacterium bifidum	1	2	1	1	2	2	1	4	8	1	Complete	Complete
OF26-14pH9A	Bifidobacterium bifidum	1	2	1	1	2	2	1	4	8	1	Complete	Complete
AM42-10	Bifidobacterium bifidum	1	2	1	1	1	2	1	4	8	1	Complete	Complete
AM42-15AC	Bifidobacterium bifidum	1	2	1	1	2	2	1	4	8	1	Complete	Complete
OM06-6BHA	Bifidobacterium bifidum	0	2	1	1	2	2	2	4	8	1	Complete	Complete
TF12-7ATA	Bifidobacterium bifidum	0	2	1	1	2	2	2	4	8	1	Complete	Complete
TF05-39	Bifidobacterium bifidum	1	2	1	1	2	2	2	4	8	1	Complete	Complete
TM05-15	Bifidobacterium bifidum	1	2	1	1	2	2	2	4	8	1	Complete	Complete
TM04-12	Bifidobacterium bifidum	1	2	1	1	2	2	2	4	8	1	Complete	Complete
TM07-4AC	Bifidobacterium bifidum	1	2	1	1	3	2	2	4	8	1	Complete	Complete
AM36-1AC	Bifidobacterium bifidum	0	2	1	1	2	2	2	4	8	1	Complete	Complete
AM07-8	Bifidobacterium bifidum	1	2	1	1	2	2	2	4	8	1	Complete	Complete
TM06-10	Bifidobacterium bifidum	1	2	1	1	2	2	2	4	8	1	Complete	Complete
TM06-5	Bifidobacterium bifidum	1	2	1	1	3	2	2	4	8	1	Complete	Complete
AF45-10	Bifidobacterium bifidum	1	2	1	1	2	3	2	5	13	1	Complete	Complete
AF28-10A	Bifidobacterium bifidum	1	2	1	1	2	2	2	4	8	1	Complete	Complete
AF28-14ACA	Bifidobacterium bifidum	1	2	1	1	2	2	2	4	8	1	Complete	Complete
OM15-1A	Bifidobacterium bifidum	1	2	1	1	2	2	1	4	8	1	Complete	Complete
AF06-26B	Bifidobacterium bifidum	1	2	1	1	2	2	1	4	8	1	Complete	Complete
AF06-45B	Bifidobacterium bifidum	1	2	1	1	2	2	1	4	8	1	Complete	Complete
AM09-1-1	Bifidobacterium bifidum	1	2	1	1	2	2	1	4	8	1	Complete	Complete
TF06-13	Bifidobacterium bifidum	1	2	1	1	2	2	1	4	8	1	Complete	Complete
TF06-14AC	Bifidobacterium bifidum	1	2	1	1	2	2	1	4	8	1	Complete	Complete
AM18-1	Bifidobacterium bifidum	1	2	1	1	2	2	1	4	8	1	Complete	Complete
AM18-11	Bifidobacterium bifidum	1	2	1	1	2	2	1	4	8	1	Complete	Complete
AM18-12AC	Bifidobacterium bifidum	1	2	1	1	2	2	1	4	8	1	Complete	Complete
AM18-3	Bifidobacterium bifidum	1	2	1	1	2	2	1	4	8	1	Complete	Complete
AM18-64	Bifidobacterium bifidum	1	2	1	1	2	2	1	4	8	1	Complete	Complete
AM18-29	Bifidobacterium bifidum	1	2	1	1	2	2	1	4	8	1	Complete	Complete
TF05-1	Bifidobacterium bifidum	0	2	1	1	3	2	1	4	8	1	Complete	Complete
TF05-23A	Bifidobacterium bifidum	1	2	1	1	1	2	1	4	8	1	Complete	Complete
AF05-42B	Bifidobacterium bifidum	1	2	1	1	2	3	1	4	8	1	Complete	Complete
TF07-22	Bifidobacterium bifidum	1	2	1	1	2	2	2	4	9	1	Complete	Complete
AM63-12ACA	Bifidobacterium bifidum	0	2	1	1	0	2	2	4	8	1	Not complete	Complete
AF53-2pH5A	Bifidobacterium animalis	0	0	0	0	0	2	2	0	0	0	Not complete	Not complete
AM04S-44	Bifidobacterium animalis	0	0	0	0	0	2	2	0	0	0	Not complete	Not complete
AM102-56	Bifidobacterium animalis	0	0	0	0	0	4	4	0	0	0	Not complete	Not complete
AM104-27	Bifidobacterium animalis	0	0	0	0	0	2	2	0	0	0	Not complete	Not complete
AM04S-46	Bifidobacterium animalis	0	0	0	0	0	2	2	0	0	0	Not complete	Not complete
AM102-37	Bifidobacterium animalis	0	0	0	0	0	2	2	0	0	0	Not complete	Not complete
AM104-33	Bifidobacterium animalis	0	0	0	0	0	2	2	0	0	0	Not complete	Not complete
OM05-7AA	Bifidobacterium animalis	0	0	0	0	0	2	2	0	0	0	Not complete	Not complete
AM04S-56	Bifidobacterium animalis	0	0	0	0	0	2	2	0	0	0	Not complete	Not complete
AM04S-57	Bifidobacterium animalis	0	0	0	0	0	2	2	0	0	0	Not complete	Not complete
TF04-14	Bifidobacterium animalis	0	0	0	0	0	2	2	0	0	0	Not complete	Not complete
TF09-6A	Bifidobacterium animalis	0	0	0	0	0	2	2	0	0	0	Not complete	Not complete
AF13-3LB	Bifidobacterium globosum	1	0	0	0	0	3	3	0	0	0	Not complete	Not complete
AFF13-10A	Bifidobacterium globosum	1	1	0	1	1	3	3	0	0	0	Complete	Not complete
OM11-4BHA	Bifidobacterium dentium	1	0	0	0	0	6	4	0	0	0	Not complete	Not complete
UN03-60	Bifidobacterium dentium	1	0	0	0	0	6	4	0	0	0	Not complete	Not complete
AF54-13pH4A	Bifidobacterium dentium	1	1	0	0	0	6	4	0	0	0	Not complete	Not complete
AM96-01D-1A	Bifidobacterium dentium	1	1	0	0	0	6	4	0	0	0	Not complete	Not complete
AF96-10M2bTA	Bifidobacterium adolescentis	0	0	0	0	1	2	3	0	1	0	Not complete	Not complete
AF96-43M2TA	Bifidobacterium adolescentis	0	0	0	0	1	2	3	0	1	0	Not complete	Not complete
TM114-12	Bifidobacterium adolescentis	0	0	0	0	0	3	3	0	0	0	Not complete	Not complete
TM114-58	Bifidobacterium adolescentis	0	0	0	0	0	3	3	0	0	0	Not complete	Not complete
TM114-80	Bifidobacterium adolescentis	0	0	0	0	0	2	2	0	0	0	Not complete	Not complete
TM114-23	Bifidobacterium adolescentis	0	0	0	0	0	3	3	0	0	0	Not complete	Not complete
AM104-26	Bifidobacterium adolescentis	0	0	0	0	0	3	3	0	0	0	Not complete	Not complete
AM104-10	Bifidobacterium adolescentis	0	0	0	0	0	3	3	0	0	0	Not complete	Not complete
AM104-19	Bifidobacterium adolescentis	0	0	0	0	0	3	3	0	0	0	Not complete	Not complete
TF10-6AT	Bifidobacterium adolescentis	0	0	0	0	0	2	3	0	0	0	Not complete	Not complete
AM34-11	Bifidobacterium adolescentis	0	0	0	0	0	2	3	0	0	0	Not complete	Not complete
AF39-1ATA	Bifidobacterium adolescentis	0	0	0	0	0	2	3	0	0	0	Not complete	Not complete
TM12-17NEA	Bifidobacterium adolescentis	0	0	0	0	0	2	3	0	0	0	Not complete	Not complete
TM12-7AA	Bifidobacterium adolescentis	0	0	0	0	0	2	3	0	0	0	Not complete	Not complete
AM12-59	Bifidobacterium adolescentis	0	0	0	0	0	2	4	0	0	0	Not complete	Not complete
AM64-1ACA	Bifidobacterium adolescentis	0	0	0	0	0	3	3	0	0	0	Not complete	Not complete
AF28-4AC	Bifidobacterium adolescentis	0	0	0	0	0	2	3	0	0	0	Not complete	Not complete
OF04-5	Bifidobacterium adolescentis	0	0	0	0	0	2	3	0	0	0	Not complete	Not complete
OF04-9AC	Bifidobacterium adolescentis	0	0	0	0	0	2	3	0	0	0	Not complete	Not complete
AM42-3ACA	Bifidobacterium adolescentis	0	0	0	0	0	2	3	0	0	0	Not complete	Not complete
AM12-20	Bifidobacterium adolescentis	0	0	0	0	0	3	3	0	0	0	Not complete	Not complete
AM62-3LBA	Bifidobacterium adolescentis	0	0	1	0	0	3	3	0	0	0	Not complete	Not complete
AF02-8	Bifidobacterium adolescentis	0	0	1	0	0	3	3	0	0	0	Not complete	Not complete
AF14-56	Bifidobacterium adolescentis	0	0	0	0	0	2	3	0	0	0	Not complete	Not complete
AM66-51ACA	Bifidobacterium adolescentis	0	0	0	0	0	2	4	0	0	0	Not complete	Not complete
AF21-27	Bifidobacterium adolescentis	0	0	0	0	0	3	3	0	0	0	Not complete	Not complete
AM33-7A	Bifidobacterium adolescentis	0	0	0	0	0	2	4	0	0	0	Not complete	Not complete
AF35-2A	Bifidobacterium adolescentis	0	0	0	0	0	2	3	0	0	0	Not complete	Not complete
AM14-37	Bifidobacterium adolescentis	0	0	0	0	0	3	3	0	0	0	Not complete	Not complete
TM115-142	Bifidobacterium adolescentis	0	0	0	0	0	3	3	0	0	0	Not complete	Not complete
TM115-173	Bifidobacterium adolescentis	0	0	0	0	0	3	3	0	0	0	Not complete	Not complete
TM115-174	Bifidobacterium adolescentis	0	0	0	0	0	3	3	0	0	0	Not complete	Not complete
TM115-196	Bifidobacterium adolescentis	0	0	0	0	0	3	3	0	0	0	Not complete	Not complete
TM115-199	Bifidobacterium adolescentis	0	0	0	0	0	3	3	0	0	0	Not complete	Not complete
AM110-99	Bifidobacterium adolescentis	0	0	0	0	0	2	3	0	0	0	Not complete	Not complete
AM110-66	Bifidobacterium adolescentis	0	0	0	0	0	2	3	0	0	0	Not complete	Not complete
AM110-71	Bifidobacterium adolescentis	0	0	0	0	0	2	3	0	0	0	Not complete	Not complete
AF32-13BHA	Bifidobacterium adolescentis	0	0	0	0	0	2	3	0	0	0	Not complete	Not complete
AF77-07pH10T	Bifidobacterium adolescentis	0	0	0	0	0	2	3	0	0	0	Not complete	Not complete
AF102-65	Bifidobacterium adolescentis	0	0	0	0	0	2	3	0	0	0	Not complete	Not complete
AM04S-30	Bifidobacterium adolescentis	0	0	0	0	0	3	3	0	0	0	Not complete	Not complete
AM04S-55	Bifidobacterium adolescentis	0	0	0	0	0	3	3	0	0	0	Not complete	Not complete
AM36-3AC	Bifidobacterium adolescentis	0	0	0	0	0	2	3	0	0	0	Not complete	Not complete
AF91-02b2A	Bifidobacterium adolescentis	0	0	0	0	0	3	3	0	0	0	Not complete	Not complete
AF91-08b2A	Bifidobacterium adolescentis	0	0	0	0	0	3	3	0	0	0	Not complete	Not complete
AM63-10LNA	Bifidobacterium adolescentis	0	0	0	0	0	3	3	0	0	0	Not complete	Not complete
AM64-16A	Bifidobacterium adolescentis	0	0	0	0	0	3	3	0	0	0	Not complete	Not complete
TF10-6AC	Bifidobacterium adolescentis	0	0	0	0	0	3	4	0	0	0	Not complete	Not complete
TF06-29	Bifidobacterium adolescentis	0	0	0	0	0	3	4	0	0	0	Not complete	Not complete
TF06-2AC	Bifidobacterium adolescentis	0	0	0	0	0	3	4	0	0	0	Not complete	Not complete
TF06-10AC	Bifidobacterium adolescentis	0	0	0	0	0	3	4	0	0	0	Not complete	Not complete
TM06-4	Bifidobacterium adolescentis	0	0	0	0	0	3	3	0	0	0	Not complete	Not complete
OF01-12LBA	Bifidobacterium adolescentis	0	0	0	0	0	2	3	0	0	0	Not complete	Not complete
TM06-51	Bifidobacterium adolescentis	0	0	0	0	0	3	3	0	0	0	Not complete	Not complete
AM07-11	Bifidobacterium adolescentis	0	0	0	0	0	1	3	0	0	0	Not complete	Not complete
AM08-22	Bifidobacterium adolescentis	0	0	0	0	0	1	3	0	0	0	Not complete	Not complete
AM08-20	Bifidobacterium adolescentis	0	0	0	0	0	2	3	0	0	0	Not complete	Not complete
OF03-5A	Bifidobacterium adolescentis	0	0	0	0	0	2	3	0	0	0	Not complete	Not complete
TM114-10	Bifidobacterium adolescentis	0	0	0	0	0	2	3	0	0	0	Not complete	Not complete
TM114-35	Bifidobacterium adolescentis	0	0	0	0	0	2	3	0	0	0	Not complete	Not complete
TM114-15	Bifidobacterium adolescentis	0	0	0	0	0	2	3	0	0	0	Not complete	Not complete
TM114-41	Bifidobacterium adolescentis	0	0	0	0	0	2	3	0	0	0	Not complete	Not complete
TM114-19	Bifidobacterium adolescentis	0	0	0	0	0	2	3	0	0	0	Not complete	Not complete
TM114-59	Bifidobacterium adolescentis	0	0	0	0	0	2	3	0	0	0	Not complete	Not complete
TM114-24	Bifidobacterium adolescentis	0	0	0	0	0	2	3	0	0	0	Not complete	Not complete
AM100-PB1-1D-7A	Bifidobacterium adolescentis	0	0	0	0	0	4	3	0	0	0	Not complete	Not complete
AM100_PB1_4D_35A	Bifidobacterium adolescentis	0	0	0	0	0	4	3	0	0	0	Not complete	Not complete
AM87-02CMCA	Bifidobacterium adolescentis	0	0	0	0	0	3	3	0	0	0	Not complete	Not complete
AF98-44	Bifidobacterium adolescentis	0	0	0	0	0	2	3	0	0	0	Not complete	Not complete
AF51-06b1	Bifidobacterium adolescentis	0	0	0	0	0	2	3	0	0	0	Not complete	Not complete
AF92-02A	Bifidobacterium adolescentis	0	0	0	0	0	2	3	0	0	0	Not complete	Not complete
TF12-10ATA	Bifidobacterium adolescentis	0	0	0	0	0	2	3	0	0	0	Not complete	Not complete
AM22-8LB	Bifidobacterium adolescentis	0	0	0	0	0	2	3	0	0	0	Not complete	Not complete
AM113-123	Bifidobacterium adolescentis	0	0	0	0	0	3	3	0	0	0	Not complete	Not complete
AM113-155	Bifidobacterium adolescentis	0	0	0	0	0	3	3	0	0	0	Not complete	Not complete
AM41-17	Bifidobacterium adolescentis	0	0	0	0	0	3	3	0	0	0	Not complete	Not complete
AM13-11	Bifidobacterium adolescentis	0	0	0	0	0	2	3	0	0	0	Not complete	Not complete
UN03-88	Bifidobacterium adolescentis	0	0	0	0	1	4	3	0	1	0	Not complete	Not complete
UN03-43	Bifidobacterium adolescentis	0	0	0	0	1	4	3	0	1	0	Not complete	Not complete
AF15-3	Bifidobacterium adolescentis	0	0	0	0	1	2	3	0	1	0	Not complete	Not complete
AM110-49	Bifidobacterium adolescentis	0	0	0	0	0	4	3	0	0	0	Not complete	Not complete
AM110-65	Bifidobacterium adolescentis	0	0	0	0	0	4	3	0	0	0	Not complete	Not complete
AF45-19	Bifidobacterium adolescentis	0	0	0	0	0	2	5	0	0	0	Not complete	Not complete
TM115-191	Bifidobacterium catenulatum	0	0	0	0	0	3	3	0	0	0	Not complete	Not complete
CF01-1	Bifidobacterium pseudocatenulatum	0	0	0	0	0	5	3	1	0	0	Not complete	Complete
AM91-04pH10A	Bifidobacterium pseudocatenulatum	0	0	0	0	0	3	3	1	0	0	Not complete	Complete
AM90-01A	Bifidobacterium pseudocatenulatum	0	0	0	0	0	3	3	1	0	0	Not complete	Complete
OM05-2	Bifidobacterium pseudocatenulatum	0	0	0	0	0	3	3	1	0	0	Not complete	Complete
TF10-2ATA	Bifidobacterium pseudocatenulatum	0	0	0	0	0	3	3	1	0	0	Not complete	Complete
AF01-43J	Bifidobacterium pseudocatenulatum	0	0	0	0	0	3	3	1	0	0	Not complete	Complete
AM96-02pH9-1A	Bifidobacterium pseudocatenulatum	0	0	0	0	0	3	3	1	0	0	Not complete	Complete
AM96-02pH9A	Bifidobacterium pseudocatenulatum	0	0	0	0	0	3	3	1	0	0	Not complete	Complete
AF93-03b3A	Bifidobacterium pseudocatenulatum	0	0	0	0	0	3	3	1	0	0	Not complete	Complete
AM19-1	Bifidobacterium pseudocatenulatum	0	0	0	0	0	4	3	1	0	0	Not complete	Complete
AM19-19	Bifidobacterium pseudocatenulatum	0	0	0	0	0	5	3	1	0	0	Not complete	Complete
AM28-13AC	Bifidobacterium pseudocatenulatum	0	0	0	0	0	3	3	1	0	0	Not complete	Complete
AM63-10A	Bifidobacterium pseudocatenulatum	0	0	0	0	0	3	3	1	0	0	Not complete	Complete
AM63-17T6NA	Bifidobacterium pseudocatenulatum	0	0	0	0	0	3	3	1	0	0	Not complete	Complete
AM13-2	Bifidobacterium pseudocatenulatum	0	0	0	0	0	3	3	1	0	0	Not complete	Complete
AM13-8	Bifidobacterium pseudocatenulatum	0	0	0	0	0	3	3	1	0	0	Not complete	Complete
AF17-20AC	Bifidobacterium pseudocatenulatum	0	0	1	0	0	4	3	1	0	0	Not complete	Complete
OF30-6pH10A	Bifidobacterium pseudocatenulatum	0	0	0	0	0	3	3	1	0	0	Not complete	Complete
TM04-13	Bifidobacterium pseudocatenulatum	0	0	0	0	0	3	3	1	0	0	Not complete	Complete
AM04S-37	Bifidobacterium pseudocatenulatum	0	0	0	0	0	4	3	1	0	0	Not complete	Complete
AM04S-36	Bifidobacterium pseudocatenulatum	0	0	0	0	0	3	3	1	0	0	Not complete	Complete
AM04S-98	Bifidobacterium pseudocatenulatum	0	0	0	0	0	3	3	1	0	0	Not complete	Complete
UN03-289	Bifidobacterium pseudocatenulatum	0	0	0	0	0	5	3	1	0	0	Not complete	Complete
AF87-08pH10A	Bifidobacterium pseudocatenulatum	0	0	0	0	0	3	3	1	0	0	Not complete	Complete
OM15-10A	Bifidobacterium pseudocatenulatum	0	0	0	0	0	3	3	1	0	0	Not complete	Complete
AF51-5-b11A	Bifidobacterium pseudocatenulatum	0	0	0	0	0	3	3	1	0	0	Not complete	Complete
AM43-10	Bifidobacterium pseudocatenulatum	0	0	0	0	0	3	3	1	0	0	Not complete	Complete
AF45-10BH	Bifidobacterium pseudocatenulatum	0	0	1	0	0	4	3	1	0	0	Not complete	Complete
AF96-01D-1A	Bifidobacterium pseudocatenulatum	0	0	0	0	0	3	3	1	0	0	Not complete	Complete
AF96-01DA	Bifidobacterium pseudocatenulatum	0	0	0	0	0	4	3	1	0	0	Not complete	Complete
TF07-45	Bifidobacterium pseudocatenulatum	0	0	0	0	0	3	2	1	0	0	Not complete	Complete
AM36-16AAA	Bifidobacterium pseudocatenulatum	0	0	0	0	0	4	3	1	0	0	Not complete	Complete
AM36-2AC	Bifidobacterium pseudocatenulatum	0	0	0	0	0	3	3	1	0	0	Not complete	Complete
AM36-5BH	Bifidobacterium pseudocatenulatum	0	0	0	0	0	3	3	1	0	0	Not complete	Complete
AF97-02pH9	Bifidobacterium pseudocatenulatum	0	0	0	0	0	4	3	1	0	0	Not complete	Complete
AM33-4A	Bifidobacterium pseudocatenulatum	0	0	0	0	0	3	3	1	0	0	Not complete	Complete
AM33-6	Bifidobacterium pseudocatenulatum	0	0	0	0	0	3	3	1	0	0	Not complete	Complete
TM115-104	Bifidobacterium pseudocatenulatum	0	0	0	0	0	3	3	1	0	0	Not complete	Complete
AF47-10A	Bifidobacterium pseudocatenulatum	0	0	0	0	0	4	3	1	0	0	Not complete	Complete
AM57-8A	Bifidobacterium pseudocatenulatum	0	0	0	0	0	3	3	1	0	0	Not complete	Complete
AM08-2	Bifidobacterium pseudocatenulatum	0	0	0	0	0	4	3	1	0	0	Not complete	Complete
AF30-13ACA	Bifidobacterium pseudocatenulatum	0	0	0	0	0	3	3	1	0	0	Not complete	Complete
AF18-2AC	Bifidobacterium pseudocatenulatum	0	0	0	0	0	4	3	1	0	0	Not complete	Complete
OF05-12	Bifidobacterium pseudocatenulatum	0	0	0	0	0	3	3	1	0	0	Not complete	Complete
OF05-18A	Bifidobacterium pseudocatenulatum	0	0	0	0	0	3	3	1	0	0	Not complete	Complete
AM08-25	Bifidobacterium pseudocatenulatum	0	0	0	0	0	3	3	1	0	0	Not complete	Complete
AM38-8	Bifidobacterium pseudocatenulatum	0	0	0	0	0	3	3	1	0	0	Not complete	Complete
TM115-152	Bifidobacterium pseudocatenulatum	0	0	0	0	0	4	3	1	0	0	Not complete	Complete
TM115-114	Bifidobacterium pseudocatenulatum	0	0	0	0	0	4	3	1	0	0	Not complete	Complete
TM115-175	Bifidobacterium pseudocatenulatum	0	0	0	0	0	4	3	1	0	0	Not complete	Complete
TF05-19AC	Bifidobacterium pseudocatenulatum	0	0	0	0	0	4	3	1	0	0	Not complete	Complete
AF36-12AT	Bifidobacterium pseudocatenulatum	0	0	0	0	0	3	3	1	0	0	Not complete	Complete
TF05-2AC	Bifidobacterium pseudocatenulatum	0	0	0	0	0	3	3	1	0	0	Not complete	Complete
UN03-89	Bifidobacterium pseudocatenulatum	0	0	0	0	0	4	3	1	0	0	Not complete	Complete
AF26-1	Bifidobacterium pseudocatenulatum	0	0	0	0	0	3	3	1	0	0	Not complete	Complete
AM10-16A	Bifidobacterium pseudocatenulatum	0	0	0	0	0	3	3	1	0	0	Not complete	Complete
AM10-2	Bifidobacterium pseudocatenulatum	0	0	0	0	0	3	3	1	0	0	Not complete	Complete
AM10-24	Bifidobacterium pseudocatenulatum	0	0	0	0	0	3	3	1	0	0	Not complete	Complete
IF01-02pH9	Bifidobacterium pseudocatenulatum	0	0	0	0	0	4	3	1	0	0	Not complete	Complete
AM113-159	Bifidobacterium pseudocatenulatum	0	0	0	0	0	3	3	1	0	0	Not complete	Complete
AF05-21	Bifidobacterium pseudocatenulatum	0	0	0	0	0	3	3	1	0	0	Not complete	Complete
AF05-32B	Bifidobacterium pseudocatenulatum	0	0	0	0	0	3	3	1	0	0	Not complete	Complete
OM10-8	Bifidobacterium pseudocatenulatum	0	0	0	0	0	5	3	1	0	0	Not complete	Complete
AF54-10pH4A	Bifidobacterium pseudocatenulatum	0	0	0	0	0	3	3	1	0	0	Not complete	Complete
AF03-28	Bifidobacterium pseudocatenulatum	0	0	0	0	0	3	3	1	0	0	Not complete	Complete
OF48-6pH5	Bifidobacterium pseudocatenulatum	0	0	0	0	0	3	3	1	0	0	Not complete	Complete
AM39-2BHA	Bifidobacterium pseudocatenulatum	0	0	0	0	0	3	3	1	0	0	Not complete	Complete
AF98-46	Bifidobacterium pseudocatenulatum	0	0	0	0	0	4	3	1	0	0	Not complete	Complete
AF11-18	Bifidobacterium pseudocatenulatum	0	0	0	0	0	4	3	1	0	0	Not complete	Complete
AM20-1	Bifidobacterium pseudocatenulatum	0	0	0	0	0	4	3	1	0	0	Not complete	Complete
AM20-6	Bifidobacterium pseudocatenulatum	0	0	0	0	0	4	3	1	0	0	Not complete	Complete
TF08-3AT	Bifidobacterium pseudocatenulatum	0	0	0	0	0	3	3	1	0	0	Not complete	Complete
TF08-17A	Bifidobacterium pseudocatenulatum	0	0	0	0	0	3	3	1	0	0	Not complete	Complete
AM94-05pH10-1A	Bifidobacterium pseudocatenulatum	0	0	0	0	0	3	3	1	0	0	Not complete	Complete
AM94-05pH10A	Bifidobacterium pseudocatenulatum	0	0	0	0	0	3	3	1	0	0	Not complete	Complete
AM64-7MHA	Bifidobacterium pseudocatenulatum	0	0	0	0	0	3	3	1	0	0	Not complete	Complete
AM67-25ACA	Bifidobacterium pseudocatenulatum	0	0	0	0	0	4	3	1	0	0	Not complete	Complete
AM67-29ACA	Bifidobacterium pseudocatenulatum	0	0	0	0	0	3	3	1	0	0	Not complete	Complete
AF34-4A	Bifidobacterium pseudocatenulatum	0	0	0	0	0	3	3	1	0	0	Not complete	Complete
AF35-8ACA	Bifidobacterium pseudocatenulatum	0	0	0	0	0	3	3	1	0	0	Not complete	Complete
TM10-1	Bifidobacterium pseudocatenulatum	0	0	1	0	0	4	3	1	0	0	Not complete	Complete
TM10-10ATA	Bifidobacterium pseudocatenulatum	0	0	1	0	0	4	3	1	0	0	Not complete	Complete
AF53-10pH4A	Bifidobacterium pseudocatenulatum	0	0	0	0	0	3	3	1	0	0	Not complete	Complete
AF54-16pH4A	Bifidobacterium pseudocatenulatum	0	0	0	0	0	3	3	1	0	0	Not complete	Complete
AM102-70	Bifidobacterium pseudocatenulatum	0	0	1	0	0	5	3	1	0	0	Not complete	Complete
AM102-116	Bifidobacterium pseudocatenulatum	0	0	1	0	0	4	3	1	0	0	Not complete	Complete
AM102-111	Bifidobacterium pseudocatenulatum	0	0	1	0	0	4	3	1	0	0	Not complete	Complete
AF12-10-6.0	Bifidobacterium pseudocatenulatum	0	0	0	0	0	4	3	1	0	0	Not complete	Complete
AF12-21AC	Bifidobacterium pseudocatenulatum	0	0	0	0	0	5	3	1	0	0	Not complete	Complete
AF12-8A-LB	Bifidobacterium pseudocatenulatum	0	0	0	0	0	4	3	1	0	0	Not complete	Complete
AF12-8LB	Bifidobacterium pseudocatenulatum	0	0	0	0	0	4	3	1	0	0	Not complete	Complete
AF12-8LB-d	Bifidobacterium pseudocatenulatum	0	0	0	0	0	4	3	1	0	0	Not complete	Complete
TF07-23	Bifidobacterium pseudocatenulatum	0	0	0	0	0	3	2	1	0	0	Not complete	Complete
TM114-51	Bifidobacterium pseudocatenulatum	0	0	0	0	0	4	3	1	0	0	Not complete	Complete
TM05-11	Bifidobacterium pseudocatenulatum	0	0	0	0	0	3	3	1	0	0	Not complete	Complete
TM07-3AT	Bifidobacterium pseudocatenulatum	0	0	0	0	0	3	3	1	0	0	Not complete	Complete
AM18-42	Bifidobacterium pseudocatenulatum	0	0	0	0	0	3	3	1	0	0	Not complete	Complete
AM11-10	Bifidobacterium pseudocatenulatum	0	0	0	0	0	3	3	1	0	0	Not complete	Complete
AM88-04FA	Bifidobacterium pseudocatenulatum	0	0	0	0	0	4	3	1	0	0	Not complete	Complete
AM113-179	Bifidobacterium pseudocatenulatum	0	0	0	0	0	4	3	1	0	0	Not complete	Complete
AM113-213	Bifidobacterium pseudocatenulatum	0	0	0	0	0	3	3	1	0	0	Not complete	Complete
AM113-134	Bifidobacterium pseudocatenulatum	0	0	0	0	0	3	3	1	0	0	Not complete	Complete
AM113-175	Bifidobacterium pseudocatenulatum	0	0	0	0	0	3	3	1	0	0	Not complete	Complete
AM113-146	Bifidobacterium pseudocatenulatum	0	0	0	0	0	3	3	1	0	0	Not complete	Complete
AM113-149	Bifidobacterium pseudocatenulatum	0	0	0	0	0	3	3	1	0	0	Not complete	Complete
AM113-140	Bifidobacterium pseudocatenulatum	0	0	0	0	0	3	3	1	0	0	Not complete	Complete
AM113-151	Bifidobacterium pseudocatenulatum	0	0	0	0	0	3	3	1	0	0	Not complete	Complete
TM08-2	Bifidobacterium pseudocatenulatum	0	0	0	0	0	4	3	1	0	0	Not complete	Complete
TM01-4	Bifidobacterium pseudocatenulatum	0	0	0	0	0	4	3	1	0	0	Not complete	Complete
TM01-10	Bifidobacterium pseudocatenulatum	0	0	0	0	0	4	3	1	0	0	Not complete	Complete
TM01-13	Bifidobacterium pseudocatenulatum	0	0	0	0	0	4	3	1	0	0	Not complete	Complete
AM31-22-C	Bifidobacterium pseudocatenulatum	0	0	0	0	0	4	4	1	0	0	Not complete	Complete
AM31-4	Bifidobacterium pseudocatenulatum	0	0	0	0	0	5	3	1	0	0	Not complete	Complete
OF23-6MHA	Bifidobacterium pseudocatenulatum	0	0	0	0	0	4	3	1	0	0	Not complete	Complete
AM63-10T2NA	Bifidobacterium pseudocatenulatum	0	0	0	0	0	3	3	1	0	0	Not complete	Complete
AM97-13	Bifidobacterium pseudocatenulatum	0	0	0	0	0	3	3	1	0	0	Not complete	Complete
AM20-9-6.0	Bifidobacterium pseudocatenulatum	0	0	0	0	0	3	3	1	0	0	Not complete	Complete
AM26-14LB	Bifidobacterium pseudocatenulatum	0	0	0	0	0	4	3	1	0	0	Not complete	Complete
AM26-15LB	Bifidobacterium pseudocatenulatum	0	0	0	0	0	3	3	1	0	0	Not complete	Complete
TM14-22NEAA	Bifidobacterium pseudocatenulatum	0	0	0	0	0	3	3	1	0	0	Not complete	Complete
TF14-1NSA	Bifidobacterium pseudocatenulatum	0	0	0	0	0	3	3	1	0	0	Not complete	Complete
TM09-21ACA	Bifidobacterium pseudocatenulatum	0	0	0	0	0	3	3	1	0	0	Not complete	Complete
OF32-3pH5A	Bifidobacterium pseudocatenulatum	0	0	0	0	0	3	3	1	0	0	Not complete	Complete
AF02-30	Bifidobacterium pseudocatenulatum	0	0	0	0	0	3	3	1	0	0	Not complete	Complete
AF02-36-1	Bifidobacterium pseudocatenulatum	0	0	0	0	0	3	3	1	0	0	Not complete	Complete
AF20-20AC	Bifidobacterium pseudocatenulatum	0	0	0	0	0	3	3	1	0	0	Not complete	Complete
OF01-12	Bifidobacterium pseudocatenulatum	0	0	0	0	0	3	3	1	0	0	Not complete	Complete
OF01-2	Bifidobacterium pseudocatenulatum	0	0	0	0	0	3	3	1	0	0	Not complete	Complete
OF01-8	Bifidobacterium pseudocatenulatum	0	0	0	0	0	3	3	1	0	0	Not complete	Complete
OF01-21AC	Bifidobacterium pseudocatenulatum	0	0	0	0	0	3	3	1	0	0	Not complete	Complete
AF41-3MH	Bifidobacterium pseudocatenulatum	0	0	0	0	0	4	3	1	0	0	Not complete	Complete
AM15-3	Bifidobacterium pseudocatenulatum	0	0	0	0	0	5	3	1	0	0	Not complete	Complete
AM100-PB1-1D-25A	Bifidobacterium pseudocatenulatum	0	0	0	0	0	4	3	1	0	0	Not complete	Complete
AM100-PB1-1D-5A	Bifidobacterium pseudocatenulatum	0	0	0	0	0	3	3	1	0	0	Not complete	Complete
AM100_BB26A	Bifidobacterium pseudocatenulatum	0	0	0	0	0	3	3	1	0	0	Not complete	Complete
AM100_PB_1D_46	Bifidobacterium pseudocatenulatum	0	0	0	0	0	3	3	1	0	0	Not complete	Complete
AM100_PB_1D_46A	Bifidobacterium pseudocatenulatum	0	0	0	0	0	3	3	1	0	0	Not complete	Complete
AFF13-13A	Bifidobacterium breve	0	1	1	0	1	4	3	1	1	0	Not complete	Complete
CM02-09TA	Bifidobacterium breve	0	1	1	0	1	3	2	1	1	0	Not complete	Complete
AM20-8LB	Bifidobacterium longum	0	0	0	1	1	1	2	1	3	0	Complete	Complete
AF45-16	Bifidobacterium longum	0	0	0	1	1	2	2	1	2	0	Complete	Complete
OF03-7AA	Bifidobacterium longum	0	0	0	0	2	1	2	1	2	0	Not complete	Complete
TF01-8	Bifidobacterium longum	0	0	0	1	1	2	2	1	1	0	Complete	Complete
AF06-1B	Bifidobacterium longum	0	0	0	0	1	1	2	1	1	0	Not complete	Complete
AM11-2	Bifidobacterium longum	0	0	0	1	1	2	2	1	1	0	Complete	Complete
AM11-5	Bifidobacterium longum	0	0	0	1	1	2	2	1	1	0	Complete	Complete
AM44-4ATA	Bifidobacterium longum	0	0	0	1	1	1	2	1	1	0	Complete	Complete
OF16-3BHA	Bifidobacterium longum	0	0	0	1	1	2	2	1	1	0	Complete	Complete
AM110-27	Bifidobacterium longum	0	0	0	0	1	1	2	1	1	0	Not complete	Complete
AM95-01pH10A	Bifidobacterium longum	0	0	0	1	1	2	3	1	1	0	Complete	Complete
TM04-17	Bifidobacterium longum	0	0	0	0	1	1	2	1	1	0	Not complete	Complete
TM04-48B	Bifidobacterium longum	0	0	0	0	1	1	2	1	1	0	Not complete	Complete
TM05-14	Bifidobacterium longum	0	0	0	0	1	1	2	1	2	0	Not complete	Complete
AF101-68	Bifidobacterium longum	0	0	0	1	1	2	2	1	1	0	Complete	Complete
AF101-76	Bifidobacterium longum	0	0	0	1	1	2	2	1	1	0	Complete	Complete
AF101-77	Bifidobacterium longum	0	0	0	1	1	2	2	1	1	0	Complete	Complete
AF101-16	Bifidobacterium longum	0	0	0	1	1	2	2	1	1	0	Complete	Complete
TF06-12AC	Bifidobacterium longum	0	0	0	0	1	2	2	1	1	0	Not complete	Complete
TF06-45A	Bifidobacterium longum	0	0	0	0	1	2	2	1	1	0	Not complete	Complete
TM02-16	Bifidobacterium longum	0	0	0	1	1	2	2	1	1	0	Complete	Complete
TM02-7	Bifidobacterium longum	0	0	0	1	1	2	2	1	1	0	Complete	Complete
AF03-10	Bifidobacterium longum	0	0	0	1	1	1	2	1	1	0	Complete	Complete
AF03-19	Bifidobacterium longum	0	0	0	1	1	1	2	1	1	0	Complete	Complete
AF03-20	Bifidobacterium longum	0	0	0	1	1	1	2	1	1	0	Complete	Complete
AF03-27	Bifidobacterium longum	0	0	0	1	1	1	2	1	1	0	Complete	Complete
AM41-14BHA	Bifidobacterium longum	0	0	0	1	1	1	2	1	1	0	Complete	Complete
OM15-11BHAA	Bifidobacterium longum	0	0	0	1	1	1	2	1	1	0	Complete	Complete
AM92-08T-1A	Bifidobacterium longum	0	0	0	1	1	1	2	1	1	0	Complete	Complete
AF101-24	Bifidobacterium longum	0	0	0	0	1	1	2	1	1	0	Not complete	Complete
AM31-13LB	Bifidobacterium longum	0	0	0	1	1	2	2	1	1	0	Complete	Complete
LG100-14	Bifidobacterium longum	0	0	0	1	1	1	2	1	1	0	Complete	Complete
AF92-05GAEA	Bifidobacterium longum	0	0	0	0	1	1	2	1	1	0	Not complete	Complete
TM115-89	Bifidobacterium longum	0	0	0	0	1	2	2	1	1	0	Not complete	Complete
TM115-118	Bifidobacterium longum	0	0	0	0	1	2	2	1	1	0	Not complete	Complete
TM115-177	Bifidobacterium longum	0	0	0	0	1	2	2	1	1	0	Not complete	Complete
TM115-135	Bifidobacterium longum	0	0	0	0	1	2	2	1	1	0	Not complete	Complete
TM115-207	Bifidobacterium longum	0	0	0	0	1	2	2	1	1	0	Not complete	Complete
TF01-7	Bifidobacterium longum	0	0	0	1	1	4	2	1	1	0	Complete	Complete
TF01-22	Bifidobacterium longum	0	0	0	1	1	4	2	1	1	0	Complete	Complete
AM39-10AC	Bifidobacterium longum	0	0	0	1	1	2	2	1	1	0	Complete	Complete
OM16-13BHA	Bifidobacterium longum	0	0	0	0	1	1	2	1	1	0	Not complete	Complete
AF99-57	Bifidobacterium longum	0	0	0	0	1	2	2	1	1	0	Not complete	Complete
OF29-1b12A	Bifidobacterium longum	1	0	1	1	1	1	2	1	1	0	Complete	Complete
AF11-12	Bifidobacterium longum	0	0	0	1	1	2	2	1	1	0	Complete	Complete
AF11-41	Bifidobacterium longum	0	0	0	1	1	3	2	1	1	0	Complete	Complete
AF14-14LBA	Bifidobacterium longum	0	0	0	1	1	2	2	1	1	0	Complete	Complete
AF14-22	Bifidobacterium longum	0	0	0	0	1	2	2	1	1	0	Not complete	Complete
AF14-34	Bifidobacterium longum	0	0	0	0	1	2	2	1	1	0	Not complete	Complete
TM115-96	Bifidobacterium longum	0	0	0	0	1	3	2	1	1	0	Not complete	Complete
TM12-14	Bifidobacterium longum	0	0	0	1	1	2	2	1	1	0	Complete	Complete
AM94-03b2A	Bifidobacterium longum	0	0	0	1	1	1	2	1	1	0	Complete	Complete
OF15-7BHAA	Bifidobacterium longum	0	0	0	1	1	1	2	1	1	0	Complete	Complete
TF02-13-2	Bifidobacterium longum	0	0	0	0	1	2	2	1	1	0	Not complete	Complete
AF91-02IFCA	Bifidobacterium longum	0	0	0	0	1	1	2	1	1	0	Not complete	Complete
TF07-31	Bifidobacterium longum	0	0	0	1	1	2	2	1	1	0	Complete	Complete
TF07-39	Bifidobacterium longum	0	0	0	1	1	2	2	1	1	0	Complete	Complete
TF07-34	Bifidobacterium longum	0	0	0	1	1	2	2	1	1	0	Complete	Complete
AM34-21LBA	Bifidobacterium longum	0	0	0	1	1	1	2	1	1	0	Complete	Complete
AM34-3	Bifidobacterium longum	0	0	0	1	1	1	2	1	1	0	Complete	Complete
AM34-4	Bifidobacterium longum	0	0	0	1	1	1	2	1	1	0	Complete	Complete
AF13-34	Bifidobacterium longum	0	0	0	1	1	2	2	1	1	0	Complete	Complete
AF13-41	Bifidobacterium longum	0	0	0	1	1	2	2	1	1	0	Complete	Complete
OF01-16	Bifidobacterium longum	0	0	0	1	1	1	2	1	1	0	Complete	Complete
AM10-15B	Bifidobacterium longum	0	0	0	0	1	2	2	1	1	0	Not complete	Complete
AM21-20	Bifidobacterium longum	0	0	0	1	1	1	2	1	2	0	Complete	Complete
AM91-12pH9T-1A	Bifidobacterium longum	0	0	0	1	1	2	2	1	1	0	Complete	Complete
AM17-52	Bifidobacterium longum	0	0	0	0	1	1	2	1	1	0	Not complete	Complete
AM110-74	Bifidobacterium longum	0	0	0	1	1	1	2	1	1	0	Complete	Complete
AM110-70	Bifidobacterium longum	0	0	0	1	1	1	2	1	1	0	Complete	Complete
AF52-09b2	Bifidobacterium longum	0	0	0	1	1	1	2	1	1	0	Complete	Complete
OF09-20A	Bifidobacterium longum	0	0	0	0	1	1	2	1	1	0	Not complete	Complete
AF27-1AAA	Bifidobacterium longum	0	0	0	1	1	3	2	1	1	0	Complete	Complete
AF27-1BH	Bifidobacterium longum	0	0	0	1	1	3	2	1	1	0	Complete	Complete
AM100_B1_67A	Bifidobacterium longum	0	0	0	1	1	3	2	1	1	0	Complete	Complete
AM100_PB1_LT_1D_24A	Bifidobacterium longum	0	0	0	1	1	3	2	1	1	0	Complete	Complete
AM12-16	Bifidobacterium longum	0	0	0	0	1	2	2	1	1	0	Not complete	Complete
OF24-5b13A	Bifidobacterium longum	0	0	0	1	1	1	2	1	1	0	Complete	Complete
AM102-46	Bifidobacterium longum	0	0	0	0	1	2	2	1	1	0	Not complete	Complete
AF09-19BA	Bifidobacterium longum	0	0	0	0	1	2	2	1	1	0	Not complete	Complete
AF09-7B	Bifidobacterium longum	0	0	0	0	1	2	2	1	1	0	Not complete	Complete
AF58-3b12A	Bifidobacterium longum	0	0	0	0	1	2	2	1	1	0	Not complete	Complete
AF08-2	Bifidobacterium longum	0	0	0	1	1	2	2	1	1	0	Complete	Complete
AM42-13AT	Bifidobacterium longum	0	0	0	1	1	2	2	1	1	0	Complete	Complete
OF33-1pH10A	Bifidobacterium longum	0	0	0	1	1	2	2	1	1	0	Complete	Complete
AF05-16	Bifidobacterium longum	0	0	0	0	1	1	2	1	1	0	Not complete	Complete
AF05-2	Bifidobacterium longum	0	0	0	0	1	1	2	1	1	0	Not complete	Complete
AF04-13	Bifidobacterium longum	0	0	0	1	1	2	2	1	1	0	Complete	Complete
AF04-50-1	Bifidobacterium longum	0	0	0	1	1	2	2	1	1	0	Complete	Complete
TF12-10A	Bifidobacterium longum	0	0	0	1	1	1	2	1	2	0	Complete	Complete
UN03-195	Bifidobacterium longum	0	0	0	0	1	3	2	1	1	0	Not complete	Complete
TF08-18A	Bifidobacterium longum	0	0	0	1	1	1	2	1	1	0	Complete	Complete
TF08-4AC	Bifidobacterium longum	0	0	0	1	1	1	2	1	1	0	Complete	Complete
AM100_B8A	Bifidobacterium longum	0	0	0	0	1	3	2	1	1	0	Not complete	Complete
AM100_BB33A	Bifidobacterium longum	0	0	0	0	1	3	2	1	1	0	Not complete	Complete
AF29-3ACA	Bifidobacterium longum	0	0	0	0	1	3	2	1	1	0	Not complete	Complete
TM115-256	Bifidobacterium longum	0	0	0	0	1	3	2	1	1	0	Not complete	Complete
TM115-153	Bifidobacterium longum	0	0	0	0	1	3	2	1	1	0	Not complete	Complete
TM115-178	Bifidobacterium longum	0	0	0	0	1	3	2	1	1	0	Not complete	Complete
TM115-258	Bifidobacterium longum	0	0	0	0	1	3	2	1	1	0	Not complete	Complete
TM115-201	Bifidobacterium longum	0	0	0	0	1	3	2	1	1	0	Not complete	Complete
TM115-117	Bifidobacterium longum	0	0	0	0	1	3	2	1	1	0	Not complete	Complete
AF15-15LB	Bifidobacterium longum	0	0	0	1	1	1	2	1	1	0	Complete	Complete
AF35-13AC	Bifidobacterium longum	0	0	0	0	1	1	2	1	1	0	Not complete	Complete
CM05-13DA	Bifidobacterium longum	0	0	0	1	1	1	2	1	1	0	Complete	Complete
CM05-17DA	Bifidobacterium longum	0	0	0	1	1	1	2	1	1	0	Complete	Complete
TM06-1	Bifidobacterium longum	0	0	0	1	1	1	2	1	1	0	Complete	Complete
TM114-146	Bifidobacterium longum	0	0	0	1	1	1	2	1	1	0	Complete	Complete
TM114-137	Bifidobacterium longum	0	0	0	1	1	1	2	1	1	0	Complete	Complete
TM114-48	Bifidobacterium longum	0	0	0	1	1	1	2	1	1	0	Complete	Complete
TM114-57	Bifidobacterium longum	0	0	0	1	1	1	2	1	1	0	Complete	Complete
TM114-140	Bifidobacterium longum	0	0	0	1	1	2	2	1	1	0	Complete	Complete
TM114-62	Bifidobacterium longum	0	0	0	1	1	1	2	1	1	0	Complete	Complete
TM114-74	Bifidobacterium longum	0	0	0	1	1	1	2	1	1	0	Complete	Complete
AM16-2	Bifidobacterium longum	0	0	0	1	1	1	2	1	1	0	Complete	Complete
AM39-2A	Bifidobacterium longum	0	0	0	1	1	1	2	1	1	0	Complete	Complete
AM39-8AC	Bifidobacterium longum	0	0	0	1	1	1	2	1	1	0	Complete	Complete
AM109-54	Bifidobacterium longum	0	0	0	1	1	1	2	1	1	0	Complete	Complete
AM109-52	Bifidobacterium longum	0	0	0	1	1	1	2	1	1	0	Complete	Complete
AM04S-32	Bifidobacterium longum	0	0	0	1	1	1	2	1	1	0	Complete	Complete
AM04S-34	Bifidobacterium longum	0	0	0	1	1	1	2	1	1	0	Complete	Complete
AM04S-99	Bifidobacterium longum	0	0	0	1	1	1	2	1	1	0	Complete	Complete
AM36-3A	Bifidobacterium longum	0	0	0	0	1	1	2	1	1	0	Not complete	Complete
AM60-11LNA	Bifidobacterium longum	0	0	0	1	1	2	2	1	1	0	Complete	Complete
AM60-11pH5A	Bifidobacterium longum	0	0	0	1	1	2	2	1	1	0	Complete	Complete
AM60-3pH8A	Bifidobacterium longum	0	0	0	1	1	2	2	1	1	0	Complete	Complete
AM60-5pH5A	Bifidobacterium longum	0	0	0	1	1	2	2	1	1	0	Complete	Complete
OM05-2BH	Bifidobacterium longum	0	0	0	0	1	1	2	1	1	0	Not complete	Complete
AM20-13A	Bifidobacterium longum	0	0	0	1	1	2	2	1	1	0	Complete	Complete
AM20-19AC	Bifidobacterium longum	0	0	0	1	1	2	2	1	1	0	Complete	Complete
AM20-3	Bifidobacterium longum	0	0	0	1	1	2	2	1	1	0	Complete	Complete
AM20-39	Bifidobacterium longum	0	0	0	1	1	2	2	1	1	0	Complete	Complete
AM20-6ACA	Bifidobacterium longum	0	0	0	1	1	2	2	1	1	0	Complete	Complete
AM30-9LB	Bifidobacterium longum	0	0	0	1	1	2	2	1	1	0	Complete	Complete
AF94-15DT-1A	Bifidobacterium longum	0	0	0	1	1	2	2	1	1	0	Complete	Complete
TF11-1A	Bifidobacterium longum	0	0	0	1	1	1	2	1	1	0	Complete	Complete
AF47-9A	Bifidobacterium longum	0	0	0	1	1	1	2	1	1	0	Complete	Complete
AF36-1	Bifidobacterium longum	0	0	0	0	1	1	2	1	1	0	Not complete	Complete
AF20-11LBA	Bifidobacterium longum	0	0	0	1	1	1	2	1	1	0	Complete	Complete
AF26-10	Bifidobacterium longum	0	0	0	1	1	1	2	1	1	0	Complete	Complete
AM96-01pH9A	Bifidobacterium longum	0	0	0	1	1	1	2	1	1	0	Complete	Complete
AF30-11	Bifidobacterium longum	0	0	0	0	1	2	2	1	1	0	Not complete	Complete
AF30-12	Bifidobacterium longum	0	0	0	0	1	2	2	1	1	0	Not complete	Complete
AF34-10ACA	Bifidobacterium longum	0	0	0	1	1	2	2	1	1	0	Complete	Complete
AF34-9AC	Bifidobacterium longum	0	0	0	1	1	2	2	1	1	0	Complete	Complete
AF56-10A	Bifidobacterium longum	0	0	0	1	1	1	2	1	1	0	Complete	Complete
AF56-14A	Bifidobacterium longum	0	0	0	1	1	1	2	1	1	0	Complete	Complete
AM33-1ACA	Bifidobacterium longum	0	0	0	0	1	3	2	1	1	0	Not complete	Complete
TF14-12NEA	Bifidobacterium longum	0	0	0	1	1	1	2	1	1	0	Complete	Complete
TM14-12NSA	Bifidobacterium longum	0	0	0	1	1	1	2	1	1	0	Complete	Complete
TM08-11ACA	Bifidobacterium longum	0	0	0	0	1	1	2	1	1	0	Not complete	Complete
TM08-18A	Bifidobacterium longum	0	0	0	0	1	1	2	1	1	0	Not complete	Complete
TM08-8AT	Bifidobacterium longum	0	0	0	0	1	1	2	1	1	0	Not complete	Complete
AM113-165	Bifidobacterium longum	0	0	0	1	1	1	2	1	1	0	Complete	Complete
AM113-172	Bifidobacterium longum	0	0	0	1	1	1	2	1	1	0	Complete	Complete
AM113-144	Bifidobacterium longum	0	0	0	1	1	1	2	1	1	0	Complete	Complete
AM113-219	Bifidobacterium longum	0	0	0	1	1	1	2	1	1	0	Complete	Complete
AM89-10TA	Bifidobacterium longum	0	0	0	1	1	1	2	1	1	0	Complete	Complete
AM25-26	Bifidobacterium longum	0	0	0	1	1	1	2	1	1	0	Complete	Complete
AF91-12A	Bifidobacterium longum	0	0	0	0	1	1	2	1	1	0	Not complete	Complete
TM10-6ATA	Bifidobacterium longum	0	0	0	1	1	2	2	1	1	0	Complete	Complete
AM67-10ACA	Bifidobacterium longum	0	0	0	0	1	1	2	1	1	0	Not complete	Complete
AM67-20ACA	Bifidobacterium longum	0	0	0	0	1	1	2	1	1	0	Not complete	Complete
TM01-1	Bifidobacterium longum	0	0	0	1	1	1	2	1	2	0	Complete	Complete
TM01-6-2	Bifidobacterium longum	0	0	0	1	1	1	2	1	2	0	Complete	Complete
TM09-9ACA	Bifidobacterium longum	0	0	0	1	1	2	2	1	1	0	Complete	Complete
AF31-20ACA	Bifidobacterium longum	0	0	0	0	1	2	2	1	1	0	Not complete	Complete
OF03-1ACA	Bifidobacterium longum	0	0	0	0	1	1	2	1	1	0	Not complete	Complete

## Sheet: Roseburia
Strain ID	Species	GH29	GH33	GH95	GH136	GH112	GH2	GH42	GH20	CBM32	CBM51	Core CAZymes of type I HMO degradation	Core CAZymes of type II HMO degradation
OF03-24	Roseburia sp.	1	0	0	1	1	7	2	1	0	0	Complete	Complete
AF58-9ACA	Roseburia sp.	1	0	0	1	1	7	2	1	2	0	Complete	Complete
AM23-20	Roseburia sp.	1	0	0	1	1	8	2	1	1	0	Complete	Complete
AM22-21LB	Roseburia intestinalis	1	0	0	1	1	11	3	1	2	0	Complete	Complete
AM37-1AC	Roseburia intestinalis	1	0	0	1	1	10	2	1	1	0	Complete	Complete
AM43-11	Roseburia intestinalis	1	0	0	1	1	8	2	1	1	0	Complete	Complete
AM62-3A	Roseburia intestinalis	1	0	0	1	1	8	2	1	1	0	Complete	Complete
AF31-21AC	Roseburia intestinalis	1	0	0	1	1	9	2	1	1	0	Complete	Complete
AF36-10AT	Roseburia intestinalis	1	0	0	1	1	10	3	1	1	0	Complete	Complete
AF22-12AC	Roseburia hominis	1	0	0	1	1	6	2	0	0	0	Complete	Not complete
AM53-7BH	Roseburia hominis	1	0	0	1	1	5	2	0	0	0	Complete	Not complete
AF24-4	Roseburia inulinivorans	1	0	0	0	1	5	1	1	1	0	Not complete	Complete
AF28-15	Roseburia inulinivorans	1	0	0	0	1	7	2	1	0	1	Not complete	Complete
AM32-8LB	Roseburia inulinivorans	0	0	0	0	1	7	1	0	0	0	Not complete	Not complete
AM27-11	Roseburia inulinivorans	0	0	0	0	1	7	1	0	1	0	Not complete	Not complete
AM23-23AC	Roseburia inulinivorans	1	0	0	0	1	5	1	1	0	1	Not complete	Complete
AM42-1AC	Roseburia inulinivorans	1	0	0	0	1	4	1	1	0	0	Not complete	Complete
AF21-31	Roseburia inulinivorans	0	0	0	0	1	6	1	0	1	0	Not complete	Not complete
