# Supplementary material for: The genomic landscape of reference genomes of cultivated human gut bacteria
Source: Nat Commun. 2023 Mar 25;14:1663. doi: 10.1038/s41467-023-37396-x (PMC10039858; doi:10.1038/s41467-023-37396-x)
Supplement: Supplementary file 4 — Supplementary Data 1–11 [file 41467_2023_37396_MOESM4_ESM.zip › STable/Supplementary Data 8.xlsx]

## Sheet: Sheet1-2,049SMBGs
	arylpolyene	bacteriocin	butyrolactone	ectoine	glycocin	head_to_tail	hserlactone	ladderane	lantipeptide	lassopeptide	microcin	microviridin	nrps	other	otherks	resorcinol	sactipeptide	siderophore	t1pks	t2pks	t3pks	terpene	thiopeptide	transatpks
AF01-22													2						1				1
AF02-12																	1
AF02-29																	1
AF02-30									1
AF02-36-1									1
AF02-47																	1
AF02-6	1
AF03-11		1																				1
AF03-15									2
AF04-12	1															1
AF04-14B		1
AF04-15		1															1
AF04-17	1
AF04-18B		1															1
AF04-25	1															1
AF04-26B		2
AF04-39		1
AF04-41-1													1				1
AF04-42-1B	1
AF04-45																	1
AF04-46	1
AF04-47																	1
AF04-49-2		1							1	1			9					1	1		1	1	1
AF05-12B	1												1					1					1
AF05-15B		1															1
AF05-21									1					1
AF05-25		1															1
AF05-26-1B		1
AF05-27									2								1
AF05-32B									1					1
AF05-36											1						1
AF05-37B		1
AF05-38		1							1	1			7					1	1		1	1
AF05-5									1								1
AF05-8-2											1
AF06-11-1B		1
AF06-19		1															1
AF07-10B		2							1
AF07-14B		1											1										1
AF07-16									1				1	1			1
AF07-16B																	1
AF07-18B		1											1										1
AF07-19		2
AF07-2	1															1
AF07-22B		2							1
AF07-23B		2
AF07-31B		2															1
AF07-5B		1
AF07-6B																1
AF08-3		1
AF09-11													1										1
AF09-11A													1										1
AF09-16A																						1
AF09-21A									1				1	1			1
AF09-26A	1
AF10-13																	1
AF10-20																	1
AF10-23		3
AF10-3											1						1
AF10-41		1															1
AF10-46																	1
AF11-16H		2
AF11-17H									1
AF11-18									1					1
AF11-1HA		2
AF11-20									2
AF11-27H		1																				1
AF11-29H									2
AF11-2H		3																					1
AF11-32H		1																				1
AF11-32-H		1																				1
AF11-3H		1
AF11-6H		2
AF11-8H									2
AF11-9H		4
AF12-10-6.0									1					1
AF12-17LB																	1
AF12-19																	1
AF12-21AC									1					1
AF12-25	1
AF12-28																	1
AF12-30																	1
AF12-40																	1
AF12-41																	1
AF12-42											1						1
AF12-5													1				1
AF12-8													1
AF12-8A-LB									1					1
AF12-8LB														1
AF12-8LB-d									1					1
AF13-10-6.0-r										1			1
AF13-13-H													1
AF13-14A									1								1
AF13-14H		1							1	1			4	1				1			1	1	1
AF13-15					2				1
AF13-16													2				1
AF13-166.0										1			1
AF13-2																	1
AF13-25					1
AF13-28									3				2				1
AF13-2HA		1
AF13-3		1							1
AF13-35		1							1
AF13-37									3				2				1
AF13-49B		3							2
AF13-4LB					2				1
AF13-51													1
AF13-53	1															1
AF13-7H									1	1
AF13-8																	1
AF13-8H		2
AF13-9H													2						1				1
AF14-10																	1
AF14-13AC	1
AF14-14		1														1
AF14-14AC									1
AF14-15AC													1										1
AF14-18													3				1
AF14-1AC	1
AF14-1LB		1											1
AF14-23									1				2				1
AF14-26									1
AF14-32	2
AF14-40																	1
AF14-42		1														1
AF14-5									1				2				1
AF14-52									1				2				1
AF14-59	1
AF14-6	1
AF14-7	1
AF14-7LB													1										1
AF14-8	1															2
AF14-9AC									1				1	1			1
AF15-10LB														1
AF15-14LB																2
AF15-17LB		2							2								1
AF15-20		1															1
AF15-21																	1
AF15-23LB	1	1
AF15-30					2				1
AF15-31													1				1
AF15-36								1					1				1
AF15-40											1						1
AF15-40LB																						1
AF15-41													1
AF15-44LB	1	1
AF15-45LB	1	1
AF15-46											1						1
AF15-49																	1
AF15-5		1															1
AF15-50																	1
AF15-53	1								1
AF15-55											1
AF15-6A	1															2
AF15-6B																	1
AF15-8	1															2
AF16-10AC								1					1				1
AF16-11	1															2
AF16-15																	1
AF16-22													1				1
AF16-25																	1
AF16-29	1	1
AF16-31																	1
AF16-32LB		1							1									1				1
AF16-40		1						1					1				1
AF16-48																	1
AF16-5													1				1
AF16-50														1			1						1
AF16-5LB		1
AF16-7																2
AF16-9AC																	1
AF17-1	1	1
AF17-11		2						1					1				1
AF17-11AC		1
AF17-12		1									1		1				1
AF17-13													1				1
AF17-17AC		1
AF17-1AC																	1
AF17-2													1				1
AF17-21AC													1				1
AF17-22AC									1								1
AF17-24																	1
AF17-25	2
AF17-27		2											1				1
AF17-28									1
AF17-4													1										1
AF17-6																	1
AF17-6LB																	1
AF17-7																	1						1
AF17-8LB													2					1	1				1
AF17-9													1				1
AF18-1																2
AF18-10																						1
AF18-12LB																	1
AF18-14	1															1
AF18-16LB													1	1			1
AF18-17LB																	1
AF18-18LB													1	1			1
AF18-22																	1
AF18-23LB													2					3	1				1
AF18-27		1															1
AF18-29														1			1
AF18-2AC									1					1
AF18-31LB																	1
AF18-32LB		1							1				1
AF18-33																1
AF18-38		1							1				1
AF18-38LB	2												1			1
AF18-40									1
AF18-45																						1
AF18-48																	1
AF18-52	1
AF18-54																						1
AF18-9LB											1						1
AF19-1																	1
AF19-10LB													1				1
AF19-12LB																	1
AF19-13AC													1				1
AF19-13LB																	1
AF19-15														1			1
AF19-16	1															1
AF19-16AC													1				1
AF19-2																1
AF19-21													1				1
AF19-22AC									1				3				1
AF19-29									3				2				1
AF19-2LB																	1
AF19-3									1
AF19-34																	1
AF19-3AC		2											1				1
AF19-3LB																1
AF19-4		2											1				1
AF19-4LB													1				1
AF19-8AC													1				1
AF19-9AC																	1
AF19-9LB													1				1
AF20-10	1
AF20-12LB									1		1						1
AF20-17LB																	1
AF20-18LB																	1
AF20-1LB	1															1
AF20-7																	1
AF20-9LB	1
AF21-10LB								1					1				1
AF21-11														1			1
AF21-18													1				1
AF21-1AC																	1
AF21-20LB																	1
AF21-22																	1
AF21-24													1				1
AF21-25																	1
AF21-3									1				2				1
AF21-42													1				1
AF21-45	1
AF21-6		1
AF21-6AC	1
AF21-8LB					1
AF22-10																	1
AF22-12AC																	1
AF22-2																1
AF22-21													1				1
AF22-28AC																	1
AF22-2LB																	1
AF22-2-r																1
AF22-3AC	2								1
AF22-4AC		1											1				1
AF22-5LB																	1
AF22-6AC																	1
AF22-8	2
AF22-8AC																	1
AF22-9																	1
AF23-6LB													1				1
AF23-8																	1
AF23-9AC		3
AF24-10LB													1				1
AF24-13													2				1
AF24-16													1				1
AF24-17		1											1				1
AF24-19AC																	1
AF24-1LB		1			1
AF24-23LB																	1
AF24-28LB	1
AF24-29		1											1
AF24-2LB																	1
AF24-32LB		1											2				1
AF24-4														1
AF24-4LB									1				1				1
AF24-6AC		2
AF24-9LB		1											1				1
AF25-12LB																	1
AF25-13													1				1
AF25-13AC																	1
AF25-13LB																	1
AF25-15		1											1				1
AF25-15LB																	1
AF25-17													1
AF25-18	2
AF25-18LB																	1
AF25-19																	1
AF25-1LB																1
AF25-2	1	1
AF25-21													1				1
AF25-23LB									2				2				1
AF25-24									1								1
AF25-25										1
AF25-25LB																	1
AF25-28AC									1				2				1
AF25-30LB	1															2
AF25-38AC																1
AF25-3LB													1
AF25-7LB		1						1					1				1
AF26-10BH																1
AF26-2											1						1
AF26-20AA	1												4	1
AF26-25AA											1						1
AF26-3BH	1															1
AF26-4BH									1				1				1
AF26-6														1
AF26-7BH	1
AF26-9																	1
AF27-10									1					1
AF27-11AA													1				1
AF27-11BH																	1
AF27-12AA													1				1
AF27-16BH	1
AF27-18BH	1	1
AF27-2AA													1				1
AF27-3													1				1
AF27-33	1
AF27-4BH									2								2
AF27-5AA																	1
AF27-8									1								1
AF27-9													2				1
AF28-12																	1
AF28-13AC																	1
AF28-15														1
AF28-26											1		1				1
AF28-32	1															1
AF28-7	1
AF29-11																1
AF29-11BH																	1
AF29-12	1
AF29-13	1															1
AF29-16		3
AF29-17	2
AF29-2BH													1				1
AF29-4													2				1
AF29-7BH-C																	1
AF29-8BH																	1
AF30-13ACA									1
AF30-3																	1
AF30-7		1
AF30-8		1
AF31-1													1				1
AF31-10AC		1															1
AF31-11BH													1					1					1
AF31-13BH													2				1
AF31-14AC																	1
AF31-14BH		1											1				1
AF31-16BH									1				2				1
AF31-17AC									1				1							1
AF31-1BH									1
AF31-21AC																	1
AF31-23	1
AF31-29AC													1
AF31-3	1
AF31-3BH																	1
AF31-8	1
AF31-8BH													1				1
AF32-10														1
AF32-12BH													1				1
AF32-15BH	1															1
AF32-2AC									1				1
AF32-4BH									1				1				1
AF32-7AC																	1
AF32-8AC		1															1
AF32-8BH	1
AF32-9BH									1								1
AF33-11																	1
AF33-11BH									1				2				1
AF33-12		1							2				2				1
AF33-15AC																1
AF33-22																	1
AF33-28													1				1
AF34-10BH										1							1
AF34-11AC											1						1
AF34-12														1			1
AF34-13													1				1
AF34-14AC																	1
AF34-15	1
AF34-16																	1
AF34-2BH													2				1
AF34-31BH		1
AF34-35BH																	1
AF34-4BH																	1
AF35-11AC	1															1
AF35-14AC									2				1
AF35-15																	1
AF35-15AC	1															1
AF35-18	1
AF35-22																1
AF35-5AC																	1
AF35-6-C																	1
AF35-8					1				1
AF36-10																	1
AF36-10AT								1									1
AF36-11AT																	1
AF36-12AT														1
AF36-14BH	1															2
AF36-15	1															1
AF36-15AT																	1
AF36-15BH																	1
AF36-16BH	1
AF36-18BH										1							1
AF36-1AT													3					1	1				1
AF36-1BH																	1
AF36-20BH																	1
AF36-21BH		4							1				1
AF36-2BH		2											1				1
AF36-5BH																	1							2
AF36-6																	1
AF36-7BH																	1
AF37-1									1				1	1			1
AF37-11		1											2						1				1
AF37-17	1												1
AF37-20														2			1
AF37-2AT									1				1	1			1
AF37-3AC		1						1					1				1
AF37-4													1				1
AF37-5																	1
AF37-5AT																	1
AF37-6AC									1				1				1
AF37-6AT													2				1
AF37-7																	1
AF38-1													1				1
AF38-2	1															1
AF38-24		2											1				1
AF39-1	1
AF39-10		1							1	1			4	1				1			1	1	1
AF39-10AC									1													1
AF39-10AT	1	1
AF39-11AC	1	1
AF39-14AC		1											1				1
AF39-16AC																1
AF39-4													1				1
AF39-6AC	1
AF39-8AT	1
AF41-18																	1
AF41-3MH														1
AF41-6													1
AF41-7	1
AF41-8MH	1												1			1
AF41-9		1							1				3
AF42-10		1						1					1				1
AF42-16																	1
AF42-1BH-r					1
AF42-21																	1
AF42-23	1
AF42-9BH													2				1
AF43-10																	1
AF43-11		1						1					1				1
AF45-10BH									1
AF45-17									1								1
AF45-17BH	1
AF45-4BH																	1
AF46-10NS											1
AF46-12NS										1							1
AF46-14NS	1
AF46-2GN														1
AF46-9NS										1							1
AF48-16																						1
AF50-3																	1
AF50-8-r																	1
AF51-11b1													1				1
AF51-26b1													1				1
AF51-2b10A		2
AF51-2-b9A	1
AF51-3-b8A																	1
AF51-5-b11A									1
AF51-6-b8A																	1
AF51-7-b10A																	1
AF51-9b6A		1
AF52-12b2													1				1
AF52-21		1															1
AF53-10pH9A													1				1
AF53-12MH-2A									1				2
AF53-19pH10A									1
AF54-10pH4A														1
AF54-16pH4A									1
AF54-16pH8A	1
AF54-19pH10A	1	1
AF54-1pH4A		2
AF54-25pH10A	1
AF54-29pH10A																	1
AF54-32pH5A		1
AF54-44A		1
AF54-6pH10A																	1
AF54-6pH5A																	1
AF55-12MHA														2
AF55-24LNA																	1
AF55-34									1				1				1
AF55-34A									1				1				1
AF55-9A	1
AF56-24A																1
AF56-5MHA																	1
AF56-9A	1
AF57-07b16A		1											1										1
AF57-11-b12A	1
AF57-19A																1						1
AF57-1LNA		1
AF57-4A		1
AF57-4ACA													1				1
AF58-07pH5A													2					1	1				1
AF58-12pH5A																	1
AF58-16A																	1
AF58-1A																	1
AF58-20A																	1
AF58-2A																	1
AF58-5ACA									1								1
AF58-8b12A																	1
AF58-9ACA																	1
AF59-23pH9A																	1
AF60-20pH9A									1								1
AF60-3b12A	1
AF60-5pH5		2
AF61-10pH5		1							1
AF61-11pH5A									1
AF61-16pH5TA									1
AF61-17pH5T		2
AF61-21pH10TA									1		1						1
AF62-2pH9TA																	1
AF63-12pH10TA																	1
AF63-21pH9TA		1											2					1	1				1
AF63-7pH9-A													1				1
AF64-2-b12A									1								1			1
AF64-2pH9A		1											1										1
AF64-5pH9A	1												1										1
AF64-6-b13A	1												1					1					1
AF64-9pH9TA									1
AF65-3pH9A	1
AF66-15pH9A													1				1
AF66-18pH10TA																	1
AF66-2pH10A		2
AF67-02pH5A		2																				1
AF67-03PH9													1				1
AF67-21pH9TA													1				1
AF67-8-b12A																	1
AF68-02b2A																	1
AF69-04-b15A																	1
AF70-11b3TA		1															1
AF71-03pH5A											1
AF71-07pH5		2
AF71-12b3TA	1												1										1
AF73-03CM05A	2	1
AF73-05CM02		1															1
AF73-07pH9A		3															1					1
AF73-11pH9TA									1				1				1
AF75-02b14		2
AF75-07pH9A																	1
AF75-08pH9A									1								1
AF76-02pH3TA		1
AF76-10pH9T													1				1
AF77-01CM03A		1
AF80-05A																	1
AF80-08CM05A																	1
AF80-09CM05A																	1
AF80-14pH9TA																	1
AF81-08TA													1				1
AF82-04b13A													1					1					1
AF83-02pH10A																		1				1
AF84-09A	1
AF84-09pH9TA													1				1
AF86-03b2A																	1
AF87-14TA													1				1
AF88-01pH10A																	1
AF88-14pH9A																	1
AF88-17pH9A													1
AF90-09M1A																	1
AF90-26SAA										1												1
AF90S-01pH9BA																	1
AF90S-19M2BA																	1
AF91-01pH10A		1
AF91-04b2A		3
AF91-04IFC-1A		1																				1
AF91-04IFCA		1
AF91-09b3A																	1
AF92-02b2A		2
AF92-12TA																	1
AF93-03b3A														1
AF94-01pH10A									3				3	1
AF94-03DA																	1
AF94-12M2BA		1							1				1					1				1
AF94-18M2BA		1
AF94-35M2BA																	1
AF94-39M2A																	1
AF94-39M2BA																	1
AF95-06DT-1A									1
AF96-01D-1A									1					1
AF96-01DA									1					1
AF96-08pH9A																	1
AF96-09pH9TA																	1
AF96-14M2BTA																	1
AF96-34DTA																	1
AF97-02pH9														1
AF97-07pH10A											1						1
AF97-08DTA																	1
AF97-11M2TA																	1
AF98-09													1				1
AF98-16																	1
AF98-17																	1
AF98-23		1											1
AF98-24									1				2				1
AF98-31									1
AF98-36																	1
AF98-49																	1
AF98-51									2				2				1
AF99-08																	1
AF99-11														1			1
AF99-31													1				1
AF99-32													1				1
AF99-42		1											1				1
AF99-45													1				1
AFF13-24A													1				1
AFF13-7A		1															1
AM01-30		1															1
AM05-1											1						1
AM05-22													1				2
AM05-23		2											1				1					1
AM07-16	1
AM07-19													1				1
AM07-21													2				1
AM07-22C		1
AM07-24																	1
AM07-30													1				2
AM07-34																	1
AM07-39	1	1
AM07-40	1	1
AM08-21																	1
AM08-3		1							1
AM08-5									1
AM09-18	1															2
AM09-18-1													1				1
AM09-20-2																	1
AM09-31													1				1
AM09-38																1
AM09-5													1					1
AM09-51													1				1
AM09-6		1												1										1
AM09-9																	1
AM100_B1_11A																	1
AM100_B1_18_1A									1								1
AM100_B1_18_2A		1
AM100_B1_2A									1				2				1
AM100_B1_30A																	1
AM100_B1_31A													1				1
AM100_B1_35																	1
AM100_B1_35A																	1
AM100_B13A																	1
AM100_B16A											1						1
AM100_B18A									1				2				1
AM100_B19A																	1
AM100_B21A																	1
AM100_B23A																	1
AM100_B24A																	1
AM100_B2A											1
AM100_B33A													1				1
AM100_B38A													1				1
AM100_B9A																	1
AM100_BB15A		1											2				1
AM100_BB17A																	1
AM100_BBHI_6	1
AM100_MBO_1A													2					1	1				1
AM100_MO_1A		4											2	1				1				1
AM100_PB_1D_42	1
AM100_PB_1D_42A	1
AM100_PB_1D_44	1
AM100_PB_1D_44A	1
AM100_PB_TSB_25	1								1
AM100_PB1_1D_10																	1
AM100_PB1_4D_21A		1											1
AM100_PB1_HT_1D_1		3								1			2					1				1
AM100_PB1_HT_1D_1A		3								1			2					1				1
AM100_PB1_HT_1D_2A																		1				1
AM100_PB1_LT_1D_14A		1																				1
AM100_PB1_LT_1D_16A																	1
AM100_PB1_LT_1D_20A	1															1
AM100_PB1_LT_1D_21A		1
AM100_PB1_LT_1D_26A		3
AM100_PB1O_1D_10A													2					1	1				1
AM100_PB1O_1D_1A		2											1
AM100_PB1O_1D_2A		1																				1
AM100_PB1O_LT_1D_2A		1
AM100_PBBO_1D_13A		1
AM100_PBO_1D_8		1
AM100_PBO_1D_8A		1
AM100_PBTO_1D_1A													2					1	1				1
AM100_PM_1D_4A		3
AM100_PM_1D_5A													1										1
AM100_PMB_1D_3A																						1
AM100_PMBO_1D_21A		1											1										1
AM100_PMO_1D_13A		1
AM100_PMO_1D_9A		1											1										1
AM100_PPH10_1D_1													2					1	1				1
AM100_PTO_1D_15A		2								1			5					1				1
AM100-PB1-1D-29A									1				2				1
AM100-PB-1D-14A	1
AM100-PB-1D-15A		1
AM100-PB-1D-18A																	1
AM100-PB-1D-25A																						1
AM100-PB-1D-32A																1
AM100-PB-1D-6A													2					1	1				1
AM100-PB-1D-7A		1
AM10-13A	1
AM10-18													1
AM10-1A									3								2
AM10-20													1
AM10-38																	1
AM10-3A																	1
AM10-47													1				1
AM10C-15pH9TA									1								1
AM11-10									1
AM11-12B									2								1
AM11-30B																	1
AM11-35B																1
AM11-39	1
AM11-49		2							1
AM12-15													1										1
AM12-30													2						1				1
AM12-48									3				2				1
AM12-54																	1
AM12-57B		1							1	1			11	1				1	1		1	1	1
AM13-1		1
AM13-10	1
AM13-18									1					1
AM13-21	1
AM13-39																	1
AM14-1																1
AM14-12																1
AM14-15																1
AM14-16													1				1
AM14-26	1
AM14-27	1															1
AM14-35	1
AM14-40	1
AM14-42									1				1	1			1
AM15-12														1
AM15-16														1
AM16-11		2											1				1
AM16-13	1
AM16-16A														1
AM16-16B																	1
AM16-23																	1
AM16-25																	1
AM16-28	1												1					1					1
AM16-34													1				1
AM16-4																1
AM16-43	1
AM16-6	1															1
AM17-18	1												1					1					1
AM17-19	1													1
AM17-27		2											1										1
AM17-30	1
AM17-31																						1
AM17-32	1												1										1
AM17-36	1												1										1
AM17-37	1												1										1
AM17-40																		1				2
AM17-47																						1
AM17-48	1
AM17-51																	1
AM17-61	1							1					1					1		1			1
AM18-11AC														1
AM18-12LB																1						1
AM18-13		1
AM18-14LB																1
AM18-15									2				2				1
AM18-15AC													1					1
AM18-1LB														1
AM18-2AC													1				1
AM18-35																	1
AM18-3AC																	1
AM18-3H		1	1										1										1
AM18-44									2				2				1
AM18-4HA													1										1
AM18-55																	1
AM18-55-r																	1
AM18-6														1
AM18-6H		1	1										1										1
AM18-8-1	1	1
AM18-9	1	1
AM20-1									1
AM20-24		1											1
AM20-2LB		1											2						1				1
AM20-38	1												4					1	2				1
AM20-6									1
AM20-9-6.0									1					1
AM21-13LB																	1
AM21-14	1															1
AM21-15LB							1		1				2	1			1							1
AM21-16																	1
AM21-17		1
AM21-18		1							2				1				1
AM21-19		1
AM21-29		1												1
AM21-3LB										1			1
AM21-41		1							2				1				1
AM21-42	1															1
AM22-11AC													1				1
AM22-12LB																	1
AM22-13									2				2				1
AM22-13AC																	1
AM22-14AC													1										1
AM22-14LB													1				1
AM22-15		1
AM22-15AC													2						1
AM22-15LB																	1
AM22-16																	1
AM22-16AC																	1
AM22-17		1												1
AM22-21LB																	1
AM22-22																	1
AM22-22LB																	1
AM22-4		1											1				1
AM22-6LB		1
AM22-7AC																	1
AM22-9LB									1				1				1
AM23-1									1		1						1
AM23-10LB									1				1				1
AM23-11																	1
AM23-13									1								1
AM23-13AC																	1
AM23-14AC													2						1				1
AM23-15AC			1																				1
AM23-16LB																	1
AM23-18	1	1
AM23-18AC													1										1
AM23-1AC									1		1						1
AM23-1LB									3				2				1
AM23-20																	1
AM23-22																	1
AM23-2LB																	1
AM23-3																	1
AM23-4									1		1						1
AM23-7AC																	1
AM24-4		1
AM25-1														1
AM25-11LB																	1
AM25-13AC																	1
AM25-15LB																	1
AM25-17									1				1				1
AM25-18LB														1
AM25-19																	1
AM25-1LB																	1
AM25-2																	1
AM25-20AC		1																				1
AM25-21																	1
AM25-21AC																	1
AM25-22																	1
AM25-23	1
AM25-23AC																	1
AM25-24																	1
AM25-25		1																				1
AM25-29		1																				1
AM25-34		1
AM25-39																	1
AM25-40																	1
AM25-4LB																	1
AM25-6		1															1
AM25-7		1
AM25-8		1
AM25-9													1				1
AM26-1	1
AM26-11	1
AM26-12LB									1		1						1			1
AM26-13LB														1
AM26-14LB									1					1
AM26-15LB									1					1
AM26-18LB																1
AM26-2LB		1											1				1
AM26-3	1
AM27-10LB-r									1
AM27-11LB													2				1
AM27-12LB																	1
AM27-13	1
AM27-16									1				3				1
AM27-17	2
AM27-1LB		1
AM27-2	1
AM27-23		1											1
AM27-24LB									1								1
AM27-27													2				1
AM27-28																	1
AM27-28LB													2				1
AM27-3	1
AM27-31LB													1				1
AM27-32													1				1
AM27-32LB									2				1				1
AM27-34									1				1				1
AM27-36																	1
AM27-36LB																	1
AM27-4		1											1
AM27-42																						1
AM27-45		1											4
AM27-9LB													2				1
AM28-1	1															1
AM28-10																	1
AM28-13																	1
AM28-14AC		1																					1
AM28-16AC													1										1
AM28-1AC		1
AM28-20		1
AM28-20LB																	1
AM28-23									1								1
AM28-25																	1
AM28-27																	1
AM28-28LB								1					1				1
AM28-29																	1
AM28-29LB								1					1				1
AM28-36																	1
AM28-39									1								1
AM28-41									1				2				1
AM28-44		1											1
AM28-49																2
AM28-50		1
AM28-6	1	1														2
AM28-7		1															1
AM29-1													1				1
AM29-10		2											1				1
AM29-10LB													1				1
AM29-11AC																	1
AM29-12AC																2
AM29-12LB									2				2				1
AM29-13									1
AM29-17AC																	1
AM29-19LB													1				1
AM29-1AC																2
AM29-1LB													1				1
AM29-2	1															1
AM29-23AC																	1
AM29-25AC									1				1				1
AM29-26									2				2				1			1
AM29-29																	1
AM29-2AC																1
AM29-4LB																1
AM29-5AC													1				1
AM29-6AC																	1
AM30-13	1
AM30-13AC		1											1				1
AM30-15AC									1				2				1
AM30-24																	1
AM30-26																1
AM30-3LB		1
AM30-40	1												1			1
AM30-47	1
AM30-49																1
AM31-10		1														1
AM31-12AC													1				1
AM31-13AC														1
AM31-15AC																	1
AM31-17		2											1									1
AM31-22-C														1
AM31-23																1
AM31-29	1
AM31-32		1						1					1				1
AM31-4														1
AM31-7AC		1											1
AM32-10AC																	1
AM32-11AC		1
AM32-13AC								1					1				1
AM32-14LB	1
AM32-17LB									1				2				1
AM32-19																	1
AM32-2													1				1
AM32-23AC																	1
AM32-26AC	1
AM32-2AC																	1
AM32-5																	1
AM32-6									2				1				2
AM33-14													1				1
AM33-14AC																	1
AM33-14BH																	1
AM33-2AC		2
AM33-3													1				1
AM33-3BH									1
AM33-4A									1					1
AM33-6									1					1
AM33-7BH		2
AM34-10LB		1						1					1				1
AM34-11														1
AM34-11AC																	1
AM34-12													1				1
AM34-17													2						1
AM34-18LB	1
AM34-3LB																	1
AM34-8													2										1
AM34-9AC										1							1
AM34-9LB									2				2				1
AM35-11	1															1
AM35-14		1											2				1
AM35-8																	1
AM36-17									1				2				1
AM36-18								1					1				1
AM36-18BH																	1
AM36-22BH																	1
AM36-2AA											1		1				1
AM36-3A														1
AM36-3AA		1											1				1
AM36-3AC														1
AM36-5											1		1				1
AM36-9BH																1
AM37-11																	1
AM37-13AC									1								1
AM37-1AC																	1
AM37-2	1
AM37-3BH																	1
AM37-4AC													1				1
AM37-5									1								1
AM38-11BH																	1
AM38-12																	1
AM38-13BH-r																	1
AM38-16		1
AM38-19	1
AM38-2		1
AM38-2BH									1				1	1			1
AM38-7BH																	1
AM38-9BH																	1
AM39-10	1
AM39-16AC																	1
AM39-1BH																	1
AM39-30BH	1
AM39-5AC													1				1
AM39-5BH																						1
AM39-7BH									1								1
AM40-10AC									1				3				1
AM40-15AC																	1
AM40-2AC		2											1				1
AM40-2BH																	1
AM40-4	1
AM40-4AC														1
AM40-5BH											1		1				1
AM40-7BH																	1
AM41-10BH											1			1			1
AM41-17														1
AM41-2AC													1				1
AM41-5													1				1
AM41-5BH													1				2
AM42-1		1											1				1
AM42-10AC													2				1
AM42-11		1											3				1
AM42-11AC																	1
AM42-13AC																	1
AM42-17AT		1											1				1
AM42-2																	1
AM42-23AC									1
AM42-24	1
AM42-30		1															1
AM42-36																	1
AM42-4													1				1
AM42-5AC																	1
AM42-8									1				1				1
AM43-11																	1
AM43-11BH													1				1
AM43-2		1															1
AM43-2AT		1							1
AM43-3BH									1								1
AM43-4	2
AM43-40																	1
AM43-41																	1
AM43-4BH	1
AM43-5AT																	1
AM43-6											1			1			1
AM44-1		5											1
AM44-11BH																	1
AM44-16																1						1
AM44-18																2
AM44-1AT													1				1
AM44-1BH																	1
AM44-21	1															2
AM44-2AT													1				1
AM44-6													1				1
AM44-9AT									2				2				1
AM45-2									3				2				1
AM45-3BH-r									2
AM45-5																	1
AM45-9BH									2				2				1
AM46-1	1															1
AM46-16																	1
AM46-18									3				2				1
AM46-1BH																	1
AM46-21													1				1
AM46-2BH		1						1					1				1
AM46-3MH																	1
AM46-5													1				1
AM46-8																	1
AM47-2BH											1						1
AM47-4									1								1
AM47-6BH													1				1
AM47-7														1
AM48-13																	1
AM48-14BH																	1
AM48-21BH-r		2																				1
AM48-23BH																	1
AM48-27BH																	1
AM48-6-r		1												1
AM48-7		1											1				1
AM48-8																	1
AM49-10BH									1				1				1
AM49-11	1
AM49-12																				1
AM49-21																	1
AM49-4BH																	1
AM49-8													1				1
AM50-1																1
AM50-10BH	1
AM50-15BH									3				2				1
AM50-5																				1
AM51-1	1															1
AM51-2BH																1
AM51-4													1				1
AM51-4BH																	1
AM51-7																1
AM51-8																	1
AM51-8BH																	1
AM52-3BH	1																						1
AM52-5BH													3				1
AM53-12																	1
AM53-13BH																	1
AM53-3																	1
AM53-7BH																	1
AM54-12NE-r					2
AM54-14NS									2				2				1
AM54-14XD													1				1
AM54-1NS											1						1
AM54-20NE																	1
AM54-25XD		1											1				1
AM54-29XD	1
AM54-35XD	1
AM54-37XD													1				1
AM54-7NE									1				1				1
AM54-7NS											1						1
AM55-16TS-r													1				1
AM55-1TS-r													1										1
AM55-24TS																	1
AM56-10ce	1
AM56-1TSHA													1										1
AM57-16		2																				1
AM57-5									1				1				1
AM57-7		1																				2
AM58-1XD				2									1				1
AM58-6		1							3				3
AM58-7XD													2				1
AM58-8													1				1
AM59-13																	1
AM59-24XD																	1
AM59-42XD-r																	1
AM60-12MH-1A													1				1
AM60-17pH9A	1															1
AM60-1H10A		2						1	1				6	1	1							2		4
AM60-1pH4A									1
AM61-1LNA	1												1										1
AM62-06pH5A	1							1					1							1			1
AM62-08pH9A		1											1				1
AM62-09pH9A														2
AM62-14b2TA	1
AM62-1A		1
AM62-3A																	1
AM62-4ACA											1						1
AM62-4LBA													1				1
AM62-5ACA														2
AM62-8ACA																	1
AM63-10A									1
AM63-10T2NA														1
AM63-10T3NA		1
AM63-13T2NA		1
AM63-17T6NA									1
AM63-24T6NA									1
AM64-11MHA		1
AM64-12MHA		1
AM64-1ACA														1
AM64-3MHA											1		1				1
AM64-7MHA														1
AM65-17ACA	1												1					1					1
AM65-20ACA																	1
AM65-22ACA			1										1										1
AM65-24MHA		2
AM65-26MHA													1				1
AM65-5MHA													1					1				1	1
AM65-8A																	1
AM66-13ACA													1										1
AM66-19LNA																	1
AM66-48ACA											1
AM67-14ACA																	1
AM67-19LNA														1			1
AM67-24LNA	1												1					1					1
AM67-25ACA														1
AM67-29ACA														1
AM67-5ACA											1		1				1
AM72-11pH10A											1						1
AM72-19pH9A																	1
AM72-29pH10A																	1
AM73-11pH9A																	1
AM73-22pH9TA														1
AM73-4pH9A																	1
AM74-01pH10A		2																				1
AM75-01pH5A		2																				1
AM75-01pH9A																	1
AM75-02pH5		3
AM75-10pH9A	1
AM75-12pH9A									2				2
AM75-15pH9A													2				1
AM75-20pH9TA									1				2				1
AM75-25pH10TA									2				1				1
AM75-29pH10TA									2								1
AM77-15pH10TA											1
AM78-01pH3A																	1
AM78-15b2TA																	1
AM79-08pH10TA		1							1
AM81-05CM05A		1															1
AM83-12b2A																	1
AM84-04b12A	1	1											1
AM85-06pH10A	1
AM88-09pH10A																	1
AM88-24TA																	1
AM89-01pH10A		3							1
AM89-09b3TA		1																				1
AM90-01A														1
AM90-07GAA													1				1
AM90-07pH9A																	1
AM90-12TA		4							1
AM91-02b2-1A		2							1
AM91-04pH10A														1
AM91-12TA																	1
AM92-01b3A		3							1
AM92-02GAA									2
AM92-04CMCA														2
AM93-01IFCA		1
AM93-02F		1
AM93-05pH10A		1																				1
AM93-10pH9TA	1	1
AM93-12TA																	1
AM94-01b3A		1							1
AM94-03pH10A		1																				1
AM95-01pH10A									1
AM95-07A		3							1
AM96-01M3TA		1
AM96-01TSTA																						1
AM96-02DA																	1
AM96-02pH10A																	1
AM96-02pH9-1A														1
AM96-02pH9A														1
AM96-03DM3TA		1
AM96-05M2BTA		1
AM96-42M2TA																	1
AM97-02																	1
AM97-05									1				2				1
AM97-06									1					1			1
AM97-13														1
AM97-21													1				1
AM97-23									2		1						1
AM97-28		1
AM97-35									2								1
AM97-38																	1
AM97-54									2								1
AM97-56																	1
AM97-61		1
AM97-71									2		1						1
BF3HA05005									2				1				1
BF3HA05007		1
BF3HA05008	1
BF3HA17001		1							2
BF3HA18001B													2					1					1
BF3HA18002		1							1				2				1
BF3HA18002B		2											3						1			1
BF3HA18003B		3											3						1			1
BF3HA18007																						1
BF3HA19002B		1											1				1
BF3HA19003B	1															1
BF3HA19004B		1
BF3HA19007								1										1					1
BF3HA19008		1									1		1										1
BF3HA19009		1											1										1
BF3HA21004		2
BF3HA22020B									1
BF3HA22021		3							1
BF3HA22025		2
BF3HA22028B																						1
BF3HA24001B		1
BF3HA24002		1
BF3HA25002B									1
BF3HA25004																	1
BF3HA25005		1							1
BF3HA26001																						1
BF3HA26003		1
BF3HA28001																	1
BF3HA28002		2
BF3HA28004		1
BF3HA28004B																	1
BF3HA28007											1						1
BF3HA28011																	1
BF3HH05001													1										1
BF3HH17002		2
BF3HH21001		1
BF3HH21003													1										1
BF3HH21005		1
BF3HH22001B									1
BF3HH22002													1										1
BF3HH22002B	1												1					1					1
BF3HH22003		1							1
BF3HH22004																						1
BF3HH22004B		2
BF3HH22007													1										1
BF3HH22008																						1
BF3HH23004		1											1
BF3HH24002																					1	1
BF3HH24004		1												1				1			1	1
BF3HH24012		1
BF3HH24013		1												1				1			1	1
BF3HH25002		1
BF3HH25003B		3											2	1				1				1
BF3HH25005		1
BF3HH25008		1
BF3HH27001																					1	1
BF3HH27001B																					1	1
BF3HH27005B																		1
BF3HH28001		2							1
BF3HH28002													2						1				1
BF3HH28003		1
BF3HH28004									1													1
BF3HH28005B																					1	1
BF3HH28008		1
CF01-1														1
CF01-10	1
CF01-10NS	1
CF01-14		1						1					1				1
CF01-2NS		2																				1
CF01-3NS																	1
CF01-5		1									1
CF01-8														1
CF03-11TA																	1
CM01-37		1												1										1
CM02-02b2A	1												1									1	1
CM02-06A	1
CM02-09b3TA	1												1
CM04-06A		1															1
CM05-04M1A	1															1
CM05-14M2A	1															1
GF3HA05001B									1								1
GF3HA05002									2				1				1
GF3HA05006		1
GF3HA05008B		1
GF3HA05010		1
GF3HA17001																	1
GF3HA17006B		2																				1
GF3HA18003								1					1				1
GF3HA18005	1
GF3HA19001		2															1
GF3HA19004B																1
GF3HA19005B									1								1
GF3HA19006		1
GF3HA21002B		1
GF3HA21005		1
GF3HA22014		2																				1
GF3HA22016	1	1							1				1
GF3HA24001B		1
GF3HA24003B		1
GF3HA25004B		1															1
GF3HA26003		1
GF3HA28001																	1
GF3HH05001B													1										1
GF3HH05002B		2
GF3HH05003		2
GF3HH17001		2
GF3HH17003									1
GF3HH18004		1											9	2	1						1	2	1	6
GF3HH21002													1
GF3HH21004		1											1										1
GF3HH22001		1											1										1
GF3HH22001B		1											2						1				1
GF3HH22002									1
GF3HH22003									2													1
GF3HH22005		3							1
GF3HH22005B									1
GF3HH22006B									1
GF3HH23007																						1
GF3HH24003		1												2				1			1	1
GF3HH24004													1					1
GF3HH25001		1							1
GF3HH25002		2
GF3HH25003													2					1	1				1
GF3HH25003B		1
GF3HH25006		2											1
GF3HH25008B		2
GF3HH25009		2
GF3HH27001																					1	1
GF3HH27001B																					1	1
GF3HH27004B		1																1
GF3HH27005																		1
GF3HH28001B													1										1
GF3HH28002B		1							3	1			7	1	1							2	1	3
GF3HH28003																						1
GF3HH28004		1											1										1
GF3HH28004B																					1	1
GF3HH28005		1
HF3HA17001																	1
HF3HA17002													1										1
HF3HA17003	1	1							1				1
HF3HA18005		2															1
HF3HA18005B	1
HF3HA18006		2															1
HF3HA18006B	1
HF3HA18007B		2
HF3HA19001B																1
HF3HA19003													2				1
HF3HA21001		1
HF3HA22018B		2											1										1
HF3HA22025B		1											1										1
HF3HA23005									1
HF3HA24004B		1
HF3HA25001																						1
HF3HA25002																						1
HF3HA25006		1
HF3HA26001		1
HF3HA28006													1										1
HF3HH17001																						1
HF3HH19001		1											1										1
HF3HH19002									1
HF3HH21003													1										1
HF3HH22001		3							1
HF3HH22003B																						1
HF3HH22005		1
HF3HH22005B																						1
HF3HH22006	1		1										1					1					1
HF3HH22006B		1									1		2
HF3HH22008B									1
HF3HH24003		1
HF3HH24004		1
HF3HH24005		3
HF3HH24006		1
HF3HH24007																					1	1
HF3HH25002		2
HF3HH25003		1
HF3HH27001																					1	1
HF3HH27005B																					1	1
HF3HH28002									1													1
HF3HH28004		1
IF01-02pH9														1
IF01-08pH9TA									1								1
IF03-09b2A													2				1
IF3HA05002	1
IF3HA05002B		4	1						2
IF3HA05005		1
IF3HA05006																						1
IF3HA05006B	1
IF3HA05007		1
IF3HA18004	1
IF3HA19002	1															1
IF3HA19003	1												1
IF3HA21001		1
IF3HA21008B													1										1
IF3HA21009B											1
IF3HA21010B													1					1					1
IF3HA21013B		1
IF3HA21017B																	1
IF3HA22028B	1	1							1				1
IF3HA23001		1
IF3HA23006		1
IF3HA23007		1
IF3HA25002B		2
IF3HA25011		2							1														1
IF3HA26001																						1
IF3HA26001B		1
IF3HA26005																						1
IF3HA27006B																	1
IF3HA27007B																	1
IF3HA27008B		1											1
IF3HA28001		1
IF3HA28002		1
IF3HA28008B		1											1										1
IF3HA28009B																	1
IF3HA28010B													2						1				1
IF3HH05003B													2					1					1
IF3HH05004B				1										1								1
IF3HH17001		1											1										1
IF3HH17002		1
IF3HH18002		1
IF3HH22001		1	1										1										1
IF3HH22001B	1	1											2						1				1
IF3HH22002	1												1					1					1
IF3HH22003																						1
IF3HH22003B									1
IF3HH22005B									1
IF3HH22006B		1
IF3HH22007B	2	1										1	2	1	1	1		1	1			1
IF3HH22011B	2																	2
IF3HH24001		2
IF3HH24002		1
IF3HH24003	1								1
IF3HH25002		1
IF3HH25005	2																	2
IF3HH28002		1
IF3HH28004		1
IF3HH28005		1											1										1
IF3HH28006																					1	1
IF3HH28006B		1
IF3HH28008		1
IF3HH28009B		1
IM01-09pH9A																	1
IM03-15M1A													1				1
J-10													1
J-12														1
J-43														1
J-73		1											1										1
JF3HA17002													1
JF3HA17003B		1															1
JF3HA18004		1
JF3HA19004		1
JF3HA19006		4											1
JF3HA19008													2						1				1
JF3HA19009		1
JF3HA22017B		1
JF3HA22018B		1											1
JF3HA22019B									1
JF3HA22020B		1											1
JF3HA25001B		1
JF3HA28001		2
JF3HA28003	1
JF3HH17005		2
JF3HH19006		1
JF3HH19007		1
JF3HH21001		1
JF3HH22002B													1										1
JF3HH22005		4							1
JF3HH22006													2
JF3HH23001		1							1
JF3HH24004		1												1				1			1	1
JF3HH24005														1							1	1
JF3HH24006		2		1									4	3					2			2
JF3HH24007		1					2							1								1
JF3HH24008		1
JF3HH25005		1											2
JF3HH27001																					1	1
JF3HH28001													2						1				1
JF3HH28001B		1											1										1
JF3HH28003		1
JF3HH28004		1							1
JF3HH28006B																					1	1
LG100-13													1										1
LG100-20											1						1
LG100-21																	1
LG100-32									1								1
LG100-35													1										1
LG100-36									1
LG101-08													1				1
LG101-10									2								1
LG101-21	1
LG101-27																	1
LG101-35													2					1	1				1
LG55-02	1												1										1
LG55-19		1
LG55-22									1
LG55-27	1	2							1
LG55-28	1
LG56-01		3								1			1					1				1
LG56-02																	1
LG56-03																	1
MF3HA19003													1										1
MF3HA21011B		1
MF3HA22003		2
MF3HA22011B																						1
MF3HA23002		1
MF3HA23005		2
MF3HA23005B									1
MF3HA23006		1
MF3HA23007									1
MF3HA24002B		1
MF3HA25002B													1										1
MF3HA25003B																	1
MF3HA25006		1															1
MF3HA26002																						1
MF3HA26003																						1
MF3HA26005																						1
MF3HA28001																						1
MF3HA28003		1
MF3HH19001		1											1										1
MF3HH19002													1										1
MF3HH19003		1											1										1
MF3HH22001											1
MF3HH220010B		2							1
MF3HH22001B	1												1					1					1
MF3HH22003B		2							1
MF3HH22006B		1
MF3HH22007B		1
MF3HH22008B		1	1										1										1
MF3HH24003		1
MF3HH25001B	2																	2
MF3HH27006B						2							5	2			2				1	2
MF3HH28001		1
MF3HH28002		1
MF3HH28005		1
MF3HH28007B		1
MF3HH28008		1
MF3HH28010																					1	1
OF01-1														1
OF01-14LB		2							1
OF01-15LB		1												1
OF01-18											1
OF01-19											1
OF01-19AC	1
OF01-1AC																	1
OF01-20									1				1				1
OF01-2LB		1
OF01-3		1															1
OF01-4LB													2				1
OF01-6		2							1
OF02-3LB	1
OF02-4LB																	1
OF02-6									1		1		1				1
OF03-10-r									1
OF03-11																							1
OF03-11BH	1												1
OF03-14													1				1
OF03-15BH																	1
OF03-18AA																	1
OF03-24																	1
OF03-26	1
OF03-5A														1
OF03-6AA											1		1				1
OF03-6AC		1															1
OF03-7														1
OF03-9BH	1
OF04-10BH	1															1
OF04-11BH																						1
OF04-13AC	1												2					1	1				1
OF04-13BH																						1
OF04-14BH	1
OF04-15BH																1
OF05-11AC									1					1
OF05-12									1					1
OF05-12AC	1
OF05-13AC									1					1
OF05-14BH	1															1
OF05-15BHA		1
OF05-18A									1					1
OF05-1AC													1										1
OF05-20BH	1															1
OF05-21B-BH	1
OF05-25		1											1
OF05-2BH									2				1				1
OF05-3																	1
OF05-6AC									1													1
OF08-9	1																					2
OF09-1																	1
OF09-10																	1
OF09-22XD											1						1
OF09-25XD																	1
OF09-27																	1
OF09-27XD	1													1
OF09-33XD													1				1
OF09-36													1				1
OF09-6																	1
OF09-6XD																	1
OF10-2																	1
OF10-22XD													1				1
OF12-5									1								1
OF13-16		1											2				1
OF13-4																	1
OF14-16SRA	1		1										1					1					1
OF14-22SRA		1							1					1			1
OF14-2A		1							1					1			1
OF15-11BHA													2				1
OF15-13BHA	1
OF16-4A														1			1
OF18-1A		2																1				1
OF20-10A		1
OF20-15LBA		1							1
OF20-18ACA		1											1
OF20-1A		1
OF21-12A									1
OF22-1pH10A	1
OF23-1pH5A									1
OF23-4pH9A	1
OF23-6MHA									1					1
OF24-11pH9A																	1
OF24-13pH9A																	1
OF25-11pH10A									1							1
OF25-3pH9A																	1
OF25-8pH10A									1				1				1
OF26-11pH5A		2
OF27-10-b13A	2															1
OF27-10pH9A																	1
OF27-11pH9A																	1
OF27-16pH10A													1				1
OF27-2pH9A																	1
OF27-3pH10A	1
OF27-8pH10A																	1
OF27-8pH9A																	1
OF28-12b12A		1
OF28-12b13		1																				1
OF28-12pH9A		1
OF29-10b13A		1
OF29-9pH9A																1
OF30-10b12		1
OF30-10pH10A									2				2				1
OF30-11pH9A																	1
OF31-15pH9A	1												1					1					1
OF32-3pH5A														1
OF34-2pH9A													1				1
OF35-2-MSGA		1
OF37-15pH9A		2											1				1					1
OF38-15pH5		1
OF38-7pH5A		1
OF39-24pH5A		2
OF39-26pH5A		2
OF39-4pH10A	1
OF40-10pH9A																	1
OF42-10pH5A		2
OF42-12pH9A									2								1
OF42-13pH9A																	1
OF42-14pH9A		1								1
OF42-16pH10A									2								1
OF42-8-b13A																							1
OF43-1pH10A		1						1										1					1
OF44-15pH10T		1
OF45-17pH9TA		1
OF46-5pH5									2
OF48-6pH5														1
OF49-05CM05A																		1			1	1
OF49-07CM05A														2
OF49-11b3TA													1	1
OM01-11													2					1	1				1
OM02-1																	1
OM02-11														1
OM02-11AC													1					1					1
OM02-11LB		1											2						1				1
OM02-12																	1
OM02-12AC													1					1					1
OM02-15		1												1			1
OM02-16																	1
OM02-16LB									2				2				1
OM02-17AC													2						1				1
OM02-18AC													1				1
OM02-28													1					1					1
OM02-2LB																	1
OM02-3									1				1				1
OM02-31									1				1				1
OM02-34		2							1
OM02-37	1	1
OM02-3AC		2											1									1
OM02-4	1	1														1
OM02-5		1							1
OM02-7LB																	1
OM02-9														1
OM03-13AC	1															1
OM03-18																	1
OM03-1A									1	1
OM03-4																2
OM03-6													1				1
OM03-7AC																	1
OM03-9																2
OM04-10AA																	1
OM04-10BH																	1
OM04-11A		1
OM04-11BH																	1
OM04-12																				1
OM04-12AA													1				1
OM04-12BH													1				1
OM04-15AA																	1
OM04-18BH																	1
OM04-20		2								1			1	1				1				1
OM04-4AA													1				1
OM04-5BH																	1
OM04-6BH		1
OM04-6-r									1
OM04-7																	1
OM04-9BH														1
OM05-10AA	1
OM05-10BH																	1
OM05-11														1
OM05-15BH	1
OM05-2									1
OM05-3AA		1							1								1
OM05-5BH																	1
OM05-6									1								1
OM05-6AA		1							1								1
OM05-6BH																	1
OM05-7									3				2				1
OM05-8AA		1							1								1
OM05-9													1				1
OM05-9BH																	1
OM06-1														1
OM06-11AA									1				1				1
OM06-14	1
OM06-15AC									1								1
OM06-15BH														1
OM06-17AC														1
OM06-25													1				1
OM06-30AC														1
OM06-31AC	1
OM06-34AC													1				1
OM06-36AC																	1
OM06-4		1
OM06-4BH													1				1
OM06-6AC											1						1
OM06-9		1
OM07-10AC													1				1
OM07-11													1
OM07-13													1				1
OM07-16																	1
OM07-17																	1
OM07-19													2				1
OM07-1BH	1
OM07-4AC	1
OM07-7													1				1
OM07-9AC													1				1
OM08-1		3							1
OM08-11AC									1								1
OM08-12AT		1											1				1
OM08-13AT									2				1				1
OM08-13BH	1															1
OM08-17AT																		1				2
OM08-20									1
OM08-24		1															1
OM08-29																	1
OM08-2AT									1
OM08-6BH		1							1				1				1
OM08-7									4				2				1
OM08-9BH									1		1		1				1
OM09-1A		1																				1
OM09-3																	1
OM10-12-r									1
OM10-8									1
OM11-4BHA									1
OM13-15MHA		1							1
OM13-16MHA																	1
OM13-19A																	1
OM13-25BHA																	1
OM13-35A		1											1										1
OM14-5BHA	1															1
OM14-6A									1				2				1
OM15-82A													1				1
OM15-89A	1						1						1					1					1
OM16-21A									1
OM17-12MHA		1
OM17-2MHA		1
OM18-10LBA		2
OM18-31A		1
OM18-3A	1
OM18-43-1A		2
OM18-45A									1
OM18-7A		1
PBF3HA21009B		1
PF3HA19006		1	1										1										1
PF3HA19007								1										1					1
PF3HA21004B																	1
PF3HA21009																	1
PF3HA21010B		1							1
PF3HA21011B		1							2
PF3HA23001B		1
PF3HA24002B		1
PF3HA25009B																	1
PF3HA25010B																	1
PF3HA27005B																	1
PF3HA28002B																	1
PF3HA28003B		2
PF3HA28005													2						1				1
PF3HA28009B																	1
PF3HH17005		1
PF3HH22003									1	1
PF3HH22003B	1												1					1					1
PF3HH22005		1							2
PF3HH23002		1
PF3HH24004				1														1				1
PF3HH24005		1																				1
PF3HH24007		1												1				1			1	1
PF3HH25001	1	1																1
PF3HH27001																					1	1
PF3HH27001B																		1
PF3HH27003																		1
PF3HH27004		1																1
PF3HH27005																		1
PF3HH27006B																					1	1
PF3HH28001		1
PF3HH28004		1
PF3HH28005B		1
SF3HA17004									1
SF3HA21001																	1
SF3HA21007		1
SF3HA21007B		2
SF3HA21009																	1
SF3HA21011B									1				1				1
SF3HA22014B													1										1
SF3HA22021									1	1
SF3HA23004		1
SF3HA28012B		1
SF3HH21006		1
SF3HH21007													1										1
SF3HH22001		1											1										1
SF3HH22002		3							1
SF3HH22004		1						1					2							1		1	1
SF3HH22007B		1											1										1
SF3HH23002																						1
SF3HH24007		1
SF3HH25006		1
SF3HH27003																					1	1
SF3HH27004																		1
SF3HH28001		1											1										1
SF3HH28002B		2
SF3HH28004																						1
SF3HH28007		1
SF3HH28010																						1
TF01-11													1				1
TF01-20-2									1				1	1			1
TF01-6									1				1				1
TF02-1													2					1					1
TF03-1		1																						1
TF03-10									1													1
TF03-13													1					1					1
TF03-6																1
TF04-11-1		2
TF05-10AC	1	1														1							1
TF05-11AC																	1
TF05-12AC																	1
TF05-15																	1
TF05-17AC																	1
TF05-18	1															1
TF05-20AC													1
TF05-26B-4		2																				1
TF05-31														1
TF05-32A													1					1					1
TF05-40													1					1					1
TF05-5AC									1				1				1
TF05-5AC-1A		1											1										1
TF05-7ACA														1
TF06-12AC														1
TF06-15AC																	1
TF06-18-r									1				1				1
TF06-23									1				2				1
TF06-38A													1				1
TF06-45A														1
TF06-5AC		1											1										1
TF06-6		1											3					1	2				1
TF07-21-d		1							3	1			14	2	1				1					4
TF07-26		1
TF07-33		1															1
TF08-13																1
TF08-15										1							1
TF08-17A									1					1
TF08-3AC													1				1
TF08-3AT									1					1
TF08-4													1				1
TF08-6AT																				1
TF09-10AC									1				1				1
TF09-11AC		1															1
TF09-12		1														1
TF09-12AC													3				1
TF09-22		1
TF09-2AC													2				1
TF09-3		1															1
TF09-3AT		1											1
TF09-4AC		1											1				1
TF09-5									1				1				1
TF10-10									1
TF10-12AC													1				1
TF10-3	1
TF10-30																	1
TF10-34	1
TF10-6													1				1
TF10-9AT		1
TF11-11																	1
TF11-13													1				1
TF11-13AC																	1
TF11-15AC		1											1				1
TF11-2AC		1							1				2				1
TF11-31AT																	1
TF11-7													1
TF12-1																	1
TF12-11																1						1
TF12-12AT																	1
TF12-19AC		1						1					1				1
TF12-2																	1
TF12-31AT																	1
TF12-32	1
TF12-33																				1
TF13-10A									1
TF13-18NSA	1															1
TF13-1A									1
TF13-22A																1
TF14-1NSA									1					1
TM01-1														1
TM01-10									1
TM01-13									1
TM01-4									1
TM02-12		1
TM04-10	1															1
TM04-16																	1
TM04-30																1
TM04-31		1											1	1
TM05-11									1
TM05-16	1
[truncated: 50 more rows]

## Sheet: Sheet2-SMBGs_phylum
Phylum	arylpolyene	bacteriocin	butyrolactone	ectoine	glycocin	head_to_tail	hserlactone	ladderane	lantipeptide	lassopeptide	microcin	microviridin	nrps	other	otherks	resorcinol	sactipeptide	siderophore	t1pks	t2pks	t3pks	terpene	thiopeptide	transatpks
Actinomycetota	0	32	0	3	0	0	0	0	47	0	1	0	11	69	0	0	0	6	2	5	23	37	0	3
Bacteroidota	233	37	0	0	0	0	0	0	19	0	0	1	18	36	1	133	0	1	2	0	0	17	3	0
Thermodesulfobacteriota	0	1	0	0	0	0	0	0	0	0	0	0	1	1	0	0	0	0	0	0	0	0	0	0
Bacillota	6	612	1	2	13	2	1	24	362	29	53	0	584	44	4	0	907	31	6	5	8	88	10	20
Fusobacteriota	0	5	0	0	0	0	0	0	0	0	0	0	1	20	0	0	0	0	0	0	0	0	0	0
Pseudomonadota	40	51	9	0	0	0	4	6	0	0	1	0	189	1	0	0	0	57	36	3	0	4	145	0
Synergistota	0	2	0	0	0	0	0	0	0	0	0	0	0	0	0	0	0	0	0	0	0	0	0	0
Verrucomicrobiota	1	0	0	0	0	0	0	0	0	0	0	0	0	0	0	0	0	0	0	0	0	2	0	0
