# Supplementary material for: The genomic landscape of reference genomes of cultivated human gut bacteria
Source: Nat Commun. 2023 Mar 25;14:1663. doi: 10.1038/s41467-023-37396-x (PMC10039858; doi:10.1038/s41467-023-37396-x)
Supplement: Supplementary file 4 — Supplementary Data 1–11 [file 41467_2023_37396_MOESM4_ESM.zip › STable/Supplementary Data 9.xlsx]

## Sheet: quality_summary
contig_id	contig_length	provirus	proviral_length	gene_count	viral_genes	host_genes	checkv_quality	miuvig_quality	completeness	completeness_method	contamination	kmer_freq	warnings
VIRSorter_AF05-12B_Scaf55_1_-cat_1	14573	No	NA	17	13	0	Low-quality	Genome-fragment	27.11	HMM-based (lower-bound)	0	1
VIRSorter_AF05-12B_Scaf59_3_-cat_1	10601	No	NA	11	10	0	Low-quality	Genome-fragment	15.87	HMM-based (lower-bound)	0	1
VIRSorter_AF05-12B_Scaf89_1_-cat_1	3517	No	NA	7	3	1	Low-quality	Genome-fragment	5.23	HMM-based (lower-bound)	0	1
VIRSorter_AF05-12B_Scaf95_1_-cat_1	2592	No	NA	6	5	0	Low-quality	Genome-fragment	4.15	HMM-based (lower-bound)	0	1
VIRSorter_AF05-12B_Scaf96_1_-cat_1	2520	No	NA	5	5	0	Low-quality	Genome-fragment	3.72	HMM-based (lower-bound)	0	1
VIRSorter_AF05-12B_Scaf125_1_-cat_1	1514	No	NA	4	4	0	Low-quality	Genome-fragment	2.39	HMM-based (lower-bound)	0	1
VIRSorter_AF05-42_Scaf48_1_-cat_1	7688	No	NA	9	6	0	Low-quality	Genome-fragment	13.21	HMM-based (lower-bound)	0	1
VIRSorter_AF10-19C_Scaf14_1_-cat_1	13840	No	NA	20	14	0	Low-quality	Genome-fragment	28.05	HMM-based (lower-bound)	0	1
VIRSorter_AF12-50_Scaf8_1_-cat_1	115297	Yes	53706	108	5	39	Medium-quality	Genome-fragment	52.2	HMM-based (lower-bound)	53.42	1
VIRSorter_AF13-13-H_Scaf87_1_-cat_1	10890	No	NA	14	5	0	Low-quality	Genome-fragment	9.08	HMM-based (lower-bound)	0	1
VIRSorter_AF13-9H_Scaf60_1_-cat_1	8139	Yes	5874	11	3	2	Low-quality	Genome-fragment	6.09	HMM-based (lower-bound)	27.83	1
VIRSorter_AF17-8LB_Scaf65_2_-cat_1	4044	Yes	3389	7	5	1	Low-quality	Genome-fragment	5.71	HMM-based (lower-bound)	16.2	1
VIRSorter_AF17-8LB_Scaf81_1_-cat_1	3766	No	NA	5	4	0	Low-quality	Genome-fragment	6.7	HMM-based (lower-bound)	0	1
VIRSorter_AF18-32LB_Scaf24_1_-cat_1	21783	No	NA	23	19	0	Low-quality	Genome-fragment	41.11	HMM-based (lower-bound)	0	1
VIRSorter_AF18-32LB_Scaf26_2_-cat_1	15640	No	NA	17	15	0	Low-quality	Genome-fragment	32.61	HMM-based (lower-bound)	0	1
VIRSorter_AF18-38_Scaf23_1_-cat_1	26416	No	NA	29	21	0	Low-quality	Genome-fragment	47.12	HMM-based (lower-bound)	0	1
VIRSorter_AF29-13_Scaf78_1_-cat_1	9487	No	NA	12	5	1	Low-quality	Genome-fragment	9.96	HMM-based (lower-bound)	0	1
VIRSorter_AF30-1_Scaf25_1_-cat_1	5909	No	NA	7	6	0	Low-quality	Genome-fragment	7.31	HMM-based (lower-bound)	0	1
VIRSorter_AF30-8_Scaf29_1_-cat_1	6029	No	NA	7	6	0	Low-quality	Genome-fragment	7.46	HMM-based (lower-bound)	0	1
VIRSorter_AF31-11BH_Scaf61_1_-cat_1	11042	No	NA	11	11	0	Low-quality	Genome-fragment	16.51	HMM-based (lower-bound)	0	1
VIRSorter_AF31-11BH_Scaf70_1_-cat_1	6860	No	NA	13	7	1	Low-quality	Genome-fragment	9.9	HMM-based (lower-bound)	0	1
VIRSorter_AF31-11BH_Scaf119_1_-cat_1	1065	No	NA	3	3	0	Low-quality	Genome-fragment	1.62	HMM-based (lower-bound)	0	1
VIRSorter_AF36-1AT_Scaf62_1_-cat_1	10622	No	NA	16	14	0	Low-quality	Genome-fragment	17.73	HMM-based (lower-bound)	0	1
VIRSorter_AF36-1AT_Scaf77_1_-cat_1	5524	No	NA	6	5	0	Low-quality	Genome-fragment	9.35	HMM-based (lower-bound)	0	1
VIRSorter_AF36-1AT_Scaf79_1_-cat_1	5455	No	NA	6	6	0	Low-quality	Genome-fragment	12.64	HMM-based (lower-bound)	0	1
VIRSorter_AF36-1AT_Scaf89_1_-cat_1	4569	No	NA	7	4	0	Low-quality	Genome-fragment	8.34	HMM-based (lower-bound)	0	1
VIRSorter_AF36-1AT_Scaf105_1_-cat_1	3495	No	NA	4	4	0	Low-quality	Genome-fragment	6.22	HMM-based (lower-bound)	0	1
VIRSorter_AF42-3_Scaf29_1_-cat_1	33198	No	NA	38	9	1	Low-quality	Genome-fragment	26.9	HMM-based (lower-bound)	0	1
VIRSorter_AF58-07pH5A_Scaf57_1_-cat_1	13406	No	NA	18	15	0	Low-quality	Genome-fragment	28.99	HMM-based (lower-bound)	0	1
VIRSorter_AF58-07pH5A_Scaf61_2_-cat_1	8982	No	NA	9	8	0	Low-quality	Genome-fragment	13.67	HMM-based (lower-bound)	0	1
VIRSorter_AF58-07pH5A_Scaf67_1_-cat_1	8389	No	NA	9	6	0	Low-quality	Genome-fragment	14.85	HMM-based (lower-bound)	0	1
VIRSorter_AF58-07pH5A_Scaf84_1_-cat_1	5445	No	NA	7	3	0	Low-quality	Genome-fragment	7.89	HMM-based (lower-bound)	0	1
VIRSorter_AF58-07pH5A_Scaf123_1_-cat_1	2057	No	NA	5	5	0	Low-quality	Genome-fragment	3.34	HMM-based (lower-bound)	0	1
VIRSorter_AF68-02b2A_Scaf20_1_-cat_1	2788	No	NA	6	6	0	Low-quality	Genome-fragment	5.18	HMM-based (lower-bound)	0	1
VIRSorter_AF91-01pH10A_Scaf11_1_-cat_1	6663	No	NA	8	5	0	Low-quality	Genome-fragment	9.54	HMM-based (lower-bound)	0	1
VIRSorter_AF92-02GAA_Scaf14_1_-cat_1	13835	No	NA	20	14	0	Low-quality	Genome-fragment	28.04	HMM-based (lower-bound)	0	1
VIRSorter_AF97-07pH10A_Scaf35_1_-cat_1	12777	No	NA	16	15	0	Low-quality	Genome-fragment	20.56	HMM-based (lower-bound)	0	1
VIRSorter_AM100-PB-1D-15A_Scaf23_1_-cat_1	8551	No	NA	12	11	0	Low-quality	Genome-fragment	13.76	HMM-based (lower-bound)	0	1
VIRSorter_AM100-PB-1D-15A_Scaf24_1_-cat_1	7098	No	NA	5	4	0	Low-quality	Genome-fragment	13.11	HMM-based (lower-bound)	0	1
VIRSorter_AM100-PB-1D-15A_Scaf36_1_-cat_1	1631	No	NA	4	2	0	Low-quality	Genome-fragment	2.88	HMM-based (lower-bound)	0	1
VIRSorter_AM100-PB-1D-7A_Scaf22_1_-cat_1	2776	No	NA	6	6	0	Low-quality	Genome-fragment	5.03	HMM-based (lower-bound)	0	1
VIRSorter_AM100-PB-1D-7A_Scaf26_1_-cat_1	2440	No	NA	5	5	0	Low-quality	Genome-fragment	4.08	HMM-based (lower-bound)	0	1
VIRSorter_AM100_PBO_1D_8A_Scaf24_1_-cat_1	8741	No	NA	13	11	0	Low-quality	Genome-fragment	14.07	HMM-based (lower-bound)	0	1
VIRSorter_AM100_PMO_1D_9A_Scaf25_1_-cat_1	5593	No	NA	9	7	0	Low-quality	Genome-fragment	8.11	HMM-based (lower-bound)	0	1
VIRSorter_AM18-4HA_Scaf65_1_-cat_1	14252	No	NA	20	17	0	Low-quality	Genome-fragment	22.68	HMM-based (lower-bound)	0	1	low-confidence ITR
VIRSorter_AM18-4HA_Scaf80_1_-cat_1	8371	Yes	5135	10	6	3	Low-quality	Genome-fragment	9.43	HMM-based (lower-bound)	38.66	1	low-confidence ITR
VIRSorter_AM18-4HA_Scaf83_1_-cat_1	6779	Yes	4872	7	5	1	Low-quality	Genome-fragment	6.43	HMM-based (lower-bound)	28.13	1
VIRSorter_AM18-4HA_Scaf92_1_-cat_1	4617	No	NA	8	6	0	Low-quality	Genome-fragment	7.64	HMM-based (lower-bound)	0	1
VIRSorter_AM21-41_Scaf59_2_-cat_1	12018	No	NA	14	9	0	Low-quality	Genome-fragment	19.42	HMM-based (lower-bound)	0	1
VIRSorter_AM22-15AC_Scaf158_2_-cat_1	3434	No	NA	4	2	0	Low-quality	Genome-fragment	3.45	HMM-based (lower-bound)	0	1
VIRSorter_AM22-15AC_Scaf165_2_-cat_1	2857	No	NA	4	2	0	Low-quality	Genome-fragment	2.87	HMM-based (lower-bound)	0	1
VIRSorter_AM22-15AC_Scaf175_1_-cat_1	2261	No	NA	4	4	0	Low-quality	Genome-fragment	3.27	HMM-based (lower-bound)	0	1
VIRSorter_AM22-15AC_Scaf192_1_-cat_1	1616	No	NA	4	4	0	Low-quality	Genome-fragment	2.39	HMM-based (lower-bound)	0	1
VIRSorter_AM22-15AC_Scaf194_2_-cat_1	1105	No	NA	4	4	0	Low-quality	Genome-fragment	1.63	HMM-based (lower-bound)	0	1
VIRSorter_AM26-29LB_Scaf161_1_-cat_1	6503	No	NA	9	4	0	Low-quality	Genome-fragment	7.25	HMM-based (lower-bound)	0	1
VIRSorter_AM28-15LB_Scaf46_1_-cat_1	11716	No	NA	23	8	0	Low-quality	Genome-fragment	18.92	HMM-based (lower-bound)	0	1
VIRSorter_AM28-15LB_Scaf51_1_-cat_1	7151	No	NA	16	8	0	Low-quality	Genome-fragment	10.66	HMM-based (lower-bound)	0	1
VIRSorter_AM28-15LB_Scaf69_1_-cat_1	3283	No	NA	3	3	0	Low-quality	Genome-fragment	5.74	HMM-based (lower-bound)	0	1
VIRSorter_AM28-16AC_Scaf45_2_-cat_1	11469	No	NA	13	10	1	Low-quality	Genome-fragment	16.08	HMM-based (lower-bound)	0	1
VIRSorter_AM55-1TS-r_Scaf81_1_-cat_1	8681	No	NA	10	0	0	Not-determined	Genome-fragment	NA	NA	0	1	no viral genes detected
VIRSorter_AM67-24LNA_Scaf32_1_-cat_1	50348	No	NA	68	44	1	Medium-quality	Genome-fragment	86.08	HMM-based (lower-bound)	0	1
VIRSorter_AM67-24LNA_Scaf76_2_-cat_1	10680	No	NA	11	10	0	Low-quality	Genome-fragment	15.99	HMM-based (lower-bound)	0	1
VIRSorter_AM67-24LNA_Scaf85_1_-cat_1	7574	No	NA	7	6	0	Low-quality	Genome-fragment	13.41	HMM-based (lower-bound)	0	1
VIRSorter_AM67-24LNA_Scaf98_1_-cat_1	4352	No	NA	8	5	0	Low-quality	Genome-fragment	8.46	HMM-based (lower-bound)	0	1
VIRSorter_BF3HH05001_Scaf36_1_-cat_1	21330	No	NA	24	21	1	Low-quality	Genome-fragment	28.05	HMM-based (lower-bound)	0	1
VIRSorter_BF3HH05001_Scaf37_1_-cat_1	18894	No	NA	24	18	0	Low-quality	Genome-fragment	33.46	HMM-based (lower-bound)	0	1
VIRSorter_BF3HH22002_Scaf48_1_-cat_1	24838	No	NA	30	22	0	Low-quality	Genome-fragment	42.82	HMM-based (lower-bound)	0	1
VIRSorter_BF3HH22002_Scaf57_2_-cat_1	7402	No	NA	8	8	0	Low-quality	Genome-fragment	13.15	HMM-based (lower-bound)	0	1
VIRSorter_BF3HH22002_Scaf75_1_-cat_1	2796	No	NA	3	3	0	Low-quality	Genome-fragment	4.32	HMM-based (lower-bound)	0	1
VIRSorter_BF3HH22007_Scaf63_1_-cat_1	7001	No	NA	11	6	0	Low-quality	Genome-fragment	13.38	HMM-based (lower-bound)	0	1
VIRSorter_BF3HH22007_Scaf69_1_-cat_1	4724	No	NA	9	5	0	Low-quality	Genome-fragment	9.12	HMM-based (lower-bound)	0	1
VIRSorter_BF3HH22007_Scaf86_2_-cat_1	2331	No	NA	5	5	0	Low-quality	Genome-fragment	3.8	HMM-based (lower-bound)	0	1
VIRSorter_BF3HH28002_Scaf61_1_-cat_1	13837	No	NA	18	11	0	Low-quality	Genome-fragment	26.16	HMM-based (lower-bound)	0	1
VIRSorter_BF3HH28002_Scaf65_1_-cat_1	12241	No	NA	16	11	0	Low-quality	Genome-fragment	22.92	HMM-based (lower-bound)	0	1
VIRSorter_GF3HH05001B_Scaf35_1_-cat_1	19723	No	NA	22	19	1	Low-quality	Genome-fragment	26.61	HMM-based (lower-bound)	0	1
VIRSorter_GF3HH21002_Scaf42_1_-cat_1	5849	No	NA	10	2	0	Low-quality	Genome-fragment	4.92	HMM-based (lower-bound)	0	1
VIRSorter_HF3HA22018B_Scaf39_1_-cat_1	5478	Yes	3013	9	1	1	Low-quality	Genome-fragment	2.9	HMM-based (lower-bound)	45	1
VIRSorter_HF3HA22018B_Scaf50_1_-cat_1	4206	No	NA	5	2	0	Low-quality	Genome-fragment	4.75	HMM-based (lower-bound)	0	1
VIRSorter_HF3HH21003_Scaf56_1_-cat_1	4385	No	NA	10	4	0	Low-quality	Genome-fragment	7.66	HMM-based (lower-bound)	0	1
VIRSorter_IF3HA27006B_Scaf118_1_-cat_1	9190	No	NA	10	8	0	Low-quality	Genome-fragment	13.69	HMM-based (lower-bound)	0	1
VIRSorter_IF3HH17001_Scaf81_1_-cat_1	5007	No	NA	8	8	0	Low-quality	Genome-fragment	7.44	HMM-based (lower-bound)	0	1
VIRSorter_J-10_Scaf108_1_-cat_1	4877	No	NA	5	4	0	Low-quality	Genome-fragment	8.68	HMM-based (lower-bound)	0	1
VIRSorter_JF3HH22002B_Scaf45_1_-cat_1	21671	No	NA	33	17	0	Low-quality	Genome-fragment	40.18	HMM-based (lower-bound)	0	1
VIRSorter_JF3HH22002B_Scaf85_1_-cat_1	2915	No	NA	4	2	0	Low-quality	Genome-fragment	2.39	HMM-based (lower-bound)	0	1
VIRSorter_JF3HH28001B_Scaf53_2_-cat_1	6462	No	NA	7	6	1	Low-quality	Genome-fragment	7.88	HMM-based (lower-bound)	0	1
VIRSorter_LG100-13_Scaf38_1_-cat_1	20191	No	NA	28	16	0	Low-quality	Genome-fragment	36.5	HMM-based (lower-bound)	0	1
VIRSorter_LG100-35_Scaf40_1_-cat_1	18959	No	NA	26	14	0	Low-quality	Genome-fragment	34.66	HMM-based (lower-bound)	0	1
VIRSorter_LG101-35_Scaf37_1_-cat_1	24156	No	NA	29	25	0	Low-quality	Genome-fragment	44.26	HMM-based (lower-bound)	0	1
VIRSorter_LG55-02_Scaf86_1_-cat_1	9417	No	NA	12	11	0	Low-quality	Genome-fragment	14.38	HMM-based (lower-bound)	0	1
VIRSorter_LG55-02_Scaf98_2_-cat_1	3716	No	NA	4	4	0	Low-quality	Genome-fragment	6.61	HMM-based (lower-bound)	0	1
VIRSorter_MF3HA25002B_Scaf42_1_-cat_1	23290	No	NA	30	18	0	Low-quality	Genome-fragment	38.11	HMM-based (lower-bound)	0	1
VIRSorter_MF3HA25002B_Scaf54_2_-cat_1	15276	No	NA	21	14	0	Low-quality	Genome-fragment	35.18	HMM-based (lower-bound)	0	1
VIRSorter_MF3HA25002B_Scaf67_1_-cat_1	2091	No	NA	4	3	0	Low-quality	Genome-fragment	3.72	HMM-based (lower-bound)	0	1
VIRSorter_OF01-4LB_Scaf50_1_-cat_1	4562	No	NA	4	3	0	Low-quality	Genome-fragment	8.02	HMM-based (lower-bound)	0	1
VIRSorter_OM01-11_Scaf61_1_-cat_1	19170	No	NA	24	20	0	Low-quality	Genome-fragment	33.24	HMM-based (lower-bound)	0	1
VIRSorter_OM02-11AC_Scaf70_1_-cat_1	6212	No	NA	7	4	0	Low-quality	Genome-fragment	8.58	HMM-based (lower-bound)	0	1
VIRSorter_OM02-11AC_Scaf71_1_-cat_1	5736	No	NA	4	4	0	Low-quality	Genome-fragment	8.67	HMM-based (lower-bound)	0	1
VIRSorter_OM02-11AC_Scaf72_1_-cat_1	5149	No	NA	4	4	0	Low-quality	Genome-fragment	7.78	HMM-based (lower-bound)	0	1
VIRSorter_OM02-11AC_Scaf95_1_-cat_1	2483	No	NA	6	6	0	Low-quality	Genome-fragment	3.83	HMM-based (lower-bound)	0	1
VIRSorter_OM02-12AC_Scaf69_1_-cat_1	6573	No	NA	8	4	0	Low-quality	Genome-fragment	16.85	HMM-based (lower-bound)	0	1
VIRSorter_OM02-12AC_Scaf71_1_-cat_1	6069	No	NA	5	5	0	Low-quality	Genome-fragment	9.13	HMM-based (lower-bound)	0	1
VIRSorter_OM02-12AC_Scaf76_1_-cat_1	5174	No	NA	9	7	0	Low-quality	Genome-fragment	8.2	HMM-based (lower-bound)	0	1
VIRSorter_OM02-28_Scaf62_1_-cat_1	9643	No	NA	9	9	0	Low-quality	Genome-fragment	14.18	HMM-based (lower-bound)	0	1
VIRSorter_OM02-28_Scaf68_1_-cat_1	6212	No	NA	7	4	0	Low-quality	Genome-fragment	8.58	HMM-based (lower-bound)	0	1
VIRSorter_OM02-28_Scaf69_1_-cat_1	6066	No	NA	5	5	0	Low-quality	Genome-fragment	9.12	HMM-based (lower-bound)	0	1
VIRSorter_OM02-28_Scaf74_1_-cat_1	5207	No	NA	9	7	0	Low-quality	Genome-fragment	8.26	HMM-based (lower-bound)	0	1
VIRSorter_OM13-19BHA_Scaf10_1_-cat_1	7028	No	NA	10	5	0	Low-quality	Genome-fragment	9.18	HMM-based (lower-bound)	0	1
VIRSorter_PF3HA28005_Scaf53_1_-cat_1	19309	No	NA	23	17	0	Low-quality	Genome-fragment	34.27	HMM-based (lower-bound)	0	1
VIRSorter_SF3HH28001_Scaf61_1_-cat_1	6881	No	NA	7	6	1	Low-quality	Genome-fragment	8.39	HMM-based (lower-bound)	0	1
VIRSorter_TF02-1_Scaf83_1_-cat_1	11334	No	NA	14	10	0	Low-quality	Genome-fragment	21.26	HMM-based (lower-bound)	0	1
VIRSorter_TF05-32A_Scaf57_1_-cat_1	15333	No	NA	20	15	0	Low-quality	Genome-fragment	27.75	HMM-based (lower-bound)	0	1
VIRSorter_TF05-32A_Scaf64_1_-cat_1	10718	No	NA	11	10	0	Low-quality	Genome-fragment	16.04	HMM-based (lower-bound)	0	1
VIRSorter_TF05-32A_Scaf70_1_-cat_1	7190	No	NA	11	5	0	Low-quality	Genome-fragment	10.85	HMM-based (lower-bound)	0	1
VIRSorter_TF05-40_Scaf137_1_-cat_1	1409	No	NA	4	4	0	Low-quality	Genome-fragment	2.23	HMM-based (lower-bound)	0	1
VIRSorter_TF12-7ATA_Scaf17_1_-cat_1	5793	No	NA	5	4	0	Low-quality	Genome-fragment	8.05	HMM-based (lower-bound)	0	1
VIRSorter_TM04-17_Scaf25_1_-cat_1	5640	No	NA	6	5	0	Low-quality	Genome-fragment	10.13	HMM-based (lower-bound)	0	1
VIRSorter_TM04-17_Scaf26_1_-cat_1	5637	No	NA	6	5	0	Low-quality	Genome-fragment	10.13	HMM-based (lower-bound)	0	1
VIRSorter_TM07-4AT_Scaf23_1_-cat_1	16606	No	NA	18	17	0	Low-quality	Genome-fragment	28.12	HMM-based (lower-bound)	0	1
VIRSorter_AF01-4_Scaf4_2_-cat_1	16334	No	NA	22	16	0	Low-quality	Genome-fragment	26.9	HMM-based (lower-bound)	0	1
VIRSorter_AF03-11_Scaf25_1_-cat_1	20374	No	NA	20	15	0	Low-quality	Genome-fragment	39.64	HMM-based (lower-bound)	0	1
VIRSorter_AF04-49-2_Scaf31_1_-cat_1	14641	No	NA	14	11	0	Low-quality	Genome-fragment	28.23	HMM-based (lower-bound)	0	1
VIRSorter_AF04-49-2_Scaf48_1_-cat_1	3874	No	NA	5	4	0	Low-quality	Genome-fragment	7.6	HMM-based (lower-bound)	0	1
VIRSorter_AF05-38_Scaf19_1_-cat_1	23160	No	NA	33	22	0	Low-quality	Genome-fragment	42.37	HMM-based (lower-bound)	0	1
VIRSorter_AF05-38_Scaf33_1_-cat_1	3040	No	NA	3	2	0	Low-quality	Genome-fragment	1.23	HMM-based (lower-bound)	0	1
VIRSorter_AF07-33B_Scaf65_1_-cat_1	15928	No	NA	18	10	0	Low-quality	Genome-fragment	28.19	HMM-based (lower-bound)	0	1
VIRSorter_AF13-1H_Scaf33_1_-circular-cat_1	41128	No	NA	70	22	0	Medium-quality	Genome-fragment	74.13	HMM-based (lower-bound)	0	1
VIRSorter_AF13-7H_Scaf24_1_-cat_1	11648	No	NA	20	11	0	Low-quality	Genome-fragment	20.65	HMM-based (lower-bound)	0	1
VIRSorter_AF13-7H_Scaf35_1_-cat_1	4251	No	NA	5	2	0	Low-quality	Genome-fragment	6.93	HMM-based (lower-bound)	0	1
VIRSorter_AF13-7H_Scaf30_1_-cat_1	3803	No	NA	9	7	0	Low-quality	Genome-fragment	6.89	HMM-based (lower-bound)	0	1
VIRSorter_AF18-23LB_Scaf86_1_-cat_1	6155	No	NA	12	8	0	Low-quality	Genome-fragment	9.89	HMM-based (lower-bound)	0	1
VIRSorter_AF18-23LB_Scaf100_1_-cat_1	4727	No	NA	9	7	0	Low-quality	Genome-fragment	7.23	HMM-based (lower-bound)	0	1
VIRSorter_AF18-23LB_Scaf101_1_-cat_1	4478	No	NA	8	7	0	Low-quality	Genome-fragment	6.97	HMM-based (lower-bound)	0	1
VIRSorter_AF18-23LB_Scaf117_1_-cat_1	2659	No	NA	4	3	0	Low-quality	Genome-fragment	2.07	HMM-based (lower-bound)	0	1
VIRSorter_AF18-23LB_Scaf196_1_-cat_1	604	No	NA	3	3	0	Low-quality	Genome-fragment	0.82	HMM-based (lower-bound)	0	1
VIRSorter_AF18-23LB_Scaf198_1_-cat_1	603	No	NA	3	3	0	Low-quality	Genome-fragment	0.82	HMM-based (lower-bound)	0	1
VIRSorter_AF30-1A_Scaf23_1_-cat_1	5897	No	NA	7	6	0	Low-quality	Genome-fragment	7.3	HMM-based (lower-bound)	0	1
VIRSorter_AF30-7_Scaf25_1_-cat_1	5909	No	NA	7	6	0	Low-quality	Genome-fragment	7.31	HMM-based (lower-bound)	0	1
VIRSorter_AF64-2pH9A_Scaf23_1_-cat_1	77602	No	NA	74	25	1	Medium-quality	Genome-fragment	55.99	HMM-based (lower-bound)	0	1
VIRSorter_AF64-2pH9A_Scaf30_1_-cat_1	37020	No	NA	44	9	3	Low-quality	Genome-fragment	29.08	HMM-based (lower-bound)	0	1
VIRSorter_AF82-04b13A_Scaf45_2_-cat_1	17796	No	NA	24	20	0	Low-quality	Genome-fragment	27.06	HMM-based (lower-bound)	0	1
VIRSorter_AF90S-19M2BA_Scaf78_1_-cat_1	7169	No	NA	8	6	0	Low-quality	Genome-fragment	10.13	HMM-based (lower-bound)	0	1
VIRSorter_AFF13-5A_Scaf52_1_-cat_1	15774	No	NA	20	17	0	Low-quality	Genome-fragment	24.78	HMM-based (lower-bound)	0	1
VIRSorter_AFF13-5A_Scaf85_1_-cat_1	2581	No	NA	3	3	0	Low-quality	Genome-fragment	5.38	HMM-based (lower-bound)	0	1
VIRSorter_AM100_MBO_1A_Scaf55_1_-cat_1	30642	No	NA	49	37	0	Medium-quality	Genome-fragment	59.4	HMM-based (lower-bound)	0	1
VIRSorter_AM100_MBO_1A_Scaf109_1_-cat_1	3991	No	NA	6	4	0	Low-quality	Genome-fragment	8.99	HMM-based (lower-bound)	0	1
VIRSorter_AM100-PB-1D-6A_Scaf50_1_-cat_1	23728	No	NA	28	23	0	Low-quality	Genome-fragment	48.44	HMM-based (lower-bound)	0	1
VIRSorter_AM100-PB-1D-6A_Scaf61_1_-cat_1	8603	No	NA	10	8	0	Low-quality	Genome-fragment	13.09	HMM-based (lower-bound)	0	1
VIRSorter_AM100-PB-1D-6A_Scaf73_1_-cat_1	6361	No	NA	6	4	0	Low-quality	Genome-fragment	8.78	HMM-based (lower-bound)	0	1
VIRSorter_AM100-PB-1D-6A_Scaf87_1_-cat_1	4206	No	NA	3	3	0	Low-quality	Genome-fragment	6.09	HMM-based (lower-bound)	0	1
VIRSorter_AM100-PB-1D-6A_Scaf74_2_-cat_1	2283	No	NA	6	5	0	Low-quality	Genome-fragment	3.71	HMM-based (lower-bound)	0	1
VIRSorter_AM100-PB-1D-6A_Scaf118_1_-cat_1	2137	No	NA	3	2	0	Low-quality	Genome-fragment	4.1	HMM-based (lower-bound)	0	1
VIRSorter_AM100_PB1O_1D_10A_Scaf111_1_-cat_1	3562	No	NA	5	3	0	Low-quality	Genome-fragment	8.09	HMM-based (lower-bound)	0	1
VIRSorter_AM100_PB1O_LT_1D_2A_Scaf20_2_-cat_1	4122	No	NA	7	5	0	Low-quality	Genome-fragment	6.08	HMM-based (lower-bound)	0	1
VIRSorter_AM100_PBBO_1D_13A_Scaf5_1_-cat_1	4192	No	NA	7	5	0	Low-quality	Genome-fragment	6.19	HMM-based (lower-bound)	0	1
VIRSorter_AM100_PBO_1D_8_Scaf34_1_-cat_1	1360	No	NA	3	3	0	Low-quality	Genome-fragment	2.33	HMM-based (lower-bound)	0	1
VIRSorter_AM100_PBTO_1D_1A_Scaf49_1_-cat_1	31378	No	NA	50	38	0	Medium-quality	Genome-fragment	61.18	HMM-based (lower-bound)	0	1
VIRSorter_AM100_PBTO_1D_1A_Scaf113_1_-cat_1	3562	No	NA	5	3	0	Low-quality	Genome-fragment	8.09	HMM-based (lower-bound)	0	1
VIRSorter_AM100_PMBO_1D_21A_Scaf31_1_-cat_1	3992	No	NA	5	3	0	Low-quality	Genome-fragment	4.11	HMM-based (lower-bound)	0	1
VIRSorter_AM100_PMBO_1D_21A_Scaf35_1_-cat_1	3000	No	NA	6	4	0	Low-quality	Genome-fragment	4.74	HMM-based (lower-bound)	0	1
VIRSorter_AM100_PPH10_1D_1_Scaf107_1_-cat_1	3991	No	NA	6	4	0	Low-quality	Genome-fragment	8.99	HMM-based (lower-bound)	0	1
VIRSorter_AM12-57B_Scaf28_1_-cat_1	3532	No	NA	5	5	0	Low-quality	Genome-fragment	7.23	HMM-based (lower-bound)	0	1
VIRSorter_AM12-57B_Scaf19_1_-cat_1	3026	No	NA	5	4	0	Low-quality	Genome-fragment	6.33	HMM-based (lower-bound)	0	1
VIRSorter_AM18-2-M_Scaf43_1_-cat_1	9567	No	NA	5	4	0	Low-quality	Genome-fragment	18.36	HMM-based (lower-bound)	0	1
VIRSorter_AM21-13LB_Scaf86_1_-cat_1	3632	No	NA	9	8	0	Low-quality	Genome-fragment	7.13	HMM-based (lower-bound)	0	1
VIRSorter_AM21-13LB_Scaf79_1_-cat_1	3557	No	NA	7	5	0	Low-quality	Genome-fragment	6.55	HMM-based (lower-bound)	0	1
VIRSorter_AM21-13LB_Scaf102_1_-cat_1	2391	No	NA	4	3	0	Low-quality	Genome-fragment	4.58	HMM-based (lower-bound)	0	1
VIRSorter_AM21-13LB_Scaf113_1_-cat_1	1740	No	NA	6	4	0	Low-quality	Genome-fragment	3.35	HMM-based (lower-bound)	0	1
VIRSorter_AM25-20AC_Scaf35_1_-cat_1	9449	No	NA	8	6	0	Low-quality	Genome-fragment	11.08	HMM-based (lower-bound)	0	1
VIRSorter_AM25-20AC_Scaf39_1_-cat_1	6745	No	NA	7	5	0	Low-quality	Genome-fragment	13.7	HMM-based (lower-bound)	0	1
VIRSorter_AM25-20AC_Scaf40_1_-cat_1	6344	No	NA	8	8	0	Low-quality	Genome-fragment	12.76	HMM-based (lower-bound)	0	1
VIRSorter_AM25-25_Scaf88_1_-cat_1	9988	No	NA	8	6	0	Low-quality	Genome-fragment	9.78	HMM-based (lower-bound)	0	1
VIRSorter_AM25-29_Scaf31_1_-cat_1	9988	No	NA	8	6	0	Low-quality	Genome-fragment	9.78	HMM-based (lower-bound)	0	1
VIRSorter_AM28-14AC_Scaf116_1_-cat_1	13126	No	NA	20	14	0	Low-quality	Genome-fragment	22.33	HMM-based (lower-bound)	0	1
VIRSorter_AM28-14AC_Scaf150_1_-cat_1	7352	No	NA	6	5	0	Low-quality	Genome-fragment	11.71	HMM-based (lower-bound)	0	1
VIRSorter_AM49-21_Scaf49_1_-cat_1	6997	No	NA	9	7	0	Low-quality	Genome-fragment	10.83	HMM-based (lower-bound)	0	1
VIRSorter_AM50-5_Scaf73_1_-cat_1	4732	No	NA	5	4	0	Low-quality	Genome-fragment	8.52	HMM-based (lower-bound)	0	1
VIRSorter_AM58-2_Scaf132_1_-cat_1	7766	No	NA	8	6	0	Low-quality	Genome-fragment	14.27	HMM-based (lower-bound)	0	1
VIRSorter_AM58-2_Scaf140_1_-cat_1	5717	No	NA	9	6	0	Low-quality	Genome-fragment	8.92	HMM-based (lower-bound)	0	1
VIRSorter_AM58-2_Scaf141_1_-cat_1	5566	No	NA	7	6	0	Low-quality	Genome-fragment	8.36	HMM-based (lower-bound)	0	1
VIRSorter_AM58-2_Scaf150_1_-cat_1	3880	No	NA	6	5	0	Low-quality	Genome-fragment	7	HMM-based (lower-bound)	0	1
VIRSorter_AM75-02pH5_Scaf18_1_-cat_1	31190	No	NA	45	29	0	Low-quality	Genome-fragment	48.84	HMM-based (lower-bound)	0	1
VIRSorter_AM75-20pH9TA_Scaf70_2_-cat_1	5131	No	NA	8	3	0	Low-quality	Genome-fragment	8.68	HMM-based (lower-bound)	0	1
VIRSorter_AM75-20pH9TA_Scaf73_2_-cat_1	4673	No	NA	9	5	0	Low-quality	Genome-fragment	8.29	HMM-based (lower-bound)	0	1
VIRSorter_AM77-01b14_Scaf11_1_-cat_1	39986	No	NA	59	30	0	Medium-quality	Genome-fragment	71.79	HMM-based (lower-bound)	0	1
VIRSorter_AM87-02A_Scaf17_1_-cat_1	14737	No	NA	27	17	0	Low-quality	Genome-fragment	26.31	HMM-based (lower-bound)	0	1
VIRSorter_AM88-10A_Scaf5_2_-cat_1	14166	No	NA	26	16	0	Low-quality	Genome-fragment	24.63	HMM-based (lower-bound)	0	1
VIRSorter_AM88-10A_Scaf14_1_-cat_1	13816	No	NA	20	14	0	Low-quality	Genome-fragment	28	HMM-based (lower-bound)	0	1
VIRSorter_AM92-01-1A_Scaf18_1_-cat_1	14684	No	NA	26	16	0	Low-quality	Genome-fragment	25.53	HMM-based (lower-bound)	0	1
VIRSorter_AM92-01b2A_Scaf14_1_-cat_1	13827	No	NA	20	14	0	Low-quality	Genome-fragment	28.02	HMM-based (lower-bound)	0	1
VIRSorter_AM93-03b2A_Scaf5_1_-cat_1	17543	No	NA	33	20	0	Low-quality	Genome-fragment	31.59	HMM-based (lower-bound)	0	1
VIRSorter_AM97-28_Scaf66_1_-cat_1	6982	No	NA	6	4	0	Low-quality	Genome-fragment	10.78	HMM-based (lower-bound)	0	1
VIRSorter_AM97-61_Scaf56_1_-cat_1	7347	No	NA	7	4	0	Low-quality	Genome-fragment	11.34	HMM-based (lower-bound)	0	1
VIRSorter_BF3HA18001B_Scaf84_2_-cat_1	7374	No	NA	7	7	0	Low-quality	Genome-fragment	13.59	HMM-based (lower-bound)	0	1
VIRSorter_BF3HA18001B_Scaf112_2_-cat_1	6697	No	NA	9	5	0	Low-quality	Genome-fragment	12.63	HMM-based (lower-bound)	0	1
VIRSorter_BF3HA18001B_Scaf131_1_-cat_1	4845	No	NA	7	6	0	Low-quality	Genome-fragment	6.37	HMM-based (lower-bound)	0	1
VIRSorter_BF3HA18001B_Scaf154_1_-cat_1	2590	No	NA	3	3	0	Low-quality	Genome-fragment	3.58	HMM-based (lower-bound)	0	1
VIRSorter_BF3HA18002B_Scaf196_3_-cat_1	3265	No	NA	8	5	1	Low-quality	Genome-fragment	5.79	HMM-based (lower-bound)	0	1
VIRSorter_BF3HA18002B_Scaf261_1_-cat_1	2783	No	NA	7	5	1	Low-quality	Genome-fragment	4.93	HMM-based (lower-bound)	0	1
VIRSorter_BF3HA18003B_Scaf177_2_-cat_1	4271	No	NA	10	6	1	Low-quality	Genome-fragment	8.06	HMM-based (lower-bound)	0	1
VIRSorter_BF3HA18003B_Scaf290_1_-cat_1	1158	No	NA	3	2	0	Low-quality	Genome-fragment	2.57	HMM-based (lower-bound)	0	1
VIRSorter_BF3HH17003_Scaf7_2_-cat_1	23530	No	NA	28	23	0	Low-quality	Genome-fragment	36.47	HMM-based (lower-bound)	0	1
VIRSorter_BF3HH23001_Scaf20_1_-cat_1	6798	No	NA	10	9	0	Low-quality	Genome-fragment	15.79	HMM-based (lower-bound)	0	1
VIRSorter_BF3HH23001_Scaf23_1_-cat_1	5040	No	NA	5	5	0	Low-quality	Genome-fragment	10.1	HMM-based (lower-bound)	0	1
VIRSorter_BF3HH23001_Scaf25_1_-cat_1	4085	No	NA	9	8	0	Low-quality	Genome-fragment	9.58	HMM-based (lower-bound)	0	1
VIRSorter_BF3HH25002B_Scaf51_1_-cat_1	14230	No	NA	16	10	0	Low-quality	Genome-fragment	25.98	HMM-based (lower-bound)	0	1
VIRSorter_BF3HH25003_Scaf55_1_-cat_1	3341	No	NA	6	4	0	Low-quality	Genome-fragment	7.01	HMM-based (lower-bound)	0	1
VIRSorter_GF3HA23002_Scaf2_2_-cat_1	9705	No	NA	11	4	0	Low-quality	Genome-fragment	15.18	HMM-based (lower-bound)	0	1
VIRSorter_GF3HA23002_Scaf54_1_-cat_1	8478	No	NA	18	9	0	Low-quality	Genome-fragment	14.79	HMM-based (lower-bound)	0	1
VIRSorter_GF3HA23002_Scaf65_1_-cat_1	4156	No	NA	9	7	0	Low-quality	Genome-fragment	9.09	HMM-based (lower-bound)	0	1
VIRSorter_GF3HH22005B_Scaf22_1_-cat_1	19603	No	NA	19	18	0	Low-quality	Genome-fragment	37.75	HMM-based (lower-bound)	0	1
VIRSorter_GF3HH22006B_Scaf24_1_-cat_1	14944	No	NA	15	14	0	Low-quality	Genome-fragment	29.46	HMM-based (lower-bound)	0	1
VIRSorter_GF3HH25006_Scaf69_2_-cat_1	7872	No	NA	12	7	0	Low-quality	Genome-fragment	14.86	HMM-based (lower-bound)	0	1
VIRSorter_GF3HH25006_Scaf166_1_-cat_1	1542	No	NA	4	2	0	Low-quality	Genome-fragment	3.5	HMM-based (lower-bound)	0	1
VIRSorter_GF3HH25008B_Scaf65_1_-cat_1	14162	No	NA	16	10	0	Low-quality	Genome-fragment	25.85	HMM-based (lower-bound)	0	1
VIRSorter_GF3HH25008B_Scaf171_1_-cat_1	2454	No	NA	5	3	0	Low-quality	Genome-fragment	5.13	HMM-based (lower-bound)	0	1
VIRSorter_GF3HH25009_Scaf103_1_-cat_1	5705	No	NA	11	6	0	Low-quality	Genome-fragment	11.17	HMM-based (lower-bound)	0	1
VIRSorter_GF3HH27004B_Scaf12_2_-cat_1	45071	No	NA	78	53	0	High-quality	High-quality	90.72	HMM-based (lower-bound)	0	1
VIRSorter_GF3HH28002B_Scaf40_1_-cat_1	6264	No	NA	10	4	0	Low-quality	Genome-fragment	10.15	HMM-based (lower-bound)	0	1
VIRSorter_HF3HA23002B_Scaf21_2_-cat_1	18966	No	NA	23	20	0	Low-quality	Genome-fragment	33.35	HMM-based (lower-bound)	0	1
VIRSorter_HF3HA23002B_Scaf62_1_-cat_1	4144	No	NA	9	7	0	Low-quality	Genome-fragment	9.06	HMM-based (lower-bound)	0	1
VIRSorter_HF3HH25001B_Scaf51_1_-cat_1	14230	No	NA	16	10	0	Low-quality	Genome-fragment	25.98	HMM-based (lower-bound)	0	1
VIRSorter_HF3HH25001B_Scaf75_1_-cat_1	4118	No	NA	4	3	0	Low-quality	Genome-fragment	7.2	HMM-based (lower-bound)	0	1
VIRSorter_HF3HH25001_Scaf16_1_-cat_1	19090	No	NA	18	14	0	Low-quality	Genome-fragment	33.97	HMM-based (lower-bound)	0	1
VIRSorter_HF3HH25001_Scaf17_1_-cat_1	18866	No	NA	19	15	0	Low-quality	Genome-fragment	32.89	HMM-based (lower-bound)	0	1
VIRSorter_HF3HH25001_Scaf25_1_-cat_1	6233	No	NA	13	7	0	Low-quality	Genome-fragment	11.34	HMM-based (lower-bound)	0	1
VIRSorter_HF3HH25002_Scaf95_1_-cat_1	6906	No	NA	10	5	0	Low-quality	Genome-fragment	13.93	HMM-based (lower-bound)	0	1
VIRSorter_HF3HH25002_Scaf94_2_-cat_1	5493	No	NA	7	5	0	Low-quality	Genome-fragment	9.78	HMM-based (lower-bound)	0	1
VIRSorter_HF3HH25002_Scaf85_1_-cat_1	4657	No	NA	5	5	0	Low-quality	Genome-fragment	9.6	HMM-based (lower-bound)	0	1
VIRSorter_HF3HH28002B_Scaf28_1_-cat_1	7353	No	NA	15	13	0	Low-quality	Genome-fragment	23.22	HMM-based (lower-bound)	0	1
VIRSorter_IF3HA19003_Scaf24_1_-cat_1	8355	Yes	4422	8	3	1	Low-quality	Genome-fragment	4.25	HMM-based (lower-bound)	47.07	1
VIRSorter_IF3HA25002_Scaf50_1_-cat_1	14230	No	NA	16	10	0	Low-quality	Genome-fragment	25.98	HMM-based (lower-bound)	0	1
VIRSorter_IF3HA25002_Scaf78_1_-cat_1	3522	No	NA	7	4	0	Low-quality	Genome-fragment	7.39	HMM-based (lower-bound)	0	1
VIRSorter_IF3HA25003_Scaf50_1_-cat_1	14230	No	NA	16	10	0	Low-quality	Genome-fragment	25.98	HMM-based (lower-bound)	0	1
VIRSorter_IF3HH05003B_Scaf55_2_-cat_1	23759	No	NA	29	20	1	Low-quality	Genome-fragment	40.65	HMM-based (lower-bound)	0	1
VIRSorter_JF3HA22019B_Scaf19_2_-cat_1	14913	No	NA	15	14	0	Low-quality	Genome-fragment	29.4	HMM-based (lower-bound)	0	1
VIRSorter_JF3HH25005_Scaf44_1_-cat_1	17175	No	NA	17	11	0	Low-quality	Genome-fragment	31.92	HMM-based (lower-bound)	0	1
VIRSorter_JF3HH25005_Scaf103_1_-cat_1	3010	No	NA	6	4	0	Low-quality	Genome-fragment	6.32	HMM-based (lower-bound)	0	1
VIRSorter_LG100-21_Scaf30_1_-cat_1	32337	No	NA	47	24	0	Medium-quality	Genome-fragment	53.35	HMM-based (lower-bound)	0	1
VIRSorter_LG100-28_Scaf142_1_-cat_1	1333	No	NA	4	2	0	Low-quality	Genome-fragment	2.31	HMM-based (lower-bound)	0	1
VIRSorter_LG100-28_Scaf144_1_-cat_1	1324	No	NA	4	2	0	Low-quality	Genome-fragment	2.29	HMM-based (lower-bound)	0	1
VIRSorter_MF3HA26002_Scaf39_1_-cat_1	2456	No	NA	5	4	0	Low-quality	Genome-fragment	3.32	HMM-based (lower-bound)	0	1
VIRSorter_MF3HA26003_Scaf34_1_-cat_1	2441	No	NA	5	4	0	Low-quality	Genome-fragment	3.31	HMM-based (lower-bound)	0	1
VIRSorter_MF3HA28002_Scaf8_1_-cat_1	22868	No	NA	29	19	0	Low-quality	Genome-fragment	44.13	HMM-based (lower-bound)	0	1
VIRSorter_MF3HH19002_Scaf16_1_-cat_1	24817	No	NA	26	16	0	Low-quality	Genome-fragment	40.86	HMM-based (lower-bound)	0	1
VIRSorter_MF3HH25001_Scaf19_1_-cat_1	18866	No	NA	19	15	0	Low-quality	Genome-fragment	32.89	HMM-based (lower-bound)	0	1
VIRSorter_MF3HH25001_Scaf28_1_-cat_1	6233	No	NA	13	7	0	Low-quality	Genome-fragment	11.34	HMM-based (lower-bound)	0	1
VIRSorter_MF3HH25001_Scaf29_1_-cat_1	5707	No	NA	10	4	0	Low-quality	Genome-fragment	11.4	HMM-based (lower-bound)	0	1
VIRSorter_MF3HH25007B_Scaf16_1_-cat_1	18866	No	NA	19	15	0	Low-quality	Genome-fragment	32.89	HMM-based (lower-bound)	0	1
VIRSorter_MF3HH25007B_Scaf23_1_-cat_1	6233	No	NA	13	7	0	Low-quality	Genome-fragment	11.34	HMM-based (lower-bound)	0	1
VIRSorter_MF3HH25007B_Scaf24_1_-cat_1	5707	No	NA	10	4	0	Low-quality	Genome-fragment	11.4	HMM-based (lower-bound)	0	1
VIRSorter_MF3HH27006B_Scaf50_1_-cat_1	7141	No	NA	8	5	0	Low-quality	Genome-fragment	11.09	HMM-based (lower-bound)	0	1
VIRSorter_OF02-3AC_Scaf72_1_-cat_1	14567	No	NA	15	12	1	Low-quality	Genome-fragment	25.33	HMM-based (lower-bound)	0	1
VIRSorter_OF02-3AC_Scaf73_1_-cat_1	14405	No	NA	15	12	1	Low-quality	Genome-fragment	25.05	HMM-based (lower-bound)	0	1
VIRSorter_OF02-3AC_Scaf100_1_-cat_1	2618	No	NA	4	3	0	Low-quality	Genome-fragment	4.08	HMM-based (lower-bound)	0	1
VIRSorter_OF02-3AC_Scaf103_1_-cat_1	2070	No	NA	4	3	0	Low-quality	Genome-fragment	3.08	HMM-based (lower-bound)	0	1
VIRSorter_OF05-15BHA_Scaf28_1_-cat_1	5909	No	NA	7	6	0	Low-quality	Genome-fragment	7.31	HMM-based (lower-bound)	0	1
VIRSorter_OF05-1AC_Scaf25_1_-circular-cat_1	40709	No	NA	53	40	1	Medium-quality	Genome-fragment	71.79	HMM-based (lower-bound)	0	1
VIRSorter_OF14-16SRA_Scaf28_1_-cat_1	22465	No	NA	24	18	0	Low-quality	Genome-fragment	38.39	HMM-based (lower-bound)	0	1
VIRSorter_OF14-27AA_Scaf26_1_-cat_1	4445	No	NA	7	3	0	Low-quality	Genome-fragment	6.23	HMM-based (lower-bound)	0	1
VIRSorter_OF14-27AA_Scaf28_1_-cat_1	4118	No	NA	7	5	0	Low-quality	Genome-fragment	8.9	HMM-based (lower-bound)	0	1
VIRSorter_OF37-15pH9A_Scaf23_1_-cat_1	5065	No	NA	9	4	0	Low-quality	Genome-fragment	9.2	HMM-based (lower-bound)	0	1
VIRSorter_OF42-20pH10A_Scaf34_1_-cat_1	5754	No	NA	8	5	0	Low-quality	Genome-fragment	6.48	HMM-based (lower-bound)	0	1
VIRSorter_OF42-8-b13A_Scaf16_1_-cat_1	21640	No	NA	27	17	0	Low-quality	Genome-fragment	35.03	HMM-based (lower-bound)	0	1
VIRSorter_OM03-1A_Scaf22_1_-cat_1	23831	No	NA	37	11	0	Medium-quality	Genome-fragment	65.35	HMM-based (lower-bound)	0	1
VIRSorter_OM04-11A_Scaf44_2_-cat_1	9220	No	NA	11	11	0	Low-quality	Genome-fragment	18.07	HMM-based (lower-bound)	0	1
VIRSorter_OM06-36AC_Scaf29_1_-cat_1	13835	No	NA	19	12	0	Low-quality	Genome-fragment	23.16	HMM-based (lower-bound)	0	1
VIRSorter_OM06-36AC_Scaf33_1_-cat_1	10918	No	NA	10	3	1	Low-quality	Genome-fragment	14.68	HMM-based (lower-bound)	0	1
VIRSorter_OM06-36AC_Scaf36_2_-cat_1	7582	No	NA	10	9	0	Low-quality	Genome-fragment	13.15	HMM-based (lower-bound)	0	1
VIRSorter_OM13-35A_Scaf23_2_-cat_1	20639	No	NA	25	21	0	Low-quality	Genome-fragment	33.92	HMM-based (lower-bound)	0	1
VIRSorter_OM18-10LBA_Scaf54_1_-cat_1	2307	No	NA	3	3	0	Low-quality	Genome-fragment	3.45	HMM-based (lower-bound)	0	1
VIRSorter_OM18-10LBA_Scaf67_1_-cat_1	1078	No	NA	3	2	0	Low-quality	Genome-fragment	1.53	HMM-based (lower-bound)	0	1
VIRSorter_OM18-28A_Scaf69_1_-cat_1	8074	Yes	6050	10	4	1	Low-quality	Genome-fragment	10.63	HMM-based (lower-bound)	25.07	1
VIRSorter_OM18-43-1A_Scaf54_1_-cat_1	2368	No	NA	7	6	0	Low-quality	Genome-fragment	4.31	HMM-based (lower-bound)	0	1
VIRSorter_OM18-43-1A_Scaf52_1_-cat_1	1316	No	NA	4	4	0	Low-quality	Genome-fragment	2.49	HMM-based (lower-bound)	0	1
VIRSorter_PF3HA17001B_Scaf3_1_-cat_1	23034	No	NA	32	18	0	Low-quality	Genome-fragment	40.65	HMM-based (lower-bound)	0	1
VIRSorter_PF3HA17001_Scaf10_1_-cat_1	22001	No	NA	26	17	0	Low-quality	Genome-fragment	43.32	HMM-based (lower-bound)	0	1
VIRSorter_PF3HA28004B_Scaf52_1_-cat_1	3377	No	NA	4	4	0	Low-quality	Genome-fragment	6.91	HMM-based (lower-bound)	0	1
VIRSorter_PF3HA28004B_Scaf56_1_-cat_1	2975	No	NA	4	4	0	Low-quality	Genome-fragment	5.57	HMM-based (lower-bound)	0	1
VIRSorter_SF3HH28005B_Scaf3_2_-cat_1	7483	No	NA	9	5	0	Low-quality	Genome-fragment	11.05	HMM-based (lower-bound)	0	1
VIRSorter_TF06-18-r_Scaf157_1_-cat_1	4030	No	NA	8	7	0	Low-quality	Genome-fragment	7.38	HMM-based (lower-bound)	0	1
VIRSorter_TF06-18-r_Scaf157_2_-cat_1	3568	No	NA	4	3	0	Low-quality	Genome-fragment	4.5	HMM-based (lower-bound)	0	1
VIRSorter_TM11-1NEA_Scaf35_1_-cat_1	7144	No	NA	9	6	0	Low-quality	Genome-fragment	13.01	HMM-based (lower-bound)	0	1
VIRSorter_TM14-5NEA_Scaf21_2_-cat_1	12769	No	NA	13	11	0	Low-quality	Genome-fragment	21.15	HMM-based (lower-bound)	0	1
VIRSorter_TM14-5NEA_Scaf22_2_-cat_1	8067	No	NA	8	7	0	Low-quality	Genome-fragment	14.19	HMM-based (lower-bound)	0	1
VIRSorter_TM14-5NEA_Scaf30_1_-cat_1	2207	No	NA	5	3	0	Low-quality	Genome-fragment	4.27	HMM-based (lower-bound)	0	1
VIRSorter_AF01-22_Scaf1_1_-cat_2	24194	No	NA	36	27	0	Low-quality	Genome-fragment	34.75	HMM-based (lower-bound)	0	1
VIRSorter_AF01-22_Scaf53_1_-cat_2	7426	No	NA	11	7	0	Low-quality	Genome-fragment	11.44	HMM-based (lower-bound)	0	1
VIRSorter_AF01-22_Scaf63_1_-cat_2	5283	No	NA	7	5	0	Low-quality	Genome-fragment	8.55	HMM-based (lower-bound)	0	1
VIRSorter_AF01-22_Scaf67_1_-cat_2	4716	No	NA	5	0	1	Not-determined	Genome-fragment	NA	NA	0	1	no viral genes detected
VIRSorter_AF02-27_Scaf30_2_-cat_2	34103	No	NA	48	11	1	Medium-quality	Genome-fragment	57.05	HMM-based (lower-bound)	0	1
VIRSorter_AF02-27_Scaf36_1_-cat_2	28987	No	NA	48	23	0	Low-quality	Genome-fragment	35.35	HMM-based (lower-bound)	0	1
VIRSorter_AF02-27_Scaf31_1_-cat_2	25426	No	NA	34	19	0	Low-quality	Genome-fragment	39.82	HMM-based (lower-bound)	0	1
VIRSorter_AF02-27_Scaf50_1_-cat_2	10016	No	NA	11	3	0	Low-quality	Genome-fragment	20.93	HMM-based (lower-bound)	0	1
VIRSorter_AF02-8_Scaf14_1_-cat_2	19580	No	NA	37	17	0	Low-quality	Genome-fragment	29.63	HMM-based (lower-bound)	0	1
VIRSorter_AF04-12_Scaf78_1_-cat_2	9252	No	NA	12	5	0	Low-quality	Genome-fragment	14.01	HMM-based (lower-bound)	0	1
VIRSorter_AF04-12_Scaf80_1_-cat_2	6424	No	NA	7	1	0	Low-quality	Genome-fragment	9.61	HMM-based (lower-bound)	0	1
VIRSorter_AF04-22B_Scaf24_1_-cat_2	72192	Yes	48596	92	11	7	Low-quality	Genome-fragment	45.84	HMM-based (lower-bound)	32.69	1
VIRSorter_AF04-22_Scaf28_2_-cat_2	61201	Yes	37664	81	9	7	Low-quality	Genome-fragment	35.6	HMM-based (lower-bound)	38.46	1
VIRSorter_AF04-25_Scaf41_1_-cat_2	41819	No	NA	46	6	3	Medium-quality	Genome-fragment	69.38	HMM-based (lower-bound)	0	1
VIRSorter_AF04-45_Scaf16_1_-cat_2	49669	No	NA	87	28	4	Medium-quality	Genome-fragment	69.96	HMM-based (lower-bound)	0	1
VIRSorter_AF04-45_Scaf19_1_-cat_2	24042	No	NA	30	16	0	Low-quality	Genome-fragment	39.39	HMM-based (lower-bound)	0	1
VIRSorter_AF04-45_Scaf20_1_-cat_2	16546	No	NA	19	12	0	Low-quality	Genome-fragment	29.15	HMM-based (lower-bound)	0	1
VIRSorter_AF04-4_Scaf33_1_-cat_2	11044	No	NA	18	7	0	Low-quality	Genome-fragment	20.57	HMM-based (lower-bound)	0	1
VIRSorter_AF04-4_Scaf49_1_-cat_2	9609	No	NA	9	5	0	Low-quality	Genome-fragment	15.49	HMM-based (lower-bound)	0	1
VIRSorter_AF04-4_Scaf61_1_-cat_2	8920	No	NA	26	2	0	Low-quality	Genome-fragment	13.16	HMM-based (lower-bound)	0	1
VIRSorter_AF05-12B_Scaf29_1_-cat_2	25084	Yes	11367	32	15	11	Low-quality	Genome-fragment	17.15	HMM-based (lower-bound)	54.68	1	>1 viral region detected
VIRSorter_AF05-12B_Scaf41_2_-cat_2	19836	No	NA	15	11	0	Low-quality	Genome-fragment	29	HMM-based (lower-bound)	0	1
VIRSorter_AF05-12B_Scaf53_1_-cat_2	19461	No	NA	26	19	0	Low-quality	Genome-fragment	34.46	HMM-based (lower-bound)	0	1
VIRSorter_AF05-12B_Scaf51_1_-cat_2	14124	No	NA	17	11	0	Low-quality	Genome-fragment	24.64	HMM-based (lower-bound)	0	1
VIRSorter_AF05-12B_Scaf61_1_-cat_2	8685	No	NA	13	8	0	Low-quality	Genome-fragment	13.07	HMM-based (lower-bound)	0	1
VIRSorter_AF05-12B_Scaf71_1_-cat_2	6994	No	NA	12	8	0	Low-quality	Genome-fragment	10.25	HMM-based (lower-bound)	0	1
VIRSorter_AF05-12B_Scaf81_1_-cat_2	4924	No	NA	7	0	1	Not-determined	Genome-fragment	NA	NA	0	1	no viral genes detected
VIRSorter_AF05-12B_Scaf97_1_-cat_2	2476	No	NA	4	2	0	Low-quality	Genome-fragment	3.2	HMM-based (lower-bound)	0	1
VIRSorter_AF05-12B_Scaf149_1_-cat_2	1015	No	NA	4	3	0	Low-quality	Genome-fragment	1.4	HMM-based (lower-bound)	0	1
VIRSorter_AF05-25_Scaf129_2_-cat_2	7597	Yes	3409	7	2	1	Low-quality	Genome-fragment	2.58	HMM-based (lower-bound)	55.13	1
VIRSorter_AF05-25_Scaf20_1_-cat_2	3156	No	NA	5	0	1	Not-determined	Genome-fragment	NA	NA	0	1	no viral genes detected
VIRSorter_AF07-14B_Scaf48_1_-cat_2	29006	Yes	24918	39	12	11	Low-quality	Genome-fragment	42.48	HMM-based (lower-bound)	14.09	1
VIRSorter_AF07-14B_Scaf71_1_-cat_2	8727	No	NA	10	1	0	Low-quality	Genome-fragment	9.01	HMM-based (lower-bound)	0	1
VIRSorter_AF07-14B_Scaf79_1_-cat_2	7726	Yes	4272	9	5	1	Low-quality	Genome-fragment	4.3	HMM-based (lower-bound)	44.71	1
VIRSorter_AF07-14B_Scaf84_1_-cat_2	5973	No	NA	8	1	0	Low-quality	Genome-fragment	4.48	HMM-based (lower-bound)	0	1
VIRSorter_AF07-14B_Scaf86_1_-cat_2	5610	Yes	3959	9	2	1	Low-quality	Genome-fragment	3.34	HMM-based (lower-bound)	29.43	1
VIRSorter_AF07-14B_Scaf125_1_-cat_2	1293	No	NA	3	1	0	Low-quality	Genome-fragment	1.37	HMM-based (lower-bound)	0	1
VIRSorter_AF07-16_Scaf16_1_-cat_2	26702	No	NA	35	15	0	Medium-quality	Genome-fragment	56.2	HMM-based (lower-bound)	0	1
VIRSorter_AF07-16_Scaf17_1_-cat_2	23403	No	NA	40	17	0	Low-quality	Genome-fragment	40.89	HMM-based (lower-bound)	0	1
VIRSorter_AF07-6B_Scaf43_1_-cat_2	14709	No	NA	17	1	1	Low-quality	Genome-fragment	16.59	HMM-based (lower-bound)	0	1
VIRSorter_AF08-2_Scaf10_1_-cat_2	20964	No	NA	30	17	0	Low-quality	Genome-fragment	35.73	HMM-based (lower-bound)	0	1
VIRSorter_AF09-11A_Scaf33_1_-cat_2	34858	No	NA	37	25	4	Medium-quality	Genome-fragment	59.27	HMM-based (lower-bound)	0	1
VIRSorter_AF09-11A_Scaf42_1_-cat_2	3941	No	NA	6	0	0	Not-determined	Genome-fragment	NA	NA	0	1	no viral genes detected
VIRSorter_AF09-21A_Scaf17_1_-cat_2	28054	No	NA	38	15	0	Medium-quality	Genome-fragment	59.05	HMM-based (lower-bound)	0	1
VIRSorter_AF09-21A_Scaf18_2_-cat_2	18306	No	NA	29	16	0	Low-quality	Genome-fragment	32.37	HMM-based (lower-bound)	0	1
VIRSorter_AF10-19C_Scaf15_1_-cat_2	23648	No	NA	26	12	0	Low-quality	Genome-fragment	43.1	HMM-based (lower-bound)	0	1
VIRSorter_AF10-19C_Scaf18_1_-cat_2	16204	No	NA	30	19	0	Low-quality	Genome-fragment	29.42	HMM-based (lower-bound)	0	1
VIRSorter_AF10-20_Scaf29_1_-circular-cat_2	3018	No	NA	4	0	0	Not-determined	Genome-fragment	NA	NA	0	1	no viral genes detected
VIRSorter_AF11-14_Scaf31_1_-cat_2	49450	No	NA	100	13	1	Low-quality	Genome-fragment	37.68	HMM-based (lower-bound)	0	1
VIRSorter_AF11-3H_Scaf4_1_-cat_2	125068	Yes	39123	139	45	50	Complete	High-quality	100	Provirus (medium-confidence)	68.72	1
VIRSorter_AF12-11_Scaf45_1_-cat_2	21794	Yes	16326	32	14	3	Low-quality	Genome-fragment	38.77	HMM-based (lower-bound)	25.09	1
VIRSorter_AF12-11_Scaf68_1_-cat_2	8266	No	NA	6	0	1	Not-determined	Genome-fragment	NA	NA	0	1	no viral genes detected
VIRSorter_AF12-25_Scaf60_1_-cat_2	26011	No	NA	29	2	0	Low-quality	Genome-fragment	35.27	HMM-based (lower-bound)	0	1
VIRSorter_AF12-30_Scaf9_2_-cat_2	107130	Yes	32691	119	25	45	Medium-quality	Genome-fragment	53.24	HMM-based (lower-bound)	69.48	1	low-confidence Provirus
VIRSorter_AF12-42_Scaf23_1_-cat_2	31142	No	NA	50	23	0	Low-quality	Genome-fragment	44.03	HMM-based (lower-bound)	0	1
VIRSorter_AF12-42_Scaf34_1_-cat_2	21492	No	NA	28	22	0	Low-quality	Genome-fragment	23.69	HMM-based (lower-bound)	0	1
VIRSorter_AF12-49_Scaf120_2_-cat_2	3791	No	NA	3	1	0	Low-quality	Genome-fragment	8.4	HMM-based (lower-bound)	0	1
VIRSorter_AF12-50_Scaf37_1_-cat_2	28929	No	NA	30	6	0	Medium-quality	Genome-fragment	58.15	HMM-based (lower-bound)	0	1
VIRSorter_AF12-7_Scaf27_1_-cat_2	44566	Yes	40276	63	8	5	Medium-quality	Genome-fragment	56.85	HMM-based (lower-bound)	9.63	1
VIRSorter_AF12-7_Scaf33_1_-cat_2	23891	No	NA	33	1	2	Low-quality	Genome-fragment	13.33	HMM-based (lower-bound)	0	1
VIRSorter_AF12-8_Scaf26_1_-cat_2	45216	No	NA	68	19	0	Medium-quality	Genome-fragment	70.47	HMM-based (lower-bound)	0	1
VIRSorter_AF13-13-H_Scaf67_1_-cat_2	17134	No	NA	21	3	1	Low-quality	Genome-fragment	35.75	HMM-based (lower-bound)	0	1
VIRSorter_AF13-13-H_Scaf80_1_-cat_2	13115	No	NA	18	4	0	Low-quality	Genome-fragment	6.81	HMM-based (lower-bound)	0	1
VIRSorter_AF13-13-H_Scaf91_1_-cat_2	10199	No	NA	16	7	1	Low-quality	Genome-fragment	18.35	HMM-based (lower-bound)	0	1
VIRSorter_AF13-13-H_Scaf94_1_-cat_2	9351	No	NA	9	1	0	Low-quality	Genome-fragment	3.05	HMM-based (lower-bound)	0	1
VIRSorter_AF13-13-H_Scaf109_1_-cat_2	5031	No	NA	11	0	1	Not-determined	Genome-fragment	NA	NA	0	1	no viral genes detected
VIRSorter_AF13-15H_Scaf50_1_-cat_2	10624	No	NA	21	2	0	Low-quality	Genome-fragment	10.91	HMM-based (lower-bound)	0	1
VIRSorter_AF13-1HA_Scaf56_1_-cat_2	4535	Yes	2884	10	2	1	Low-quality	Genome-fragment	1.54	HMM-based (lower-bound)	36.41	1
VIRSorter_AF13-51_Scaf9_1_-cat_2	125095	Yes	9004	131	8	64	Low-quality	Genome-fragment	14.4	HMM-based (lower-bound)	92.8	1
VIRSorter_AF13-51_Scaf48_1_-cat_2	27758	No	NA	33	17	0	Low-quality	Genome-fragment	36.44	HMM-based (lower-bound)	0	1
VIRSorter_AF13-51_Scaf51_2_-cat_2	25119	No	NA	34	20	0	Low-quality	Genome-fragment	30.44	HMM-based (lower-bound)	0	1
VIRSorter_AF13-51_Scaf86_1_-cat_2	6518	No	NA	10	5	0	Low-quality	Genome-fragment	9.86	HMM-based (lower-bound)	0	1
VIRSorter_AF13-51_Scaf104_1_-cat_2	3190	No	NA	4	1	0	Low-quality	Genome-fragment	6.03	HMM-based (lower-bound)	0	1
VIRSorter_AF13-9H_Scaf30_1_-cat_2	52893	No	NA	55	17	0	Medium-quality	Genome-fragment	54.03	HMM-based (lower-bound)	0	1
VIRSorter_AF13-9H_Scaf39_2_-cat_2	23838	No	NA	33	28	0	Low-quality	Genome-fragment	38.17	HMM-based (lower-bound)	0	1
VIRSorter_AF13-9H_Scaf51_1_-cat_2	22110	No	NA	20	5	1	Low-quality	Genome-fragment	22.38	HMM-based (lower-bound)	0	1
VIRSorter_AF13-9H_Scaf39_1_-cat_2	9744	No	NA	16	11	0	Low-quality	Genome-fragment	15.07	HMM-based (lower-bound)	0	1
VIRSorter_AF13-9H_Scaf62_1_-cat_2	6692	No	NA	9	2	0	Low-quality	Genome-fragment	5.18	HMM-based (lower-bound)	0	1
VIRSorter_AF13-9H_Scaf67_2_-cat_2	4526	No	NA	3	3	0	Low-quality	Genome-fragment	4.12	HMM-based (lower-bound)	0	1
VIRSorter_AF13-9H_Scaf74_1_-cat_2	3107	No	NA	4	4	0	Low-quality	Genome-fragment	1.73	HMM-based (lower-bound)	0	1	low-confidence ITR
VIRSorter_AF14-10_Scaf9_1_-cat_2	89722	No	NA	90	3	26	High-quality	High-quality	100	HMM-based (lower-bound)	0	1
VIRSorter_AF14-18_Scaf25_1_-cat_2	36572	No	NA	57	30	0	Medium-quality	Genome-fragment	54.97	HMM-based (lower-bound)	0	1
VIRSorter_AF14-1LB_Scaf40_1_-cat_2	45580	Yes	36355	63	22	7	Medium-quality	Genome-fragment	55.36	HMM-based (lower-bound)	20.24	1
VIRSorter_AF14-27_Scaf3_1_-cat_2	222166	Yes	34707	226	8	65	Low-quality	Genome-fragment	41.57	HMM-based (lower-bound)	84.38	1	low-confidence Provirus
VIRSorter_AF14-27_Scaf29_1_-cat_2	48931	Yes	37393	70	12	8	Low-quality	Genome-fragment	48.26	HMM-based (lower-bound)	23.58	1
VIRSorter_AF14-27_Scaf31_2_-cat_2	42454	Yes	29846	55	9	5	Low-quality	Genome-fragment	49.95	HMM-based (lower-bound)	29.7	1
VIRSorter_AF14-42_Scaf40_1_-cat_2	44545	No	NA	72	23	1	Medium-quality	Genome-fragment	77.94	HMM-based (lower-bound)	0	1
VIRSorter_AF14-43_Scaf43_1_-cat_2	28777	No	NA	25	3	1	Low-quality	Genome-fragment	42.81	HMM-based (lower-bound)	0	1
VIRSorter_AF14-44_Scaf21_1_-cat_2	71602	Yes	35003	88	9	16	Medium-quality	Genome-fragment	58.58	HMM-based (lower-bound)	51.11	1	low-confidence Provirus
VIRSorter_AF14-49_Scaf64_2_-cat_2	5540	Yes	2455	5	1	1	Low-quality	Genome-fragment	1.24	HMM-based (lower-bound)	55.69	1
VIRSorter_AF14-49_Scaf67_1_-cat_2	5350	No	NA	7	1	0	Low-quality	Genome-fragment	8	HMM-based (lower-bound)	0	1
VIRSorter_AF14-49_Scaf80_1_-cat_2	2483	No	NA	4	1	0	Low-quality	Genome-fragment	1.39	HMM-based (lower-bound)	0	1
VIRSorter_AF14-5_Scaf104_2_-cat_2	7717	No	NA	7	0	6	Not-determined	Genome-fragment	NA	NA	0	1	no viral genes detected
VIRSorter_AF14-7LB_Scaf70_1_-cat_2	9207	No	NA	7	1	0	Low-quality	Genome-fragment	3	HMM-based (lower-bound)	0	1
VIRSorter_AF14-7LB_Scaf48_1_-cat_2	7915	Yes	3765	7	2	2	Low-quality	Genome-fragment	6.82	HMM-based (lower-bound)	52.43	1
VIRSorter_AF14-7LB_Scaf87_1_-cat_2	4585	No	NA	6	2	0	Low-quality	Genome-fragment	3.55	HMM-based (lower-bound)	0	1
VIRSorter_AF14-7LB_Scaf101_1_-cat_2	1979	No	NA	3	1	0	Low-quality	Genome-fragment	1.28	HMM-based (lower-bound)	0	1
VIRSorter_AF14-8LB_Scaf21_2_-cat_2	61868	Yes	52172	76	9	11	Medium-quality	Genome-fragment	82.73	HMM-based (lower-bound)	15.67	1
VIRSorter_AF14-8_Scaf37_1_-cat_2	50206	Yes	44623	67	15	5	Medium-quality	Genome-fragment	54.59	HMM-based (lower-bound)	11.12	1
VIRSorter_AF14-8_Scaf53_1_-cat_2	33214	No	NA	48	11	2	Low-quality	Genome-fragment	30.96	HMM-based (lower-bound)	0	1
VIRSorter_AF14-9AC_Scaf16_1_-cat_2	23403	No	NA	40	17	0	Low-quality	Genome-fragment	40.89	HMM-based (lower-bound)	0	1
VIRSorter_AF14-9AC_Scaf17_1_-cat_2	21605	No	NA	34	19	0	Low-quality	Genome-fragment	37.86	HMM-based (lower-bound)	0	1
VIRSorter_AF14-9AC_Scaf19_1_-cat_2	21001	No	NA	32	15	0	Low-quality	Genome-fragment	44.2	HMM-based (lower-bound)	0	1
VIRSorter_AF15-17LB_Scaf8_5_-cat_2	35871	No	NA	55	18	1	Medium-quality	Genome-fragment	59.65	HMM-based (lower-bound)	0	1
VIRSorter_AF15-17LB_Scaf17_1_-cat_2	29456	No	NA	38	14	0	Low-quality	Genome-fragment	46.7	HMM-based (lower-bound)	0	1
VIRSorter_AF15-17LB_Scaf18_1_-cat_2	25849	No	NA	39	13	1	Medium-quality	Genome-fragment	52.15	HMM-based (lower-bound)	0	1
VIRSorter_AF15-20_Scaf1_5_-circular-cat_2	48310	Yes	45741	81	20	2	Medium-quality	Genome-fragment	76.94	HMM-based (lower-bound)	5.32	1
VIRSorter_AF15-20_Scaf6_1_-circular-cat_2	90208	No	NA	86	1	35	Medium-quality	Genome-fragment	55.74	HMM-based (lower-bound)	0	1
VIRSorter_AF15-36_Scaf13_2_-cat_2	43828	Yes	36563	56	23	3	Medium-quality	Genome-fragment	69.6	HMM-based (lower-bound)	16.58	1
VIRSorter_AF15-46_Scaf135_2_-cat_2	3830	No	NA	4	2	0	Low-quality	Genome-fragment	5.75	HMM-based (lower-bound)	0	1
VIRSorter_AF15-50_Scaf20_1_-cat_2	26694	No	NA	38	14	0	Low-quality	Genome-fragment	42.29	HMM-based (lower-bound)	0	1
VIRSorter_AF15-55_Scaf153_1_-cat_2	5324	No	NA	7	2	0	Low-quality	Genome-fragment	8.3	HMM-based (lower-bound)	0	1
VIRSorter_AF15-5_Scaf7_1_-cat_2	90208	No	NA	86	1	35	Medium-quality	Genome-fragment	55.74	HMM-based (lower-bound)	0	1
VIRSorter_AF15-6A_Scaf31_1_-cat_2	58276	Yes	32868	57	6	9	Medium-quality	Genome-fragment	54.53	HMM-based (lower-bound)	43.6	1	low-confidence Provirus
VIRSorter_AF15-6A_Scaf35_1_-cat_2	55821	No	NA	40	3	6	Medium-quality	Genome-fragment	70.63	HMM-based (lower-bound)	0	1
VIRSorter_AF15-6B_Scaf20_1_-cat_2	43697	No	NA	60	19	3	Medium-quality	Genome-fragment	67.99	HMM-based (lower-bound)	0	1
VIRSorter_AF15-6B_Scaf27_1_-cat_2	35881	Yes	26884	51	15	4	Medium-quality	Genome-fragment	57.35	HMM-based (lower-bound)	25.07	1	low-confidence Provirus
VIRSorter_AF15-8_Scaf25_1_-cat_2	62170	No	NA	83	15	2	Medium-quality	Genome-fragment	54.92	HMM-based (lower-bound)	0	1
VIRSorter_AF16-10AC_Scaf10_1_-cat_2	31884	No	NA	43	23	0	Medium-quality	Genome-fragment	60.69	HMM-based (lower-bound)	0	1
VIRSorter_AF16-11_Scaf37_1_-cat_2	55821	No	NA	40	3	6	Medium-quality	Genome-fragment	70.63	HMM-based (lower-bound)	0	1
VIRSorter_AF16-14_Scaf54_1_-cat_2	6365	No	NA	7	1	0	Low-quality	Genome-fragment	9.52	HMM-based (lower-bound)	0	1
VIRSorter_AF16-14_Scaf57_1_-cat_2	3554	No	NA	5	0	1	Not-determined	Genome-fragment	NA	NA	0	1	no viral genes detected
VIRSorter_AF16-14_Scaf56_1_-cat_2	3140	No	NA	5	0	1	Not-determined	Genome-fragment	NA	NA	0	1	no viral genes detected
VIRSorter_AF16-1AC_Scaf78_1_-cat_2	6424	No	NA	9	4	0	Low-quality	Genome-fragment	12.51	HMM-based (lower-bound)	0	1
VIRSorter_AF16-1AC_Scaf87_1_-cat_2	4639	No	NA	7	3	0	Low-quality	Genome-fragment	7.81	HMM-based (lower-bound)	0	1
VIRSorter_AF16-1AC_Scaf96_1_-cat_2	3403	No	NA	6	2	0	Low-quality	Genome-fragment	4.77	HMM-based (lower-bound)	0	1
VIRSorter_AF16-22LB_Scaf5_2_-cat_2	34667	No	NA	31	18	1	Medium-quality	Genome-fragment	62.44	HMM-based (lower-bound)	0	1
VIRSorter_AF16-22LB_Scaf66_1_-cat_2	5342	No	NA	7	1	0	Low-quality	Genome-fragment	10.74	HMM-based (lower-bound)	0	1
VIRSorter_AF16-25_Scaf29_1_-cat_2	31352	No	NA	46	18	3	Medium-quality	Genome-fragment	50.45	HMM-based (lower-bound)	0	1
VIRSorter_AF16-30_Scaf37_1_-cat_2	4540	Yes	3210	6	2	1	Low-quality	Genome-fragment	4.19	HMM-based (lower-bound)	29.3	1
VIRSorter_AF16-40_Scaf6_1_-cat_2	121157	Yes	30012	132	19	31	Low-quality	Genome-fragment	46.58	HMM-based (lower-bound)	75.23	1
VIRSorter_AF16-7_Scaf67_1_-cat_2	7592	No	NA	7	0	1	Not-determined	Genome-fragment	NA	NA	0	1	no viral genes detected
VIRSorter_AF16-9AC_Scaf35_1_-cat_2	14431	No	NA	24	9	0	Low-quality	Genome-fragment	26.74	HMM-based (lower-bound)	0	1
VIRSorter_AF17-11AC_Scaf30_1_-cat_2	24080	No	NA	33	20	0	Low-quality	Genome-fragment	40.54	HMM-based (lower-bound)	0	1
VIRSorter_AF17-16_Scaf11_2_-cat_2	30742	No	NA	45	9	1	Low-quality	Genome-fragment	36.66	HMM-based (lower-bound)	0	1
VIRSorter_AF17-16_Scaf14_1_-cat_2	30677	No	NA	33	7	0	Medium-quality	Genome-fragment	54.45	HMM-based (lower-bound)	0	1
VIRSorter_AF17-17AC_Scaf31_1_-cat_2	24068	No	NA	33	20	0	Low-quality	Genome-fragment	40.52	HMM-based (lower-bound)	0	1
VIRSorter_AF17-1AC_Scaf14_1_-cat_2	74031	No	NA	61	2	19	Medium-quality	Genome-fragment	77.57	HMM-based (lower-bound)	0	1
VIRSorter_AF17-24_Scaf15_1_-cat_2	74007	No	NA	61	2	19	Medium-quality	Genome-fragment	77.57	HMM-based (lower-bound)	0	1
VIRSorter_AF17-27_Scaf8_2_-cat_2	127067	Yes	54288	155	23	44	Medium-quality	Genome-fragment	60.59	HMM-based (lower-bound)	57.28	1
VIRSorter_AF17-4_Scaf9_1_-cat_2	134175	Yes	10530	135	30	75	Low-quality	Genome-fragment	19.99	HMM-based (lower-bound)	92.15	1	low-confidence ITR
VIRSorter_AF17-4_Scaf59_1_-cat_2	8696	Yes	2658	13	3	3	Low-quality	Genome-fragment	3.54	HMM-based (lower-bound)	69.43	1
VIRSorter_AF17-4_Scaf62_1_-cat_2	6700	No	NA	10	3	0	Low-quality	Genome-fragment	8.92	HMM-based (lower-bound)	0	1
VIRSorter_AF17-4_Scaf24_2_-cat_2	6531	No	NA	11	7	1	Low-quality	Genome-fragment	9.51	HMM-based (lower-bound)	0	1
VIRSorter_AF17-8LB_Scaf55_2_-cat_2	10420	No	NA	16	14	1	Low-quality	Genome-fragment	17.15	HMM-based (lower-bound)	0	1
VIRSorter_AF17-8LB_Scaf60_1_-cat_2	9419	Yes	4561	14	6	3	Low-quality	Genome-fragment	7.4	HMM-based (lower-bound)	51.58	1
VIRSorter_AF17-8LB_Scaf61_1_-cat_2	9056	No	NA	10	7	0	Low-quality	Genome-fragment	11.58	HMM-based (lower-bound)	0	1
VIRSorter_AF17-8LB_Scaf83_1_-cat_2	3613	No	NA	5	0	0	Not-determined	Genome-fragment	NA	NA	0	1	no viral genes detected
VIRSorter_AF17-8LB_Scaf89_1_-cat_2	2699	No	NA	3	0	0	Not-determined	Genome-fragment	NA	NA	0	1	no viral genes detected
VIRSorter_AF17-8LB_Scaf79_1_-cat_2	2624	No	NA	6	3	0	Low-quality	Genome-fragment	5.12	HMM-based (lower-bound)	0	1
VIRSorter_AF17-8LB_Scaf92_1_-cat_2	2475	No	NA	4	3	0	Low-quality	Genome-fragment	4.73	HMM-based (lower-bound)	0	1
VIRSorter_AF17-8LB_Scaf94_1_-cat_2	2327	No	NA	3	0	0	Not-determined	Genome-fragment	NA	NA	0	1	no viral genes detected
VIRSorter_AF17-8LB_Scaf108_2_-cat_2	1002	No	NA	4	3	0	Low-quality	Genome-fragment	1.51	HMM-based (lower-bound)	0	1
VIRSorter_AF17-9_Scaf19_2_-cat_2	18265	No	NA	21	12	0	Low-quality	Genome-fragment	33.76	HMM-based (lower-bound)	0	1
VIRSorter_AF17-9_Scaf20_1_-cat_2	17966	No	NA	22	11	0	Low-quality	Genome-fragment	34	HMM-based (lower-bound)	0	1
VIRSorter_AF18-12LB_Scaf16_1_-cat_2	95745	Yes	39023	121	19	31	Medium-quality	Genome-fragment	67.27	HMM-based (lower-bound)	59.24	1	low-confidence Provirus
VIRSorter_AF18-17LB_Scaf58_2_-cat_2	20527	No	NA	31	21	0	Low-quality	Genome-fragment	31.21	HMM-based (lower-bound)	0	1
VIRSorter_AF18-17LB_Scaf84_2_-cat_2	2887	No	NA	6	3	0	Low-quality	Genome-fragment	2.93	HMM-based (lower-bound)	0	1
VIRSorter_AF18-29_Scaf23_1_-cat_2	33199	No	NA	31	15	0	Low-quality	Genome-fragment	18.95	HMM-based (lower-bound)	0	1
VIRSorter_AF18-32LB_Scaf27_1_-cat_2	17440	No	NA	34	21	1	Low-quality	Genome-fragment	35.69	HMM-based (lower-bound)	0	1
VIRSorter_AF18-32LB_Scaf24_2_-cat_2	4456	No	NA	7	5	0	Low-quality	Genome-fragment	7.88	HMM-based (lower-bound)	0	1
VIRSorter_AF18-32LB_Scaf11_1_-cat_2	2000	No	NA	3	2	0	Low-quality	Genome-fragment	3.45	HMM-based (lower-bound)	0	1
VIRSorter_AF18-32LB_Scaf26_1_-cat_2	1910	No	NA	4	2	0	Low-quality	Genome-fragment	3.29	HMM-based (lower-bound)	0	1
VIRSorter_AF18-38_Scaf3_1_-cat_2	97563	Yes	33128	114	27	48	Medium-quality	Genome-fragment	62.86	HMM-based (lower-bound)	66.04	1	>1 viral region detected
VIRSorter_AF18-38_Scaf18_1_-cat_2	35551	No	NA	54	38	1	Medium-quality	Genome-fragment	73.03	HMM-based (lower-bound)	0	1
VIRSorter_AF19-10LB_Scaf19_1_-cat_2	80880	Yes	67978	107	22	8	Medium-quality	Genome-fragment	76.82	HMM-based (lower-bound)	15.95	1	low-confidence Provirus
VIRSorter_AF19-10LB_Scaf69_1_-cat_2	5893	Yes	3974	10	7	1	Low-quality	Genome-fragment	7.42	HMM-based (lower-bound)	32.56	1
VIRSorter_AF19-13AC_Scaf52_2_-cat_2	7560	No	NA	4	0	1	Not-determined	Genome-fragment	NA	NA	0	1	no viral genes detected
VIRSorter_AF19-14_Scaf47_1_-cat_2	4396	No	NA	5	0	3	Not-determined	Genome-fragment	NA	NA	0	1	no viral genes detected
VIRSorter_AF19-15_Scaf30_1_-cat_2	19542	No	NA	27	19	0	Low-quality	Genome-fragment	43.69	HMM-based (lower-bound)	0	1
VIRSorter_AF19-15_Scaf30_2_-cat_2	14651	No	NA	22	6	0	Low-quality	Genome-fragment	19.89	HMM-based (lower-bound)	0	1
VIRSorter_AF19-15_Scaf57_2_-cat_2	2547	No	NA	6	1	0	Low-quality	Genome-fragment	1.71	HMM-based (lower-bound)	0	1
VIRSorter_AF19-21_Scaf34_1_-cat_2	35104	No	NA	47	13	2	Low-quality	Genome-fragment	40.65	HMM-based (lower-bound)	0	1
VIRSorter_AF19-21_Scaf41_2_-cat_2	19259	No	NA	23	16	0	Low-quality	Genome-fragment	40.07	HMM-based (lower-bound)	0	1
VIRSorter_AF19-23_Scaf27_1_-cat_2	39866	No	NA	46	5	3	Low-quality	Genome-fragment	42.35	HMM-based (lower-bound)	0	1
VIRSorter_AF19-24AC_Scaf38_1_-cat_2	35584	Yes	30854	56	15	3	Medium-quality	Genome-fragment	53.06	HMM-based (lower-bound)	13.29	1
VIRSorter_AF19-35_Scaf13_1_-cat_2	137818	Yes	42001	131	6	56	Medium-quality	Genome-fragment	53.18	HMM-based (lower-bound)	69.52	1	low-confidence Provirus
VIRSorter_AF19-35_Scaf21_1_-cat_2	86457	No	NA	101	11	4	Medium-quality	Genome-fragment	64.69	HMM-based (lower-bound)	0	1
VIRSorter_AF20-10_Scaf86_2_-cat_2	5209	No	NA	6	1	0	Low-quality	Genome-fragment	7.79	HMM-based (lower-bound)	0	1
VIRSorter_AF20-1LB_Scaf8_1_-cat_2	51270	No	NA	66	16	3	Medium-quality	Genome-fragment	53.82	HMM-based (lower-bound)	0	1
VIRSorter_AF20-9LB_Scaf18_4_-cat_2	68435	No	NA	60	11	8	Medium-quality	Genome-fragment	53.29	HMM-based (lower-bound)	0	1
VIRSorter_AF21-10LB_Scaf15_1_-cat_2	39947	No	NA	60	21	0	Medium-quality	Genome-fragment	64.82	HMM-based (lower-bound)	0	1
VIRSorter_AF21-10_Scaf7_2_-cat_2	34997	Yes	24741	48	7	8	Low-quality	Genome-fragment	41.52	HMM-based (lower-bound)	29.31	1
VIRSorter_AF21-10_Scaf39_2_-cat_2	15686	No	NA	24	2	2	Low-quality	Genome-fragment	16.4	HMM-based (lower-bound)	0	1
VIRSorter_AF21-1AC_Scaf17_1_-cat_2	53239	Yes	35663	65	11	12	Low-quality	Genome-fragment	42.16	HMM-based (lower-bound)	33.01	1	low-confidence Provirus
VIRSorter_AF21-22_Scaf17_1_-cat_2	53227	Yes	36582	65	11	12	Low-quality	Genome-fragment	43.25	HMM-based (lower-bound)	31.27	1	low-confidence Provirus
VIRSorter_AF21-25_Scaf47_1_-cat_2	25949	Yes	20475	39	12	3	Low-quality	Genome-fragment	34.66	HMM-based (lower-bound)	21.1	1
VIRSorter_AF21-43_Scaf8_2_-cat_2	9009	Yes	8101	4	1	1	Low-quality	Genome-fragment	4.39	HMM-based (lower-bound)	10.08	1
VIRSorter_AF21-6_Scaf27_1_-cat_2	28235	No	NA	39	23	0	Medium-quality	Genome-fragment	51.74	HMM-based (lower-bound)	0	1
VIRSorter_AF21-6_Scaf28_1_-cat_2	25996	No	NA	35	20	0	Medium-quality	Genome-fragment	51.98	HMM-based (lower-bound)	0	1
VIRSorter_AF22-10_Scaf22_1_-cat_2	41280	No	NA	54	17	1	Low-quality	Genome-fragment	49.56	HMM-based (lower-bound)	0	1
VIRSorter_AF22-10_Scaf55_1_-cat_2	3066	No	NA	3	0	0	Not-determined	Genome-fragment	NA	NA	0	1	no viral genes detected
VIRSorter_AF22-3AC_Scaf27_1_-cat_2	77132	Yes	55521	101	11	16	Medium-quality	Genome-fragment	67.92	HMM-based (lower-bound)	28.02	1	low-confidence Provirus
VIRSorter_AF22-8_Scaf100_1_-cat_2	19305	Yes	12247	14	3	2	Low-quality	Genome-fragment	13.98	HMM-based (lower-bound)	36.56	1
VIRSorter_AF22-8_Scaf132_1_-cat_2	10017	No	NA	20	2	0	Low-quality	Genome-fragment	9.16	HMM-based (lower-bound)	0	1
VIRSorter_AF22-8_Scaf138_1_-cat_2	9313	No	NA	17	3	1	Low-quality	Genome-fragment	11.28	HMM-based (lower-bound)	0	1
VIRSorter_AF24-15AC_Scaf19_1_-cat_2	73042	Yes	67050	67	6	7	Medium-quality	Genome-fragment	84.52	HMM-based (lower-bound)	8.2	1
VIRSorter_AF24-16AC_Scaf20_1_-cat_2	73172	Yes	67180	68	6	7	Medium-quality	Genome-fragment	84.64	HMM-based (lower-bound)	8.19	1
VIRSorter_AF24-29LB_Scaf21_1_-cat_2	86469	No	NA	101	11	4	Medium-quality	Genome-fragment	64.7	HMM-based (lower-bound)	0	1
VIRSorter_AF24-2LB_Scaf12_2_-cat_2	62455	No	NA	90	20	1	Medium-quality	Genome-fragment	66.01	HMM-based (lower-bound)	0	1
VIRSorter_AF25-14LB_Scaf36_1_-cat_2	9069	No	NA	11	5	0	Low-quality	Genome-fragment	13.73	HMM-based (lower-bound)	0	1
VIRSorter_AF25-14LB_Scaf37_2_-cat_2	8175	No	NA	5	0	0	Not-determined	Genome-fragment	NA	NA	0	1	no viral genes detected
VIRSorter_AF25-17LB_Scaf35_2_-cat_2	22033	Yes	13563	32	6	3	Low-quality	Genome-fragment	22.5	HMM-based (lower-bound)	38.44	1
VIRSorter_AF25-17LB_Scaf39_1_-cat_2	9069	No	NA	11	5	0	Low-quality	Genome-fragment	13.73	HMM-based (lower-bound)	0	1
VIRSorter_AF25-1LB_Scaf69_1_-cat_2	22593	No	NA	25	5	1	Low-quality	Genome-fragment	22.31	HMM-based (lower-bound)	0	1
VIRSorter_AF25-1LB_Scaf81_1_-cat_2	16364	No	NA	31	6	0	Low-quality	Genome-fragment	16.89	HMM-based (lower-bound)	0	1
VIRSorter_AF25-21_Scaf17_2_-cat_2	55921	Yes	39700	76	11	12	Medium-quality	Genome-fragment	77.28	HMM-based (lower-bound)	29.01	1
VIRSorter_AF25-21_Scaf36_1_-cat_2	5821	No	NA	11	3	0	Low-quality	Genome-fragment	9.82	HMM-based (lower-bound)	0	1
VIRSorter_AF25-25_Scaf35_1_-cat_2	30506	Yes	27734	43	20	3	Low-quality	Genome-fragment	33.61	HMM-based (lower-bound)	9.09	1
VIRSorter_AF25-30LB_Scaf20_1_-cat_2	82474	Yes	67046	122	17	9	Medium-quality	Genome-fragment	76.33	HMM-based (lower-bound)	18.71	1
VIRSorter_AF25-30LB_Scaf29_1_-cat_2	57629	Yes	45660	72	11	9	Medium-quality	Genome-fragment	52.39	HMM-based (lower-bound)	20.77	1
VIRSorter_AF25-36AC_Scaf12_1_-cat_2	115192	Yes	53332	127	16	45	Medium-quality	Genome-fragment	64.99	HMM-based (lower-bound)	53.7	1	>1 viral region detected
VIRSorter_AF25-36AC_Scaf69_1_-cat_2	14536	No	NA	22	12	0	Low-quality	Genome-fragment	23.24	HMM-based (lower-bound)	0	1
VIRSorter_AF25-5LB_Scaf29_1_-cat_2	24479	No	NA	37	6	2	Low-quality	Genome-fragment	40.61	HMM-based (lower-bound)	0	1
VIRSorter_AF26-10_Scaf5_1_-cat_2	175427	Yes	37091	180	23	53	Medium-quality	Genome-fragment	58.79	HMM-based (lower-bound)	78.86	1	low-confidence Provirus
VIRSorter_AF26-4BH_Scaf11_2_-cat_2	83006	Yes	26319	103	13	36	Medium-quality	Genome-fragment	57.63	HMM-based (lower-bound)	68.29	1
VIRSorter_AF26-4BH_Scaf41_1_-cat_2	41949	Yes	39475	64	34	3	Medium-quality	Genome-fragment	63.47	HMM-based (lower-bound)	5.9	1
VIRSorter_AF27-11BH_Scaf8_1_-cat_2	126802	Yes	47940	141	19	42	Complete	High-quality	100	Provirus (medium-confidence)	62.19	1
VIRSorter_AF27-12_Scaf1_1_-cat_2	35788	Yes	30863	53	21	3	Low-quality	Genome-fragment	45.15	HMM-based (lower-bound)	13.76	1
VIRSorter_AF27-14_Scaf46_1_-cat_2	7700	No	NA	11	0	5	Not-determined	Genome-fragment	NA	NA	0	1	no viral genes detected
VIRSorter_AF27-16BH_Scaf8_2_-cat_2	31401	No	NA	30	9	0	Low-quality	Genome-fragment	37.9	HMM-based (lower-bound)	0	1
VIRSorter_AF27-18BH_Scaf12_3_-cat_2	66039	No	NA	108	15	4	Medium-quality	Genome-fragment	73.44	HMM-based (lower-bound)	0	1
VIRSorter_AF27-2AA_Scaf4_2_-cat_2	103833	Yes	53682	114	18	19	Complete	High-quality	100	Provirus (medium-confidence)	48.3	1
VIRSorter_AF27-33_Scaf42_1_-cat_2	44305	Yes	33886	43	3	2	Low-quality	Genome-fragment	38.02	HMM-based (lower-bound)	23.52	1
VIRSorter_AF28-11_Scaf21_1_-cat_2	19184	No	NA	22	4	0	Low-quality	Genome-fragment	34.78	HMM-based (lower-bound)	0	1
VIRSorter_AF28-24B_Scaf28_2_-cat_2	44721	Yes	37977	75	26	4	Medium-quality	Genome-fragment	56.9	HMM-based (lower-bound)	15.08	1
VIRSorter_AF28-24B_Scaf38_1_-cat_2	20749	No	NA	34	13	2	Low-quality	Genome-fragment	41.95	HMM-based (lower-bound)	0	1
VIRSorter_AF28-24B_Scaf41_1_-cat_2	18035	Yes	16182	29	18	3	Low-quality	Genome-fragment	37.07	HMM-based (lower-bound)	10.27	1
VIRSorter_AF28-26_Scaf13_1_-cat_2	47706	Yes	43375	55	23	5	Medium-quality	Genome-fragment	67.24	HMM-based (lower-bound)	9.08	1
VIRSorter_AF28-32_Scaf23_1_-cat_2	55244	No	NA	66	12	2	Low-quality	Genome-fragment	48.27	HMM-based (lower-bound)	0	1
VIRSorter_AF29-11BH_Scaf18_1_-cat_2	57518	No	NA	85	20	2	Medium-quality	Genome-fragment	65.4	HMM-based (lower-bound)	0	1
VIRSorter_AF29-17_Scaf19_1_-cat_2	43266	Yes	30914	73	7	12	Low-quality	Genome-fragment	29.72	HMM-based (lower-bound)	28.55	1
VIRSorter_AF29-7BH-C_Scaf18_1_-cat_2	58181	No	NA	85	20	2	Medium-quality	Genome-fragment	66.16	HMM-based (lower-bound)	0	1
VIRSorter_AF30-1_Scaf17_1_-cat_2	29463	No	NA	44	24	1	Medium-quality	Genome-fragment	58.66	HMM-based (lower-bound)	0	1
VIRSorter_AF30-1_Scaf23_1_-cat_2	10390	No	NA	13	11	0	Low-quality	Genome-fragment	22.83	HMM-based (lower-bound)	0	1
VIRSorter_AF30-8_Scaf27_1_-cat_2	10427	No	NA	13	11	0	Low-quality	Genome-fragment	22.91	HMM-based (lower-bound)	0	1
VIRSorter_AF31-11BH_Scaf27_2_-cat_2	14815	No	NA	22	16	0	Low-quality	Genome-fragment	21.41	HMM-based (lower-bound)	0	1
VIRSorter_AF31-11BH_Scaf57_3_-cat_2	13790	No	NA	28	20	0	Low-quality	Genome-fragment	20.3	HMM-based (lower-bound)	0	1
VIRSorter_AF31-11BH_Scaf69_1_-cat_2	4776	No	NA	9	5	0	Low-quality	Genome-fragment	7.37	HMM-based (lower-bound)	0	1
VIRSorter_AF31-11BH_Scaf85_1_-cat_2	3878	No	NA	9	4	0	Low-quality	Genome-fragment	6.27	HMM-based (lower-bound)	0	1
VIRSorter_AF31-11BH_Scaf88_1_-cat_2	3786	No	NA	5	4	0	Low-quality	Genome-fragment	6.02	HMM-based (lower-bound)	0	1
VIRSorter_AF31-11BH_Scaf94_1_-cat_2	3387	No	NA	6	4	0	Low-quality	Genome-fragment	5.12	HMM-based (lower-bound)	0	1
VIRSorter_AF31-11BH_Scaf64_2_-cat_2	2647	No	NA	7	6	0	Low-quality	Genome-fragment	4.07	HMM-based (lower-bound)	0	1
VIRSorter_AF31-11BH_Scaf104_1_-cat_2	2472	No	NA	4	4	0	Low-quality	Genome-fragment	3.74	HMM-based (lower-bound)	0	1
VIRSorter_AF31-11BH_Scaf68_2_-cat_2	2414	No	NA	3	0	0	Not-determined	Genome-fragment	NA	NA	0	1	no viral genes detected
VIRSorter_AF31-11BH_Scaf117_1_-cat_2	1696	No	NA	4	3	0	Low-quality	Genome-fragment	2.34	HMM-based (lower-bound)	0	1
VIRSorter_AF31-11BH_Scaf100_1_-cat_2	1351	No	NA	4	4	0	Low-quality	Genome-fragment	1.99	HMM-based (lower-bound)	0	1
VIRSorter_AF31-11BH_Scaf101_1_-cat_2	1350	No	NA	4	4	0	Low-quality	Genome-fragment	1.99	HMM-based (lower-bound)	0	1
VIRSorter_AF31-14AC_Scaf9_1_-cat_2	126775	No	NA	117	4	45	High-quality	High-quality	96.34	HMM-based (lower-bound)	0	1
VIRSorter_AF31-1BH_Scaf11_1_-cat_2	32802	Yes	30402	57	14	2	Medium-quality	Genome-fragment	55.34	HMM-based (lower-bound)	7.32	1
VIRSorter_AF31-1BH_Scaf12_3_-cat_2	16800	No	NA	29	16	0	Low-quality	Genome-fragment	39.47	HMM-based (lower-bound)	0	1
VIRSorter_AF31-29AC_Scaf34_1_-cat_2	53169	No	NA	56	2	1	Medium-quality	Genome-fragment	64.44	HMM-based (lower-bound)	0	1
VIRSorter_AF32-15BH_Scaf55_1_-cat_2	16515	No	NA	27	5	1	Low-quality	Genome-fragment	17.99	HMM-based (lower-bound)	0	1
VIRSorter_AF32-15BH_Scaf59_1_-cat_2	7302	No	NA	12	3	1	Low-quality	Genome-fragment	9.79	HMM-based (lower-bound)	0	1
VIRSorter_AF32-17_Scaf18_1_-cat_2	77823	Yes	43866	97	4	20	Low-quality	Genome-fragment	33.78	HMM-based (lower-bound)	43.63	1
VIRSorter_AF32-8BH_Scaf20_1_-cat_2	125392	No	NA	148	11	20	Medium-quality	Genome-fragment	82.66	HMM-based (lower-bound)	0	1
VIRSorter_AF32-8BH_Scaf25_2_-cat_2	91752	Yes	70910	96	6	14	Medium-quality	Genome-fragment	70.85	HMM-based (lower-bound)	22.72	1
VIRSorter_AF34-11AC_Scaf25_1_-cat_2	23019	No	NA	33	22	0	Low-quality	Genome-fragment	36.57	HMM-based (lower-bound)	0	1
VIRSorter_AF34-1BH_Scaf15_1_-cat_2	58028	Yes	29958	71	19	12	Medium-quality	Genome-fragment	54.67	HMM-based (lower-bound)	48.37	1	low-confidence Provirus
VIRSorter_AF35-11AC_Scaf6_1_-cat_2	197520	No	NA	200	10	46	High-quality	High-quality	98.72	HMM-based (lower-bound)	0	1
VIRSorter_AF35-11AC_Scaf39_1_-cat_2	44866	No	NA	64	10	5	Low-quality	Genome-fragment	47.55	HMM-based (lower-bound)	0	1
VIRSorter_AF35-15AC_Scaf6_1_-cat_2	203787	No	NA	206	10	47	High-quality	High-quality	98.77	HMM-based (lower-bound)	0	1
VIRSorter_AF35-15AC_Scaf32_4_-cat_2	52669	No	NA	77	10	5	Medium-quality	Genome-fragment	55.82	HMM-based (lower-bound)	0	1
VIRSorter_AF35-15_Scaf10_1_-cat_2	37494	Yes	30808	51	11	7	Medium-quality	Genome-fragment	51.9	HMM-based (lower-bound)	17.83	1
VIRSorter_AF36-14BH_Scaf18_1_-cat_2	91658	Yes	41235	86	5	15	Low-quality	Genome-fragment	46.96	HMM-based (lower-bound)	55.01	1	low-confidence Provirus
VIRSorter_AF36-19BH_Scaf13_1_-cat_2	104487	Yes	73513	113	23	17	High-quality	High-quality	95.17	HMM-based (lower-bound)	29.64	1
VIRSorter_AF36-1AT_Scaf36_1_-cat_2	40632	Yes	32707	44	27	8	Medium-quality	Genome-fragment	53.98	HMM-based (lower-bound)	19.5	1
VIRSorter_AF36-1AT_Scaf76_1_-cat_2	5640	No	NA	9	3	0	Low-quality	Genome-fragment	3.93	HMM-based (lower-bound)	0	1
VIRSorter_AF36-1AT_Scaf91_1_-cat_2	4457	No	NA	5	2	1	Low-quality	Genome-fragment	7.29	HMM-based (lower-bound)	0	1
VIRSorter_AF36-1AT_Scaf95_1_-cat_2	4301	No	NA	8	3	0	Low-quality	Genome-fragment	8.39	HMM-based (lower-bound)	0	1
VIRSorter_AF36-1AT_Scaf102_1_-cat_2	3708	No	NA	7	0	0	Not-determined	Genome-fragment	NA	NA	0	1	no viral genes detected
VIRSorter_AF36-1AT_Scaf103_1_-cat_2	3570	No	NA	7	0	0	Not-determined	Genome-fragment	NA	NA	0	1	no viral genes detected
VIRSorter_AF36-1AT_Scaf101_2_-cat_2	3517	No	NA	7	0	0	Not-determined	Genome-fragment	NA	NA	0	1	no viral genes detected
VIRSorter_AF36-1AT_Scaf113_1_-cat_2	2821	No	NA	5	2	0	Low-quality	Genome-fragment	5	HMM-based (lower-bound)	0	1
VIRSorter_AF36-1AT_Scaf63_1_-cat_2	661	No	NA	1	0	0	Not-determined	Genome-fragment	NA	NA	0	1	no viral genes detected
VIRSorter_AF36-1BH_Scaf5_1_-cat_2	202261	Yes	28757	205	18	67	Low-quality	Genome-fragment	49.79	HMM-based (lower-bound)	85.78	1
VIRSorter_AF37-11AC_Scaf5_1_-cat_2	129888	Yes	25364	125	7	43	Low-quality	Genome-fragment	29.15	HMM-based (lower-bound)	80.47	1	low-confidence Provirus
VIRSorter_AF37-11AC_Scaf29_2_-cat_2	13552	No	NA	17	1	2	Low-quality	Genome-fragment	20.27	HMM-based (lower-bound)	0	1
VIRSorter_AF37-12_Scaf15_1_-cat_2	52106	No	NA	71	9	1	Low-quality	Genome-fragment	45.85	HMM-based (lower-bound)	0	1
VIRSorter_AF37-12_Scaf55_1_-cat_2	18835	No	NA	33	5	1	Low-quality	Genome-fragment	18.67	HMM-based (lower-bound)	0	1
VIRSorter_AF37-13_Scaf1_1_-cat_2	117722	Yes	55362	134	30	29	Complete	High-quality	100	Provirus (medium-confidence)	52.97	1
VIRSorter_AF37-20_Scaf17_1_-cat_2	44157	No	NA	62	15	4	Medium-quality	Genome-fragment	79.84	HMM-based (lower-bound)	0	1
VIRSorter_AF37-2AT_Scaf17_3_-cat_2	17967	No	NA	27	16	0	Low-quality	Genome-fragment	31.77	HMM-based (lower-bound)	0	1
VIRSorter_AF37-2AT_Scaf14_1_-cat_2	17310	No	NA	27	16	0	Low-quality	Genome-fragment	31.38	HMM-based (lower-bound)	0	1
VIRSorter_AF37-2AT_Scaf18_1_-cat_2	13156	No	NA	17	14	0	Low-quality	Genome-fragment	28.05	HMM-based (lower-bound)	0	1
VIRSorter_AF37-5AT_Scaf30_1_-cat_2	33321	No	NA	52	14	0	Medium-quality	Genome-fragment	62.6	HMM-based (lower-bound)	0	1
VIRSorter_AF37-9_Scaf52_1_-cat_2	3213	No	NA	6	0	0	Not-determined	Genome-fragment	NA	NA	0	1	no viral genes detected
VIRSorter_AF38-2_Scaf33_2_-cat_2	79400	Yes	62171	78	8	9	Medium-quality	Genome-fragment	85.6	HMM-based (lower-bound)	21.7	1
VIRSorter_AF38-4_Scaf32_2_-cat_2	50620	Yes	44955	79	13	7	Low-quality	Genome-fragment	48.89	HMM-based (lower-bound)	11.19	1
VIRSorter_AF38-4_Scaf37_2_-cat_2	36522	Yes	28512	46	6	2	Low-quality	Genome-fragment	43.68	HMM-based (lower-bound)	21.93	1
VIRSorter_AF39-14AT_Scaf66_1_-cat_2	27876	No	NA	42	11	1	Low-quality	Genome-fragment	41	HMM-based (lower-bound)	0	1
VIRSorter_AF39-14AT_Scaf70_1_-cat_2	24111	No	NA	30	7	1	Low-quality	Genome-fragment	23.81	HMM-based (lower-bound)	0	1
VIRSorter_AF39-8AT_Scaf20_1_-cat_2	84400	Yes	68258	116	15	12	Medium-quality	Genome-fragment	63.44	HMM-based (lower-bound)	19.13	1	low-confidence Provirus
VIRSorter_AF39-8AT_Scaf30_2_-cat_2	51612	No	NA	67	13	1	Medium-quality	Genome-fragment	57.36	HMM-based (lower-bound)	0	1
VIRSorter_AF41-14_Scaf7_1_-cat_2	69221	Yes	63456	93	31	4	High-quality	High-quality	95.74	HMM-based (lower-bound)	8.33	1
VIRSorter_AF41-14_Scaf34_1_-cat_2	35204	Yes	31047	42	7	4	Medium-quality	Genome-fragment	52.66	HMM-based (lower-bound)	11.81	1
VIRSorter_AF41-14_Scaf95_1_-cat_2	5685	No	NA	12	3	0	Low-quality	Genome-fragment	7.02	HMM-based (lower-bound)	0	1
VIRSorter_AF41-15_Scaf8_1_-cat_2	69585	Yes	65346	91	31	4	High-quality	High-quality	97.89	HMM-based (lower-bound)	6.09	1
VIRSorter_AF41-6_Scaf40_1_-cat_2	33903	No	NA	51	5	3	Low-quality	Genome-fragment	38.49	HMM-based (lower-bound)	0	1
VIRSorter_AF41-6_Scaf57_1_-cat_2	21151	No	NA	32	6	2	Low-quality	Genome-fragment	35.1	HMM-based (lower-bound)	0	1
VIRSorter_AF41-6_Scaf86_1_-cat_2	9549	No	NA	13	5	0	Low-quality	Genome-fragment	14.45	HMM-based (lower-bound)	0	1
VIRSorter_AF42-10_Scaf22_1_-cat_2	10834	No	NA	10	4	0	Low-quality	Genome-fragment	5.62	HMM-based (lower-bound)	0	1
VIRSorter_AF42-23_Scaf51_1_-cat_2	48660	No	NA	64	11	1	Low-quality	Genome-fragment	41.43	HMM-based (lower-bound)	0	1
VIRSorter_AF42-23_Scaf76_1_-cat_2	21295	No	NA	25	8	0	Low-quality	Genome-fragment	35.24	HMM-based (lower-bound)	0	1
VIRSorter_AF42-3_Scaf17_1_-cat_2	119106	Yes	29605	126	10	65	Low-quality	Genome-fragment	46.66	HMM-based (lower-bound)	75.14	1	low-confidence Provirus
VIRSorter_AF45-15BH_Scaf17_1_-cat_2	29938	No	NA	48	26	1	Medium-quality	Genome-fragment	65.01	HMM-based (lower-bound)	0	1
VIRSorter_AF45-17BH_Scaf68_1_-cat_2	36177	No	NA	40	5	2	Low-quality	Genome-fragment	41.2	HMM-based (lower-bound)	0	1
VIRSorter_AF45-17BH_Scaf89_1_-cat_2	24298	No	NA	33	4	2	Low-quality	Genome-fragment	28.53	HMM-based (lower-bound)	0	1
VIRSorter_AF46-10NS_Scaf57_1_-cat_2	16202	Yes	8397	22	2	4	Low-quality	Genome-fragment	17.1	HMM-based (lower-bound)	48.17	1
VIRSorter_AF46-14NS_Scaf7_1_-cat_2	104278	Yes	35696	122	6	49	Medium-quality	Genome-fragment	59.22	HMM-based (lower-bound)	65.77	1	low-confidence Provirus
VIRSorter_AF46-14NS_Scaf90_1_-cat_2	16874	No	NA	27	7	1	Low-quality	Genome-fragment	17.27	HMM-based (lower-bound)	0	1
VIRSorter_AF46-14NS_Scaf122_1_-cat_2	8158	No	NA	15	3	0	Low-quality	Genome-fragment	7.38	HMM-based (lower-bound)	0	1
VIRSorter_AF46-14NS_Scaf123_1_-cat_2	7754	No	NA	15	5	0	Low-quality	Genome-fragment	6.48	HMM-based (lower-bound)	0	1
VIRSorter_AF46-14NS_Scaf166_1_-cat_2	3502	No	NA	5	0	0	Not-determined	Genome-fragment	NA	NA	0	1	no viral genes detected
VIRSorter_AF48-16_Scaf29_1_-cat_2	32949	No	NA	50	23	0	Medium-quality	Genome-fragment	51.43	HMM-based (lower-bound)	0	1
VIRSorter_AF48-16_Scaf38_1_-cat_2	15501	No	NA	31	7	0	Low-quality	Genome-fragment	26.28	HMM-based (lower-bound)	0	1
VIRSorter_AF54-16pH8A_Scaf62_1_-cat_2	28165	No	NA	43	14	0	Low-quality	Genome-fragment	30.1	HMM-based (lower-bound)	0	1
VIRSorter_AF54-44A_Scaf44_1_-cat_2	29443	No	NA	36	18	0	Medium-quality	Genome-fragment	54.47	HMM-based (lower-bound)	0	1
VIRSorter_AF54-44A_Scaf59_1_-cat_2	22832	No	NA	33	15	1	Low-quality	Genome-fragment	40.37	HMM-based (lower-bound)	0	1
VIRSorter_AF54-44A_Scaf57_1_-cat_2	21897	No	NA	25	8	0	Low-quality	Genome-fragment	32.4	HMM-based (lower-bound)	0	1
VIRSorter_AF54-44A_Scaf63_1_-cat_2	18710	No	NA	22	16	1	Low-quality	Genome-fragment	31.3	HMM-based (lower-bound)	0	1
VIRSorter_AF54-44A_Scaf69_1_-cat_2	16494	No	NA	23	16	0	Low-quality	Genome-fragment	29.3	HMM-based (lower-bound)	0	1
VIRSorter_AF54-44A_Scaf97_1_-cat_2	3257	No	NA	6	4	0	Low-quality	Genome-fragment	4.57	HMM-based (lower-bound)	0	1
VIRSorter_AF54-44A_Scaf101_1_-cat_2	2013	No	NA	4	1	0	Low-quality	Genome-fragment	1.83	HMM-based (lower-bound)	0	1
VIRSorter_AF56-10A_Scaf6_2_-cat_2	149052	Yes	37375	161	17	46	Medium-quality	Genome-fragment	57.58	HMM-based (lower-bound)	74.92	1	low-confidence Provirus
VIRSorter_AF56-14A_Scaf11_1_-cat_2	37111	Yes	30532	55	16	5	Low-quality	Genome-fragment	47	HMM-based (lower-bound)	17.73	1
VIRSorter_AF56-5MHA_Scaf18_2_-cat_2	42464	Yes	33835	57	22	5	Medium-quality	Genome-fragment	51.44	HMM-based (lower-bound)	20.32	1
VIRSorter_AF58-07pH5A_Scaf28_2_-cat_2	21452	No	NA	35	26	2	Low-quality	Genome-fragment	30.23	HMM-based (lower-bound)	0	1
VIRSorter_AF58-07pH5A_Scaf51_2_-cat_2	16878	No	NA	28	17	0	Low-quality	Genome-fragment	25.26	HMM-based (lower-bound)	0	1
VIRSorter_AF58-07pH5A_Scaf53_1_-cat_2	15721	No	NA	29	15	0	Low-quality	Genome-fragment	22.05	HMM-based (lower-bound)	0	1
VIRSorter_AF58-07pH5A_Scaf54_2_-cat_2	14288	No	NA	20	13	1	Low-quality	Genome-fragment	20.76	HMM-based (lower-bound)	0	1
VIRSorter_AF58-07pH5A_Scaf76_1_-cat_2	6796	No	NA	12	7	0	Low-quality	Genome-fragment	10.26	HMM-based (lower-bound)	0	1
VIRSorter_AF58-07pH5A_Scaf118_2_-cat_2	1679	No	NA	2	2	0	Low-quality	Genome-fragment	1.7	HMM-based (lower-bound)	0	1
VIRSorter_AF58-07pH5A_Scaf61_1_-cat_2	1543	No	NA	4	3	0	Low-quality	Genome-fragment	2.32	HMM-based (lower-bound)	0	1
VIRSorter_AF60-20pH9A_Scaf32_1_-cat_2	5887	Yes	3050	11	3	4	Low-quality	Genome-fragment	4.48	HMM-based (lower-bound)	48.19	1
VIRSorter_AF64-6-b13A_Scaf22_1_-cat_2	27314	No	NA	33	30	0	Low-quality	Genome-fragment	44.69	HMM-based (lower-bound)	0	1
VIRSorter_AF64-6-b13A_Scaf31_1_-cat_2	10376	No	NA	21	15	0	Low-quality	Genome-fragment	16.15	HMM-based (lower-bound)	0	1
VIRSorter_AF64-6-b13A_Scaf42_1_-cat_2	2442	No	NA	3	0	0	Not-determined	Genome-fragment	NA	NA	0	1	no viral genes detected
VIRSorter_AF66-2pH10A_Scaf26_1_-cat_2	37387	No	NA	54	33	1	Medium-quality	Genome-fragment	72.23	HMM-based (lower-bound)	0	1
VIRSorter_AF66-2pH10A_Scaf36_1_-cat_2	22057	Yes	8941	32	11	7	Low-quality	Genome-fragment	17.64	HMM-based (lower-bound)	59.46	1
VIRSorter_AF66-2pH10A_Scaf41_2_-cat_2	16996	No	NA	18	16	0	Low-quality	Genome-fragment	29.83	HMM-based (lower-bound)	0	1
VIRSorter_AF66-2pH10A_Scaf46_1_-cat_2	8201	No	NA	13	2	0	Low-quality	Genome-fragment	3.83	HMM-based (lower-bound)	0	1
VIRSorter_AF66-2pH10A_Scaf23_1_-cat_2	5375	No	NA	13	5	0	Low-quality	Genome-fragment	6.37	HMM-based (lower-bound)	0	1
VIRSorter_AF66-2pH10A_Scaf60_1_-cat_2	4751	No	NA	6	5	0	Low-quality	Genome-fragment	4.45	HMM-based (lower-bound)	0	1
VIRSorter_AF67-02pH5A_Scaf27_1_-cat_2	38183	No	NA	54	33	1	Medium-quality	Genome-fragment	73.77	HMM-based (lower-bound)	0	1
VIRSorter_AF67-02pH5A_Scaf42_1_-cat_2	17652	No	NA	19	17	0	Low-quality	Genome-fragment	31.32	HMM-based (lower-bound)	0	1
VIRSorter_AF67-02pH5A_Scaf47_2_-cat_2	8142	No	NA	12	1	0	Low-quality	Genome-fragment	3.81	HMM-based (lower-bound)	0	1
VIRSorter_AF68-02b2A_Scaf16_1_-cat_2	64034	No	NA	53	2	13	Medium-quality	Genome-fragment	86.03	HMM-based (lower-bound)	0	1
VIRSorter_AF68-02b2A_Scaf19_1_-cat_2	26278	Yes	24052	31	11	2	Low-quality	Genome-fragment	34.01	HMM-based (lower-bound)	8.47	1
VIRSorter_AF68-02b2A_Scaf21_2_-cat_2	18958	No	NA	24	8	2	Low-quality	Genome-fragment	29.22	HMM-based (lower-bound)	0	1
VIRSorter_AF68-02b2A_Scaf25_1_-cat_2	17931	No	NA	22	2	5	Low-quality	Genome-fragment	21.77	HMM-based (lower-bound)	0	1
VIRSorter_AF68-02b2A_Scaf34_2_-cat_2	4569	No	NA	5	3	0	Low-quality	Genome-fragment	4.92	HMM-based (lower-bound)	0	1
VIRSorter_AF68-02b2A_Scaf40_1_-cat_2	3307	No	NA	4	1	0	Low-quality	Genome-fragment	4.94	HMM-based (lower-bound)	0	1
VIRSorter_AF69-04-b15A_Scaf27_2_-cat_2	42688	No	NA	41	23	1	Medium-quality	Genome-fragment	65.01	HMM-based (lower-bound)	0	1
VIRSorter_AF71-12b3TA_Scaf22_1_-cat_2	56005	Yes	51314	62	19	3	Low-quality	Genome-fragment	30.29	HMM-based (lower-bound)	8.38	1
VIRSorter_AF71-12b3TA_Scaf23_1_-cat_2	46123	No	NA	59	22	0	Medium-quality	Genome-fragment	57.03	HMM-based (lower-bound)	0	1
VIRSorter_AF71-12b3TA_Scaf37_1_-cat_2	6109	No	NA	10	4	1	Low-quality	Genome-fragment	4.83	HMM-based (lower-bound)	0	1
VIRSorter_AF83-02pH10A_Scaf33_2_-cat_2	41140	No	NA	57	15	1	Medium-quality	Genome-fragment	56.94	HMM-based (lower-bound)	0	1
VIRSorter_AF83-02pH10A_Scaf74_1_-cat_2	23746	No	NA	36	16	0	Low-quality	Genome-fragment	37.49	HMM-based (lower-bound)	0	1
VIRSorter_AF91-01pH10A_Scaf34_1_-cat_2	11748	No	NA	24	8	0	Low-quality	Genome-fragment	19.16	HMM-based (lower-bound)	0	1
VIRSorter_AF91-02b2A_Scaf17_1_-cat_2	7173	No	NA	4	0	1	Not-determined	Genome-fragment	NA	NA	0	1	no viral genes detected
VIRSorter_AF91-08b2A_Scaf21_1_-cat_2	7145	No	NA	4	0	1	Not-determined	Genome-fragment	NA	NA	0	1	no viral genes detected
VIRSorter_AF92-02GAA_Scaf18_1_-cat_2	15911	No	NA	30	19	0	Low-quality	Genome-fragment	28.89	HMM-based (lower-bound)	0	1
VIRSorter_AF96-01D-1A_Scaf16_2_-cat_2	24609	No	NA	42	12	0	Low-quality	Genome-fragment	35.89	HMM-based (lower-bound)	0	1
VIRSorter_AF96-01D-1A_Scaf18_1_-cat_2	18836	No	NA	26	12	0	Low-quality	Genome-fragment	29.62	HMM-based (lower-bound)	0	1
VIRSorter_AF96-01DA_Scaf13_1_-cat_2	91034	Yes	38053	117	15	35	Medium-quality	Genome-fragment	51.5	HMM-based (lower-bound)	58.2	1
VIRSorter_AF96-01DA_Scaf18_1_-cat_2	18848	No	NA	25	12	0	Low-quality	Genome-fragment	29.64	HMM-based (lower-bound)	0	1
VIRSorter_AF98-16_Scaf14_1_-cat_2	47049	Yes	35566	64	24	10	Medium-quality	Genome-fragment	61.37	HMM-based (lower-bound)	24.41	1
VIRSorter_AF98-34_Scaf101_1_-cat_2	1486	No	NA	2	0	1	Not-determined	Genome-fragment	NA	NA	0	1	no viral genes detected
VIRSorter_AF98-55_Scaf17_2_-cat_2	33738	No	NA	40	26	0	Low-quality	Genome-fragment	48.52	HMM-based (lower-bound)	0	1
VIRSorter_AF98-55_Scaf48_1_-cat_2	19833	No	NA	24	20	0	Low-quality	Genome-fragment	21.61	HMM-based (lower-bound)	0	1
VIRSorter_AF98-55_Scaf41_1_-cat_2	12771	No	NA	14	5	0	Low-quality	Genome-fragment	18	HMM-based (lower-bound)	0	1
VIRSorter_AF98-55_Scaf104_1_-cat_2	2908	No	NA	5	0	0	Not-determined	Genome-fragment	NA	NA	0	1	no viral genes detected
VIRSorter_AF99-31_Scaf34_2_-cat_2	12480	No	NA	24	3	0	Low-quality	Genome-fragment	25.57	HMM-based (lower-bound)	0	1
VIRSorter_AFF13-24A_Scaf36_1_-cat_2	48175	No	NA	59	21	2	Medium-quality	Genome-fragment	74.82	HMM-based (lower-bound)	0	1
VIRSorter_AFF13-24A_Scaf125_1_-cat_2	7313	No	NA	12	7	1	Low-quality	Genome-fragment	9.36	HMM-based (lower-bound)	0	1
VIRSorter_AM07-19_Scaf25_1_-cat_2	41476	No	NA	71	29	0	Medium-quality	Genome-fragment	63.11	HMM-based (lower-bound)	0	1
VIRSorter_AM07-19_Scaf26_2_-cat_2	34127	No	NA	59	18	2	Medium-quality	Genome-fragment	59.09	HMM-based (lower-bound)	0	1
VIRSorter_AM08-22_Scaf22_1_-cat_2	8478	No	NA	6	0	1	Not-determined	Genome-fragment	NA	NA	0	1	no viral genes detected
VIRSorter_AM08-6_Scaf40_1_-cat_2	22867	No	NA	36	6	1	Low-quality	Genome-fragment	24.6	HMM-based (lower-bound)	0	1
VIRSorter_AM08-6_Scaf46_1_-cat_2	15029	No	NA	19	9	0	Low-quality	Genome-fragment	22.27	HMM-based (lower-bound)	0	1
VIRSorter_AM08-6_Scaf58_1_-cat_2	5615	No	NA	7	1	0	Low-quality	Genome-fragment	5.19	HMM-based (lower-bound)	0	1
VIRSorter_AM09-11_Scaf17_1_-cat_2	72118	Yes	28637	83	3	20	Low-quality	Genome-fragment	22.95	HMM-based (lower-bound)	60.29	1
VIRSorter_AM09-20-2_Scaf18_1_-cat_2	54927	Yes	40693	78	15	9	Medium-quality	Genome-fragment	59.88	HMM-based (lower-bound)	25.91	1
VIRSorter_AM09-20-2_Scaf40_1_-cat_2	23673	No	NA	35	14	0	Low-quality	Genome-fragment	38.76	HMM-based (lower-bound)	0	1
VIRSorter_AM100_B19A_Scaf23_1_-cat_2	35081	Yes	22069	53	14	5	Low-quality	Genome-fragment	38.08	HMM-based (lower-bound)	37.09	1
VIRSorter_AM100_B24A_Scaf55_1_-cat_2	1895	No	NA	2	0	0	Not-determined	Genome-fragment	NA	NA	0	1	no viral genes detected
VIRSorter_AM100_B8A_Scaf18_2_-cat_2	29929	No	NA	31	13	0	Low-quality	Genome-fragment	41.88	HMM-based (lower-bound)	0	1
VIRSorter_AM100_BB15A_Scaf52_1_-cat_2	22236	No	NA	24	12	0	Low-quality	Genome-fragment	35.16	HMM-based (lower-bound)	0	1
VIRSorter_AM100_BB17A_Scaf20_1_-cat_2	55695	Yes	43904	71	14	6	Medium-quality	Genome-fragment	74.83	HMM-based (lower-bound)	21.17	1
VIRSorter_AM100_MO_1A_Scaf40_2_-cat_2	25362	No	NA	38	20	2	Low-quality	Genome-fragment	46.1	HMM-based (lower-bound)	0	1
VIRSorter_AM100_MO_1A_Scaf45_2_-cat_2	22210	No	NA	27	15	0	Low-quality	Genome-fragment	42.18	HMM-based (lower-bound)	0	1
VIRSorter_AM100_MO_1A_Scaf40_1_-cat_2	14461	No	NA	24	8	0	Low-quality	Genome-fragment	20.79	HMM-based (lower-bound)	0	1
VIRSorter_AM100_MO_1A_Scaf123_1_-cat_2	4115	No	NA	11	2	0	Low-quality	Genome-fragment	2.53	HMM-based (lower-bound)	0	1
VIRSorter_AM100_MO_1A_Scaf131_1_-cat_2	3078	No	NA	7	3	0	Low-quality	Genome-fragment	5.75	HMM-based (lower-bound)	0	1
VIRSorter_AM100_MO_1A_Scaf133_1_-cat_2	2685	No	NA	7	2	0	Low-quality	Genome-fragment	1.82	HMM-based (lower-bound)	0	1
VIRSorter_AM100_MO_1A_Scaf132_2_-cat_2	2546	No	NA	7	2	0	Low-quality	Genome-fragment	4.28	HMM-based (lower-bound)	0	1
VIRSorter_AM100_PB_1D_42_Scaf13_1_-cat_2	115872	Yes	44559	135	11	28	Medium-quality	Genome-fragment	52.95	HMM-based (lower-bound)	61.54	1	low-confidence Provirus
VIRSorter_AM100_PB_1D_44_Scaf13_1_-cat_2	177505	Yes	44559	179	12	53	Medium-quality	Genome-fragment	54.56	HMM-based (lower-bound)	74.9	1	low-confidence Provirus
VIRSorter_AM100-PB-1D-7A_Scaf22_2_-cat_2	21512	No	NA	36	17	0	Low-quality	Genome-fragment	39.08	HMM-based (lower-bound)	0	1
VIRSorter_AM100-PB-1D-7A_Scaf9_1_-cat_2	21452	No	NA	27	18	0	Low-quality	Genome-fragment	36.42	HMM-based (lower-bound)	0	1
VIRSorter_AM100-PB-1D-7A_Scaf26_2_-cat_2	10750	No	NA	16	9	0	Low-quality	Genome-fragment	16.77	HMM-based (lower-bound)	0	1
VIRSorter_AM100-PB-1D-7A_Scaf30_1_-cat_2	8152	No	NA	16	10	0	Low-quality	Genome-fragment	13.49	HMM-based (lower-bound)	0	1
VIRSorter_AM100-PB-1D-7A_Scaf36_2_-cat_2	2671	No	NA	3	3	0	Low-quality	Genome-fragment	5.05	HMM-based (lower-bound)	0	1
VIRSorter_AM100-PB-1D-7A_Scaf36_1_-cat_2	1237	No	NA	2	1	0	Low-quality	Genome-fragment	2.17	HMM-based (lower-bound)	0	1
VIRSorter_AM100_PB1_LT_1D_14A_Scaf27_1_-cat_2	24266	No	NA	28	16	1	Low-quality	Genome-fragment	40.85	HMM-based (lower-bound)	0	1
VIRSorter_AM100_PB1_LT_1D_14A_Scaf27_2_-cat_2	2317	No	NA	5	0	0	Not-determined	Genome-fragment	NA	NA	0	1	no viral genes detected
VIRSorter_AM100_PB1O_1D_16A_Scaf17_1_-cat_2	36718	No	NA	49	26	1	Medium-quality	Genome-fragment	65.18	HMM-based (lower-bound)	0	1	low-confidence ITR
VIRSorter_AM100_PB1O_1D_16A_Scaf33_1_-cat_2	2791	No	NA	5	1	0	Low-quality	Genome-fragment	1.3	HMM-based (lower-bound)	0	1
VIRSorter_AM100_PB_TSB_25_Scaf29_2_-cat_2	13076	No	NA	17	8	0	Low-quality	Genome-fragment	21.99	HMM-based (lower-bound)	0	1
VIRSorter_AM100_PMO_1D_9A_Scaf23_1_-cat_2	12377	No	NA	22	9	0	Low-quality	Genome-fragment	18.13	HMM-based (lower-bound)	0	1
VIRSorter_AM100_PMO_1D_9A_Scaf24_1_-cat_2	6283	No	NA	6	1	0	Low-quality	Genome-fragment	10.95	HMM-based (lower-bound)	0	1
VIRSorter_AM100_PMO_1D_9A_Scaf29_2_-cat_2	2162	No	NA	4	2	0	Low-quality	Genome-fragment	3.47	HMM-based (lower-bound)	0	1
VIRSorter_AM100_PTO_1D_15A_Scaf38_1_-circular-cat_2	39109	No	NA	51	24	1	Medium-quality	Genome-fragment	68.74	HMM-based (lower-bound)	0	1	low-confidence DTR
VIRSorter_AM100_PTO_1D_15A_Scaf32_1_-cat_2	50189	No	NA	71	19	2	Medium-quality	Genome-fragment	78.05	HMM-based (lower-bound)	0	1
VIRSorter_AM10-1A_Scaf23_1_-cat_2	58736	No	NA	55	21	5	Medium-quality	Genome-fragment	87.48	HMM-based (lower-bound)	0	1
VIRSorter_AM12-15_Scaf37_1_-circular-cat_2	41188	No	NA	70	52	0	Medium-quality	Genome-fragment	66.11	HMM-based (lower-bound)	0	1
VIRSorter_AM12-15_Scaf58_1_-cat_2	26454	Yes	22514	33	24	5	Low-quality	Genome-fragment	35.77	HMM-based (lower-bound)	14.89	1
VIRSorter_AM12-15_Scaf119_1_-cat_2	6430	No	NA	5	0	0	Not-determined	Genome-fragment	NA	NA	0	1	no viral genes detected
VIRSorter_AM12-15_Scaf124_2_-cat_2	4293	No	NA	5	2	0	Low-quality	Genome-fragment	6.78	HMM-based (lower-bound)	0	1
VIRSorter_AM12-15_Scaf138_1_-cat_2	3232	No	NA	6	1	0	Low-quality	Genome-fragment	2.17	HMM-based (lower-bound)	0	1
VIRSorter_AM12-30_Scaf12_1_-circular-cat_2	96878	No	NA	118	42	1	Medium-quality	Genome-fragment	72.86	HMM-based (lower-bound)	0	1
VIRSorter_AM12-54_Scaf8_1_-cat_2	135154	Yes	37421	158	20	57	Medium-quality	Genome-fragment	58.67	HMM-based (lower-bound)	72.31	1	low-confidence Provirus
VIRSorter_AM13-10_Scaf30_1_-cat_2	51041	No	NA	66	17	3	Medium-quality	Genome-fragment	52.09	HMM-based (lower-bound)	0	1
VIRSorter_AM14-42_Scaf17_1_-cat_2	35650	Yes	29671	49	15	3	Low-quality	Genome-fragment	36.6	HMM-based (lower-bound)	16.77	1
VIRSorter_AM14-42_Scaf18_1_-cat_2	21624	No	NA	37	17	0	Low-quality	Genome-fragment	37.78	HMM-based (lower-bound)	0	1
VIRSorter_AM15-3_Scaf28_1_-cat_2	5382	No	NA	8	0	1	Not-determined	Genome-fragment	NA	NA	0	1	no viral genes detected
VIRSorter_AM16-2_Scaf7_1_-cat_2	119124	Yes	27354	127	15	39	Low-quality	Genome-fragment	45.84	HMM-based (lower-bound)	77.04	1
VIRSorter_AM16-54_Scaf25_2_-cat_2	49520	Yes	35738	71	8	11	Low-quality	Genome-fragment	45.75	HMM-based (lower-bound)	27.83	1
VIRSorter_AM16-9_Scaf25_1_-cat_2	48952	Yes	44103	73	23	2	Medium-quality	Genome-fragment	66.84	HMM-based (lower-bound)	9.91	1
VIRSorter_AM16-9_Scaf37_1_-cat_2	26357	No	NA	39	14	1	Low-quality	Genome-fragment	48.59	HMM-based (lower-bound)	0	1
VIRSorter_AM16-9_Scaf34_3_-cat_2	10825	No	NA	19	4	0	Low-quality	Genome-fragment	22.79	HMM-based (lower-bound)	0	1
VIRSorter_AM16-9_Scaf87_1_-cat_2	6048	No	NA	11	6	0	Low-quality	Genome-fragment	11.27	HMM-based (lower-bound)	0	1
VIRSorter_AM16-9_Scaf76_1_-cat_2	3898	No	NA	5	1	0	Low-quality	Genome-fragment	6.68	HMM-based (lower-bound)	0	1
VIRSorter_AM17-30_Scaf3_2_-cat_2	55062	No	NA	62	6	4	Medium-quality	Genome-fragment	86.8	HMM-based (lower-bound)	0	1
VIRSorter_AM17-48_Scaf34_1_-cat_2	61552	Yes	55611	86	18	5	Low-quality	Genome-fragment	49.77	HMM-based (lower-bound)	9.65	1
VIRSorter_AM17-52_Scaf11_1_-cat_2	38510	No	NA	58	20	1	Medium-quality	Genome-fragment	53.67	HMM-based (lower-bound)	0	1
VIRSorter_AM17-52_Scaf13_1_-cat_2	22038	No	NA	33	17	0	Low-quality	Genome-fragment	41.29	HMM-based (lower-bound)	0	1
VIRSorter_AM18-11_Scaf12_1_-cat_2	17749	No	NA	18	11	0	Low-quality	Genome-fragment	27.2	HMM-based (lower-bound)	0	1	low-confidence ITR
VIRSorter_AM18-12AC_Scaf12_1_-cat_2	17737	No	NA	18	11	0	Low-quality	Genome-fragment	27.19	HMM-based (lower-bound)	0	1	low-confidence ITR
VIRSorter_AM18-12LB_Scaf154_1_-circular-cat_2	7576	No	NA	6	0	3	Not-determined	Genome-fragment	NA	NA	0	1	no viral genes detected
VIRSorter_AM18-12LB_Scaf149_1_-cat_2	8459	No	NA	13	3	0	Low-quality	Genome-fragment	10.25	HMM-based (lower-bound)	0	1
VIRSorter_AM18-1_Scaf12_1_-cat_2	18890	No	NA	19	11	0	Low-quality	Genome-fragment	28.96	HMM-based (lower-bound)	0	1
VIRSorter_AM18-29_Scaf13_1_-cat_2	17737	No	NA	18	11	0	Low-quality	Genome-fragment	27.19	HMM-based (lower-bound)	0	1	low-confidence ITR
VIRSorter_AM18-3_Scaf12_1_-cat_2	18896	No	NA	19	11	0	Low-quality	Genome-fragment	28.97	HMM-based (lower-bound)	0	1
VIRSorter_AM18-4HA_Scaf79_1_-cat_2	9468	No	NA	8	0	1	Not-determined	Genome-fragment	NA	NA	0	1	no viral genes detected
VIRSorter_AM18-4HA_Scaf90_1_-cat_2	4745	No	NA	6	5	0	Low-quality	Genome-fragment	8.19	HMM-based (lower-bound)	0	1
VIRSorter_AM18-55_Scaf25_2_-cat_2	36115	No	NA	54	15	2	Medium-quality	Genome-fragment	68.91	HMM-based (lower-bound)	0	1
VIRSorter_AM18-64_Scaf12_1_-cat_2	18890	No	NA	19	11	0	Low-quality	Genome-fragment	28.96	HMM-based (lower-bound)	0	1
VIRSorter_AM18-8-1_Scaf21_3_-cat_2	34654	No	NA	54	28	0	Low-quality	Genome-fragment	48.68	HMM-based (lower-bound)	0	1
VIRSorter_AM19-42_Scaf33_3_-cat_2	25678	No	NA	38	7	4	Low-quality	Genome-fragment	41.06	HMM-based (lower-bound)	0	1
VIRSorter_AM19-42_Scaf34_1_-cat_2	23655	No	NA	27	4	2	Low-quality	Genome-fragment	27.68	HMM-based (lower-bound)	0	1
VIRSorter_AM19-42_Scaf59_1_-cat_2	7154	No	NA	9	4	0	Low-quality	Genome-fragment	8.71	HMM-based (lower-bound)	0	1
VIRSorter_AM20-38_Scaf21_1_-cat_2	44021	Yes	35123	57	27	7	Medium-quality	Genome-fragment	73.54	HMM-based (lower-bound)	20.21	1
VIRSorter_AM20-38_Scaf66_1_-cat_2	2692	No	NA	5	0	0	Not-determined	Genome-fragment	NA	NA	0	1	no viral genes detected
VIRSorter_AM21-15LB_Scaf14_1_-cat_2	90440	Yes	55742	130	26	29	Medium-quality	Genome-fragment	73.59	HMM-based (lower-bound)	38.37	1
VIRSorter_AM21-15LB_Scaf21_1_-cat_2	28928	No	NA	40	15	0	Medium-quality	Genome-fragment	60.89	HMM-based (lower-bound)	0	1
VIRSorter_AM21-15LB_Scaf22_1_-cat_2	22255	No	NA	40	17	0	Low-quality	Genome-fragment	38.88	HMM-based (lower-bound)	0	1
VIRSorter_AM21-41_Scaf35_2_-cat_2	29682	No	NA	42	14	1	Low-quality	Genome-fragment	46.2	HMM-based (lower-bound)	0	1
VIRSorter_AM22-12LB_Scaf20_1_-cat_2	60679	Yes	33690	89	19	18	Medium-quality	Genome-fragment	61.39	HMM-based (lower-bound)	44.48	1
VIRSorter_AM22-12LB_Scaf29_1_-cat_2	30316	No	NA	47	20	0	Medium-quality	Genome-fragment	51.88	HMM-based (lower-bound)	0	1
VIRSorter_AM22-13_Scaf24_1_-cat_2	54067	Yes	35496	72	8	19	Medium-quality	Genome-fragment	57.84	HMM-based (lower-bound)	34.35	1
VIRSorter_AM22-14AC_Scaf38_1_-cat_2	7049	No	NA	4	4	0	Low-quality	Genome-fragment	10.35	HMM-based (lower-bound)	0	1
VIRSorter_AM22-15AC_Scaf64_1_-cat_2	25955	Yes	21175	38	20	4	Low-quality	Genome-fragment	32.06	HMM-based (lower-bound)	18.42	1
VIRSorter_AM22-15AC_Scaf10_2_-cat_2	24153	Yes	20711	35	21	4	Low-quality	Genome-fragment	46.71	HMM-based (lower-bound)	14.25	1
VIRSorter_AM22-15AC_Scaf98_1_-cat_2	12371	No	NA	16	5	1	Low-quality	Genome-fragment	8.38	HMM-based (lower-bound)	0	1
VIRSorter_AM22-15AC_Scaf106_1_-cat_2	11569	No	NA	8	0	2	Not-determined	Genome-fragment	NA	NA	0	1	no viral genes detected
VIRSorter_AM22-15AC_Scaf108_1_-cat_2	11351	No	NA	12	1	1	Low-quality	Genome-fragment	3.7	HMM-based (lower-bound)	0	1
VIRSorter_AM22-15AC_Scaf145_1_-cat_2	4970	No	NA	7	5	0	Low-quality	Genome-fragment	7.9	HMM-based (lower-bound)	0	1
VIRSorter_AM22-15AC_Scaf159_2_-cat_2	2884	Yes	1802	5	2	1	Low-quality	Genome-fragment	1.84	HMM-based (lower-bound)	37.52	1
VIRSorter_AM22-15AC_Scaf195_1_-cat_2	1526	No	NA	3	0	0	Not-determined	Genome-fragment	NA	NA	0	1	no viral genes detected
VIRSorter_AM22-19_Scaf64_1_-cat_2	18203	No	NA	18	4	1	Low-quality	Genome-fragment	17.18	HMM-based (lower-bound)	0	1
VIRSorter_AM22-1_Scaf70_1_-cat_2	18227	No	NA	18	4	1	Low-quality	Genome-fragment	17.21	HMM-based (lower-bound)	0	1
VIRSorter_AM22-2_Scaf5_1_-cat_2	92522	Yes	59582	125	16	20	Medium-quality	Genome-fragment	67.51	HMM-based (lower-bound)	35.6	1
VIRSorter_AM22-2_Scaf43_1_-cat_2	32721	No	NA	26	5	1	Low-quality	Genome-fragment	29.56	HMM-based (lower-bound)	0	1
VIRSorter_AM22-7AC_Scaf18_1_-cat_2	57396	No	NA	53	21	5	Medium-quality	Genome-fragment	86.45	HMM-based (lower-bound)	0	1
VIRSorter_AM22-7_Scaf70_1_-cat_2	18167	No	NA	18	4	1	Low-quality	Genome-fragment	17.15	HMM-based (lower-bound)	0	1
VIRSorter_AM22-8LB_Scaf67_2_-cat_2	3897	No	NA	6	3	0	Low-quality	Genome-fragment	9.59	HMM-based (lower-bound)	0	1
VIRSorter_AM22-8LB_Scaf67_1_-cat_2	2195	No	NA	3	1	0	Low-quality	Genome-fragment	2.97	HMM-based (lower-bound)	0	1
VIRSorter_AM23-18AC_Scaf43_1_-cat_2	28148	No	NA	35	29	1	Low-quality	Genome-fragment	47.48	HMM-based (lower-bound)	0	1
VIRSorter_AM23-18AC_Scaf46_1_-cat_2	20193	No	NA	28	14	1	Low-quality	Genome-fragment	30.43	HMM-based (lower-bound)	0	1
VIRSorter_AM23-21AC_Scaf54_1_-cat_2	10822	Yes	7489	9	1	1	Low-quality	Genome-fragment	11.2	HMM-based (lower-bound)	30.8	1
VIRSorter_AM23-3_Scaf19_1_-cat_2	49783	Yes	34424	81	19	9	Medium-quality	Genome-fragment	57.73	HMM-based (lower-bound)	30.85	1	low-confidence Provirus
VIRSorter_AM23-9LB_Scaf21_1_-cat_2	47274	Yes	37601	77	23	5	Medium-quality	Genome-fragment	61.33	HMM-based (lower-bound)	20.46	1
VIRSorter_AM25-16_Scaf64_1_-cat_2	17868	No	NA	18	4	1	Low-quality	Genome-fragment	21.39	HMM-based (lower-bound)	0	1
VIRSorter_AM25-23AC_Scaf20_1_-cat_2	68411	Yes	64518	98	35	4	High-quality	High-quality	97.72	HMM-based (lower-bound)	5.69	1
VIRSorter_AM25-23_Scaf39_1_-cat_2	43248	No	NA	46	5	2	Low-quality	Genome-fragment	49.25	HMM-based (lower-bound)	0	1
VIRSorter_AM25-30_Scaf5_2_-cat_2	16169	No	NA	24	12	0	Low-quality	Genome-fragment	33.7	HMM-based (lower-bound)	0	1
VIRSorter_AM25-3_Scaf111_2_-cat_2	7564	No	NA	8	0	4	Not-determined	Genome-fragment	NA	NA	0	1	no viral genes detected
VIRSorter_AM26-29LB_Scaf142_1_-cat_2	8672	Yes	3213	10	1	2	Low-quality	Genome-fragment	0.26	HMM-based (lower-bound)	62.95	1
VIRSorter_AM26-2LB_Scaf24_1_-cat_2	49186	Yes	27319	77	9	8	Low-quality	Genome-fragment	26.87	HMM-based (lower-bound)	44.46	1
VIRSorter_AM27-28LB_Scaf16_2_-cat_2	107740	Yes	39317	109	30	49	Medium-quality	Genome-fragment	56.47	HMM-based (lower-bound)	63.51	1
VIRSorter_AM27-28_Scaf3_2_-cat_2	24624	No	NA	31	11	0	Low-quality	Genome-fragment	41.62	HMM-based (lower-bound)	0	1
VIRSorter_AM27-28_Scaf9_2_-cat_2	22991	No	NA	26	13	1	Low-quality	Genome-fragment	40.28	HMM-based (lower-bound)	0	1
VIRSorter_AM27-32LB_Scaf63_1_-cat_2	6249	No	NA	4	0	0	Not-determined	Genome-fragment	NA	NA	0	1	no viral genes detected
VIRSorter_AM27-32_Scaf32_1_-cat_2	21201	No	NA	27	15	0	Low-quality	Genome-fragment	41.14	HMM-based (lower-bound)	0	1
VIRSorter_AM27-34_Scaf16_1_-cat_2	93197	Yes	72223	123	20	12	Medium-quality	Genome-fragment	78.85	HMM-based (lower-bound)	22.51	1
VIRSorter_AM27-42_Scaf45_1_-cat_2	36490	No	NA	57	10	4	Low-quality	Genome-fragment	37.64	HMM-based (lower-bound)	0	1
VIRSorter_AM28-11_Scaf37_1_-cat_2	47557	Yes	29545	60	5	9	Low-quality	Genome-fragment	41.89	HMM-based (lower-bound)	37.87	1
VIRSorter_AM28-15LB_Scaf60_1_-cat_2	4125	No	NA	7	1	0	Low-quality	Genome-fragment	6.58	HMM-based (lower-bound)	0	1
VIRSorter_AM28-15LB_Scaf51_2_-cat_2	1391	No	NA	4	2	0	Low-quality	Genome-fragment	2.62	HMM-based (lower-bound)	0	1
VIRSorter_AM28-15_Scaf11_3_-cat_2	47591	Yes	29539	60	5	9	Low-quality	Genome-fragment	41.88	HMM-based (lower-bound)	37.93	1
VIRSorter_AM28-16AC_Scaf29_1_-cat_2	35529	No	NA	56	40	0	Medium-quality	Genome-fragment	53.07	HMM-based (lower-bound)	0	1
VIRSorter_AM28-16AC_Scaf45_1_-cat_2	19804	Yes	16344	35	21	2	Low-quality	Genome-fragment	24.84	HMM-based (lower-bound)	17.47	1
VIRSorter_AM28-16AC_Scaf65_1_-cat_2	13966	No	NA	25	8	0	Low-quality	Genome-fragment	12.08	HMM-based (lower-bound)	0	1
VIRSorter_AM28-16AC_Scaf66_2_-cat_2	13599	No	NA	18	10	3	Low-quality	Genome-fragment	22.26	HMM-based (lower-bound)	0	1
VIRSorter_AM28-16AC_Scaf67_2_-cat_2	13009	No	NA	14	2	0	Low-quality	Genome-fragment	8.89	HMM-based (lower-bound)	0	1
VIRSorter_AM28-16AC_Scaf100_1_-cat_2	2813	No	NA	4	1	0	Low-quality	Genome-fragment	1.76	HMM-based (lower-bound)	0	1
VIRSorter_AM28-16AC_Scaf97_2_-cat_2	2569	No	NA	4	1	0	Low-quality	Genome-fragment	4	HMM-based (lower-bound)	0	1
VIRSorter_AM28-25_Scaf9_1_-cat_2	115072	Yes	39239	136	11	41	Medium-quality	Genome-fragment	65.71	HMM-based (lower-bound)	65.9	1	>1 viral region detected
VIRSorter_AM28-25_Scaf1_1_-cat_2	51942	No	NA	59	13	7	Low-quality	Genome-fragment	49.68	HMM-based (lower-bound)	0	1
VIRSorter_AM28-25_Scaf23_1_-cat_2	31022	No	NA	48	11	0	Medium-quality	Genome-fragment	50.7	HMM-based (lower-bound)	0	1
VIRSorter_AM28-25_Scaf37_1_-cat_2	3434	No	NA	8	3	0	Low-quality	Genome-fragment	4.2	HMM-based (lower-bound)	0	1
VIRSorter_AM30-13AC_Scaf25_1_-cat_2	40651	Yes	34527	51	15	4	Medium-quality	Genome-fragment	65.87	HMM-based (lower-bound)	15.06	1
VIRSorter_AM30-40_Scaf10_1_-cat_2	76338	No	NA	74	2	9	Medium-quality	Genome-fragment	79.61	HMM-based (lower-bound)	0	1
VIRSorter_AM30-9LB_Scaf8_2_-cat_2	85957	Yes	28818	112	14	35	Low-quality	Genome-fragment	48.93	HMM-based (lower-bound)	66.47	1
VIRSorter_AM31-13LB_Scaf1_5_-cat_2	23369	No	NA	22	10	0	Low-quality	Genome-fragment	35.27	HMM-based (lower-bound)	0	1
VIRSorter_AM32-26AC_Scaf96_1_-cat_2	3633	No	NA	4	0	0	Not-determined	Genome-fragment	NA	NA	0	1	no viral genes detected
VIRSorter_AM32-6_Scaf22_1_-cat_2	58784	No	NA	55	21	5	Medium-quality	Genome-fragment	87.51	HMM-based (lower-bound)	0	1
VIRSorter_AM32-6_Scaf28_1_-cat_2	41823	Yes	30959	55	23	7	Low-quality	Genome-fragment	39.75	HMM-based (lower-bound)	25.98	1
VIRSorter_AM33-6_Scaf4_1_-cat_2	80747	Yes	26196	93	15	16	Low-quality	Genome-fragment	43.78	HMM-based (lower-bound)	67.56	1
VIRSorter_AM34-11AC_Scaf43_1_-cat_2	19416	No	NA	23	16	0	Low-quality	Genome-fragment	23.2	HMM-based (lower-bound)	0	1
VIRSorter_AM34-11AC_Scaf60_1_-cat_2	6230	Yes	5572	8	4	1	Low-quality	Genome-fragment	9.31	HMM-based (lower-bound)	10.56	1
VIRSorter_AM34-18LB_Scaf54_1_-cat_2	29749	No	NA	31	2	3	Low-quality	Genome-fragment	40.35	HMM-based (lower-bound)	0	1
VIRSorter_AM34-3_Scaf12_1_-cat_2	74900	Yes	30855	94	14	15	Low-quality	Genome-fragment	43.68	HMM-based (lower-bound)	58.81	1	low-confidence Provirus
VIRSorter_AM34-4_Scaf11_1_-cat_2	102967	Yes	76464	112	14	19	High-quality	High-quality	92.19	HMM-based (lower-bound)	25.74	1
VIRSorter_AM34-8_Scaf16_1_-cat_2	112690	Yes	29724	120	35	62	Medium-quality	Genome-fragment	59.06	HMM-based (lower-bound)	73.62	1	>1 viral region detected
VIRSorter_AM34-8_Scaf51_1_-cat_2	4196	No	NA	5	0	0	Not-determined	Genome-fragment	NA	NA	0	1	no viral genes detected
VIRSorter_AM34-9LB_Scaf11_1_-cat_2	130313	No	NA	179	39	3	Medium-quality	Genome-fragment	67.15	HMM-based (lower-bound)	0	1
VIRSorter_AM35-11_Scaf120_1_-cat_2	7456	No	NA	10	3	1	Low-quality	Genome-fragment	9.17	HMM-based (lower-bound)	0	1
VIRSorter_AM35-12_Scaf15_1_-cat_2	86374	Yes	29969	108	13	30	Medium-quality	Genome-fragment	51.25	HMM-based (lower-bound)	65.3	1	low-confidence Provirus
VIRSorter_AM35-14_Scaf31_1_-cat_2	78277	Yes	32883	105	19	37	Medium-quality	Genome-fragment	50.15	HMM-based (lower-bound)	57.99	1
VIRSorter_AM35-14_Scaf47_1_-cat_2	43721	No	NA	64	12	4	Low-quality	Genome-fragment	22.89	HMM-based (lower-bound)	0	1
VIRSorter_AM35-14_Scaf59_1_-cat_2	25095	No	NA	44	14	0	Low-quality	Genome-fragment	43.13	HMM-based (lower-bound)	0	1
VIRSorter_AM35-14_Scaf60_1_-cat_2	24641	No	NA	50	2	0	Low-quality	Genome-fragment	15.39	HMM-based (lower-bound)	0	1
VIRSorter_AM35-14_Scaf63_1_-cat_2	23965	No	NA	36	22	0	Low-quality	Genome-fragment	35.64	HMM-based (lower-bound)	0	1
VIRSorter_AM35-14_Scaf64_1_-cat_2	23606	No	NA	33	11	0	Low-quality	Genome-fragment	41.35	HMM-based (lower-bound)	0	1
VIRSorter_AM35-14_Scaf69_1_-cat_2	16794	No	NA	22	7	0	Low-quality	Genome-fragment	19.09	HMM-based (lower-bound)	0	1
VIRSorter_AM36-1AC_Scaf2_2_-cat_2	36234	No	NA	56	20	2	Medium-quality	Genome-fragment	60.16	HMM-based (lower-bound)	0	1
VIRSorter_AM36-22BH_Scaf29_1_-cat_2	32244	No	NA	43	17	0	Medium-quality	Genome-fragment	56.58	HMM-based (lower-bound)	0	1
VIRSorter_AM36-9BH_Scaf56_1_-cat_2	18774	No	NA	28	7	2	Low-quality	Genome-fragment	30.02	HMM-based (lower-bound)	0	1
VIRSorter_AM36-9BH_Scaf75_2_-cat_2	9288	No	NA	12	5	0	Low-quality	Genome-fragment	14.06	HMM-based (lower-bound)	0	1
VIRSorter_AM37-2_Scaf25_1_-cat_2	60207	Yes	47529	75	12	9	Medium-quality	Genome-fragment	54.19	HMM-based (lower-bound)	21.06	1
VIRSorter_AM37-2_Scaf77_1_-cat_2	17958	No	NA	27	6	1	Low-quality	Genome-fragment	29.79	HMM-based (lower-bound)	0	1
VIRSorter_AM37-2_Scaf102_1_-cat_2	9065	No	NA	11	5	0	Low-quality	Genome-fragment	13.72	HMM-based (lower-bound)	0	1
VIRSorter_AM38-2BH_Scaf15_2_-cat_2	27062	No	NA	37	15	0	Medium-quality	Genome-fragment	56.96	HMM-based (lower-bound)	0	1
VIRSorter_AM38-2BH_Scaf17_2_-cat_2	23216	No	NA	40	17	0	Low-quality	Genome-fragment	40.56	HMM-based (lower-bound)	0	1
VIRSorter_AM39-1_Scaf23_1_-cat_2	23611	No	NA	19	2	2	Low-quality	Genome-fragment	20.07	HMM-based (lower-bound)	0	1
VIRSorter_AM39-2A_Scaf5_2_-cat_2	139222	Yes	33897	157	21	36	Medium-quality	Genome-fragment	60.84	HMM-based (lower-bound)	75.65	1
VIRSorter_AM39-30AC_Scaf17_2_-cat_2	10896	No	NA	13	7	0	Low-quality	Genome-fragment	20.36	HMM-based (lower-bound)	0	1
VIRSorter_AM39-30AC_Scaf17_1_-cat_2	4380	No	NA	7	1	0	Low-quality	Genome-fragment	6.55	HMM-based (lower-bound)	0	1
VIRSorter_AM39-30BH_Scaf37_1_-cat_2	51525	No	NA	76	19	2	Low-quality	Genome-fragment	46.37	HMM-based (lower-bound)	0	1
VIRSorter_AM39-8AC_Scaf4_2_-cat_2	88584	Yes	32885	113	20	26	Medium-quality	Genome-fragment	59.71	HMM-based (lower-bound)	62.88	1
VIRSorter_AM40-34_Scaf31_4_-cat_2	44091	Yes	24630	55	7	9	Low-quality	Genome-fragment	31.68	HMM-based (lower-bound)	44.14	1
VIRSorter_AM40-34_Scaf47_1_-cat_2	27852	No	NA	44	8	2	Low-quality	Genome-fragment	28.67	HMM-based (lower-bound)	0	1
VIRSorter_AM40-34_Scaf54_1_-cat_2	19996	No	NA	30	8	0	Low-quality	Genome-fragment	33.63	HMM-based (lower-bound)	0	1
VIRSorter_AM41-2BH_Scaf37_1_-cat_2	3102	No	NA	4	0	0	Not-determined	Genome-fragment	NA	NA	0	1	no viral genes detected
VIRSorter_AM42-23AC_Scaf13_1_-cat_2	56201	No	NA	85	5	2	Medium-quality	Genome-fragment	51.94	HMM-based (lower-bound)	0	1
VIRSorter_AM42-23AC_Scaf41_1_-cat_2	40065	Yes	32779	52	5	4	Medium-quality	Genome-fragment	50.8	HMM-based (lower-bound)	18.19	1
VIRSorter_AM42-3ACA_Scaf6_1_-cat_2	30506	No	NA	50	15	0	Low-quality	Genome-fragment	39.93	HMM-based (lower-bound)	0	1
VIRSorter_AM43-4BH_Scaf34_2_-cat_2	36666	No	NA	42	7	0	Low-quality	Genome-fragment	45.5	HMM-based (lower-bound)	0	1
VIRSorter_AM43-4BH_Scaf47_1_-cat_2	25031	No	NA	39	7	2	Low-quality	Genome-fragment	25.6	HMM-based (lower-bound)	0	1
VIRSorter_AM43-4BH_Scaf63_1_-cat_2	12072	No	NA	19	7	0	Low-quality	Genome-fragment	14.48	HMM-based (lower-bound)	0	1
VIRSorter_AM43-6_Scaf56_1_-cat_2	5413	No	NA	8	1	0	Low-quality	Genome-fragment	3.64	HMM-based (lower-bound)	0	1
VIRSorter_AM44-16_Scaf36_1_-cat_2	25137	No	NA	30	6	0	Low-quality	Genome-fragment	31.14	HMM-based (lower-bound)	0	1
VIRSorter_AM44-16_Scaf48_1_-cat_2	5244	No	NA	5	0	2	Not-determined	Genome-fragment	NA	NA	0	1	no viral genes detected
VIRSorter_AM44-19_Scaf6_1_-cat_2	255991	Yes	115670	264	21	60	High-quality	High-quality	91.01	HMM-based (lower-bound)	54.81	1	>1 viral region detected
VIRSorter_AM44-1AT_Scaf11_1_-cat_2	102079	Yes	48935	107	31	33	Medium-quality	Genome-fragment	71.88	HMM-based (lower-bound)	52.06	1
VIRSorter_AM44-2AT_Scaf4_1_-cat_2	92178	Yes	61380	116	27	13	Medium-quality	Genome-fragment	70.88	HMM-based (lower-bound)	33.41	1
VIRSorter_AM44-2AT_Scaf22_1_-cat_2	45939	No	NA	58	31	1	Medium-quality	Genome-fragment	67.48	HMM-based (lower-bound)	0	1
VIRSorter_AM45-2_Scaf45_1_-cat_2	39058	No	NA	55	16	1	Medium-quality	Genome-fragment	72.61	HMM-based (lower-bound)	0	1
VIRSorter_AM45-9BH_Scaf41_1_-cat_2	40877	No	NA	59	17	3	Medium-quality	Genome-fragment	75.06	HMM-based (lower-bound)	0	1
VIRSorter_AM46-18_Scaf18_1_-cat_2	62633	Yes	27047	74	13	13	Low-quality	Genome-fragment	44.44	HMM-based (lower-bound)	56.82	1
VIRSorter_AM46-18_Scaf126_1_-cat_2	3980	No	NA	5	0	0	Not-determined	Genome-fragment	NA	NA	0	1	no viral genes detected
VIRSorter_AM46-1BH_Scaf52_1_-cat_2	7174	No	NA	11	1	0	Low-quality	Genome-fragment	4.64	HMM-based (lower-bound)	0	1
VIRSorter_AM46-6-r_Scaf29_2_-cat_2	19847	No	NA	31	14	0	Low-quality	Genome-fragment	32.62	HMM-based (lower-bound)	0	1
VIRSorter_AM47-4_Scaf25_1_-cat_2	47590	No	NA	72	23	1	Medium-quality	Genome-fragment	72.38	HMM-based (lower-bound)	0	1
VIRSorter_AM49-4_Scaf78_1_-cat_2	5010	No	NA	7	1	0	Low-quality	Genome-fragment	7.49	HMM-based (lower-bound)	0	1
VIRSorter_AM49-5-r_Scaf8_1_-cat_2	81605	Yes	45740	132	24	27	Medium-quality	Genome-fragment	74.71	HMM-based (lower-bound)	43.95	1
VIRSorter_AM51-1_Scaf22_1_-cat_2	79477	Yes	72551	118	18	10	Medium-quality	Genome-fragment	72.65	HMM-based (lower-bound)	8.71	1
VIRSorter_AM51-1_Scaf25_1_-cat_2	76568	Yes	69004	111	18	6	Medium-quality	Genome-fragment	63.2	HMM-based (lower-bound)	9.88	1
VIRSorter_AM51-2_Scaf121_1_-cat_2	3074	No	NA	2	0	0	Not-determined	Genome-fragment	NA	NA	0	1	no viral genes detected; low-confidence ITR
VIRSorter_AM51-7_Scaf33_1_-cat_2	51866	No	NA	72	13	0	Medium-quality	Genome-fragment	69.87	HMM-based (lower-bound)	0	1
VIRSorter_AM52-3BH_Scaf46_1_-cat_2	39435	No	NA	51	7	2	Medium-quality	Genome-fragment	50.35	HMM-based (lower-bound)	0	1
VIRSorter_AM52-3BH_Scaf51_2_-cat_2	31991	No	NA	31	9	0	Low-quality	Genome-fragment	38.61	HMM-based (lower-bound)	0	1
VIRSorter_AM52-3BH_Scaf64_1_-cat_2	17630	No	NA	20	9	0	Low-quality	Genome-fragment	28.45	HMM-based (lower-bound)	0	1
VIRSorter_AM53-12_Scaf5_1_-cat_2	46086	Yes	34071	61	16	5	Medium-quality	Genome-fragment	70.75	HMM-based (lower-bound)	26.07	1
VIRSorter_AM53-3_Scaf12_1_-cat_2	36351	No	NA	54	25	0	Medium-quality	Genome-fragment	57.68	HMM-based (lower-bound)	0	1
VIRSorter_AM54-14NS_Scaf85_1_-cat_2	5064	No	NA	5	0	0	Not-determined	Genome-fragment	NA	NA	0	1	no viral genes detected
VIRSorter_AM54-1NS_Scaf12_1_-cat_2	68022	Yes	56305	66	20	6	Low-quality	Genome-fragment	33.46	HMM-based (lower-bound)	17.23	1
VIRSorter_AM54-1NS_Scaf25_1_-cat_2	41789	Yes	36146	62	20	3	Medium-quality	Genome-fragment	66.75	HMM-based (lower-bound)	13.5	1
VIRSorter_AM54-29XD_Scaf44_1_-cat_2	37600	Yes	27207	59	8	5	Low-quality	Genome-fragment	37.5	HMM-based (lower-bound)	27.64	1
VIRSorter_AM54-35XD_Scaf65_1_-cat_2	21711	No	NA	27	9	0	Low-quality	Genome-fragment	35.71	HMM-based (lower-bound)	0	1
VIRSorter_AM54-7NS_Scaf12_1_-cat_2	78467	Yes	58340	112	21	10	High-quality	High-quality	90.16	HMM-based (lower-bound)	25.65	1
VIRSorter_AM55-1TS-r_Scaf38_1_-circular-cat_2	35865	No	NA	58	43	0	Medium-quality	Genome-fragment	60.71	HMM-based (lower-bound)	0	1
VIRSorter_AM56-10ce_Scaf66_1_-cat_2	36988	No	NA	73	14	2	Low-quality	Genome-fragment	36.8	HMM-based (lower-bound)	0	1
VIRSorter_AM56-10ce_Scaf89_1_-cat_2	23275	No	NA	28	2	1	Low-quality	Genome-fragment	24.17	HMM-based (lower-bound)	0	1
VIRSorter_AM56-10ce_Scaf202_1_-cat_2	2391	No	NA	5	0	0	Not-determined	Genome-fragment	NA	NA	0	1	no viral genes detected
VIRSorter_AM57-5_Scaf20_1_-cat_2	47900	No	NA	76	26	0	Medium-quality	Genome-fragment	73.66	HMM-based (lower-bound)	0	1
VIRSorter_AM58-7XD_Scaf68_1_-cat_2	20674	No	NA	27	15	0	Low-quality	Genome-fragment	32.3	HMM-based (lower-bound)	0	1
VIRSorter_AM58-7XD_Scaf75_1_-cat_2	18241	No	NA	32	5	1	Low-quality	Genome-fragment	26.48	HMM-based (lower-bound)	0	1
VIRSorter_AM59-9XD_Scaf138_1_-cat_2	1878	No	NA	6	0	0	Not-determined	Genome-fragment	NA	NA	0	1	no viral genes detected
VIRSorter_AM59-9XD_Scaf187_1_-cat_2	1565	No	NA	4	0	0	Not-determined	Genome-fragment	NA	NA	0	1.1	no viral genes detected
VIRSorter_AM60-12MH-1A_Scaf26_1_-cat_2	39496	No	NA	54	20	1	Medium-quality	Genome-fragment	69.01	HMM-based (lower-bound)	0	1
VIRSorter_AM60-14pH10A_Scaf106_1_-cat_2	4579	No	NA	6	1	0	Low-quality	Genome-fragment	6.85	HMM-based (lower-bound)	0	1
VIRSorter_AM60-14pH10A_Scaf110_2_-cat_2	3449	No	NA	5	1	0	Low-quality	Genome-fragment	5.91	HMM-based (lower-bound)	0	1
VIRSorter_AM60-9LNA_Scaf19_1_-cat_2	117800	Yes	30407	112	9	46	Low-quality	Genome-fragment	49.07	HMM-based (lower-bound)	74.19	1	low-confidence Provirus
VIRSorter_AM66-13ACA_Scaf43_1_-cat_2	23163	No	NA	37	25	1	Low-quality	Genome-fragment	36.4	HMM-based (lower-bound)	0	1	low-confidence ITR
VIRSorter_AM67-24LNA_Scaf27_2_-cat_2	29176	No	NA	46	23	0	Medium-quality	Genome-fragment	63.54	HMM-based (lower-bound)	0	1
VIRSorter_AM67-24LNA_Scaf64_1_-cat_2	19481	No	NA	31	13	1	Low-quality	Genome-fragment	32.96	HMM-based (lower-bound)	0	1
VIRSorter_AM67-24LNA_Scaf81_1_-cat_2	9344	No	NA	14	9	0	Low-quality	Genome-fragment	14.14	HMM-based (lower-bound)	0	1
VIRSorter_AM67-24LNA_Scaf82_1_-cat_2	9165	No	NA	13	11	0	Low-quality	Genome-fragment	13.4	HMM-based (lower-bound)	0	1
VIRSorter_AM67-24LNA_Scaf94_1_-cat_2	5234	Yes	4067	7	6	1	Low-quality	Genome-fragment	6.4	HMM-based (lower-bound)	22.3	1
VIRSorter_AM67-24LNA_Scaf86_1_-cat_2	4199	No	NA	4	4	0	Low-quality	Genome-fragment	8.04	HMM-based (lower-bound)	0	1
VIRSorter_AM67-24LNA_Scaf86_2_-cat_2	2994	No	NA	7	6	0	Low-quality	Genome-fragment	4.68	HMM-based (lower-bound)	0	1
VIRSorter_AM72-19pH9A_Scaf6_1_-cat_2	28112	No	NA	40	13	1	Low-quality	Genome-fragment	46.8	HMM-based (lower-bound)	0	1
VIRSorter_AM72-19pH9A_Scaf19_2_-cat_2	2836	No	NA	6	4	0	Low-quality	Genome-fragment	3.85	HMM-based (lower-bound)	0	1
VIRSorter_AM77-04pH10A_Scaf11_2_-cat_2	106713	Yes	36504	113	17	40	Medium-quality	Genome-fragment	67.78	HMM-based (lower-bound)	65.79	1	low-confidence Provirus
VIRSorter_AM77-04pH10A_Scaf44_1_-cat_2	4882	No	NA	4	1	0	Low-quality	Genome-fragment	7.3	HMM-based (lower-bound)	0	1
VIRSorter_AM77-04pH10A_Scaf52_1_-cat_2	3524	No	NA	6	1	0	Low-quality	Genome-fragment	6.04	HMM-based (lower-bound)	0	1
VIRSorter_AM77-15pH10TA_Scaf50_1_-cat_2	4664	No	NA	4	1	0	Low-quality	Genome-fragment	6.98	HMM-based (lower-bound)	0	1
VIRSorter_AM77-15pH10TA_Scaf54_1_-cat_2	3306	No	NA	5	1	0	Low-quality	Genome-fragment	5.67	HMM-based (lower-bound)	0	1
VIRSorter_AM95-01pH10A_Scaf19_1_-cat_2	42564	No	NA	63	16	0	Medium-quality	Genome-fragment	58.58	HMM-based (lower-bound)	0	1
VIRSorter_AM95-01pH10A_Scaf21_1_-cat_2	32126	No	NA	51	18	0	Medium-quality	Genome-fragment	57.38	HMM-based (lower-bound)	0	1
VIRSorter_AM95-01pH10A_Scaf24_1_-cat_2	22197	No	NA	31	16	0	Low-quality	Genome-fragment	42.07	HMM-based (lower-bound)	0	1
VIRSorter_AM96-14M2TA_Scaf2_2_-cat_2	23286	No	NA	34	10	1	Low-quality	Genome-fragment	42.43	HMM-based (lower-bound)	0	1
VIRSorter_AM97-02_Scaf23_1_-cat_2	33318	No	NA	31	7	0	Low-quality	Genome-fragment	29.55	HMM-based (lower-bound)	0	1
VIRSorter_AM97-35_Scaf23_1_-cat_2	40377	Yes	33217	55	22	3	Medium-quality	Genome-fragment	57.56	HMM-based (lower-bound)	17.73	1
VIRSorter_AM97-35_Scaf25_1_-cat_2	38542	Yes	25493	59	17	5	Medium-quality	Genome-fragment	55.51	HMM-based (lower-bound)	33.86	1
VIRSorter_AM97-54_Scaf19_1_-cat_2	57396	No	NA	53	21	5	Medium-quality	Genome-fragment	86.45	HMM-based (lower-bound)	0	1
VIRSorter_BF3HA05008_Scaf26_1_-circular-cat_2	64318	No	NA	77	7	0	Medium-quality	Genome-fragment	70.78	HMM-based (lower-bound)	0	1
VIRSorter_BF3HA22023B_Scaf12_2_-cat_2	10379	No	NA	18	0	1	Not-determined	Genome-fragment	NA	NA	0	1	no viral genes detected
VIRSorter_BF3HA22023B_Scaf36_1_-cat_2	3281	No	NA	4	0	1	Not-determined	Genome-fragment	NA	NA	0	1	no viral genes detected
VIRSorter_BF3HA28004B_Scaf12_1_-cat_2	82740	Yes	77389	95	24	5	High-quality	High-quality	95.37	HMM-based (lower-bound)	6.47	1
VIRSorter_BF3HH05001_Scaf31_1_-cat_2	29400	No	NA	39	23	0	Medium-quality	Genome-fragment	66.34	HMM-based (lower-bound)	0	1
VIRSorter_BF3HH05001_Scaf61_1_-cat_2	2725	No	NA	6	0	0	Not-determined	Genome-fragment	NA	NA	0	1	no viral genes detected
VIRSorter_BF3HH21003_Scaf18_1_-cat_2	18927	No	NA	26	17	0	Low-quality	Genome-fragment	34.06	HMM-based (lower-bound)	0	1
VIRSorter_BF3HH21004_Scaf12_1_-cat_2	30935	No	NA	46	23	0	Medium-quality	Genome-fragment	60.31	HMM-based (lower-bound)	0	1
VIRSorter_BF3HH21004_Scaf40_1_-cat_2	4209	No	NA	6	0	0	Not-determined	Genome-fragment	NA	NA	0	1	no viral genes detected
VIRSorter_BF3HH22002_Scaf49_2_-cat_2	23112	No	NA	34	28	0	Low-quality	Genome-fragment	33.89	HMM-based (lower-bound)	0	1
VIRSorter_BF3HH22002_Scaf51_2_-cat_2	18910	No	NA	21	18	1	Low-quality	Genome-fragment	25.95	HMM-based (lower-bound)	0	1
VIRSorter_BF3HH22002_Scaf52_2_-cat_2	14304	No	NA	18	13	0	Low-quality	Genome-fragment	24.54	HMM-based (lower-bound)	0	1
VIRSorter_BF3HH22002_Scaf62_2_-cat_2	5477	No	NA	11	8	1	Low-quality	Genome-fragment	8.64	HMM-based (lower-bound)	0	1
VIRSorter_BF3HH22002_Scaf67_1_-cat_2	4848	No	NA	8	6	0	Low-quality	Genome-fragment	8.45	HMM-based (lower-bound)	0	1
VIRSorter_BF3HH22002_Scaf69_1_-cat_2	3466	No	NA	7	6	0	Low-quality	Genome-fragment	5.96	HMM-based (lower-bound)	0	1
VIRSorter_BF3HH22002_Scaf23_1_-cat_2	3042	No	NA	7	3	0	Low-quality	Genome-fragment	5.1	HMM-based (lower-bound)	0	1
VIRSorter_BF3HH22002_Scaf63_1_-cat_2	2898	No	NA	4	4	0	Low-quality	Genome-fragment	2.56	HMM-based (lower-bound)	0	1
VIRSorter_BF3HH22002_Scaf80_1_-cat_2	2097	No	NA	5	3	0	Low-quality	Genome-fragment	4.09	HMM-based (lower-bound)	0	1
VIRSorter_BF3HH22002_Scaf98_1_-cat_2	1244	No	NA	3	2	0	Low-quality	Genome-fragment	0.79	HMM-based (lower-bound)	0	1
VIRSorter_BF3HH22007_Scaf45_1_-cat_2	18229	Yes	15155	30	10	3	Low-quality	Genome-fragment	20.76	HMM-based (lower-bound)	16.86	1
VIRSorter_BF3HH22007_Scaf47_1_-cat_2	15308	No	NA	22	11	0	Low-quality	Genome-fragment	27.87	HMM-based (lower-bound)	0	1
VIRSorter_BF3HH22007_Scaf68_1_-cat_2	5160	Yes	2082	9	4	3	Low-quality	Genome-fragment	3.17	HMM-based (lower-bound)	59.65	1
VIRSorter_BF3HH22007_Scaf70_1_-cat_2	4599	Yes	3682	7	4	2	Low-quality	Genome-fragment	5.69	HMM-based (lower-bound)	19.94	1
VIRSorter_BF3HH22007_Scaf74_1_-cat_2	4164	No	NA	9	4	0	Low-quality	Genome-fragment	7.89	HMM-based (lower-bound)	0	1
VIRSorter_BF3HH22007_Scaf90_1_-cat_2	2535	No	NA	7	3	0	Low-quality	Genome-fragment	3.52	HMM-based (lower-bound)	0	1
VIRSorter_BF3HH22007_Scaf97_1_-cat_2	2086	No	NA	3	3	0	Low-quality	Genome-fragment	1.86	HMM-based (lower-bound)	0	1
VIRSorter_BF3HH28002_Scaf56_1_-cat_2	16869	No	NA	20	16	1	Low-quality	Genome-fragment	23.93	HMM-based (lower-bound)	0	1
VIRSorter_BF3HH28002_Scaf69_2_-cat_2	10671	No	NA	13	11	0	Low-quality	Genome-fragment	14.25	HMM-based (lower-bound)	0	1
VIRSorter_BF3HH28002_Scaf67_2_-cat_2	9469	No	NA	11	8	0	Low-quality	Genome-fragment	16.98	HMM-based (lower-bound)	0	1
VIRSorter_BF3HH28002_Scaf85_1_-cat_2	4958	No	NA	10	6	0	Low-quality	Genome-fragment	7.37	HMM-based (lower-bound)	0	1
VIRSorter_BF3HH28002_Scaf86_1_-cat_2	4922	No	NA	9	6	0	Low-quality	Genome-fragment	11.46	HMM-based (lower-bound)	0	1
VIRSorter_BF3HH28002_Scaf94_1_-cat_2	3084	No	NA	6	5	0	Low-quality	Genome-fragment	2.82	HMM-based (lower-bound)	0	1
VIRSorter_BF3HH28002_Scaf104_1_-cat_2	2371	No	NA	2	0	0	Not-determined	Genome-fragment	NA	NA	0	1	no viral genes detected
VIRSorter_BF3HH28002_Scaf109_1_-cat_2	1872	No	NA	5	2	0	Low-quality	Genome-fragment	2.94	HMM-based (lower-bound)	0	1
VIRSorter_BF3HH28002_Scaf111_1_-cat_2	1786	No	NA	4	1	0	Low-quality	Genome-fragment	2.97	HMM-based (lower-bound)	0	1
VIRSorter_CF01-10NS_Scaf122_1_-cat_2	18417	No	NA	23	6	0	Low-quality	Genome-fragment	23.82	HMM-based (lower-bound)	0	1
VIRSorter_CF01-10_Scaf23_1_-cat_2	76652	Yes	67788	78	6	6	Medium-quality	Genome-fragment	85.3	HMM-based (lower-bound)	11.56	1
VIRSorter_CF01-10_Scaf45_1_-cat_2	41665	No	NA	63	7	1	Low-quality	Genome-fragment	44.91	HMM-based (lower-bound)	0	1
VIRSorter_CF01-1_Scaf18_1_-cat_2	31256	No	NA	38	10	0	Low-quality	Genome-fragment	44.42	HMM-based (lower-bound)	0	1
VIRSorter_CF01-1_Scaf19_1_-cat_2	23638	No	NA	33	17	0	Low-quality	Genome-fragment	32.31	HMM-based (lower-bound)	0	1
VIRSorter_CM05-04DAA_Scaf21_1_-cat_2	116813	Yes	30262	134	7	34	Low-quality	Genome-fragment	29.09	HMM-based (lower-bound)	74.09	1	low-confidence Provirus
VIRSorter_CM05-04M1A_Scaf37_1_-cat_2	53476	No	NA	76	20	2	Low-quality	Genome-fragment	47.8	HMM-based (lower-bound)	0	1
VIRSorter_CM05-12DA_Scaf19_1_-cat_2	116837	Yes	30262	134	7	34	Low-quality	Genome-fragment	29.09	HMM-based (lower-bound)	74.1	1	low-confidence Provirus
VIRSorter_CM05-14DA_Scaf19_1_-cat_2	116813	Yes	30262	134	7	34	Low-quality	Genome-fragment	29.09	HMM-based (lower-bound)	74.09	1	low-confidence Provirus
VIRSorter_CM05-14DA_Scaf10_1_-cat_2	113520	Yes	51737	119	20	29	Medium-quality	Genome-fragment	73.82	HMM-based (lower-bound)	54.42	1	>1 viral region detected
VIRSorter_CM05-14M2A_Scaf39_2_-cat_2	27981	No	NA	31	8	2	Low-quality	Genome-fragment	26.83	HMM-based (lower-bound)	0	1
VIRSorter_CM05-14M2A_Scaf39_1_-cat_2	24215	No	NA	41	12	0	Low-quality	Genome-fragment	20.18	HMM-based (lower-bound)	0	1
VIRSorter_CM05-16M2A_Scaf16_1_-cat_2	60563	Yes	41127	91	30	8	Medium-quality	Genome-fragment	57.97	HMM-based (lower-bound)	32.09	1
VIRSorter_CM05-16M2A_Scaf29_1_-cat_2	28344	No	NA	38	13	0	Low-quality	Genome-fragment	38.4	HMM-based (lower-bound)	0	1
VIRSorter_GF3HA05003_Scaf13_1_-cat_2	127665	Yes	42027	131	8	26	Medium-quality	Genome-fragment	52	HMM-based (lower-bound)	67.08	1	low-confidence Provirus
VIRSorter_GF3HA05003_Scaf21_1_-cat_2	50572	Yes	30955	66	8	9	Low-quality	Genome-fragment	43.69	HMM-based (lower-bound)	38.79	1
VIRSorter_GF3HA05003_Scaf23_2_-cat_2	40355	No	NA	46	1	4	Low-quality	Genome-fragment	22.52	HMM-based (lower-bound)	0	1
VIRSorter_GF3HA05008B_Scaf5_1_-cat_2	169762	No	NA	195	12	25	High-quality	High-quality	95.47	HMM-based (lower-bound)	0	1
VIRSorter_GF3HA05008B_Scaf34_1_-cat_2	23075	No	NA	29	10	0	Low-quality	Genome-fragment	36.56	HMM-based (lower-bound)	0	1
VIRSorter_GF3HA05010_Scaf33_1_-cat_2	43251	No	NA	44	6	3	Medium-quality	Genome-fragment	67.02	HMM-based (lower-bound)	0	1
VIRSorter_GF3HA17001_Scaf8_1_-cat_2	18288	No	NA	23	15	0	Low-quality	Genome-fragment	30.72	HMM-based (lower-bound)	0	1
VIRSorter_GF3HA17001_Scaf88_1_-cat_2	10533	Yes	6311	6	1	1	Not-determined	Genome-fragment	NA	NA	40.08	1
VIRSorter_GF3HA17001_Scaf143_1_-cat_2	4957	No	NA	7	2	0	Low-quality	Genome-fragment	9.54	HMM-based (lower-bound)	0	1
VIRSorter_GF3HA17001_Scaf219_1_-cat_2	1710	No	NA	3	0	1	Not-determined	Genome-fragment	NA	NA	0	1	no viral genes detected
VIRSorter_GF3HA19004B_Scaf5_1_-cat_2	151149	No	NA	172	11	24	High-quality	High-quality	92.67	HMM-based (lower-bound)	0	1
VIRSorter_GF3HA19004B_Scaf18_2_-cat_2	6457	No	NA	7	1	0	Low-quality	Genome-fragment	9.66	HMM-based (lower-bound)	0	1
VIRSorter_GF3HH05001B_Scaf30_1_-cat_2	29451	No	NA	39	23	0	Medium-quality	Genome-fragment	66.45	HMM-based (lower-bound)	0	1
VIRSorter_GF3HH05001B_Scaf36_1_-cat_2	17140	No	NA	22	16	0	Low-quality	Genome-fragment	31.02	HMM-based (lower-bound)	0	1
VIRSorter_GF3HH21002_Scaf30_1_-cat_2	37638	No	NA	47	8	5	Low-quality	Genome-fragment	34.5	HMM-based (lower-bound)	0	1
VIRSorter_GF3HH21002_Scaf39_2_-cat_2	12806	Yes	5693	14	4	5	Low-quality	Genome-fragment	6.12	HMM-based (lower-bound)	55.54	1
VIRSorter_GF3HH21004_Scaf39_1_-cat_2	35032	Yes	24224	35	8	4	Low-quality	Genome-fragment	20.18	HMM-based (lower-bound)	30.85	1
VIRSorter_GF3HH21004_Scaf56_1_-cat_2	20142	No	NA	25	21	1	Low-quality	Genome-fragment	30.87	HMM-based (lower-bound)	0	1
VIRSorter_GF3HH21004_Scaf61_1_-cat_2	14611	No	NA	17	1	1	Low-quality	Genome-fragment	4.76	HMM-based (lower-bound)	0	1
VIRSorter_GF3HH25003_Scaf18_1_-cat_2	94061	Yes	29387	109	25	41	Low-quality	Genome-fragment	49.24	HMM-based (lower-bound)	68.76	1
VIRSorter_GF3HH25003_Scaf37_1_-cat_2	22894	No	NA	25	21	0	Low-quality	Genome-fragment	32.75	HMM-based (lower-bound)	0	1
VIRSorter_GF3HH25003_Scaf69_1_-cat_2	2713	No	NA	5	0	0	Not-determined	Genome-fragment	NA	NA	0	1	no viral genes detected
VIRSorter_GF3HH25003_Scaf71_1_-cat_2	2532	No	NA	3	0	0	Not-determined	Genome-fragment	NA	NA	0	1	no viral genes detected
VIRSorter_GF3HH28001B_Scaf69_1_-cat_2	15030	No	NA	22	16	0	Low-quality	Genome-fragment	33.37	HMM-based (lower-bound)	0	1
VIRSorter_GF3HH28001B_Scaf82_1_-cat_2	9923	No	NA	10	1	0	Low-quality	Genome-fragment	3.23	HMM-based (lower-bound)	0	1
VIRSorter_GF3HH28004_Scaf39_1_-cat_2	15623	No	NA	18	7	2	Low-quality	Genome-fragment	15.03	HMM-based (lower-bound)	0	1
VIRSorter_GF3HH28004_Scaf48_1_-cat_2	7532	No	NA	5	0	0	Not-determined	Genome-fragment	NA	NA	0	1	no viral genes detected
VIRSorter_GF3HH28004_Scaf54_2_-cat_2	4607	No	NA	6	1	0	Low-quality	Genome-fragment	2.88	HMM-based (lower-bound)	0	1
VIRSorter_GF3HH28004_Scaf55_2_-cat_2	4494	No	NA	7	0	0	Not-determined	Genome-fragment	NA	NA	0	1	no viral genes detected
VIRSorter_HF3HA19001B_Scaf5_1_-cat_2	151157	No	NA	172	11	24	High-quality	High-quality	92.67	HMM-based (lower-bound)	0	1
VIRSorter_HF3HA19001B_Scaf18_1_-cat_2	6538	No	NA	8	1	0	Low-quality	Genome-fragment	9.78	HMM-based (lower-bound)	0	1
VIRSorter_HF3HA22018B_Scaf40_1_-cat_2	12055	No	NA	12	2	1	Low-quality	Genome-fragment	9.33	HMM-based (lower-bound)	0	1
VIRSorter_HF3HA22018B_Scaf42_1_-cat_2	9747	No	NA	12	1	0	Low-quality	Genome-fragment	10.07	HMM-based (lower-bound)	0	1
VIRSorter_HF3HA22018B_Scaf39_2_-cat_2	7647	Yes	4267	9	5	1	Low-quality	Genome-fragment	4.29	HMM-based (lower-bound)	44.2	1
VIRSorter_HF3HA22018B_Scaf51_1_-cat_2	3901	No	NA	5	0	0	Not-determined	Genome-fragment	NA	NA	0	1	no viral genes detected
VIRSorter_HF3HA22025B_Scaf2_2_-cat_2	97520	Yes	14513	103	18	64	Low-quality	Genome-fragment	26.23	HMM-based (lower-bound)	85.12	1	>1 viral region detected
VIRSorter_HF3HA28006_Scaf6_1_-cat_2	132136	Yes	51064	146	58	62	Medium-quality	Genome-fragment	87.81	HMM-based (lower-bound)	61.35	1	>1 viral region detected
VIRSorter_HF3HH19001_Scaf57_1_-cat_2	9025	No	NA	14	6	1	Low-quality	Genome-fragment	21.69	HMM-based (lower-bound)	0	1	low-confidence ITR
VIRSorter_HF3HH19001_Scaf70_1_-cat_2	2630	No	NA	3	3	0	Low-quality	Genome-fragment	9.52	HMM-based (lower-bound)	0	1	low-confidence ITR
VIRSorter_HF3HH21003_Scaf35_1_-cat_2	28402	No	NA	36	16	4	Low-quality	Genome-fragment	45.18	HMM-based (lower-bound)	0	1
VIRSorter_HF3HH21003_Scaf42_1_-cat_2	19575	No	NA	17	1	2	Low-quality	Genome-fragment	6.38	HMM-based (lower-bound)	0	1
VIRSorter_HF3HH21003_Scaf44_1_-cat_2	15891	No	NA	29	20	1	Low-quality	Genome-fragment	24.63	HMM-based (lower-bound)	0	1
VIRSorter_HF3HH21003_Scaf62_1_-cat_2	2329	No	NA	4	0	0	Not-determined	Genome-fragment	NA	NA	0	1	no viral genes detected
VIRSorter_IF3HA05005_Scaf6_1_-cat_2	169762	No	NA	195	12	25	High-quality	High-quality	95.47	HMM-based (lower-bound)	0	1
VIRSorter_IF3HA05005_Scaf39_1_-cat_2	22951	No	NA	29	10	0	Low-quality	Genome-fragment	36.36	HMM-based (lower-bound)	0	1
VIRSorter_IF3HA18002_Scaf4_1_-cat_2	126204	Yes	33099	122	18	43	Medium-quality	Genome-fragment	62.85	HMM-based (lower-bound)	73.77	1	low-confidence Provirus
VIRSorter_IF3HA21008B_Scaf53_1_-cat_2	3302	No	NA	7	4	0	Low-quality	Genome-fragment	9.03	HMM-based (lower-bound)	0	1
VIRSorter_IF3HA21008B_Scaf54_1_-cat_2	3114	No	NA	3	1	0	Low-quality	Genome-fragment	5.56	HMM-based (lower-bound)	0	1
VIRSorter_IF3HA21008B_Scaf8_2_-cat_2	2558	No	NA	5	5	0	Low-quality	Genome-fragment	3.18	HMM-based (lower-bound)	0	1
VIRSorter_IF3HA21010B_Scaf40_2_-cat_2	7434	No	NA	6	0	1	Not-determined	Genome-fragment	NA	NA	0	1	no viral genes detected
VIRSorter_IF3HA27006B_Scaf4_1_-cat_2	76671	No	NA	77	27	1	Low-quality	Genome-fragment	45.55	HMM-based (lower-bound)	0	1
VIRSorter_IF3HA27006B_Scaf32_1_-cat_2	26623	No	NA	46	11	1	Low-quality	Genome-fragment	43.58	HMM-based (lower-bound)	0	1
VIRSorter_IF3HA27007B_Scaf3_1_-cat_2	87734	No	NA	89	28	1	Medium-quality	Genome-fragment	51.94	HMM-based (lower-bound)	0	1
VIRSorter_IF3HA27007B_Scaf40_1_-cat_2	24892	No	NA	40	15	0	Low-quality	Genome-fragment	41.91	HMM-based (lower-bound)	0	1
VIRSorter_IF3HA27007B_Scaf189_1_-cat_2	2966	No	NA	4	4	0	Low-quality	Genome-fragment	2.61	HMM-based (lower-bound)	0	1
VIRSorter_IF3HA28010B_Scaf55_1_-cat_2	15857	No	NA	20	14	0	Low-quality	Genome-fragment	28.8	HMM-based (lower-bound)	0	1
VIRSorter_IF3HA28010B_Scaf70_1_-cat_2	6279	No	NA	12	8	0	Low-quality	Genome-fragment	9.74	HMM-based (lower-bound)	0	1
VIRSorter_IF3HA28010B_Scaf71_1_-cat_2	6186	No	NA	6	6	0	Low-quality	Genome-fragment	7.7	HMM-based (lower-bound)	0	1
VIRSorter_IF3HA28010B_Scaf81_1_-cat_2	3616	No	NA	5	0	0	Not-determined	Genome-fragment	NA	NA	0	1	no viral genes detected
VIRSorter_IF3HA28010B_Scaf82_1_-cat_2	3352	No	NA	3	3	0	Low-quality	Genome-fragment	3.03	HMM-based (lower-bound)	0	1
VIRSorter_IF3HA28010B_Scaf90_1_-cat_2	2180	No	NA	4	0	0	Not-determined	Genome-fragment	NA	NA	0	1	no viral genes detected
VIRSorter_IF3HH17001_Scaf66_1_-cat_2	10271	No	NA	16	3	1	Low-quality	Genome-fragment	10.92	HMM-based (lower-bound)	0	1
VIRSorter_IF3HH17001_Scaf69_1_-cat_2	8700	No	NA	10	1	0	Low-quality	Genome-fragment	8.98	HMM-based (lower-bound)	0	1
VIRSorter_IF3HH17001_Scaf72_1_-cat_2	6852	Yes	3996	8	5	1	Low-quality	Genome-fragment	4.02	HMM-based (lower-bound)	41.68	1
VIRSorter_IF3HH17001_Scaf84_1_-cat_2	4750	No	NA	7	1	0	Low-quality	Genome-fragment	3.57	HMM-based (lower-bound)	0	1
VIRSorter_IF3HH17001_Scaf89_1_-cat_2	3375	No	NA	7	4	0	Low-quality	Genome-fragment	5.18	HMM-based (lower-bound)	0	1
VIRSorter_IF3HH17001_Scaf74_1_-cat_2	1892	No	NA	4	2	0	Low-quality	Genome-fragment	3.22	HMM-based (lower-bound)	0	1
VIRSorter_IF3HH17001_Scaf107_1_-cat_2	1270	No	NA	3	1	0	Low-quality	Genome-fragment	1.35	HMM-based (lower-bound)	0	1
VIRSorter_J-10_Scaf43_1_-cat_2	34319	No	NA	49	35	1	Medium-quality	Genome-fragment	52.59	HMM-based (lower-bound)	0	1	low-confidence ITR
VIRSorter_J-10_Scaf53_1_-cat_2	27024	No	NA	37	1	12	Low-quality	Genome-fragment	45.46	HMM-based (lower-bound)	0	1
VIRSorter_J-10_Scaf59_1_-cat_2	23093	Yes	21385	26	10	4	Low-quality	Genome-fragment	18.33	HMM-based (lower-bound)	7.4	1
VIRSorter_J-10_Scaf74_2_-cat_2	13261	No	NA	14	2	0	Low-quality	Genome-fragment	9.06	HMM-based (lower-bound)	0	1
VIRSorter_J-10_Scaf83_1_-cat_2	11321	Yes	7665	17	10	2	Low-quality	Genome-fragment	12.65	HMM-based (lower-bound)	32.29	1
VIRSorter_J-10_Scaf68_2_-cat_2	6960	No	NA	8	0	2	Not-determined	Genome-fragment	NA	NA	0	1	no viral genes detected
VIRSorter_J-10_Scaf109_1_-cat_2	4761	Yes	1981	5	1	1	Low-quality	Genome-fragment	3.01	HMM-based (lower-bound)	58.39	1
VIRSorter_J-12_Scaf33_1_-cat_2	20699	No	NA	21	10	0	Low-quality	Genome-fragment	36.24	HMM-based (lower-bound)	0	1
VIRSorter_J-12_Scaf36_1_-cat_2	15944	No	NA	18	8	0	Low-quality	Genome-fragment	26.81	HMM-based (lower-bound)	0	1
VIRSorter_JF3HA17002_Scaf32_2_-cat_2	21254	No	NA	10	0	7	Not-determined	Genome-fragment	NA	NA	0	1	no viral genes detected
VIRSorter_JF3HA18004_Scaf23_1_-cat_2	1149	No	NA	3	0	0	Not-determined	Genome-fragment	NA	NA	0	1	no viral genes detected
VIRSorter_JF3HA19002_Scaf18_1_-cat_2	28980	No	NA	32	16	0	Medium-quality	Genome-fragment	58.44	HMM-based (lower-bound)	0	1
VIRSorter_JF3HA19002_Scaf13_1_-cat_2	5521	No	NA	6	4	0	Low-quality	Genome-fragment	11.36	HMM-based (lower-bound)	0	1
VIRSorter_JF3HA21002B_Scaf16_1_-cat_2	41973	No	NA	62	30	0	Medium-quality	Genome-fragment	62.18	HMM-based (lower-bound)	0	1
VIRSorter_JF3HA21002B_Scaf22_1_-cat_2	32074	No	NA	52	23	0	Low-quality	Genome-fragment	35.98	HMM-based (lower-bound)	0	1
VIRSorter_JF3HA21002B_Scaf97_1_-cat_2	2404	No	NA	3	0	0	Not-determined	Genome-fragment	NA	NA	0	1	no viral genes detected
VIRSorter_JF3HH19007_Scaf14_1_-cat_2	35404	No	NA	46	37	0	Medium-quality	Genome-fragment	62.04	HMM-based (lower-bound)	0	1
VIRSorter_JF3HH19007_Scaf66_1_-cat_2	9384	No	NA	14	6	0	Low-quality	Genome-fragment	20.16	HMM-based (lower-bound)	0	1
VIRSorter_JF3HH22002B_Scaf47_1_-cat_2	18069	Yes	14989	29	10	3	Low-quality	Genome-fragment	20.54	HMM-based (lower-bound)	17.05	1
VIRSorter_JF3HH22002B_Scaf62_1_-cat_2	7360	No	NA	11	7	0	Low-quality	Genome-fragment	13.09	HMM-based (lower-bound)	0	1
VIRSorter_JF3HH22002B_Scaf69_1_-cat_2	5172	Yes	2088	9	4	3	Low-quality	Genome-fragment	3.18	HMM-based (lower-bound)	59.63	1
VIRSorter_JF3HH22002B_Scaf90_1_-cat_2	2547	No	NA	7	3	0	Low-quality	Genome-fragment	3.54	HMM-based (lower-bound)	0	1
VIRSorter_JF3HH22002B_Scaf121_1_-cat_2	1275	No	NA	4	3	0	Low-quality	Genome-fragment	2	HMM-based (lower-bound)	0	1
VIRSorter_JF3HH28001B_Scaf41_1_-cat_2	15599	No	NA	18	7	2	Low-quality	Genome-fragment	15.01	HMM-based (lower-bound)	0	1
VIRSorter_JF3HH28001B_Scaf52_1_-cat_2	7452	No	NA	5	0	0	Not-determined	Genome-fragment	NA	NA	0	1	no viral genes detected
VIRSorter_JF3HH28001B_Scaf58_2_-cat_2	4595	No	NA	6	1	0	Low-quality	Genome-fragment	2.88	HMM-based (lower-bound)	0	1
VIRSorter_JF3HH28001B_Scaf59_2_-cat_2	4482	No	NA	7	0	0	Not-determined	Genome-fragment	NA	NA	0	1	no viral genes detected
VIRSorter_JF3HH28001_Scaf49_2_-cat_2	17945	No	NA	21	17	0	Low-quality	Genome-fragment	25.54	HMM-based (lower-bound)	0	1
VIRSorter_JF3HH28001_Scaf52_1_-cat_2	15705	No	NA	20	13	0	Low-quality	Genome-fragment	28.95	HMM-based (lower-bound)	0	1
VIRSorter_JF3HH28001_Scaf53_1_-cat_2	14190	No	NA	19	14	0	Low-quality	Genome-fragment	25.89	HMM-based (lower-bound)	0	1
VIRSorter_JF3HH28001_Scaf68_1_-cat_2	6303	No	NA	12	8	0	Low-quality	Genome-fragment	9.78	HMM-based (lower-bound)	0	1
VIRSorter_JF3HH28001_Scaf19_2_-cat_2	2033	No	NA	4	2	0	Low-quality	Genome-fragment	3.29	HMM-based (lower-bound)	0	1
VIRSorter_LG100-13_Scaf22_1_-cat_2	62022	No	NA	77	26	0	Medium-quality	Genome-fragment	57.83	HMM-based (lower-bound)	0	1
VIRSorter_LG100-13_Scaf35_1_-cat_2	26206	No	NA	24	7	1	Low-quality	Genome-fragment	21.43	HMM-based (lower-bound)	0	1
VIRSorter_LG100-13_Scaf47_1_-cat_2	7280	No	NA	12	7	0	Low-quality	Genome-fragment	10.04	HMM-based (lower-bound)	0	1
VIRSorter_LG100-13_Scaf48_1_-cat_2	7067	No	NA	11	4	0	Low-quality	Genome-fragment	5.22	HMM-based (lower-bound)	0	1
VIRSorter_LG100-13_Scaf49_1_-cat_2	6900	No	NA	7	6	0	Low-quality	Genome-fragment	12.47	HMM-based (lower-bound)	0	1
VIRSorter_LG100-13_Scaf54_1_-cat_2	4070	No	NA	7	4	0	Low-quality	Genome-fragment	6.88	HMM-based (lower-bound)	0	1
VIRSorter_LG100-13_Scaf14_2_-cat_2	1951	No	NA	4	3	0	Low-quality	Genome-fragment	1.52	HMM-based (lower-bound)	0	1
VIRSorter_LG100-35_Scaf19_1_-cat_2	62166	No	NA	77	26	0	Medium-quality	Genome-fragment	57.95	HMM-based (lower-bound)	0	1
VIRSorter_LG100-35_Scaf33_1_-cat_2	25534	No	NA	23	5	1	Low-quality	Genome-fragment	25.84	HMM-based (lower-bound)	0	1
VIRSorter_LG100-35_Scaf33_2_-cat_2	6852	No	NA	11	3	0	Low-quality	Genome-fragment	5.17	HMM-based (lower-bound)	0	1
VIRSorter_LG100-35_Scaf49_1_-cat_2	6130	No	NA	5	4	0	Low-quality	Genome-fragment	10.72	HMM-based (lower-bound)	0	1
VIRSorter_LG100-35_Scaf50_1_-cat_2	5834	No	NA	8	5	0	Low-quality	Genome-fragment	7.81	HMM-based (lower-bound)	0	1
VIRSorter_LG100-35_Scaf64_1_-cat_2	2334	No	NA	4	2	0	Low-quality	Genome-fragment	3.99	HMM-based (lower-bound)	0	1
VIRSorter_LG100-35_Scaf50_2_-cat_2	1347	No	NA	4	2	0	Low-quality	Genome-fragment	1.96	HMM-based (lower-bound)	0	1
VIRSorter_LG101-21_Scaf36_1_-cat_2	53950	No	NA	77	8	4	Medium-quality	Genome-fragment	65.85	HMM-based (lower-bound)	0	1
VIRSorter_LG101-27_Scaf40_2_-cat_2	14874	No	NA	21	16	0	Low-quality	Genome-fragment	32.47	HMM-based (lower-bound)	0	1
VIRSorter_LG101-35_Scaf32_1_-cat_2	34122	No	NA	55	39	0	Medium-quality	Genome-fragment	66.88	HMM-based (lower-bound)	0	1
VIRSorter_LG101-35_Scaf38_1_-cat_2	19136	No	NA	25	18	0	Low-quality	Genome-fragment	31.56	HMM-based (lower-bound)	0	1
VIRSorter_LG101-35_Scaf46_1_-cat_2	10195	No	NA	8	7	0	Low-quality	Genome-fragment	13.35	HMM-based (lower-bound)	0	1
VIRSorter_LG101-35_Scaf49_1_-cat_2	8186	No	NA	12	6	0	Low-quality	Genome-fragment	21.96	HMM-based (lower-bound)	0	1
VIRSorter_LG101-35_Scaf54_1_-cat_2	5627	No	NA	11	6	0	Low-quality	Genome-fragment	8.61	HMM-based (lower-bound)	0	1
VIRSorter_LG101-35_Scaf55_1_-cat_2	4883	No	NA	9	5	0	Low-quality	Genome-fragment	7.43	HMM-based (lower-bound)	0	1
VIRSorter_LG101-35_Scaf58_1_-cat_2	3245	No	NA	7	4	0	Low-quality	Genome-fragment	6.31	HMM-based (lower-bound)	0	1
VIRSorter_LG55-02_Scaf11_2_-cat_2	25766	Yes	22078	38	20	2	Low-quality	Genome-fragment	48.11	HMM-based (lower-bound)	14.31	1
VIRSorter_LG55-02_Scaf70_1_-cat_2	19444	Yes	11811	23	11	3	Low-quality	Genome-fragment	16.62	HMM-based (lower-bound)	39.26	1
VIRSorter_LG55-02_Scaf68_1_-cat_2	12969	No	NA	17	14	0	Low-quality	Genome-fragment	23.08	HMM-based (lower-bound)	0	1
VIRSorter_LG55-02_Scaf83_1_-cat_2	12485	No	NA	16	12	0	Low-quality	Genome-fragment	23.2	HMM-based (lower-bound)	0	1
VIRSorter_LG55-02_Scaf84_1_-cat_2	12382	No	NA	23	11	0	Low-quality	Genome-fragment	28.7	HMM-based (lower-bound)	0	1
VIRSorter_LG55-02_Scaf65_2_-cat_2	10379	No	NA	8	8	0	Low-quality	Genome-fragment	14.49	HMM-based (lower-bound)	0	1
VIRSorter_LG55-02_Scaf95_1_-cat_2	8069	No	NA	9	4	1	Low-quality	Genome-fragment	12.94	HMM-based (lower-bound)	0	1
VIRSorter_LG55-02_Scaf96_1_-cat_2	7914	No	NA	7	0	2	Not-determined	Genome-fragment	NA	NA	0	1	no viral genes detected
VIRSorter_LG55-02_Scaf130_1_-cat_2	3236	No	NA	5	2	0	Low-quality	Genome-fragment	4.43	HMM-based (lower-bound)	0	1
VIRSorter_LG55-02_Scaf132_1_-cat_2	3028	No	NA	7	7	0	Low-quality	Genome-fragment	3.99	HMM-based (lower-bound)	0	1
VIRSorter_LG55-02_Scaf135_1_-cat_2	2008	No	NA	4	3	0	Low-quality	Genome-fragment	1.42	HMM-based (lower-bound)	0	1
VIRSorter_LG55-02_Scaf179_1_-cat_2	1366	No	NA	2	2	0	Low-quality	Genome-fragment	1.95	HMM-based (lower-bound)	0	1
VIRSorter_LG55-19_Scaf2_1_-cat_2	96782	Yes	39114	118	29	44	Medium-quality	Genome-fragment	63.59	HMM-based (lower-bound)	59.59	1	low-confidence Provirus
VIRSorter_MF3HA19003_Scaf19_2_-cat_2	71205	Yes	12036	86	14	54	Low-quality	Genome-fragment	18.88	HMM-based (lower-bound)	83.1	1
VIRSorter_MF3HA19003_Scaf70_1_-cat_2	13131	No	NA	14	1	2	Low-quality	Genome-fragment	4.28	HMM-based (lower-bound)	0	1
VIRSorter_MF3HA21002B_Scaf23_1_-cat_2	33029	No	NA	47	24	0	Low-quality	Genome-fragment	47.57	HMM-based (lower-bound)	0	1
VIRSorter_MF3HA21002B_Scaf27_1_-cat_2	31971	No	NA	52	23	0	Low-quality	Genome-fragment	35.86	HMM-based (lower-bound)	0	1
VIRSorter_MF3HA21004_Scaf21_1_-cat_2	8881	No	NA	12	8	0	Low-quality	Genome-fragment	15.99	HMM-based (lower-bound)	0	1
VIRSorter_MF3HA25002B_Scaf54_1_-cat_2	2565	No	NA	5	3	0	Low-quality	Genome-fragment	4.77	HMM-based (lower-bound)	0	1
VIRSorter_MF3HA25002B_Scaf73_1_-cat_2	1693	No	NA	5	0	0	Not-determined	Genome-fragment	NA	NA	0	1	no viral genes detected
VIRSorter_MF3HA25002B_Scaf80_1_-cat_2	1251	No	NA	4	1	0	Low-quality	Genome-fragment	3.17	HMM-based (lower-bound)	0	1
VIRSorter_MF3HA28004_Scaf7_1_-cat_2	73259	Yes	71399	117	21	3	Low-quality	Genome-fragment	39.19	HMM-based (lower-bound)	2.54	1
VIRSorter_MF3HH19001_Scaf50_1_-cat_2	12006	No	NA	18	1	0	Low-quality	Genome-fragment	8.07	HMM-based (lower-bound)	0	1
VIRSorter_OF01-18_Scaf5_3_-cat_2	27922	No	NA	37	3	3	Low-quality	Genome-fragment	38.97	HMM-based (lower-bound)	0	1
VIRSorter_OF01-18_Scaf55_1_-cat_2	12468	No	NA	13	1	0	Low-quality	Genome-fragment	21.38	HMM-based (lower-bound)	0	1
VIRSorter_OF01-18_Scaf59_1_-cat_2	9051	No	NA	15	8	0	Low-quality	Genome-fragment	17.03	HMM-based (lower-bound)	0	1
VIRSorter_OF01-18_Scaf93_1_-cat_2	3227	No	NA	4	2	0	Low-quality	Genome-fragment	5.98	HMM-based (lower-bound)	0	1
VIRSorter_OF01-19AC_Scaf10_1_-cat_2	130492	Yes	61609	155	21	45	Medium-quality	Genome-fragment	57.99	HMM-based (lower-bound)	52.79	1
VIRSorter_OF01-19_Scaf117_1_-cat_2	5680	No	NA	8	6	0	Low-quality	Genome-fragment	10.59	HMM-based (lower-bound)	0	1
VIRSorter_OF01-19_Scaf95_2_-cat_2	5629	No	NA	6	1	0	Low-quality	Genome-fragment	9.65	HMM-based (lower-bound)	0	1
VIRSorter_OF01-19_Scaf176_1_-cat_2	1433	No	NA	4	1	0	Low-quality	Genome-fragment	3.01	HMM-based (lower-bound)	0	1
VIRSorter_OF01-1_Scaf36_1_-cat_2	16960	No	NA	21	9	0	Low-quality	Genome-fragment	29.29	HMM-based (lower-bound)	0	1
VIRSorter_OF01-4LB_Scaf40_1_-cat_2	18322	No	NA	35	10	0	Low-quality	Genome-fragment	37.77	HMM-based (lower-bound)	0	1
VIRSorter_OF02-6_Scaf13_1_-cat_2	101118	Yes	49795	127	21	22	Medium-quality	Genome-fragment	77.25	HMM-based (lower-bound)	50.76	1
VIRSorter_OF02-6_Scaf20_1_-cat_2	86658	Yes	53773	117	21	14	Complete	High-quality	100	Provirus (medium-confidence)	37.95	1
VIRSorter_OF03-10BH_Scaf28_1_-cat_2	64295	Yes	29797	60	6	10	Low-quality	Genome-fragment	31.54	HMM-based (lower-bound)	53.66	1
VIRSorter_OF03-10BH_Scaf92_1_-cat_2	22601	No	NA	27	6	1	Low-quality	Genome-fragment	22.32	HMM-based (lower-bound)	0	1
VIRSorter_OF03-11_Scaf9_1_-cat_2	149632	Yes	50300	147	13	33	Low-quality	Genome-fragment	43.46	HMM-based (lower-bound)	66.38	1
VIRSorter_OF03-17_Scaf51_1_-cat_2	23697	No	NA	27	5	1	Low-quality	Genome-fragment	23.4	HMM-based (lower-bound)	0	1
VIRSorter_OF03-1ACA_Scaf11_2_-cat_2	36751	Yes	29241	53	16	3	Low-quality	Genome-fragment	44.21	HMM-based (lower-bound)	20.43	1
VIRSorter_OF04-11BH_Scaf39_1_-cat_2	48725	No	NA	67	14	3	Medium-quality	Genome-fragment	50.96	HMM-based (lower-bound)	0	1
VIRSorter_OF04-11BH_Scaf95_1_-cat_2	9419	No	NA	11	2	0	Low-quality	Genome-fragment	13.96	HMM-based (lower-bound)	0	1
VIRSorter_OF04-13AC_Scaf31_1_-cat_2	53995	Yes	35762	69	41	14	Medium-quality	Genome-fragment	74.55	HMM-based (lower-bound)	33.77	1	>1 viral region detected
VIRSorter_OF04-13AC_Scaf47_1_-cat_2	33464	No	NA	48	31	0	Medium-quality	Genome-fragment	70.88	HMM-based (lower-bound)	0	1
VIRSorter_OF04-13AC_Scaf57_1_-cat_2	30343	No	NA	37	20	0	Medium-quality	Genome-fragment	70.44	HMM-based (lower-bound)	0	1
VIRSorter_OF04-13AC_Scaf29_1_-cat_2	17731	No	NA	26	14	0	Low-quality	Genome-fragment	41.5	HMM-based (lower-bound)	0	1
VIRSorter_OF04-13AC_Scaf120_1_-cat_2	5259	No	NA	8	5	0	Low-quality	Genome-fragment	8.69	HMM-based (lower-bound)	0	1
VIRSorter_OF04-13AC_Scaf127_1_-cat_2	4274	Yes	2173	8	4	2	Low-quality	Genome-fragment	3.31	HMM-based (lower-bound)	49.16	1
VIRSorter_OF04-13AC_Scaf148_1_-cat_2	1524	No	NA	3	0	0	Not-determined	Genome-fragment	NA	NA	0	1	no viral genes detected
VIRSorter_OF04-13AC_Scaf154_1_-cat_2	1361	No	NA	2	0	0	Not-determined	Genome-fragment	NA	NA	0	1	no viral genes detected
VIRSorter_OF04-13BH_Scaf28_2_-cat_2	58056	No	NA	50	8	3	Medium-quality	Genome-fragment	61.28	HMM-based (lower-bound)	0	1
VIRSorter_OF04-14BH_Scaf19_1_-cat_2	56577	Yes	47163	42	5	6	Medium-quality	Genome-fragment	55.47	HMM-based (lower-bound)	16.64	1
VIRSorter_OF04-14BH_Scaf85_1_-cat_2	23632	No	NA	39	7	1	Low-quality	Genome-fragment	25.37	HMM-based (lower-bound)	0	1
VIRSorter_OF04-14BH_Scaf87_1_-cat_2	22103	No	NA	33	7	1	Low-quality	Genome-fragment	30.34	HMM-based (lower-bound)	0	1
VIRSorter_OF05-13AC_Scaf24_1_-cat_2	25403	No	NA	32	10	1	Low-quality	Genome-fragment	38.2	HMM-based (lower-bound)	0	1
VIRSorter_OF05-16BH_Scaf79_1_-cat_2	28046	No	NA	43	3	0	Low-quality	Genome-fragment	45.17	HMM-based (lower-bound)	0	1
VIRSorter_OF05-2BH_Scaf9_1_-cat_2	166496	Yes	161540	211	37	12	Medium-quality	Genome-fragment	81.13	HMM-based (lower-bound)	2.98	1
VIRSorter_OF09-27_Scaf69_1_-cat_2	4922	No	NA	8	0	2	Not-determined	Genome-fragment	NA	NA	0	1	no viral genes detected
VIRSorter_OF09-6XD_Scaf38_1_-cat_2	9085	No	NA	9	0	4	Not-determined	Genome-fragment	NA	NA	0	1	no viral genes detected
VIRSorter_OF09-6XD_Scaf85_1_-cat_2	6346	Yes	4386	8	1	1	Low-quality	Genome-fragment	6.64	HMM-based (lower-bound)	30.89	1
VIRSorter_OF10-2_Scaf9_1_-cat_2	94173	Yes	30605	115	18	24	Low-quality	Genome-fragment	48.02	HMM-based (lower-bound)	67.5	1	low-confidence Provirus
VIRSorter_OF11-28_Scaf43_1_-cat_2	38030	No	NA	56	25	0	Medium-quality	Genome-fragment	54.83	HMM-based (lower-bound)	0	1
VIRSorter_OF13-16_Scaf29_1_-cat_2	80284	Yes	63296	113	34	15	High-quality	High-quality	96.45	HMM-based (lower-bound)	21.16	1
VIRSorter_OF13-16_Scaf60_1_-cat_2	26931	No	NA	43	13	1	Medium-quality	Genome-fragment	59.79	HMM-based (lower-bound)	0	1
VIRSorter_OF13-16_Scaf63_1_-cat_2	23809	No	NA	35	14	0	Low-quality	Genome-fragment	39.64	HMM-based (lower-bound)	0	1
VIRSorter_OF13-16_Scaf69_1_-cat_2	18330	No	NA	28	12	0	Low-quality	Genome-fragment	30.23	HMM-based (lower-bound)	0	1
VIRSorter_OF13-16_Scaf76_1_-cat_2	12535	No	NA	19	9	0	Low-quality	Genome-fragment	22.14	HMM-based (lower-bound)	0	1
VIRSorter_OF13-16_Scaf77_1_-cat_2	12007	No	NA	9	2	0	Low-quality	Genome-fragment	6.17	HMM-based (lower-bound)	0	1
VIRSorter_OF13-16_Scaf78_1_-cat_2	11609	No	NA	14	4	0	Low-quality	Genome-fragment	17.96	HMM-based (lower-bound)	0	1
VIRSorter_OF14-22SRA_Scaf11_1_-circular-cat_2	36319	No	NA	54	20	1	Medium-quality	Genome-fragment	58.71	HMM-based (lower-bound)	0	1
VIRSorter_OF16-4A_Scaf37_1_-cat_2	9398	No	NA	12	7	0	Low-quality	Genome-fragment	18.02	HMM-based (lower-bound)	0	1
VIRSorter_OF24-2-b12A_Scaf20_2_-cat_2	1139	No	NA	4	1	0	Low-quality	Genome-fragment	1.1	HMM-based (lower-bound)	0	1
VIRSorter_OF25-11pH10A_Scaf13_1_-cat_2	126369	Yes	39602	128	13	49	Medium-quality	Genome-fragment	52.2	HMM-based (lower-bound)	68.66	1	low-confidence Provirus
VIRSorter_OF29-3-b13A_Scaf26_1_-cat_2	71190	Yes	61389	69	8	7	Medium-quality	Genome-fragment	75.95	HMM-based (lower-bound)	13.77	1
VIRSorter_OM01-11_Scaf67_1_-cat_2	14620	Yes	11979	23	15	2	Low-quality	Genome-fragment	18.08	HMM-based (lower-bound)	18.06	1
VIRSorter_OM01-11_Scaf83_1_-cat_2	7717	No	NA	8	6	0	Low-quality	Genome-fragment	9.25	HMM-based (lower-bound)	0	1
VIRSorter_OM01-11_Scaf84_1_-cat_2	6265	No	NA	9	8	0	Low-quality	Genome-fragment	9.7	HMM-based (lower-bound)	0	1
VIRSorter_OM01-11_Scaf106_1_-cat_2	4185	No	NA	8	4	0	Low-quality	Genome-fragment	6.37	HMM-based (lower-bound)	0	1
VIRSorter_OM01-11_Scaf86_1_-cat_2	3430	No	NA	5	2	1	Low-quality	Genome-fragment	5.61	HMM-based (lower-bound)	0	1
VIRSorter_OM01-11_Scaf164_1_-cat_2	926	No	NA	3	1	0	Low-quality	Genome-fragment	2.46	HMM-based (lower-bound)	0	1
VIRSorter_OM02-11AC_Scaf56_2_-cat_2	17067	No	NA	27	20	0	Low-quality	Genome-fragment	25.03	HMM-based (lower-bound)	0	1
VIRSorter_OM02-11AC_Scaf58_2_-cat_2	16673	No	NA	30	22	0	Low-quality	Genome-fragment	23.9	HMM-based (lower-bound)	0	1
VIRSorter_OM02-11AC_Scaf59_2_-cat_2	15271	No	NA	19	14	0	Low-quality	Genome-fragment	28.05	HMM-based (lower-bound)	0	1
VIRSorter_OM02-11AC_Scaf61_1_-cat_2	12862	No	NA	18	14	0	Low-quality	Genome-fragment	27.14	HMM-based (lower-bound)	0	1
VIRSorter_OM02-11AC_Scaf75_1_-cat_2	4898	No	NA	6	0	0	Not-determined	Genome-fragment	NA	NA	0	1	no viral genes detected
VIRSorter_OM02-11AC_Scaf62_2_-cat_2	4729	No	NA	10	7	0	Low-quality	Genome-fragment	7.02	HMM-based (lower-bound)	0	1
VIRSorter_OM02-11AC_Scaf77_1_-cat_2	4636	No	NA	8	3	0	Low-quality	Genome-fragment	9.82	HMM-based (lower-bound)	0	1
VIRSorter_OM02-11AC_Scaf79_1_-cat_2	4551	No	NA	5	3	0	Low-quality	Genome-fragment	7.1	HMM-based (lower-bound)	0	1
VIRSorter_OM02-11AC_Scaf90_1_-cat_2	2943	No	NA	5	4	0	Low-quality	Genome-fragment	4.33	HMM-based (lower-bound)	0	1
VIRSorter_OM02-11AC_Scaf91_1_-cat_2	2930	No	NA	5	4	0	Low-quality	Genome-fragment	4.32	HMM-based (lower-bound)	0	1
VIRSorter_OM02-11AC_Scaf93_1_-cat_2	2850	No	NA	5	5	0	Low-quality	Genome-fragment	4.21	HMM-based (lower-bound)	0	1
VIRSorter_OM02-11AC_Scaf102_1_-cat_2	2005	No	NA	4	3	0	Low-quality	Genome-fragment	2.77	HMM-based (lower-bound)	0	1
VIRSorter_OM02-12AC_Scaf57_1_-cat_2	16923	No	NA	30	22	0	Low-quality	Genome-fragment	24.98	HMM-based (lower-bound)	0	1
VIRSorter_OM02-12AC_Scaf58_1_-cat_2	16123	No	NA	24	18	0	Low-quality	Genome-fragment	23.9	HMM-based (lower-bound)	0	1
VIRSorter_OM02-12AC_Scaf59_1_-cat_2	15052	No	NA	19	14	0	Low-quality	Genome-fragment	27.64	HMM-based (lower-bound)	0	1
VIRSorter_OM02-12AC_Scaf61_1_-cat_2	12710	No	NA	18	14	0	Low-quality	Genome-fragment	26.82	HMM-based (lower-bound)	0	1
VIRSorter_OM02-12AC_Scaf62_1_-cat_2	11561	No	NA	11	10	0	Low-quality	Genome-fragment	16.88	HMM-based (lower-bound)	0	1
VIRSorter_OM02-12AC_Scaf63_1_-cat_2	8872	No	NA	13	7	0	Low-quality	Genome-fragment	13.07	HMM-based (lower-bound)	0	1
VIRSorter_OM02-12AC_Scaf78_1_-cat_2	4892	No	NA	6	0	0	Not-determined	Genome-fragment	NA	NA	0	1	no viral genes detected
VIRSorter_OM02-12AC_Scaf79_1_-cat_2	4687	No	NA	10	7	0	Low-quality	Genome-fragment	6.96	HMM-based (lower-bound)	0	1
VIRSorter_OM02-12AC_Scaf82_1_-cat_2	4539	No	NA	5	3	0	Low-quality	Genome-fragment	7.08	HMM-based (lower-bound)	0	1
VIRSorter_OM02-12AC_Scaf89_1_-cat_2	3530	No	NA	6	5	0	Low-quality	Genome-fragment	5.25	HMM-based (lower-bound)	0	1
VIRSorter_OM02-12AC_Scaf92_1_-cat_2	2931	No	NA	5	4	0	Low-quality	Genome-fragment	4.32	HMM-based (lower-bound)	0	1
VIRSorter_OM02-12AC_Scaf101_1_-cat_2	1993	No	NA	4	3	0	Low-quality	Genome-fragment	2.75	HMM-based (lower-bound)	0	1
VIRSorter_OM02-12AC_Scaf103_1_-cat_2	1964	No	NA	6	4	0	Low-quality	Genome-fragment	2.9	HMM-based (lower-bound)	0	1
VIRSorter_OM02-16LB_Scaf7_2_-cat_2	44622	No	NA	70	18	0	Medium-quality	Genome-fragment	73.26	HMM-based (lower-bound)	0	1
VIRSorter_OM02-17AC_Scaf37_2_-cat_2	14046	No	NA	16	10	0	Low-quality	Genome-fragment	24.94	HMM-based (lower-bound)	0	1
VIRSorter_OM02-17AC_Scaf40_1_-cat_2	6005	No	NA	5	5	0	Low-quality	Genome-fragment	8.33	HMM-based (lower-bound)	0	1
VIRSorter_OM02-28_Scaf19_1_-cat_2	20984	No	NA	27	23	0	Low-quality	Genome-fragment	42.77	HMM-based (lower-bound)	0	1
VIRSorter_OM02-28_Scaf55_1_-cat_2	18041	No	NA	29	22	0	Low-quality	Genome-fragment	26.71	HMM-based (lower-bound)	0	1
VIRSorter_OM02-28_Scaf56_1_-cat_2	16743	No	NA	30	22	0	Low-quality	Genome-fragment	24	HMM-based (lower-bound)	0	1
VIRSorter_OM02-28_Scaf58_1_-cat_2	14789	No	NA	19	14	0	Low-quality	Genome-fragment	27.16	HMM-based (lower-bound)	0	1
VIRSorter_OM02-28_Scaf60_1_-cat_2	12710	No	NA	18	14	0	Low-quality	Genome-fragment	26.82	HMM-based (lower-bound)	0	1
VIRSorter_OM02-28_Scaf77_1_-cat_2	4892	No	NA	6	0	0	Not-determined	Genome-fragment	NA	NA	0	1	no viral genes detected
VIRSorter_OM02-28_Scaf78_1_-cat_2	4806	No	NA	5	3	0	Low-quality	Genome-fragment	7.5	HMM-based (lower-bound)	0	1
VIRSorter_OM02-28_Scaf80_1_-cat_2	4687	No	NA	10	7	0	Low-quality	Genome-fragment	6.96	HMM-based (lower-bound)	0	1
VIRSorter_OM02-28_Scaf81_1_-cat_2	4630	No	NA	8	3	0	Low-quality	Genome-fragment	9.81	HMM-based (lower-bound)	0	1
VIRSorter_OM02-28_Scaf90_1_-cat_2	2931	No	NA	5	4	0	Low-quality	Genome-fragment	4.32	HMM-based (lower-bound)	0	1
VIRSorter_OM02-28_Scaf96_1_-cat_2	2366	No	NA	5	4	0	Low-quality	Genome-fragment	3.29	HMM-based (lower-bound)	0	1
VIRSorter_OM02-28_Scaf108_1_-cat_2	1831	No	NA	4	3	0	Low-quality	Genome-fragment	2.53	HMM-based (lower-bound)	0	1
VIRSorter_OM02-28_Scaf89_1_-cat_2	1227	No	NA	4	4	0	Low-quality	Genome-fragment	1.81	HMM-based (lower-bound)	0	1
VIRSorter_OM04-14BH_Scaf20_1_-cat_2	37730	No	NA	49	11	3	Medium-quality	Genome-fragment	64.37	HMM-based (lower-bound)	0	1
VIRSorter_OM05-11BH_Scaf24_2_-cat_2	29195	No	NA	30	5	3	Low-quality	Genome-fragment	31.01	HMM-based (lower-bound)	0	1
VIRSorter_OM05-11_Scaf44_1_-cat_2	43028	Yes	31056	57	10	8	Low-quality	Genome-fragment	45.36	HMM-based (lower-bound)	27.82	1
VIRSorter_OM05-11_Scaf85_1_-cat_2	13277	No	NA	24	4	0	Low-quality	Genome-fragment	16.24	HMM-based (lower-bound)	0	1
VIRSorter_OM05-12BH_Scaf23_2_-cat_2	29213	No	NA	30	5	3	Low-quality	Genome-fragment	31.03	HMM-based (lower-bound)	0	1
VIRSorter_OM05-12_Scaf47_1_-cat_2	4821	No	NA	4	1	0	Low-quality	Genome-fragment	0.4	HMM-based (lower-bound)	0	1
VIRSorter_OM05-2BH_Scaf16_2_-cat_2	40596	No	NA	65	17	0	Medium-quality	Genome-fragment	56.38	HMM-based (lower-bound)	0	1
VIRSorter_OM05-2BH_Scaf18_1_-cat_2	13957	No	NA	22	12	0	Low-quality	Genome-fragment	24.7	HMM-based (lower-bound)	0	1
VIRSorter_OM05-2BH_Scaf26_1_-cat_2	3787	No	NA	8	2	0	Low-quality	Genome-fragment	5.69	HMM-based (lower-bound)	0	1
VIRSorter_OM06-14_Scaf78_1_-cat_2	12189	No	NA	13	4	1	Low-quality	Genome-fragment	14.12	HMM-based (lower-bound)	0	1
VIRSorter_OM06-14_Scaf93_1_-cat_2	7026	No	NA	11	4	1	Low-quality	Genome-fragment	6.8	HMM-based (lower-bound)	0	1
VIRSorter_OM06-31AC_Scaf71_1_-cat_2	16770	No	NA	30	5	1	Low-quality	Genome-fragment	18.17	HMM-based (lower-bound)	0	1
VIRSorter_OM06-31AC_Scaf81_1_-cat_2	12153	No	NA	13	4	1	Low-quality	Genome-fragment	14.07	HMM-based (lower-bound)	0	1
VIRSorter_OM06-4_Scaf2_1_-cat_2	20622	No	NA	29	16	0	Low-quality	Genome-fragment	39.27	HMM-based (lower-bound)	0	1
VIRSorter_OM06-4_Scaf4_2_-cat_2	7515	No	NA	12	6	0	Low-quality	Genome-fragment	10.9	HMM-based (lower-bound)	0	1
VIRSorter_OM07-1BH_Scaf18_1_-cat_2	85927	Yes	79021	83	9	10	Medium-quality	Genome-fragment	89.01	HMM-based (lower-bound)	8.04	1
VIRSorter_OM07-4AC_Scaf18_1_-cat_2	85927	Yes	79021	83	9	10	Medium-quality	Genome-fragment	89.01	HMM-based (lower-bound)	8.04	1
VIRSorter_OM08-13AT_Scaf10_1_-cat_2	166522	Yes	161554	211	37	12	Medium-quality	Genome-fragment	81.14	HMM-based (lower-bound)	2.98	1
VIRSorter_OM08-29_Scaf17_2_-cat_2	25927	No	NA	36	14	0	Low-quality	Genome-fragment	49.31	HMM-based (lower-bound)	0	1
VIRSorter_OM09-3_Scaf8_1_-cat_2	18007	No	NA	24	17	0	Low-quality	Genome-fragment	27.87	HMM-based (lower-bound)	0	1
VIRSorter_OM09-3_Scaf348_1_-cat_2	1800	No	NA	4	1	0	Low-quality	Genome-fragment	1.21	HMM-based (lower-bound)	0	1
VIRSorter_OM14-5BHA_Scaf17_1_-cat_2	78496	Yes	66106	96	15	10	Medium-quality	Genome-fragment	57.04	HMM-based (lower-bound)	15.78	1
VIRSorter_OM18-3A_Scaf25_1_-cat_2	100762	Yes	81490	107	6	14	Medium-quality	Genome-fragment	76.08	HMM-based (lower-bound)	19.13	1
VIRSorter_PF3HA21002B_Scaf9_1_-cat_2	126465	Yes	31936	129	4	58	Low-quality	Genome-fragment	48.5	HMM-based (lower-bound)	74.75	1
VIRSorter_PF3HA21004B_Scaf16_1_-cat_2	42973	No	NA	63	30	0	Medium-quality	Genome-fragment	64.02	HMM-based (lower-bound)	0	1
VIRSorter_PF3HA21004B_Scaf25_1_-cat_2	34403	No	NA	55	24	0	Low-quality	Genome-fragment	38.26	HMM-based (lower-bound)	0	1
VIRSorter_PF3HA21009_Scaf23_1_-cat_2	32029	No	NA	52	23	0	Low-quality	Genome-fragment	35.93	HMM-based (lower-bound)	0	1
VIRSorter_PF3HA21009_Scaf14_2_-cat_2	21408	No	NA	32	14	0	Low-quality	Genome-fragment	33.48	HMM-based (lower-bound)	0	1
VIRSorter_PF3HA21009_Scaf14_1_-cat_2	20551	No	NA	31	16	0	Low-quality	Genome-fragment	28.95	HMM-based (lower-bound)	0	1
VIRSorter_PF3HA21009_Scaf126_1_-cat_2	2104	No	NA	3	0	0	Not-determined	Genome-fragment	NA	NA	0	1	no viral genes detected
VIRSorter_PF3HA27005B_Scaf3_2_-cat_2	78341	No	NA	78	27	1	Low-quality	Genome-fragment	46.49	HMM-based (lower-bound)	0	1
VIRSorter_PF3HA27005B_Scaf12_2_-cat_2	35819	No	NA	55	19	1	Medium-quality	Genome-fragment	56.46	HMM-based (lower-bound)	0	1
VIRSorter_PF3HA28005_Scaf58_2_-cat_2	10452	No	NA	13	10	0	Low-quality	Genome-fragment	19.8	HMM-based (lower-bound)	0	1
VIRSorter_PF3HA28005_Scaf69_1_-cat_2	6315	No	NA	6	6	0	Low-quality	Genome-fragment	7.87	HMM-based (lower-bound)	0	1
VIRSorter_PF3HA28005_Scaf71_1_-cat_2	6279	No	NA	12	8	0	Low-quality	Genome-fragment	9.74	HMM-based (lower-bound)	0	1
VIRSorter_PF3HA28005_Scaf89_1_-cat_2	2390	No	NA	4	0	0	Not-determined	Genome-fragment	NA	NA	0	1	no viral genes detected
VIRSorter_PF3HH17005_Scaf27_1_-cat_2	27224	No	NA	39	27	0	Medium-quality	Genome-fragment	54.08	HMM-based (lower-bound)	0	1
VIRSorter_PF3HH17005_Scaf50_1_-cat_2	17859	No	NA	21	17	0	Low-quality	Genome-fragment	35.08	HMM-based (lower-bound)	0	1
VIRSorter_SF3HA17004_Scaf7_1_-cat_2	6848	No	NA	11	2	0	Low-quality	Genome-fragment	7.76	HMM-based (lower-bound)	0	1
VIRSorter_SF3HA22014B_Scaf49_1_-cat_2	30140	No	NA	39	24	1	Medium-quality	Genome-fragment	51.94	HMM-based (lower-bound)	0	1
VIRSorter_SF3HA22014B_Scaf70_1_-cat_2	11754	No	NA	10	0	1	Not-determined	Genome-fragment	NA	NA	0	1	no viral genes detected
VIRSorter_SF3HA22014B_Scaf91_1_-cat_2	5304	No	NA	7	5	1	Low-quality	Genome-fragment	7.48	HMM-based (lower-bound)	0	1
VIRSorter_SF3HA22014B_Scaf99_1_-cat_2	4133	No	NA	6	5	0	Low-quality	Genome-fragment	3.78	HMM-based (lower-bound)	0	1
VIRSorter_SF3HH21007_Scaf36_1_-cat_2	22816	No	NA	29	17	1	Low-quality	Genome-fragment	38.26	HMM-based (lower-bound)	0	1
VIRSorter_SF3HH21007_Scaf38_2_-cat_2	18444	No	NA	21	18	1	Low-quality	Genome-fragment	25.31	HMM-based (lower-bound)	0	1
VIRSorter_SF3HH21007_Scaf41_1_-cat_2	12411	No	NA	18	2	3	Low-quality	Genome-fragment	9.61	HMM-based (lower-bound)	0	1
VIRSorter_SF3HH21007_Scaf52_1_-cat_2	3060	No	NA	4	1	0	Low-quality	Genome-fragment	2.06	HMM-based (lower-bound)	0	1
VIRSorter_SF3HH21007_Scaf67_1_-cat_2	1544	No	NA	3	2	0	Low-quality	Genome-fragment	1.4	HMM-based (lower-bound)	0	1
VIRSorter_SF3HH28001_Scaf49_1_-cat_2	15575	No	NA	18	7	2	Low-quality	Genome-fragment	14.98	HMM-based (lower-bound)	0	1
VIRSorter_SF3HH28001_Scaf59_1_-cat_2	7428	No	NA	5	0	0	Not-determined	Genome-fragment	NA	NA	0	1	no viral genes detected
VIRSorter_SF3HH28001_Scaf66_2_-cat_2	4583	No	NA	6	1	0	Low-quality	Genome-fragment	2.87	HMM-based (lower-bound)	0	1
VIRSorter_SF3HH28001_Scaf69_1_-cat_2	4505	No	NA	7	0	0	Not-determined	Genome-fragment	NA	NA	0	1	no viral genes detected
VIRSorter_TF01-20-2_Scaf12_1_-cat_2	82280	Yes	36246	121	27	19	Medium-quality	Genome-fragment	65.93	HMM-based (lower-bound)	55.95	1	low-confidence Provirus
VIRSorter_TF01-20-2_Scaf19_1_-cat_2	58868	Yes	36852	65	22	6	Medium-quality	Genome-fragment	57.1	HMM-based (lower-bound)	37.4	1
VIRSorter_TF01-20-2_Scaf94_1_-cat_2	7785	No	NA	8	0	1	Not-determined	Genome-fragment	NA	NA	0	1	no viral genes detected
VIRSorter_TF02-1_Scaf53_2_-cat_2	18599	No	NA	27	16	1	Low-quality	Genome-fragment	33.98	HMM-based (lower-bound)	0	1
VIRSorter_TF02-1_Scaf47_2_-cat_2	13447	No	NA	23	11	0	Low-quality	Genome-fragment	22.23	HMM-based (lower-bound)	0	1
VIRSorter_TF02-1_Scaf122_1_-cat_2	2966	No	NA	5	4	0	Low-quality	Genome-fragment	4.58	HMM-based (lower-bound)	0	1
VIRSorter_TF02-1_Scaf113_2_-cat_2	2740	No	NA	4	0	0	Not-determined	Genome-fragment	NA	NA	0	1	no viral genes detected
VIRSorter_TF05-14_Scaf2_4_-cat_2	65392	No	NA	63	9	3	Medium-quality	Genome-fragment	77.96	HMM-based (lower-bound)	0	1
VIRSorter_TF05-14_Scaf41_1_-cat_2	20147	No	NA	25	1	3	Low-quality	Genome-fragment	30.14	HMM-based (lower-bound)	0	1
VIRSorter_TF05-15_Scaf47_1_-cat_2	6861	No	NA	6	1	0	Low-quality	Genome-fragment	10.26	HMM-based (lower-bound)	0	1
VIRSorter_TF05-15_Scaf59_1_-cat_2	2902	No	NA	4	1	0	Low-quality	Genome-fragment	4.98	HMM-based (lower-bound)	0	1
VIRSorter_TF05-17AC_Scaf45_1_-cat_2	14922	No	NA	13	1	1	Low-quality	Genome-fragment	22.32	HMM-based (lower-bound)	0	1
VIRSorter_TF05-17AC_Scaf66_1_-cat_2	2938	No	NA	4	1	0	Low-quality	Genome-fragment	5.04	HMM-based (lower-bound)	0	1
VIRSorter_TF05-32A_Scaf45_2_-cat_2	31374	Yes	23378	42	23	8	Low-quality	Genome-fragment	36.22	HMM-based (lower-bound)	25.49	1
VIRSorter_TF05-32A_Scaf4_2_-cat_2	5500	No	NA	12	8	0	Low-quality	Genome-fragment	6.99	HMM-based (lower-bound)	0	1
VIRSorter_TF05-32A_Scaf72_1_-cat_2	5112	No	NA	6	3	0	Low-quality	Genome-fragment	4.75	HMM-based (lower-bound)	0	1
VIRSorter_TF05-32A_Scaf81_1_-cat_2	3931	No	NA	6	3	0	Low-quality	Genome-fragment	5.98	HMM-based (lower-bound)	0	1
VIRSorter_TF05-32A_Scaf74_1_-cat_2	2936	No	NA	4	4	0	Low-quality	Genome-fragment	4.44	HMM-based (lower-bound)	0	1
VIRSorter_TF05-32A_Scaf89_1_-cat_2	2881	No	NA	4	2	0	Low-quality	Genome-fragment	4.12	HMM-based (lower-bound)	0	1
VIRSorter_TF05-32A_Scaf93_1_-cat_2	2691	No	NA	3	0	0	Not-determined	Genome-fragment	NA	NA	0	1	no viral genes detected
VIRSorter_TF05-40_Scaf18_1_-cat_2	20004	No	NA	14	11	0	Low-quality	Genome-fragment	29.72	HMM-based (lower-bound)	0	1
VIRSorter_TF05-40_Scaf66_2_-cat_2	13843	No	NA	16	12	0	Low-quality	Genome-fragment	25.86	HMM-based (lower-bound)	0	1
VIRSorter_TF05-40_Scaf70_1_-cat_2	11972	No	NA	12	11	0	Low-quality	Genome-fragment	17.76	HMM-based (lower-bound)	0	1
VIRSorter_TF05-40_Scaf72_1_-cat_2	11078	No	NA	19	12	0	Low-quality	Genome-fragment	16.8	HMM-based (lower-bound)	0	1
VIRSorter_TF05-40_Scaf105_1_-cat_2	3111	No	NA	4	2	0	Low-quality	Genome-fragment	4.44	HMM-based (lower-bound)	0	1
VIRSorter_TF05-40_Scaf106_1_-cat_2	3028	No	NA	5	4	0	Low-quality	Genome-fragment	2.42	HMM-based (lower-bound)	0	1
VIRSorter_TF05-40_Scaf109_1_-cat_2	2628	No	NA	5	4	0	Low-quality	Genome-fragment	3.59	HMM-based (lower-bound)	0	1
VIRSorter_TF05-40_Scaf91_3_-cat_2	2175	No	NA	4	3	0	Low-quality	Genome-fragment	3.41	HMM-based (lower-bound)	0	1
VIRSorter_TF05-40_Scaf115_1_-cat_2	2097	No	NA	3	1	0	Low-quality	Genome-fragment	3.3	HMM-based (lower-bound)	0	1
VIRSorter_TF05-40_Scaf91_1_-cat_2	1982	No	NA	2	2	0	Low-quality	Genome-fragment	2.75	HMM-based (lower-bound)	0	1
VIRSorter_TF05-40_Scaf94_3_-cat_2	1763	No	NA	4	2	0	Low-quality	Genome-fragment	2.65	HMM-based (lower-bound)	0	1
VIRSorter_TF06-13_Scaf9_1_-cat_2	17726	No	NA	18	11	0	Low-quality	Genome-fragment	27.17	HMM-based (lower-bound)	0	1	low-confidence ITR
VIRSorter_TF06-14AC_Scaf12_1_-cat_2	17749	No	NA	18	11	0	Low-quality	Genome-fragment	27.2	HMM-based (lower-bound)	0	1	low-confidence ITR
VIRSorter_TF06-38A_Scaf30_1_-cat_2	38183	Yes	32627	56	19	4	Medium-quality	Genome-fragment	55.15	HMM-based (lower-bound)	14.55	1
VIRSorter_TF07-45_Scaf10_1_-cat_2	79365	Yes	44305	109	18	22	Medium-quality	Genome-fragment	62.53	HMM-based (lower-bound)	44.18	1
VIRSorter_TF09-1_Scaf9_2_-cat_2	210174	Yes	43487	215	11	50	Low-quality	Genome-fragment	34.92	HMM-based (lower-bound)	79.31	1	low-confidence Provirus
VIRSorter_TF10-3_Scaf7_1_-cat_2	170440	Yes	84679	201	24	49	Medium-quality	Genome-fragment	72.7	HMM-based (lower-bound)	50.32	1	>1 viral region detected
VIRSorter_TF10-3_Scaf43_1_-cat_2	29485	No	NA	41	10	2	Low-quality	Genome-fragment	29.04	HMM-based (lower-bound)	0	1
VIRSorter_TF10-3_Scaf44_2_-cat_2	26562	No	NA	32	7	0	Low-quality	Genome-fragment	34.09	HMM-based (lower-bound)	0	1
VIRSorter_TF10-3_Scaf58_2_-cat_2	11570	No	NA	22	3	1	Low-quality	Genome-fragment	15.55	HMM-based (lower-bound)	0	1
VIRSorter_TF11-10AC_Scaf6_1_-cat_2	19785	No	NA	32	12	0	Low-quality	Genome-fragment	36.48	HMM-based (lower-bound)	0	1
VIRSorter_TF11-10AC_Scaf9_1_-cat_2	17436	No	NA	30	16	0	Low-quality	Genome-fragment	30.55	HMM-based (lower-bound)	0	1
VIRSorter_TF11-10AC_Scaf67_1_-cat_2	7780	No	NA	7	0	4	Not-determined	Genome-fragment	NA	NA	0	1	no viral genes detected
VIRSorter_TF12-2_Scaf17_2_-cat_2	42743	No	NA	60	21	0	Medium-quality	Genome-fragment	59.28	HMM-based (lower-bound)	0	1
VIRSorter_TF12-2_Scaf19_1_-cat_2	40564	No	NA	38	17	0	Low-quality	Genome-fragment	23.84	HMM-based (lower-bound)	0	1
VIRSorter_TF12-2_Scaf27_1_-cat_2	15084	No	NA	19	16	0	Low-quality	Genome-fragment	34.94	HMM-based (lower-bound)	0	1
VIRSorter_TF12-2_Scaf15_2_-cat_2	11624	No	NA	17	7	0	Low-quality	Genome-fragment	22.11	HMM-based (lower-bound)	0	1
VIRSorter_TF13-10A_Scaf24_1_-cat_2	38883	No	NA	50	12	4	Low-quality	Genome-fragment	44.83	HMM-based (lower-bound)	0	1
VIRSorter_TF13-10A_Scaf28_1_-cat_2	24372	No	NA	27	7	0	Low-quality	Genome-fragment	34.06	HMM-based (lower-bound)	0	1
VIRSorter_TF13-10A_Scaf14_1_-cat_2	10896	No	NA	21	5	0	Low-quality	Genome-fragment	12.86	HMM-based (lower-bound)	0	1
VIRSorter_TF13-1A_Scaf28_1_-cat_2	24372	No	NA	27	7	0	Low-quality	Genome-fragment	34.06	HMM-based (lower-bound)	0	1
VIRSorter_TF13-1A_Scaf36_1_-cat_2	9737	No	NA	19	5	0	Low-quality	Genome-fragment	11.49	HMM-based (lower-bound)	0	1
VIRSorter_TM04-10_Scaf8_1_-cat_2	174646	Yes	88768	210	26	49	Medium-quality	Genome-fragment	76.16	HMM-based (lower-bound)	49.17	1	>1 viral region detected
VIRSorter_TM04-10_Scaf46_1_-cat_2	25488	No	NA	30	2	0	Low-quality	Genome-fragment	34.57	HMM-based (lower-bound)	0	1
VIRSorter_TM04-10_Scaf54_1_-cat_2	22098	No	NA	25	8	2	Low-quality	Genome-fragment	21.39	HMM-based (lower-bound)	0	1
VIRSorter_TM04-17_Scaf24_1_-cat_2	9992	No	NA	14	8	0	Low-quality	Genome-fragment	15.43	HMM-based (lower-bound)	0	1
VIRSorter_TM04-17_Scaf31_1_-cat_2	2957	No	NA	7	5	0	Low-quality	Genome-fragment	4.3	HMM-based (lower-bound)	0	1
VIRSorter_TM04-30_Scaf23_2_-cat_2	40387	No	NA	48	5	4	Low-quality	Genome-fragment	42.9	HMM-based (lower-bound)	0	1
VIRSorter_TM05-16_Scaf57_2_-cat_2	26600	Yes	13446	38	6	8	Low-quality	Genome-fragment	22.31	HMM-based (lower-bound)	49.45	1
VIRSorter_TM05-16_Scaf132_1_-cat_2	9069	No	NA	11	5	0	Low-quality	Genome-fragment	13.73	HMM-based (lower-bound)	0	1
VIRSorter_TM06-34_Scaf61_1_-cat_2	20326	No	NA	27	5	1	Low-quality	Genome-fragment	24.46	HMM-based (lower-bound)	0	1
VIRSorter_TM06-6_Scaf48_1_-cat_2	21852	No	NA	27	2	0	Low-quality	Genome-fragment	29.63	HMM-based (lower-bound)	0	1
VIRSorter_TM07-19_Scaf17_2_-cat_2	60920	Yes	36004	85	19	16	Medium-quality	Genome-fragment	72.87	HMM-based (lower-bound)	40.9	1	low-confidence Provirus
VIRSorter_TM07-1_Scaf1_2_-cat_2	12696	No	NA	12	1	1	Low-quality	Genome-fragment	18.99	HMM-based (lower-bound)	0	1
VIRSorter_TM08-15_Scaf22_2_-cat_2	23919	No	NA	28	10	0	Low-quality	Genome-fragment	35.97	HMM-based (lower-bound)	0	1
VIRSorter_TM09-11_Scaf26_1_-cat_2	42831	No	NA	46	5	2	Low-quality	Genome-fragment	48.77	HMM-based (lower-bound)	0	1
VIRSorter_TM09-18AC_Scaf7_1_-cat_2	26233	No	NA	40	17	0	Medium-quality	Genome-fragment	52.06	HMM-based (lower-bound)	0	1
VIRSorter_TM09-5AC_Scaf7_1_-cat_2	26233	No	NA	40	17	0	Medium-quality	Genome-fragment	52.06	HMM-based (lower-bound)	0	1
VIRSorter_TM10-2_Scaf2_3_-cat_2	46788	No	NA	62	23	0	Medium-quality	Genome-fragment	69.29	HMM-based (lower-bound)	0	1
VIRSorter_TM10-2_Scaf24_1_-cat_2	21751	No	NA	24	19	0	Low-quality	Genome-fragment	38.82	HMM-based (lower-bound)	0	1
VIRSorter_TM11-13A_Scaf15_3_-cat_2	80887	Yes	75399	104	35	9	High-quality	High-quality	98.33	HMM-based (lower-bound)	6.78	1
VIRSorter_TM12-12GNA_Scaf14_1_-cat_2	131561	No	NA	129	12	10	Medium-quality	Genome-fragment	82.75	HMM-based (lower-bound)	0	1
VIRSorter_TM12-12GNA_Scaf24_1_-cat_2	74787	No	NA	107	6	5	Medium-quality	Genome-fragment	81.57	HMM-based (lower-bound)	0	1
VIRSorter_TM12-12GNA_Scaf23_1_-cat_2	49661	No	NA	46	3	4	Low-quality	Genome-fragment	29.23	HMM-based (lower-bound)	0	1
VIRSorter_TM12-14_Scaf11_1_-cat_2	85587	Yes	32442	112	16	35	Low-quality	Genome-fragment	43.7	HMM-based (lower-bound)	62.09	1
VIRSorter_TM13-3AA_Scaf39_2_-cat_2	20383	No	NA	21	5	0	Low-quality	Genome-fragment	27.33	HMM-based (lower-bound)	0	1
VIRSorter_TM13-3AA_Scaf39_1_-cat_2	6478	No	NA	11	3	0	Low-quality	Genome-fragment	7.42	HMM-based (lower-bound)	0	1
VIRSorter_TM14-22NEAA_Scaf15_1_-cat_2	40801	Yes	30469	61	15	7	Low-quality	Genome-fragment	45.14	HMM-based (lower-bound)	25.32	1
VIRSorter_W-17_Scaf37_1_-cat_2	27243	No	NA	29	5	1	Low-quality	Genome-fragment	36.6	HMM-based (lower-bound)	0	1
VIRSorter_W-17_Scaf39_1_-cat_2	26412	No	NA	41	12	1	Low-quality	Genome-fragment	38.5	HMM-based (lower-bound)	0	1
VIRSorter_AF01-4_Scaf13_1_-cat_2	19648	No	NA	29	23	1	Low-quality	Genome-fragment	35.71	HMM-based (lower-bound)	0	1
VIRSorter_AF02-37_Scaf10_1_-cat_2	73133	Yes	50109	92	13	15	Medium-quality	Genome-fragment	64.2	HMM-based (lower-bound)	31.48	1	low-confidence Provirus
VIRSorter_AF02-37_Scaf13_1_-cat_2	64433	No	NA	63	5	4	Medium-quality	Genome-fragment	67.3	HMM-based (lower-bound)	0	1
VIRSorter_AF02-37_Scaf104_1_-cat_2	9009	No	NA	8	0	1	Not-determined	Genome-fragment	NA	NA	0	1	no viral genes detected
VIRSorter_AF03-11_Scaf19_1_-cat_2	11018	No	NA	21	10	0	Low-quality	Genome-fragment	21.45	HMM-based (lower-bound)	0	1
VIRSorter_AF03-11_Scaf32_1_-cat_2	3237	No	NA	8	4	0	Low-quality	Genome-fragment	4.27	HMM-based (lower-bound)	0	1
VIRSorter_AF03-11_Scaf36_1_-cat_2	2459	No	NA	5	1	0	Low-quality	Genome-fragment	2.31	HMM-based (lower-bound)	0	1
VIRSorter_AF03-11_Scaf38_2_-cat_2	1844	No	NA	7	3	0	Low-quality	Genome-fragment	3.44	HMM-based (lower-bound)	0	1
VIRSorter_AF03-11_Scaf43_1_-cat_2	1236	No	NA	4	1	0	Low-quality	Genome-fragment	2.85	HMM-based (lower-bound)	0	1
VIRSorter_AF03-14_Scaf11_1_-cat_2	30103	No	NA	53	30	0	Medium-quality	Genome-fragment	55.4	HMM-based (lower-bound)	0	1
VIRSorter_AF03-14_Scaf14_2_-cat_2	17311	No	NA	43	16	0	Low-quality	Genome-fragment	30.19	HMM-based (lower-bound)	0	1
VIRSorter_AF03-14_Scaf27_1_-cat_2	12470	No	NA	11	6	0	Low-quality	Genome-fragment	13.92	HMM-based (lower-bound)	0	1
VIRSorter_AF03-14_Scaf14_1_-cat_2	7427	No	NA	11	9	0	Low-quality	Genome-fragment	15.45	HMM-based (lower-bound)	0	1
VIRSorter_AF03-14_Scaf235_1_-cat_2	1272	No	NA	3	1	0	Low-quality	Genome-fragment	0.91	HMM-based (lower-bound)	0	1
VIRSorter_AF03-15_Scaf31_1_-cat_2	40095	Yes	34795	56	27	2	Medium-quality	Genome-fragment	65.51	HMM-based (lower-bound)	13.22	1
VIRSorter_AF03-15_Scaf76_1_-cat_2	19622	No	NA	22	19	0	Low-quality	Genome-fragment	38.97	HMM-based (lower-bound)	0	1
VIRSorter_AF03-15_Scaf90_1_-cat_2	15522	No	NA	16	12	1	Low-quality	Genome-fragment	26.99	HMM-based (lower-bound)	0	1
VIRSorter_AF03-15_Scaf52_2_-cat_2	5397	No	NA	7	4	0	Low-quality	Genome-fragment	7.87	HMM-based (lower-bound)	0	1
VIRSorter_AF04-28B_Scaf24_1_-cat_2	34263	No	NA	31	7	2	Low-quality	Genome-fragment	45.65	HMM-based (lower-bound)	0	1
VIRSorter_AF04-49-2_Scaf25_1_-cat_2	22376	No	NA	24	17	0	Low-quality	Genome-fragment	39.47	HMM-based (lower-bound)	0	1
VIRSorter_AF04-49-2_Scaf30_1_-cat_2	17792	No	NA	25	9	0	Low-quality	Genome-fragment	23.02	HMM-based (lower-bound)	0	1
VIRSorter_AF04-49-2_Scaf36_2_-cat_2	7372	No	NA	12	2	0	Low-quality	Genome-fragment	4.37	HMM-based (lower-bound)	0	1
VIRSorter_AF04-49-2_Scaf29_1_-cat_2	5535	No	NA	7	6	0	Low-quality	Genome-fragment	10.01	HMM-based (lower-bound)	0	1
VIRSorter_AF04-49-2_Scaf65_1_-cat_2	1878	No	NA	3	0	0	Not-determined	Genome-fragment	NA	NA	0	1	no viral genes detected
VIRSorter_AF05-15B_Scaf41_1_-cat_2	23638	No	NA	37	16	0	Low-quality	Genome-fragment	40.22	HMM-based (lower-bound)	0	1
VIRSorter_AF05-15B_Scaf16_2_-cat_2	20804	No	NA	26	12	0	Low-quality	Genome-fragment	35.79	HMM-based (lower-bound)	0	1
VIRSorter_AF05-15B_Scaf90_1_-cat_2	12439	No	NA	12	7	0	Low-quality	Genome-fragment	21.33	HMM-based (lower-bound)	0	1
VIRSorter_AF05-26-1B_Scaf27_1_-cat_2	28746	No	NA	40	23	0	Medium-quality	Genome-fragment	52.68	HMM-based (lower-bound)	0	1
VIRSorter_AF05-26-1B_Scaf28_1_-cat_2	26008	No	NA	35	20	0	Medium-quality	Genome-fragment	52.01	HMM-based (lower-bound)	0	1
VIRSorter_AF05-38_Scaf9_1_-cat_2	67088	No	NA	104	12	1	Low-quality	Genome-fragment	38.72	HMM-based (lower-bound)	0	1
VIRSorter_AF05-38_Scaf15_1_-cat_2	56694	Yes	51489	72	24	4	Low-quality	Genome-fragment	34.17	HMM-based (lower-bound)	9.18	1
VIRSorter_AF05-38_Scaf21_1_-cat_2	21523	No	NA	27	18	0	Low-quality	Genome-fragment	37.1	HMM-based (lower-bound)	0	1
VIRSorter_AF05-38_Scaf18_1_-cat_2	19140	No	NA	30	13	0	Low-quality	Genome-fragment	32.81	HMM-based (lower-bound)	0	1
VIRSorter_AF05-38_Scaf37_1_-cat_2	2626	No	NA	4	2	0	Low-quality	Genome-fragment	1.46	HMM-based (lower-bound)	0	1
VIRSorter_AF05-38_Scaf48_1_-cat_2	1473	No	NA	3	2	0	Low-quality	Genome-fragment	0.91	HMM-based (lower-bound)	0	1
VIRSorter_AF06-11-1B_Scaf26_1_-cat_2	28235	No	NA	39	23	0	Medium-quality	Genome-fragment	51.74	HMM-based (lower-bound)	0	1
VIRSorter_AF06-11-1B_Scaf27_1_-cat_2	25725	No	NA	34	20	0	Medium-quality	Genome-fragment	51.44	HMM-based (lower-bound)	0	1
VIRSorter_AF07-18B_Scaf21_1_-cat_2	40758	No	NA	56	36	0	Medium-quality	Genome-fragment	66.13	HMM-based (lower-bound)	0	1
VIRSorter_AF07-18B_Scaf26_1_-cat_2	4774	No	NA	10	2	0	Low-quality	Genome-fragment	6.18	HMM-based (lower-bound)	0	1
VIRSorter_AF07-31B_Scaf16_4_-cat_2	34454	Yes	20411	43	11	9	Low-quality	Genome-fragment	31.68	HMM-based (lower-bound)	40.76	1
VIRSorter_AF07-31B_Scaf48_1_-cat_2	22246	No	NA	23	14	1	Low-quality	Genome-fragment	33.82	HMM-based (lower-bound)	0	1
VIRSorter_AF07-33B_Scaf54_2_-cat_2	25234	No	NA	38	15	0	Low-quality	Genome-fragment	49.76	HMM-based (lower-bound)	0	1
VIRSorter_AF07-33B_Scaf57_1_-cat_2	23928	No	NA	37	18	0	Low-quality	Genome-fragment	40.56	HMM-based (lower-bound)	0	1
VIRSorter_AF07-33B_Scaf62_1_-cat_2	21587	No	NA	24	16	0	Low-quality	Genome-fragment	36.42	HMM-based (lower-bound)	0	1
VIRSorter_AF10-13_Scaf6_1_-cat_2	144929	No	NA	123	8	57	High-quality	High-quality	97.45	HMM-based (lower-bound)	0	1
VIRSorter_AF11-1HA_Scaf31_1_-cat_2	22689	No	NA	30	19	0	Low-quality	Genome-fragment	41.31	HMM-based (lower-bound)	0	1
VIRSorter_AF11-27H_Scaf30_1_-cat_2	33298	No	NA	49	24	0	Medium-quality	Genome-fragment	58.82	HMM-based (lower-bound)	0	1
VIRSorter_AF11-27H_Scaf18_2_-cat_2	31568	No	NA	43	30	0	Medium-quality	Genome-fragment	59.97	HMM-based (lower-bound)	0	1
VIRSorter_AF11-32-H_Scaf30_1_-cat_2	34708	No	NA	49	35	0	Medium-quality	Genome-fragment	63.66	HMM-based (lower-bound)	0	1
VIRSorter_AF11-32-H_Scaf32_1_-cat_2	32422	No	NA	47	24	1	Medium-quality	Genome-fragment	57.27	HMM-based (lower-bound)	0	1
VIRSorter_AF11-6H_Scaf37_1_-cat_2	8913	No	NA	18	3	1	Low-quality	Genome-fragment	16.42	HMM-based (lower-bound)	0	1
VIRSorter_AF13-16_Scaf31_2_-cat_2	45948	Yes	27133	65	14	12	Medium-quality	Genome-fragment	52.47	HMM-based (lower-bound)	40.95	1
VIRSorter_AF13-16_Scaf42_1_-cat_2	26188	No	NA	33	13	0	Low-quality	Genome-fragment	47.5	HMM-based (lower-bound)	0	1
VIRSorter_AF13-16_Scaf50_1_-cat_2	5083	No	NA	3	0	0	Not-determined	Genome-fragment	NA	NA	0	1	no viral genes detected
VIRSorter_AF13-1H_Scaf54_1_-cat_2	4535	Yes	2884	10	2	1	Low-quality	Genome-fragment	1.54	HMM-based (lower-bound)	36.41	1
VIRSorter_AF13-7H_Scaf26_1_-cat_2	8851	No	NA	14	7	0	Low-quality	Genome-fragment	15.99	HMM-based (lower-bound)	0	1
VIRSorter_AF13-7H_Scaf25_1_-cat_2	7180	No	NA	11	6	0	Low-quality	Genome-fragment	11.63	HMM-based (lower-bound)	0	1
VIRSorter_AF13-7H_Scaf28_1_-cat_2	6980	No	NA	14	7	0	Low-quality	Genome-fragment	12.11	HMM-based (lower-bound)	0	1
VIRSorter_AF13-7H_Scaf41_1_-cat_2	2502	No	NA	4	2	0	Low-quality	Genome-fragment	2.16	HMM-based (lower-bound)	0	1
VIRSorter_AF13-7H_Scaf30_2_-cat_2	2047	No	NA	3	3	0	Low-quality	Genome-fragment	3.87	HMM-based (lower-bound)	0	1
VIRSorter_AF16-31_Scaf8_1_-cat_2	135718	Yes	34504	156	18	57	Medium-quality	Genome-fragment	57.52	HMM-based (lower-bound)	74.58	1
VIRSorter_AF16-50_Scaf15_1_-cat_2	64961	No	NA	82	16	6	Medium-quality	Genome-fragment	88.89	HMM-based (lower-bound)	0	1
VIRSorter_AF16-50_Scaf40_1_-cat_2	16059	No	NA	19	10	0	Low-quality	Genome-fragment	28.42	HMM-based (lower-bound)	0	1
VIRSorter_AF16-50_Scaf45_1_-cat_2	15592	No	NA	21	10	0	Low-quality	Genome-fragment	27.78	HMM-based (lower-bound)	0	1
VIRSorter_AF16-50_Scaf4_4_-cat_2	7729	No	NA	8	6	0	Low-quality	Genome-fragment	15.15	HMM-based (lower-bound)	0	1
VIRSorter_AF17-6_Scaf15_1_-cat_2	74032	No	NA	61	2	19	Medium-quality	Genome-fragment	77.57	HMM-based (lower-bound)	0	1
VIRSorter_AF17-9LB_Scaf17_1_-cat_2	91344	Yes	77275	85	22	6	Low-quality	Genome-fragment	44.14	HMM-based (lower-bound)	15.4	1	low-confidence Provirus
VIRSorter_AF18-14_Scaf40_1_-cat_2	27544	No	NA	37	4	0	Low-quality	Genome-fragment	32.64	HMM-based (lower-bound)	0	1
VIRSorter_AF18-16LB_Scaf31_1_-cat_2	39149	No	NA	52	27	1	Medium-quality	Genome-fragment	59.08	HMM-based (lower-bound)	0	1
VIRSorter_AF18-16LB_Scaf14_2_-cat_2	6525	No	NA	10	2	0	Low-quality	Genome-fragment	3.65	HMM-based (lower-bound)	0	1
VIRSorter_AF18-18LB_Scaf27_1_-cat_2	46040	Yes	38735	64	15	8	Medium-quality	Genome-fragment	63.61	HMM-based (lower-bound)	15.87	1	low-confidence Provirus
VIRSorter_AF18-23LB_Scaf60_1_-cat_2	15366	No	NA	23	16	0	Low-quality	Genome-fragment	28.31	HMM-based (lower-bound)	0	1
VIRSorter_AF18-23LB_Scaf79_1_-cat_2	8098	No	NA	13	8	0	Low-quality	Genome-fragment	12.78	HMM-based (lower-bound)	0	1
VIRSorter_AF18-23LB_Scaf85_1_-cat_2	6898	No	NA	9	5	0	Low-quality	Genome-fragment	10.18	HMM-based (lower-bound)	0	1
VIRSorter_AF18-23LB_Scaf98_1_-cat_2	4768	No	NA	6	0	1	Not-determined	Genome-fragment	NA	NA	0	1	no viral genes detected
VIRSorter_AF18-23LB_Scaf115_1_-cat_2	2847	No	NA	4	3	0	Low-quality	Genome-fragment	4.85	HMM-based (lower-bound)	0	1
VIRSorter_AF18-23LB_Scaf165_1_-cat_2	956	No	NA	3	3	0	Low-quality	Genome-fragment	1.35	HMM-based (lower-bound)	0	1
VIRSorter_AF18-2AC_Scaf15_1_-cat_2	47940	Yes	32851	80	17	8	Low-quality	Genome-fragment	49.83	HMM-based (lower-bound)	31.47	1
VIRSorter_AF18-31LB_Scaf18_1_-cat_2	31650	No	NA	44	14	1	Medium-quality	Genome-fragment	61.28	HMM-based (lower-bound)	0	1
VIRSorter_AF18-35LB_Scaf36_1_-cat_2	29270	No	NA	47	14	0	Medium-quality	Genome-fragment	51.03	HMM-based (lower-bound)	0	1
VIRSorter_AF18-35LB_Scaf37_1_-cat_2	28321	No	NA	37	16	0	Low-quality	Genome-fragment	46.12	HMM-based (lower-bound)	0	1
VIRSorter_AF18-35LB_Scaf33_1_-cat_2	26090	No	NA	37	18	0	Medium-quality	Genome-fragment	51.64	HMM-based (lower-bound)	0	1
VIRSorter_AF18-35LB_Scaf44_1_-cat_2	19938	No	NA	28	8	1	Low-quality	Genome-fragment	27.05	HMM-based (lower-bound)	0	1
VIRSorter_AF19-16AC_Scaf6_1_-cat_2	176690	Yes	48892	192	18	76	Medium-quality	Genome-fragment	79.28	HMM-based (lower-bound)	72.33	1
VIRSorter_AF19-16AC_Scaf14_2_-cat_2	33727	No	NA	46	23	0	Low-quality	Genome-fragment	43.31	HMM-based (lower-bound)	0	1
VIRSorter_AF21-11LB_Scaf12_1_-circular-cat_2	38445	No	NA	59	17	1	Medium-quality	Genome-fragment	69.95	HMM-based (lower-bound)	0	1
VIRSorter_AF21-11LB_Scaf15_1_-cat_2	25192	No	NA	41	17	1	Low-quality	Genome-fragment	42.69	HMM-based (lower-bound)	0	1
VIRSorter_AF21-31_Scaf17_1_-cat_2	60982	Yes	41673	94	20	13	Medium-quality	Genome-fragment	68.08	HMM-based (lower-bound)	31.66	1	low-confidence Provirus
VIRSorter_AF21-5AC_Scaf7_1_-cat_2	65686	Yes	20956	68	7	16	Low-quality	Genome-fragment	35.17	HMM-based (lower-bound)	68.1	1	low-confidence Provirus
VIRSorter_AF21-5AC_Scaf67_1_-cat_2	18692	No	NA	17	3	0	Low-quality	Genome-fragment	20.23	HMM-based (lower-bound)	0	1
VIRSorter_AF21-5AC_Scaf108_1_-cat_2	9438	No	NA	13	3	1	Low-quality	Genome-fragment	12.51	HMM-based (lower-bound)	0	1
VIRSorter_AF21-5AC_Scaf119_1_-cat_2	8732	No	NA	13	3	1	Low-quality	Genome-fragment	10.22	HMM-based (lower-bound)	0	1
VIRSorter_AF21-5AC_Scaf158_1_-cat_2	5395	No	NA	10	2	0	Low-quality	Genome-fragment	8.37	HMM-based (lower-bound)	0	1
VIRSorter_AF21-5AC_Scaf235_1_-cat_2	2301	No	NA	2	0	0	Not-determined	Genome-fragment	NA	NA	0	1	no viral genes detected
VIRSorter_AF21-6AC_Scaf239_1_-cat_2	1289	No	NA	3	0	0	Not-determined	Genome-fragment	NA	NA	0	1	no viral genes detected
VIRSorter_AF21-8_Scaf15_1_-cat_2	24674	No	NA	39	17	1	Low-quality	Genome-fragment	41.81	HMM-based (lower-bound)	0	1
VIRSorter_AF22-2_Scaf63_1_-cat_2	18266	No	NA	32	3	1	Low-quality	Genome-fragment	22.04	HMM-based (lower-bound)	0	1
VIRSorter_AF22-2_Scaf483_1_-cat_2	1369	No	NA	4	0	1	Not-determined	Genome-fragment	NA	NA	0	1	no viral genes detected
VIRSorter_AF22-4LB_Scaf10_1_-cat_2	37662	No	NA	54	15	0	Low-quality	Genome-fragment	49.18	HMM-based (lower-bound)	0	1
VIRSorter_AF22-4LB_Scaf48_1_-cat_2	16029	Yes	11469	24	8	2	Low-quality	Genome-fragment	21.97	HMM-based (lower-bound)	28.45	1
VIRSorter_AF22-4LB_Scaf140_1_-cat_2	5355	No	NA	7	3	0	Low-quality	Genome-fragment	3.47	HMM-based (lower-bound)	0	1
VIRSorter_AF24-13_Scaf9_1_-cat_2	165349	Yes	47284	187	37	68	Medium-quality	Genome-fragment	69.91	HMM-based (lower-bound)	71.4	1	low-confidence Provirus
VIRSorter_AF24-13_Scaf38_1_-cat_2	23049	No	NA	34	15	0	Low-quality	Genome-fragment	37.2	HMM-based (lower-bound)	0	1
VIRSorter_AF24-20AC_Scaf19_1_-cat_2	73112	Yes	66863	67	6	7	Medium-quality	Genome-fragment	84.34	HMM-based (lower-bound)	8.55	1
VIRSorter_AF24-28LB_Scaf15_1_-cat_2	64056	Yes	56026	92	20	5	Medium-quality	Genome-fragment	50.6	HMM-based (lower-bound)	12.54	1
VIRSorter_AF24-28LB_Scaf51_1_-cat_2	25341	No	NA	34	10	1	Low-quality	Genome-fragment	40.94	HMM-based (lower-bound)	0	1
VIRSorter_AF24-28LB_Scaf52_1_-cat_2	24526	No	NA	31	2	1	Low-quality	Genome-fragment	25.47	HMM-based (lower-bound)	0	1
VIRSorter_AF25-19_Scaf1_1_-cat_2	88847	Yes	31275	105	15	36	Medium-quality	Genome-fragment	57.99	HMM-based (lower-bound)	64.8	1
VIRSorter_AF27-30_Scaf5_2_-cat_2	105377	Yes	47116	114	14	22	Medium-quality	Genome-fragment	52.62	HMM-based (lower-bound)	55.29	1	low-confidence Provirus
VIRSorter_AF28-13_Scaf20_2_-cat_2	46457	Yes	38783	78	26	4	Medium-quality	Genome-fragment	58.11	HMM-based (lower-bound)	16.52	1
VIRSorter_AF28-13_Scaf40_1_-cat_2	20868	No	NA	34	13	2	Low-quality	Genome-fragment	42.19	HMM-based (lower-bound)	0	1
VIRSorter_AF29-16_Scaf2_4_-cat_2	149271	Yes	48772	157	43	65	Medium-quality	Genome-fragment	89.11	HMM-based (lower-bound)	67.33	1	>1 viral region detected
VIRSorter_AF29-4_Scaf34_1_-cat_2	3597	No	NA	3	0	0	Not-determined	Genome-fragment	NA	NA	0	1	no viral genes detected
VIRSorter_AF29-8BH_Scaf18_1_-cat_2	69832	Yes	61119	108	22	6	Medium-quality	Genome-fragment	66.03	HMM-based (lower-bound)	12.48	1	low-confidence Provirus
VIRSorter_AF30-3_Scaf23_2_-cat_2	51614	No	NA	74	25	3	Medium-quality	Genome-fragment	80.08	HMM-based (lower-bound)	0	1
VIRSorter_AF31-10AC_Scaf12_1_-cat_2	59549	No	NA	79	13	9	Medium-quality	Genome-fragment	86.95	HMM-based (lower-bound)	0	1
VIRSorter_AF31-11_Scaf4_1_-cat_2	35229	No	NA	53	14	0	Low-quality	Genome-fragment	49.51	HMM-based (lower-bound)	0	1
VIRSorter_AF31-1_Scaf13_4_-cat_2	29533	No	NA	45	25	0	Low-quality	Genome-fragment	44.76	HMM-based (lower-bound)	0	1
VIRSorter_AF31-1_Scaf21_1_-cat_2	26423	No	NA	39	11	0	Low-quality	Genome-fragment	47.02	HMM-based (lower-bound)	0	1
VIRSorter_AF31-1_Scaf20_1_-cat_2	24863	No	NA	35	16	0	Low-quality	Genome-fragment	40.65	HMM-based (lower-bound)	0	1
VIRSorter_AF31-1_Scaf24_1_-cat_2	9953	No	NA	12	5	0	Low-quality	Genome-fragment	16	HMM-based (lower-bound)	0	1
VIRSorter_AF31-21AC_Scaf6_3_-cat_2	55858	Yes	44768	79	22	8	Medium-quality	Genome-fragment	71.76	HMM-based (lower-bound)	19.85	1
VIRSorter_AF31-28B-AC_Scaf6_1_-cat_2	132025	Yes	20294	134	8	45	Low-quality	Genome-fragment	25.11	HMM-based (lower-bound)	84.63	1	low-confidence Provirus
VIRSorter_AF31-28B-AC_Scaf65_2_-cat_2	9497	No	NA	12	5	0	Low-quality	Genome-fragment	14.37	HMM-based (lower-bound)	0	1
VIRSorter_AF33-12_Scaf34_1_-cat_2	14937	No	NA	20	15	0	Low-quality	Genome-fragment	31.32	HMM-based (lower-bound)	0	1
VIRSorter_AF33-1AC_Scaf24_1_-cat_2	39211	Yes	36426	66	18	5	Medium-quality	Genome-fragment	83.23	HMM-based (lower-bound)	7.1	1
VIRSorter_AF33-23_Scaf40_1_-cat_2	18552	No	NA	18	2	1	Low-quality	Genome-fragment	11.86	HMM-based (lower-bound)	0	1
VIRSorter_AF33-31_Scaf22_1_-cat_2	93464	Yes	42670	108	21	23	Medium-quality	Genome-fragment	55.12	HMM-based (lower-bound)	54.35	1
VIRSorter_AF33-31_Scaf38_1_-cat_2	49176	No	NA	61	15	4	Medium-quality	Genome-fragment	71.81	HMM-based (lower-bound)	0	1
VIRSorter_AF34-10BH_Scaf27_1_-cat_2	46507	No	NA	77	27	0	Medium-quality	Genome-fragment	58.04	HMM-based (lower-bound)	0	1
VIRSorter_AF34-10BH_Scaf27_2_-cat_2	14887	No	NA	25	2	1	Low-quality	Genome-fragment	14.67	HMM-based (lower-bound)	0	1
VIRSorter_AF36-15AT_Scaf15_1_-cat_2	28693	No	NA	48	16	0	Medium-quality	Genome-fragment	62.4	HMM-based (lower-bound)	0	1
VIRSorter_AF36-15_Scaf121_1_-cat_2	9477	No	NA	12	5	0	Low-quality	Genome-fragment	14.34	HMM-based (lower-bound)	0	1
VIRSorter_AF36-3BH_Scaf13_1_-cat_2	48031	No	NA	70	25	0	Medium-quality	Genome-fragment	58.12	HMM-based (lower-bound)	0	1
VIRSorter_AF36-3BH_Scaf14_1_-cat_2	47522	Yes	40306	60	23	7	Medium-quality	Genome-fragment	62.59	HMM-based (lower-bound)	15.18	1
VIRSorter_AF36-3BH_Scaf21_1_-cat_2	39936	No	NA	57	21	1	Low-quality	Genome-fragment	48.66	HMM-based (lower-bound)	0	1
VIRSorter_AF36-3BH_Scaf43_1_-cat_2	23562	No	NA	28	16	2	Low-quality	Genome-fragment	38.16	HMM-based (lower-bound)	0	1
VIRSorter_AF37-1_Scaf15_1_-cat_2	32457	No	NA	45	15	2	Medium-quality	Genome-fragment	68.32	HMM-based (lower-bound)	0	1
VIRSorter_AF37-1_Scaf16_2_-cat_2	22113	No	NA	38	17	0	Low-quality	Genome-fragment	38.64	HMM-based (lower-bound)	0	1
VIRSorter_AF37-4_Scaf9_2_-cat_2	73867	Yes	41810	104	28	21	Medium-quality	Genome-fragment	64.39	HMM-based (lower-bound)	43.4	1
VIRSorter_AF37-7_Scaf26_1_-cat_2	48654	No	NA	68	17	1	Medium-quality	Genome-fragment	55.42	HMM-based (lower-bound)	0	1
VIRSorter_AF38-3AC_Scaf19_2_-cat_2	15703	No	NA	30	3	0	Low-quality	Genome-fragment	18.37	HMM-based (lower-bound)	0	1
VIRSorter_AF38-3AC_Scaf19_1_-cat_2	8349	No	NA	12	10	0	Low-quality	Genome-fragment	14.37	HMM-based (lower-bound)	0	1
VIRSorter_AF39-1_Scaf20_1_-cat_2	84297	Yes	68249	114	15	12	Medium-quality	Genome-fragment	63.44	HMM-based (lower-bound)	19.04	1	low-confidence Provirus
VIRSorter_AF39-1_Scaf28_1_-cat_2	51702	No	NA	67	13	1	Medium-quality	Genome-fragment	57.46	HMM-based (lower-bound)	0	1
VIRSorter_AF41-18_Scaf21_1_-cat_2	48982	No	NA	77	23	1	Medium-quality	Genome-fragment	81.32	HMM-based (lower-bound)	0	1
VIRSorter_AF42-11_Scaf39_1_-cat_2	20328	No	NA	26	6	1	Low-quality	Genome-fragment	27.97	HMM-based (lower-bound)	0	1
VIRSorter_AF42-11_Scaf42_1_-cat_2	19248	No	NA	22	4	0	Low-quality	Genome-fragment	34.9	HMM-based (lower-bound)	0	1
VIRSorter_AF42-8_Scaf95_1_-cat_2	2564	No	NA	3	1	0	Low-quality	Genome-fragment	4.14	HMM-based (lower-bound)	0	1
VIRSorter_AF45-14BH_Scaf18_1_-cat_2	51440	Yes	30531	64	17	9	Low-quality	Genome-fragment	45.94	HMM-based (lower-bound)	40.65	1	>1 viral region detected
VIRSorter_AF45-14BH_Scaf31_1_-cat_2	43116	Yes	24402	61	13	12	Low-quality	Genome-fragment	34.68	HMM-based (lower-bound)	43.4	1	low-confidence Provirus
VIRSorter_AF45-14BH_Scaf47_1_-cat_2	28261	No	NA	33	17	0	Low-quality	Genome-fragment	46.31	HMM-based (lower-bound)	0	1
VIRSorter_AF45-16BH_Scaf48_1_-cat_2	47659	No	NA	64	8	2	Medium-quality	Genome-fragment	81.97	HMM-based (lower-bound)	0	1
VIRSorter_AF45-19_Scaf32_1_-cat_2	4651	No	NA	10	0	0	Not-determined	Genome-fragment	NA	NA	0	1	no viral genes detected
VIRSorter_AF45-4BH_Scaf59_1_-cat_2	8303	No	NA	11	0	3	Not-determined	Genome-fragment	NA	NA	0	1	no viral genes detected
VIRSorter_AF46-11NS_Scaf119_1_-cat_2	19081	No	NA	24	1	1	Low-quality	Genome-fragment	9.67	HMM-based (lower-bound)	0	1
VIRSorter_AF46-11NS_Scaf258_1_-cat_2	3651	No	NA	6	1	0	Low-quality	Genome-fragment	5.46	HMM-based (lower-bound)	0	1
VIRSorter_AF46-11NS_Scaf275_1_-cat_2	2989	No	NA	4	0	0	Not-determined	Genome-fragment	NA	NA	0	1	no viral genes detected
VIRSorter_AF46-5GN_Scaf5_1_-cat_2	100441	No	NA	120	11	13	Medium-quality	Genome-fragment	71.16	HMM-based (lower-bound)	0	1
VIRSorter_AF48-14_Scaf58_1_-cat_2	26849	No	NA	31	15	0	Low-quality	Genome-fragment	40.6	HMM-based (lower-bound)	0	1
VIRSorter_AF48-14_Scaf62_1_-cat_2	20986	No	NA	26	6	0	Low-quality	Genome-fragment	19.86	HMM-based (lower-bound)	0	1
VIRSorter_AF49-32_Scaf1_1_-cat_2	45962	No	NA	83	26	0	Medium-quality	Genome-fragment	71.12	HMM-based (lower-bound)	0	1
VIRSorter_AF49-32_Scaf73_1_-cat_2	8266	No	NA	8	0	6	Not-determined	Genome-fragment	NA	NA	0	1	no viral genes detected
VIRSorter_AF51-11b1_Scaf1_2_-cat_2	79745	Yes	36080	112	19	20	Medium-quality	Genome-fragment	63.26	HMM-based (lower-bound)	54.76	1	low-confidence Provirus
VIRSorter_AF51-2b10A_Scaf35_2_-cat_2	20817	No	NA	25	22	0	Low-quality	Genome-fragment	33.37	HMM-based (lower-bound)	0	1
VIRSorter_AF56-9A_Scaf7_2_-cat_2	45074	Yes	20408	43	8	8	Low-quality	Genome-fragment	22.68	HMM-based (lower-bound)	54.72	1
VIRSorter_AF57-07b16A_Scaf22_1_-cat_2	37645	No	NA	45	29	2	Medium-quality	Genome-fragment	55.17	HMM-based (lower-bound)	0	1
VIRSorter_AF57-4A_Scaf52_1_-cat_2	12067	No	NA	16	7	0	Low-quality	Genome-fragment	22.73	HMM-based (lower-bound)	0	1
VIRSorter_AF58-12pH5A_Scaf14_1_-cat_2	42248	Yes	22071	58	23	10	Low-quality	Genome-fragment	24.03	HMM-based (lower-bound)	47.76	1
VIRSorter_AF58-12pH5A_Scaf26_1_-cat_2	37120	No	NA	36	13	1	Low-quality	Genome-fragment	47.98	HMM-based (lower-bound)	0	1
VIRSorter_AF58-12pH5A_Scaf33_1_-cat_2	25253	No	NA	30	10	0	Low-quality	Genome-fragment	37.34	HMM-based (lower-bound)	0	1
VIRSorter_AF58-12pH5A_Scaf44_1_-cat_2	16682	No	NA	21	18	0	Low-quality	Genome-fragment	26.33	HMM-based (lower-bound)	0	1
VIRSorter_AF58-12pH5A_Scaf55_1_-cat_2	10338	No	NA	15	7	0	Low-quality	Genome-fragment	18.75	HMM-based (lower-bound)	0	1
VIRSorter_AF58-12pH5A_Scaf60_1_-cat_2	6647	No	NA	11	5	0	Low-quality	Genome-fragment	12.12	HMM-based (lower-bound)	0	1
VIRSorter_AF58-16A_Scaf36_1_-cat_2	2493	No	NA	4	2	0	Low-quality	Genome-fragment	2.64	HMM-based (lower-bound)	0	1
VIRSorter_AF58-16A_Scaf38_1_-cat_2	2394	No	NA	4	1	0	Low-quality	Genome-fragment	3.44	HMM-based (lower-bound)	0	1
VIRSorter_AF58-9ACA_Scaf67_1_-cat_2	5931	No	NA	6	0	1	Not-determined	Genome-fragment	NA	NA	0	1	no viral genes detected
VIRSorter_AF59-11pH5_Scaf37_1_-cat_2	21102	No	NA	40	19	0	Low-quality	Genome-fragment	38.47	HMM-based (lower-bound)	0	1
VIRSorter_AF59-23pH9A_Scaf22_3_-cat_2	38503	No	NA	53	28	0	Medium-quality	Genome-fragment	57.86	HMM-based (lower-bound)	0	1
VIRSorter_AF60-3b12A_Scaf43_1_-cat_2	21658	No	NA	24	2	1	Low-quality	Genome-fragment	13.85	HMM-based (lower-bound)	0	1
VIRSorter_AF60-3b12A_Scaf45_2_-cat_2	15365	No	NA	15	1	1	Low-quality	Genome-fragment	10.22	HMM-based (lower-bound)	0	1
VIRSorter_AF61-5pH5A_Scaf27_1_-cat_2	24021	No	NA	38	22	0	Low-quality	Genome-fragment	42.83	HMM-based (lower-bound)	0	1
VIRSorter_AF61-5pH5A_Scaf34_2_-cat_2	14207	No	NA	24	4	1	Low-quality	Genome-fragment	17.38	HMM-based (lower-bound)	0	1
VIRSorter_AF61-5pH5A_Scaf52_1_-cat_2	6463	No	NA	6	2	0	Low-quality	Genome-fragment	6.17	HMM-based (lower-bound)	0	1
VIRSorter_AF64-2pH9A_Scaf60_2_-cat_2	3865	No	NA	5	0	0	Not-determined	Genome-fragment	NA	NA	0	1	no viral genes detected
VIRSorter_AF64-2pH9A_Scaf71_1_-cat_2	1193	No	NA	2	0	0	Not-determined	Genome-fragment	NA	NA	0	1	no viral genes detected
VIRSorter_AF64-5pH9A_Scaf19_1_-cat_2	86852	No	NA	104	24	4	Medium-quality	Genome-fragment	58.45	HMM-based (lower-bound)	0	1
VIRSorter_AF64-5pH9A_Scaf36_1_-cat_2	41707	No	NA	46	14	5	Medium-quality	Genome-fragment	59.54	HMM-based (lower-bound)	0	1
VIRSorter_AF64-5pH9A_Scaf64_1_-cat_2	5934	Yes	3199	8	2	1	Low-quality	Genome-fragment	6.16	HMM-based (lower-bound)	46.09	1
VIRSorter_AF64-5pH9A_Scaf66_1_-cat_2	5596	No	NA	6	0	1	Not-determined	Genome-fragment	NA	NA	0	1	no viral genes detected
VIRSorter_AF64-5pH9A_Scaf73_1_-cat_2	3772	No	NA	7	4	0	Low-quality	Genome-fragment	5.37	HMM-based (lower-bound)	0	1
VIRSorter_AF64-5pH9A_Scaf36_2_-cat_2	2587	No	NA	3	3	0	Low-quality	Genome-fragment	2.05	HMM-based (lower-bound)	0	1
VIRSorter_AF64-6pH5T_Scaf38_1_-cat_2	16309	No	NA	19	10	0	Low-quality	Genome-fragment	30.8	HMM-based (lower-bound)	0	1
VIRSorter_AF64-6pH5T_Scaf62_1_-cat_2	7840	No	NA	12	9	0	Low-quality	Genome-fragment	14.46	HMM-based (lower-bound)	0	1
VIRSorter_AF66-18pH10TA_Scaf33_1_-cat_2	22314	Yes	16644	38	10	3	Low-quality	Genome-fragment	26.11	HMM-based (lower-bound)	25.41	1
VIRSorter_AF67-04-b16A_Scaf20_1_-cat_2	31499	Yes	23114	45	20	6	Low-quality	Genome-fragment	39.36	HMM-based (lower-bound)	26.62	1
VIRSorter_AF67-04-b16A_Scaf57_1_-cat_2	8985	Yes	2169	9	1	3	Low-quality	Genome-fragment	3.24	HMM-based (lower-bound)	75.86	1
VIRSorter_AF67-04-b16A_Scaf77_1_-cat_2	5711	No	NA	7	7	0	Low-quality	Genome-fragment	10.57	HMM-based (lower-bound)	0	1
VIRSorter_AF67-8-b12A_Scaf34_1_-cat_2	29485	Yes	22359	37	18	3	Low-quality	Genome-fragment	34.56	HMM-based (lower-bound)	24.17	1
VIRSorter_AF71-07pH5_Scaf18_1_-cat_2	39029	No	NA	52	23	0	Medium-quality	Genome-fragment	72.46	HMM-based (lower-bound)	0	1	low-confidence DTR
VIRSorter_AF73-05CM02_Scaf14_2_-cat_2	30406	No	NA	46	21	0	Low-quality	Genome-fragment	49.7	HMM-based (lower-bound)	0	1
VIRSorter_AF73-07pH9A_Scaf13_1_-cat_2	34950	No	NA	56	19	1	Medium-quality	Genome-fragment	63.71	HMM-based (lower-bound)	0	1
VIRSorter_AF73-07pH9A_Scaf14_1_-cat_2	25104	No	NA	37	18	1	Low-quality	Genome-fragment	39.16	HMM-based (lower-bound)	0	1
VIRSorter_AF73-11pH9TA_Scaf23_1_-cat_2	28260	No	NA	39	23	0	Low-quality	Genome-fragment	42.99	HMM-based (lower-bound)	0	1
VIRSorter_AF73-11pH9TA_Scaf23_2_-cat_2	15695	No	NA	23	10	0	Low-quality	Genome-fragment	28.41	HMM-based (lower-bound)	0	1
VIRSorter_AF74-03b3A_Scaf5_1_-cat_2	23785	No	NA	28	12	1	Low-quality	Genome-fragment	36.81	HMM-based (lower-bound)	0	1
VIRSorter_AF75-06pH9A_Scaf8_1_-cat_2	89950	Yes	50298	106	14	22	Medium-quality	Genome-fragment	65.9	HMM-based (lower-bound)	44.08	1	low-confidence Provirus
VIRSorter_AF75-06pH9A_Scaf67_2_-cat_2	6823	No	NA	12	3	0	Low-quality	Genome-fragment	6.72	HMM-based (lower-bound)	0	1
VIRSorter_AF80-05A_Scaf18_1_-cat_2	44940	Yes	34664	54	30	4	Low-quality	Genome-fragment	48.06	HMM-based (lower-bound)	22.87	1
VIRSorter_AF80-09CM05A_Scaf19_1_-cat_2	44940	Yes	34664	54	30	4	Low-quality	Genome-fragment	48.06	HMM-based (lower-bound)	22.87	1
VIRSorter_AF80-14pH9TA_Scaf16_1_-cat_2	59817	Yes	47608	71	23	13	Medium-quality	Genome-fragment	66.84	HMM-based (lower-bound)	20.41	1
VIRSorter_AF81-08TA_Scaf3_1_-cat_2	269371	Yes	52991	274	25	98	Medium-quality	Genome-fragment	71.83	HMM-based (lower-bound)	80.33	1	low-confidence Provirus
VIRSorter_AF82-04b13A_Scaf15_1_-cat_2	113694	Yes	9870	102	8	71	Low-quality	Genome-fragment	18.86	HMM-based (lower-bound)	91.32	1
VIRSorter_AF82-04b13A_Scaf31_1_-cat_2	50289	Yes	23988	57	27	8	Low-quality	Genome-fragment	40.72	HMM-based (lower-bound)	52.3	1
VIRSorter_AF82-04b13A_Scaf45_1_-cat_2	8295	No	NA	9	7	0	Low-quality	Genome-fragment	10.18	HMM-based (lower-bound)	0	1
VIRSorter_AF83-07b13A_Scaf14_1_-cat_2	22818	No	NA	21	5	0	Low-quality	Genome-fragment	37.26	HMM-based (lower-bound)	0	1
VIRSorter_AF91-01CMCA_Scaf13_1_-cat_2	66760	No	NA	95	46	8	High-quality	High-quality	94.63	HMM-based (lower-bound)	0	1
VIRSorter_AF91-01CMCA_Scaf15_1_-cat_2	64478	Yes	39668	86	27	15	Medium-quality	Genome-fragment	70.94	HMM-based (lower-bound)	38.48	1	low-confidence Provirus
VIRSorter_AF91-01CMCA_Scaf45_1_-cat_2	13784	No	NA	18	15	0	Low-quality	Genome-fragment	26.78	HMM-based (lower-bound)	0	1
VIRSorter_AF91-04b2A_Scaf9_1_-cat_2	57898	Yes	38979	79	32	13	Medium-quality	Genome-fragment	63.84	HMM-based (lower-bound)	32.68	1	low-confidence Provirus
VIRSorter_AF94-39M2A_Scaf5_2_-cat_2	38906	Yes	35756	60	28	2	Medium-quality	Genome-fragment	58	HMM-based (lower-bound)	8.1	1
VIRSorter_AF94-39M2A_Scaf34_1_-cat_2	7925	No	NA	13	4	0	Low-quality	Genome-fragment	12.75	HMM-based (lower-bound)	0	1
VIRSorter_AF97-08DTA_Scaf24_1_-cat_2	39784	No	NA	62	19	2	Medium-quality	Genome-fragment	67.74	HMM-based (lower-bound)	0	1
VIRSorter_AF98-31_Scaf8_1_-cat_2	54768	Yes	41676	72	26	6	Medium-quality	Genome-fragment	67.15	HMM-based (lower-bound)	23.9	1
VIRSorter_AF98-31_Scaf29_1_-cat_2	34161	No	NA	47	21	0	Medium-quality	Genome-fragment	59.28	HMM-based (lower-bound)	0	1
VIRSorter_AFF13-5A_Scaf28_1_-cat_2	38966	Yes	17220	51	17	11	Low-quality	Genome-fragment	22.77	HMM-based (lower-bound)	55.81	1	>1 viral region detected
VIRSorter_AFF13-5A_Scaf32_2_-cat_2	35777	No	NA	53	20	0	Medium-quality	Genome-fragment	53.38	HMM-based (lower-bound)	0	1
VIRSorter_AFF13-5A_Scaf58_2_-cat_2	13170	No	NA	7	6	0	Low-quality	Genome-fragment	27.71	HMM-based (lower-bound)	0	1
VIRSorter_AFF13-7A_Scaf6_2_-cat_2	43395	No	NA	66	18	0	Medium-quality	Genome-fragment	74.44	HMM-based (lower-bound)	0	1
VIRSorter_AM07-11_Scaf19_1_-cat_2	11438	No	NA	10	0	1	Not-determined	Genome-fragment	NA	NA	0	1	no viral genes detected
VIRSorter_AM07-15_Scaf11_1_-cat_2	32845	Yes	23883	51	11	4	Low-quality	Genome-fragment	39.42	HMM-based (lower-bound)	27.29	1
VIRSorter_AM09-31_Scaf23_1_-cat_2	21118	No	NA	25	11	0	Low-quality	Genome-fragment	35.9	HMM-based (lower-bound)	0	1
VIRSorter_AM09-31_Scaf14_2_-cat_2	12216	No	NA	17	9	0	Low-quality	Genome-fragment	21.56	HMM-based (lower-bound)	0	1
VIRSorter_AM09-31_Scaf26_1_-cat_2	10244	No	NA	7	0	1	Not-determined	Genome-fragment	NA	NA	0	1	no viral genes detected
VIRSorter_AM09-31_Scaf27_1_-cat_2	6290	No	NA	7	3	0	Low-quality	Genome-fragment	11.41	HMM-based (lower-bound)	0	1
VIRSorter_AM09-36_Scaf35_1_-cat_2	42840	Yes	32672	48	8	4	Medium-quality	Genome-fragment	54.95	HMM-based (lower-bound)	23.73	1	low-confidence ITR
VIRSorter_AM09-45_Scaf36_1_-cat_2	36508	No	NA	52	21	1	Low-quality	Genome-fragment	45.02	HMM-based (lower-bound)	0	1
VIRSorter_AM09-50_Scaf31_1_-cat_2	36520	No	NA	52	21	1	Low-quality	Genome-fragment	45.04	HMM-based (lower-bound)	0	1
VIRSorter_AM09-9_Scaf17_1_-cat_2	55489	Yes	40693	80	15	9	Medium-quality	Genome-fragment	59.88	HMM-based (lower-bound)	26.66	1
VIRSorter_AM100_B1_11A_Scaf38_1_-cat_2	3545	No	NA	5	2	0	Low-quality	Genome-fragment	3.75	HMM-based (lower-bound)	0	1
VIRSorter_AM100_B1_15A_Scaf24_1_-cat_2	28250	Yes	16823	43	10	7	Low-quality	Genome-fragment	21.11	HMM-based (lower-bound)	40.45	1
VIRSorter_AM100_B1_15A_Scaf82_1_-cat_2	9825	No	NA	18	12	0	Low-quality	Genome-fragment	18.58	HMM-based (lower-bound)	0	1
VIRSorter_AM100_B1_18_1A_Scaf27_1_-cat_2	33912	No	NA	46	18	2	Medium-quality	Genome-fragment	56.08	HMM-based (lower-bound)	0	1
VIRSorter_AM100_B11A_Scaf3_1_-cat_2	85766	Yes	52391	102	27	24	Medium-quality	Genome-fragment	71.91	HMM-based (lower-bound)	38.91	1
VIRSorter_AM100_B9A_Scaf21_1_-cat_2	55648	Yes	43901	70	14	6	Medium-quality	Genome-fragment	74.82	HMM-based (lower-bound)	21.11	1
VIRSorter_AM100_MBO_1A_Scaf98_1_-cat_2	5371	No	NA	7	5	0	Low-quality	Genome-fragment	9.05	HMM-based (lower-bound)	0	1
VIRSorter_AM100_MBO_1A_Scaf106_1_-cat_2	4277	No	NA	6	0	0	Not-determined	Genome-fragment	NA	NA	0	1	no viral genes detected
VIRSorter_AM100_MBO_1A_Scaf116_1_-cat_2	2327	No	NA	6	4	0	Low-quality	Genome-fragment	3.54	HMM-based (lower-bound)	0	1
VIRSorter_AM100-PB-1D-14A_Scaf12_1_-cat_2	115899	Yes	44559	135	11	28	Medium-quality	Genome-fragment	52.95	HMM-based (lower-bound)	61.55	1	low-confidence Provirus
VIRSorter_AM100-PB-1D-25A_Scaf10_1_-cat_2	124418	Yes	28198	112	10	48	Low-quality	Genome-fragment	35.35	HMM-based (lower-bound)	77.34	1
VIRSorter_AM100-PB-1D-25A_Scaf26_1_-cat_2	65203	Yes	52823	78	14	9	Medium-quality	Genome-fragment	53.83	HMM-based (lower-bound)	18.99	1
VIRSorter_AM100-PB-1D-32A_Scaf59_1_-cat_2	31936	No	NA	34	11	0	Low-quality	Genome-fragment	39.11	HMM-based (lower-bound)	0	1
VIRSorter_AM100-PB-1D-6A_Scaf30_1_-cat_2	34322	No	NA	54	39	0	Medium-quality	Genome-fragment	51.68	HMM-based (lower-bound)	0	1
VIRSorter_AM100-PB-1D-6A_Scaf54_1_-cat_2	9341	No	NA	15	9	0	Low-quality	Genome-fragment	13.86	HMM-based (lower-bound)	0	1
VIRSorter_AM100-PB-1D-6A_Scaf54_2_-cat_2	7738	No	NA	13	8	0	Low-quality	Genome-fragment	11.68	HMM-based (lower-bound)	0	1
VIRSorter_AM100-PB-1D-6A_Scaf76_1_-cat_2	5740	No	NA	11	7	0	Low-quality	Genome-fragment	7.97	HMM-based (lower-bound)	0	1
VIRSorter_AM100-PB-1D-6A_Scaf98_1_-cat_2	3016	No	NA	6	5	0	Low-quality	Genome-fragment	3.41	HMM-based (lower-bound)	0	1
VIRSorter_AM100-PB-1D-6A_Scaf110_1_-cat_2	2398	No	NA	5	3	0	Low-quality	Genome-fragment	3	HMM-based (lower-bound)	0	1
VIRSorter_AM100-PB-1D-6A_Scaf114_1_-cat_2	1987	No	NA	5	4	0	Low-quality	Genome-fragment	2.74	HMM-based (lower-bound)	0	1
VIRSorter_AM100-PB-1D-6A_Scaf61_2_-cat_2	1382	No	NA	4	3	0	Low-quality	Genome-fragment	2.08	HMM-based (lower-bound)	0	1
VIRSorter_AM100-PB-1D-6A_Scaf160_1_-cat_2	997	No	NA	3	3	0	Low-quality	Genome-fragment	1.53	HMM-based (lower-bound)	0	1
VIRSorter_AM100-PB-1D-9A_Scaf33_1_-cat_2	37153	No	NA	49	5	3	Medium-quality	Genome-fragment	52.68	HMM-based (lower-bound)	0	1
VIRSorter_AM100_PB1_LT_1D_16A_Scaf22_1_-cat_2	39230	No	NA	58	26	1	Medium-quality	Genome-fragment	64.2	HMM-based (lower-bound)	0	1
VIRSorter_AM100_PB1O_1D_10A_Scaf47_1_-cat_2	34665	No	NA	56	41	0	Medium-quality	Genome-fragment	66.74	HMM-based (lower-bound)	0	1
VIRSorter_AM100_PB1O_1D_10A_Scaf24_2_-cat_2	9782	No	NA	12	7	0	Low-quality	Genome-fragment	15.58	HMM-based (lower-bound)	0	1
VIRSorter_AM100_PB1O_1D_10A_Scaf107_2_-cat_2	4345	No	NA	5	0	0	Not-determined	Genome-fragment	NA	NA	0	1	no viral genes detected
VIRSorter_AM100_PB1O_1D_10A_Scaf118_1_-cat_2	2291	No	NA	6	4	0	Low-quality	Genome-fragment	3.49	HMM-based (lower-bound)	0	1
VIRSorter_AM100_PB1O_1D_2A_Scaf6_2_-cat_2	28332	No	NA	42	24	0	Medium-quality	Genome-fragment	53.06	HMM-based (lower-bound)	0	1
VIRSorter_AM100_PB1O_1D_2A_Scaf26_1_-cat_2	25655	No	NA	28	16	1	Low-quality	Genome-fragment	43.19	HMM-based (lower-bound)	0	1
VIRSorter_AM100_PBTO_1D_1A_Scaf111_1_-cat_2	3879	No	NA	6	0	0	Not-determined	Genome-fragment	NA	NA	0	1	no viral genes detected
VIRSorter_AM100_PBTO_1D_1A_Scaf125_1_-cat_2	2018	No	NA	5	3	0	Low-quality	Genome-fragment	3.03	HMM-based (lower-bound)	0	1
VIRSorter_AM100_PM_1D_4A_Scaf26_1_-cat_2	15070	No	NA	18	15	0	Low-quality	Genome-fragment	30.88	HMM-based (lower-bound)	0	1
VIRSorter_AM100_PMBO_1D_21A_Scaf25_1_-cat_2	6401	No	NA	13	6	0	Low-quality	Genome-fragment	8.51	HMM-based (lower-bound)	0	1
VIRSorter_AM100_PMBO_1D_21A_Scaf40_1_-cat_2	1446	No	NA	5	4	0	Low-quality	Genome-fragment	2.37	HMM-based (lower-bound)	0	1
VIRSorter_AM100_PMBO_1D_21A_Scaf46_1_-cat_2	1202	No	NA	3	1	0	Low-quality	Genome-fragment	2.1	HMM-based (lower-bound)	0	1
VIRSorter_AM100_PPH10_1D_1_Scaf97_1_-cat_2	5371	No	NA	7	5	0	Low-quality	Genome-fragment	9.05	HMM-based (lower-bound)	0	1
VIRSorter_AM100_PPH10_1D_1_Scaf115_1_-cat_2	2327	No	NA	6	4	0	Low-quality	Genome-fragment	3.54	HMM-based (lower-bound)	0	1
VIRSorter_AM10-3A_Scaf37_1_-cat_2	21436	No	NA	26	13	1	Low-quality	Genome-fragment	42.22	HMM-based (lower-bound)	0	1
VIRSorter_AM10-3A_Scaf43_1_-cat_2	18722	No	NA	25	14	1	Low-quality	Genome-fragment	18.2	HMM-based (lower-bound)	0	1
VIRSorter_AM10C-02pH9A_Scaf13_1_-cat_2	94599	Yes	71231	111	30	23	High-quality	High-quality	94.16	HMM-based (lower-bound)	24.7	1
VIRSorter_AM12-57B_Scaf19_2_-cat_2	12961	No	NA	21	11	0	Low-quality	Genome-fragment	19.41	HMM-based (lower-bound)	0	1
VIRSorter_AM12-57B_Scaf6_1_-cat_2	4886	No	NA	5	5	0	Low-quality	Genome-fragment	9.59	HMM-based (lower-bound)	0	1
VIRSorter_AM12-57B_Scaf33_1_-cat_2	1624	No	NA	4	2	0	Low-quality	Genome-fragment	3.38	HMM-based (lower-bound)	0	1
VIRSorter_AM12-58A_Scaf6_2_-cat_2	20381	Yes	10704	27	7	2	Low-quality	Genome-fragment	18.15	HMM-based (lower-bound)	47.48	1
VIRSorter_AM13-9_Scaf12_1_-cat_2	19319	Yes	10591	16	6	2	Low-quality	Genome-fragment	14.81	HMM-based (lower-bound)	45.18	1
VIRSorter_AM16-16B_Scaf50_1_-cat_2	3980	No	NA	6	0	0	Not-determined	Genome-fragment	NA	NA	0	1	no viral genes detected
VIRSorter_AM16-19_Scaf20_2_-cat_2	36032	No	NA	51	14	2	Medium-quality	Genome-fragment	64.62	HMM-based (lower-bound)	0	1
VIRSorter_AM16-50_Scaf15_1_-cat_2	46133	Yes	44124	66	11	3	Medium-quality	Genome-fragment	56.26	HMM-based (lower-bound)	4.35	1
VIRSorter_AM17-18_Scaf15_2_-cat_2	53323	Yes	47523	73	49	4	Medium-quality	Genome-fragment	68.42	HMM-based (lower-bound)	10.88	1
VIRSorter_AM17-18_Scaf24_1_-cat_2	39921	No	NA	60	36	0	Medium-quality	Genome-fragment	74.35	HMM-based (lower-bound)	0	1
VIRSorter_AM17-18_Scaf27_1_-cat_2	31719	No	NA	40	23	0	Medium-quality	Genome-fragment	81.87	HMM-based (lower-bound)	0	1
VIRSorter_AM17-27_Scaf30_1_-cat_2	5238	No	NA	5	3	0	Low-quality	Genome-fragment	8.84	HMM-based (lower-bound)	0	1
VIRSorter_AM17-27_Scaf29_1_-cat_2	2272	No	NA	2	0	0	Not-determined	Genome-fragment	NA	NA	0	1	no viral genes detected
VIRSorter_AM17-44_Scaf24_1_-cat_2	47199	Yes	37583	71	11	3	Low-quality	Genome-fragment	37.35	HMM-based (lower-bound)	20.37	1
VIRSorter_AM18-17_Scaf13_1_-circular-cat_2	62879	No	NA	107	18	0	Medium-quality	Genome-fragment	68.79	HMM-based (lower-bound)	0	1	low-confidence DTR
VIRSorter_AM18-2-M_Scaf32_3_-cat_2	16853	No	NA	29	6	0	Low-quality	Genome-fragment	33.07	HMM-based (lower-bound)	0	1
VIRSorter_AM18-3AC_Scaf9_1_-cat_2	43957	Yes	35752	58	15	7	Medium-quality	Genome-fragment	67.29	HMM-based (lower-bound)	18.67	1
VIRSorter_AM18-3AC_Scaf33_1_-cat_2	27299	No	NA	52	21	2	Low-quality	Genome-fragment	47.64	HMM-based (lower-bound)	0	1
VIRSorter_AM18-3H_Scaf23_3_-cat_2	74634	No	NA	91	26	2	Medium-quality	Genome-fragment	52.28	HMM-based (lower-bound)	0	1
VIRSorter_AM18-3H_Scaf35_1_-cat_2	23517	No	NA	25	7	0	Low-quality	Genome-fragment	33.01	HMM-based (lower-bound)	0	1
VIRSorter_AM18-3H_Scaf36_2_-cat_2	23329	No	NA	30	26	0	Low-quality	Genome-fragment	39.39	HMM-based (lower-bound)	0	1
VIRSorter_AM18-3H_Scaf44_1_-cat_2	14632	No	NA	21	7	0	Low-quality	Genome-fragment	26.84	HMM-based (lower-bound)	0	1
VIRSorter_AM18-3H_Scaf53_1_-cat_2	5980	Yes	3448	8	1	1	Low-quality	Genome-fragment	3.98	HMM-based (lower-bound)	42.34	1	low-confidence ITR
VIRSorter_AM18-3H_Scaf54_1_-cat_2	5971	No	NA	13	7	0	Low-quality	Genome-fragment	9.95	HMM-based (lower-bound)	0	1
VIRSorter_AM18-3H_Scaf55_2_-cat_2	1434	No	NA	3	2	0	Low-quality	Genome-fragment	1.29	HMM-based (lower-bound)	0	1
VIRSorter_AM18-6H_Scaf21_1_-cat_2	74711	No	NA	91	26	2	Medium-quality	Genome-fragment	52.33	HMM-based (lower-bound)	0	1
VIRSorter_AM18-6H_Scaf29_1_-cat_2	38363	No	NA	61	42	0	Medium-quality	Genome-fragment	62.91	HMM-based (lower-bound)	0	1
VIRSorter_AM18-6H_Scaf30_1_-cat_2	36959	No	NA	53	23	0	Medium-quality	Genome-fragment	57.11	HMM-based (lower-bound)	0	1
VIRSorter_AM18-6H_Scaf37_1_-cat_2	18436	No	NA	25	8	0	Low-quality	Genome-fragment	33.31	HMM-based (lower-bound)	0	1
VIRSorter_AM18-6H_Scaf41_1_-cat_2	6016	Yes	3466	8	1	1	Low-quality	Genome-fragment	4	HMM-based (lower-bound)	42.39	1	low-confidence ITR
VIRSorter_AM21-13LB_Scaf57_2_-cat_2	18802	No	NA	28	13	0	Low-quality	Genome-fragment	36.89	HMM-based (lower-bound)	0	1
VIRSorter_AM21-13LB_Scaf59_1_-cat_2	17486	No	NA	22	10	0	Low-quality	Genome-fragment	29.81	HMM-based (lower-bound)	0	1
VIRSorter_AM21-13LB_Scaf106_1_-cat_2	2052	No	NA	4	2	0	Low-quality	Genome-fragment	2.64	HMM-based (lower-bound)	0	1
VIRSorter_AM21-13LB_Scaf108_1_-cat_2	1901	No	NA	3	2	0	Low-quality	Genome-fragment	2.45	HMM-based (lower-bound)	0	1
VIRSorter_AM21-29_Scaf50_1_-cat_2	22694	No	NA	25	7	0	Low-quality	Genome-fragment	40.44	HMM-based (lower-bound)	0	1
VIRSorter_AM21-3LB_Scaf32_1_-cat_2	47705	Yes	39376	70	19	6	Medium-quality	Genome-fragment	69.49	HMM-based (lower-bound)	17.46	1
VIRSorter_AM22-15_Scaf44_1_-cat_2	2228	No	NA	3	0	0	Not-determined	Genome-fragment	NA	NA	0	1	no viral genes detected
VIRSorter_AM22-16AC_Scaf18_2_-cat_2	36634	No	NA	53	29	0	Medium-quality	Genome-fragment	56.09	HMM-based (lower-bound)	0	1
VIRSorter_AM22-16AC_Scaf5_2_-cat_2	32999	No	NA	54	22	1	Medium-quality	Genome-fragment	50.1	HMM-based (lower-bound)	0	1
VIRSorter_AM22-16_Scaf51_1_-cat_2	12596	No	NA	18	7	0	Low-quality	Genome-fragment	14.32	HMM-based (lower-bound)	0	1
VIRSorter_AM22-16_Scaf58_1_-cat_2	4777	No	NA	6	1	0	Low-quality	Genome-fragment	7.15	HMM-based (lower-bound)	0	1
VIRSorter_AM23-15AC_Scaf17_2_-cat_2	105504	No	NA	127	39	1	Medium-quality	Genome-fragment	75.89	HMM-based (lower-bound)	0	1
VIRSorter_AM23-15AC_Scaf86_1_-cat_2	1571	No	NA	3	0	0	Not-determined	Genome-fragment	NA	NA	0	1	no viral genes detected
VIRSorter_AM23-20AC_Scaf47_1_-cat_2	29854	Yes	26752	55	5	2	Low-quality	Genome-fragment	30.71	HMM-based (lower-bound)	10.39	1
VIRSorter_AM23-20AC_Scaf48_1_-cat_2	29039	No	NA	28	7	1	Low-quality	Genome-fragment	27.71	HMM-based (lower-bound)	0	1
VIRSorter_AM23-20AC_Scaf57_2_-cat_2	19971	No	NA	29	3	2	Low-quality	Genome-fragment	22.76	HMM-based (lower-bound)	0	1
VIRSorter_AM23-20AC_Scaf65_1_-cat_2	19525	No	NA	26	3	1	Low-quality	Genome-fragment	20.96	HMM-based (lower-bound)	0	1
VIRSorter_AM23-20AC_Scaf67_1_-cat_2	18943	No	NA	23	5	2	Low-quality	Genome-fragment	20.75	HMM-based (lower-bound)	0	1
VIRSorter_AM23-20AC_Scaf69_1_-cat_2	17621	No	NA	31	4	0	Low-quality	Genome-fragment	15.08	HMM-based (lower-bound)	0	1
VIRSorter_AM23-20_Scaf31_3_-cat_2	7529	No	NA	13	4	1	Low-quality	Genome-fragment	15.69	HMM-based (lower-bound)	0	1
VIRSorter_AM23-20_Scaf50_2_-cat_2	2195	No	NA	5	1	0	Low-quality	Genome-fragment	4.08	HMM-based (lower-bound)	0	1
VIRSorter_AM23-2LB_Scaf14_1_-cat_2	13887	No	NA	24	8	0	Low-quality	Genome-fragment	23.18	HMM-based (lower-bound)	0	1
VIRSorter_AM23-5_Scaf10_2_-cat_2	73745	Yes	50901	83	8	14	Low-quality	Genome-fragment	45.67	HMM-based (lower-bound)	30.98	1
VIRSorter_AM23-5_Scaf46_1_-cat_2	29794	Yes	26710	54	5	2	Low-quality	Genome-fragment	30.66	HMM-based (lower-bound)	10.35	1
VIRSorter_AM23-5_Scaf65_1_-cat_2	19429	No	NA	26	3	1	Low-quality	Genome-fragment	20.86	HMM-based (lower-bound)	0	1
VIRSorter_AM23-5_Scaf66_2_-cat_2	18487	No	NA	23	4	2	Low-quality	Genome-fragment	21.45	HMM-based (lower-bound)	0	1
VIRSorter_AM23-5_Scaf68_2_-cat_2	17730	No	NA	22	2	0	Low-quality	Genome-fragment	26.47	HMM-based (lower-bound)	0	1
VIRSorter_AM25-11LB_Scaf10_1_-cat_2	123252	Yes	37581	131	25	49	Medium-quality	Genome-fragment	57.29	HMM-based (lower-bound)	69.51	1	low-confidence Provirus
VIRSorter_AM25-1_Scaf18_1_-cat_2	27471	No	NA	35	16	0	Low-quality	Genome-fragment	47.27	HMM-based (lower-bound)	0	1
VIRSorter_AM25-20AC_Scaf34_1_-circular-cat_2	11970	No	NA	11	6	0	Low-quality	Genome-fragment	21.1	HMM-based (lower-bound)	0	1
VIRSorter_AM25-25_Scaf21_1_-cat_2	46324	No	NA	63	28	3	Medium-quality	Genome-fragment	80.56	HMM-based (lower-bound)	0	1
VIRSorter_AM25-29_Scaf21_1_-cat_2	46324	No	NA	64	28	3	Medium-quality	Genome-fragment	80.56	HMM-based (lower-bound)	0	1
VIRSorter_AM25-2_Scaf18_1_-cat_2	43567	No	NA	55	13	5	Medium-quality	Genome-fragment	69.31	HMM-based (lower-bound)	0	1
VIRSorter_AM25-39_Scaf8_1_-cat_2	122141	Yes	37581	129	25	48	Medium-quality	Genome-fragment	57.29	HMM-based (lower-bound)	69.23	1	low-confidence Provirus
VIRSorter_AM25-40_Scaf8_1_-cat_2	123240	Yes	37581	131	25	49	Medium-quality	Genome-fragment	57.29	HMM-based (lower-bound)	69.51	1	low-confidence Provirus
VIRSorter_AM25-6_Scaf8_1_-cat_2	50251	No	NA	74	24	3	Medium-quality	Genome-fragment	89.23	HMM-based (lower-bound)	0	1
VIRSorter_AM25-9_Scaf41_2_-cat_2	4409	No	NA	3	0	0	Not-determined	Genome-fragment	NA	NA	0	1	no viral genes detected
VIRSorter_AM27-20_Scaf78_1_-cat_2	4088	No	NA	9	2	0	Low-quality	Genome-fragment	6.15	HMM-based (lower-bound)	0	1
VIRSorter_AM27-20_Scaf73_2_-cat_2	4058	No	NA	9	2	0	Low-quality	Genome-fragment	6.11	HMM-based (lower-bound)	0	1
VIRSorter_AM27-20_Scaf79_1_-cat_2	3446	No	NA	4	2	0	Low-quality	Genome-fragment	3.66	HMM-based (lower-bound)	0	1
VIRSorter_AM27-22LB_Scaf7_2_-cat_2	35642	Yes	31480	52	20	4	Medium-quality	Genome-fragment	60.57	HMM-based (lower-bound)	11.68	1
VIRSorter_AM27-29LB_Scaf14_1_-cat_2	88788	Yes	36596	111	22	33	Low-quality	Genome-fragment	49.74	HMM-based (lower-bound)	58.78	1
VIRSorter_AM27-29LB_Scaf23_2_-cat_2	52667	Yes	44252	70	34	6	Medium-quality	Genome-fragment	63.31	HMM-based (lower-bound)	15.98	1
VIRSorter_AM27-29LB_Scaf100_1_-cat_2	6474	No	NA	4	2	0	Low-quality	Genome-fragment	6.87	HMM-based (lower-bound)	0	1
VIRSorter_AM27-29LB_Scaf128_1_-cat_2	2504	No	NA	6	2	0	Low-quality	Genome-fragment	3.77	HMM-based (lower-bound)	0	1
VIRSorter_AM27-29LB_Scaf134_1_-cat_2	2255	No	NA	6	2	0	Low-quality	Genome-fragment	3.39	HMM-based (lower-bound)	0	1
VIRSorter_AM27-6AC_Scaf29_1_-cat_2	63883	Yes	56450	77	29	4	Medium-quality	Genome-fragment	84.21	HMM-based (lower-bound)	11.64	1
VIRSorter_AM27-6AC_Scaf69_1_-cat_2	10467	No	NA	14	5	0	Low-quality	Genome-fragment	14.24	HMM-based (lower-bound)	0	1
VIRSorter_AM27-6AC_Scaf109_1_-cat_2	4043	No	NA	4	2	0	Low-quality	Genome-fragment	4.29	HMM-based (lower-bound)	0	1
VIRSorter_AM28-11LB_Scaf13_2_-cat_2	9101	No	NA	12	9	0	Low-quality	Genome-fragment	15.74	HMM-based (lower-bound)	0	1
VIRSorter_AM28-14AC_Scaf138_1_-cat_2	9308	No	NA	17	6	0	Low-quality	Genome-fragment	13.49	HMM-based (lower-bound)	0	1
VIRSorter_AM28-14AC_Scaf151_1_-cat_2	6950	No	NA	11	5	2	Low-quality	Genome-fragment	10.75	HMM-based (lower-bound)	0	1
VIRSorter_AM28-1AC_Scaf32_1_-cat_2	31383	No	NA	44	23	0	Medium-quality	Genome-fragment	61.15	HMM-based (lower-bound)	0	1
VIRSorter_AM28-1AC_Scaf35_1_-cat_2	28247	No	NA	39	23	0	Medium-quality	Genome-fragment	51.76	HMM-based (lower-bound)	0	1
VIRSorter_AM28-50_Scaf26_1_-cat_2	28247	No	NA	39	23	0	Medium-quality	Genome-fragment	51.76	HMM-based (lower-bound)	0	1
VIRSorter_AM28-50_Scaf27_1_-cat_2	26008	No	NA	35	20	0	Medium-quality	Genome-fragment	52.01	HMM-based (lower-bound)	0	1
VIRSorter_AM28-7_Scaf24_1_-cat_2	31499	No	NA	43	18	0	Medium-quality	Genome-fragment	51.12	HMM-based (lower-bound)	0	1
VIRSorter_AM28-7_Scaf37_2_-cat_2	16718	No	NA	26	15	0	Low-quality	Genome-fragment	39.26	HMM-based (lower-bound)	0	1
VIRSorter_AM28-7_Scaf46_1_-cat_2	5463	No	NA	7	1	0	Low-quality	Genome-fragment	8.17	HMM-based (lower-bound)	0	1
VIRSorter_AM29-23AC_Scaf36_1_-cat_2	22663	No	NA	36	12	0	Low-quality	Genome-fragment	35.77	HMM-based (lower-bound)	0	1
VIRSorter_AM30-44_Scaf41_1_-cat_2	36499	No	NA	60	13	0	Low-quality	Genome-fragment	35.35	HMM-based (lower-bound)	0	1
VIRSorter_AM31-13_Scaf12_1_-cat_2	62523	Yes	21335	58	8	8	Low-quality	Genome-fragment	35.88	HMM-based (lower-bound)	65.88	1	low-confidence Provirus
VIRSorter_AM31-17_Scaf12_1_-circular-cat_2	149220	No	NA	218	66	0	High-quality	High-quality	90.03	HMM-based (lower-bound)	0	1
VIRSorter_AM31-17_Scaf30_1_-cat_2	57586	No	NA	82	18	1	Medium-quality	Genome-fragment	84.87	HMM-based (lower-bound)	0	1
VIRSorter_AM31-17_Scaf68_1_-cat_2	7374	No	NA	9	4	0	Low-quality	Genome-fragment	10.71	HMM-based (lower-bound)	0	1
VIRSorter_AM32-10AC_Scaf20_2_-cat_2	38215	No	NA	56	17	1	Medium-quality	Genome-fragment	64.22	HMM-based (lower-bound)	0	1
VIRSorter_AM32-13_Scaf9_1_-cat_2	28046	No	NA	44	13	2	Low-quality	Genome-fragment	47.86	HMM-based (lower-bound)	0	1
VIRSorter_AM32-13_Scaf9_2_-cat_2	23423	No	NA	32	19	0	Low-quality	Genome-fragment	28.24	HMM-based (lower-bound)	0	1
VIRSorter_AM32-13_Scaf30_2_-cat_2	5733	No	NA	10	3	0	Low-quality	Genome-fragment	8.22	HMM-based (lower-bound)	0	1
VIRSorter_AM32-2_Scaf38_1_-cat_2	28693	Yes	16602	37	12	7	Low-quality	Genome-fragment	28.51	HMM-based (lower-bound)	42.14	1
VIRSorter_AM33-7BH_Scaf4_1_-cat_2	2814	No	NA	6	1	0	Low-quality	Genome-fragment	1.32	HMM-based (lower-bound)	0	1
VIRSorter_AM34-3LB_Scaf9_2_-cat_2	69486	Yes	57291	98	32	11	Medium-quality	Genome-fragment	74.43	HMM-based (lower-bound)	17.55	1
VIRSorter_AM35-6AC_Scaf40_1_-cat_2	14429	No	NA	30	11	0	Low-quality	Genome-fragment	17.82	HMM-based (lower-bound)	0	1
VIRSorter_AM37-1AC_Scaf28_2_-cat_2	25766	No	NA	42	14	1	Low-quality	Genome-fragment	47.38	HMM-based (lower-bound)	0	1
VIRSorter_AM38-11BH_Scaf27_1_-cat_2	32437	Yes	19585	36	13	5	Low-quality	Genome-fragment	34.41	HMM-based (lower-bound)	39.62	1
VIRSorter_AM38-11BH_Scaf30_1_-cat_2	30140	No	NA	42	15	0	Medium-quality	Genome-fragment	50.83	HMM-based (lower-bound)	0	1
VIRSorter_AM38-11BH_Scaf59_1_-cat_2	4800	No	NA	6	1	0	Low-quality	Genome-fragment	7.18	HMM-based (lower-bound)	0	1
VIRSorter_AM39-10BH_Scaf76_1_-cat_2	6256	Yes	5052	6	2	1	Low-quality	Genome-fragment	8.91	HMM-based (lower-bound)	19.25	1
VIRSorter_AM39-16AC_Scaf60_1_-cat_2	25311	No	NA	34	15	0	Low-quality	Genome-fragment	42.88	HMM-based (lower-bound)	0	1
VIRSorter_AM39-16AC_Scaf3_3_-cat_2	23758	No	NA	31	21	0	Low-quality	Genome-fragment	34.3	HMM-based (lower-bound)	0	1
VIRSorter_AM39-16AC_Scaf67_1_-cat_2	17883	No	NA	23	10	0	Low-quality	Genome-fragment	30.89	HMM-based (lower-bound)	0	1
VIRSorter_AM39-16AC_Scaf103_1_-cat_2	1873	No	NA	3	1	0	Low-quality	Genome-fragment	1.7	HMM-based (lower-bound)	0	1
VIRSorter_AM41-5BH_Scaf21_1_-cat_2	40156	No	NA	64	21	3	Medium-quality	Genome-fragment	72.14	HMM-based (lower-bound)	0	1
VIRSorter_AM42-11_Scaf28_1_-cat_2	56949	No	NA	85	14	5	Low-quality	Genome-fragment	25.3	HMM-based (lower-bound)	0	1
VIRSorter_AM42-24_Scaf53_2_-cat_2	13966	No	NA	9	1	0	Low-quality	Genome-fragment	13.1	HMM-based (lower-bound)	0	1
VIRSorter_AM42-38_Scaf7_2_-cat_2	133600	Yes	35895	128	6	63	Medium-quality	Genome-fragment	59.55	HMM-based (lower-bound)	73.13	1	low-confidence Provirus
VIRSorter_AM44-18_Scaf13_1_-cat_2	119323	Yes	74145	123	15	27	Medium-quality	Genome-fragment	60.83	HMM-based (lower-bound)	37.86	1
VIRSorter_AM44-18_Scaf46_1_-cat_2	26337	No	NA	41	12	1	Low-quality	Genome-fragment	39.34	HMM-based (lower-bound)	0	1
VIRSorter_AM44-1BH_Scaf24_1_-cat_2	26686	No	NA	33	16	1	Low-quality	Genome-fragment	37.57	HMM-based (lower-bound)	0	1
VIRSorter_AM44-1BH_Scaf50_1_-cat_2	2127	No	NA	3	2	0	Low-quality	Genome-fragment	2.08	HMM-based (lower-bound)	0	1
VIRSorter_AM47-9_Scaf42_1_-cat_2	20595	No	NA	25	12	0	Low-quality	Genome-fragment	35.22	HMM-based (lower-bound)	0	1
VIRSorter_AM47-9_Scaf44_1_-cat_2	19221	No	NA	25	9	0	Low-quality	Genome-fragment	32.9	HMM-based (lower-bound)	0	1
VIRSorter_AM47-9_Scaf66_1_-cat_2	5349	No	NA	10	3	0	Low-quality	Genome-fragment	6.24	HMM-based (lower-bound)	0	1
VIRSorter_AM48-21BH-r_Scaf37_1_-cat_2	27744	No	NA	35	16	0	Medium-quality	Genome-fragment	51.58	HMM-based (lower-bound)	0	1
VIRSorter_AM48-27BH_Scaf8_1_-cat_2	107530	Yes	72749	137	26	20	High-quality	High-quality	92.02	HMM-based (lower-bound)	32.35	1	>1 viral region detected
VIRSorter_AM48-27BH_Scaf10_1_-cat_2	104502	Yes	66103	139	34	15	High-quality	High-quality	98.74	HMM-based (lower-bound)	36.74	1
VIRSorter_AM48-2_Scaf21_1_-cat_2	49602	No	NA	66	5	3	Low-quality	Genome-fragment	44.72	HMM-based (lower-bound)	0	1
VIRSorter_AM48-2_Scaf155_1_-cat_2	3283	No	NA	5	0	4	Not-determined	Genome-fragment	NA	NA	0	1	no viral genes detected
VIRSorter_AM49-21_Scaf23_1_-cat_2	36378	No	NA	45	11	9	Medium-quality	Genome-fragment	62.33	HMM-based (lower-bound)	0	1
VIRSorter_AM49-21_Scaf45_1_-cat_2	8645	Yes	3630	11	5	2	Low-quality	Genome-fragment	4.6	HMM-based (lower-bound)	58.01	1
VIRSorter_AM49-21_Scaf55_1_-cat_2	4103	No	NA	7	3	0	Low-quality	Genome-fragment	4.98	HMM-based (lower-bound)	0	1
VIRSorter_AM49-21_Scaf66_1_-cat_2	2840	No	NA	7	4	0	Low-quality	Genome-fragment	4.75	HMM-based (lower-bound)	0	1
VIRSorter_AM49-4BH_Scaf54_1_-cat_2	18812	No	NA	29	9	0	Low-quality	Genome-fragment	23.63	HMM-based (lower-bound)	0	1
VIRSorter_AM49-7BH_Scaf28_1_-cat_2	53042	Yes	26897	63	9	10	Low-quality	Genome-fragment	28.75	HMM-based (lower-bound)	49.29	1
VIRSorter_AM50-5_Scaf78_1_-cat_2	4370	No	NA	9	4	0	Low-quality	Genome-fragment	6.85	HMM-based (lower-bound)	0	1
VIRSorter_AM50-5_Scaf84_1_-cat_2	3461	No	NA	8	2	0	Low-quality	Genome-fragment	3.99	HMM-based (lower-bound)	0	1
VIRSorter_AM52-5BH_Scaf17_1_-cat_2	53577	Yes	43560	80	21	9	Medium-quality	Genome-fragment	66.97	HMM-based (lower-bound)	18.7	1
VIRSorter_AM53-2BH_Scaf31_1_-cat_2	12675	No	NA	13	1	2	Low-quality	Genome-fragment	14.23	HMM-based (lower-bound)	0	1
VIRSorter_AM53-2BH_Scaf32_1_-cat_2	10357	No	NA	9	1	1	Low-quality	Genome-fragment	11.6	HMM-based (lower-bound)	0	1
VIRSorter_AM53-2BH_Scaf26_2_-cat_2	8353	No	NA	10	1	2	Low-quality	Genome-fragment	4.22	HMM-based (lower-bound)	0	1
VIRSorter_AM53-6_Scaf21_2_-cat_2	26685	Yes	19494	30	5	6	Low-quality	Genome-fragment	35.74	HMM-based (lower-bound)	26.95	1
VIRSorter_AM54-8XD_Scaf41_1_-cat_2	39896	Yes	30873	67	16	8	Low-quality	Genome-fragment	43.72	HMM-based (lower-bound)	22.62	1
VIRSorter_AM54-8XD_Scaf80_1_-cat_2	17233	No	NA	15	4	0	Low-quality	Genome-fragment	22.24	HMM-based (lower-bound)	0	1
VIRSorter_AM55-24TS_Scaf40_1_-cat_2	24739	No	NA	30	20	0	Low-quality	Genome-fragment	39.08	HMM-based (lower-bound)	0	1
VIRSorter_AM55-24TS_Scaf42_1_-cat_2	24264	No	NA	31	12	0	Low-quality	Genome-fragment	32.26	HMM-based (lower-bound)	0	1
VIRSorter_AM56-1TSHA_Scaf22_1_-cat_2	21615	No	NA	25	17	0	Low-quality	Genome-fragment	33.15	HMM-based (lower-bound)	0	1
VIRSorter_AM56-1TSHA_Scaf47_1_-cat_2	8652	No	NA	8	7	0	Low-quality	Genome-fragment	14.39	HMM-based (lower-bound)	0	1
VIRSorter_AM58-1XD_Scaf50_1_-cat_2	17885	No	NA	28	15	0	Low-quality	Genome-fragment	30.85	HMM-based (lower-bound)	0	1
VIRSorter_AM58-2_Scaf44_1_-cat_2	61588	No	NA	97	38	1	High-quality	High-quality	93.64	HMM-based (lower-bound)	0	1
VIRSorter_AM58-2_Scaf83_1_-cat_2	25195	No	NA	35	15	0	Low-quality	Genome-fragment	42.68	HMM-based (lower-bound)	0	1
VIRSorter_AM58-2_Scaf86_1_-cat_2	23231	No	NA	35	21	0	Low-quality	Genome-fragment	34.53	HMM-based (lower-bound)	0	1
VIRSorter_AM58-2_Scaf99_1_-cat_2	18177	No	NA	24	10	0	Low-quality	Genome-fragment	30.99	HMM-based (lower-bound)	0	1
VIRSorter_AM58-2_Scaf118_1_-cat_2	10764	No	NA	11	0	1	Not-determined	Genome-fragment	NA	NA	0	1	no viral genes detected
VIRSorter_AM58-2_Scaf136_1_-cat_2	7148	No	NA	10	5	0	Low-quality	Genome-fragment	9.02	HMM-based (lower-bound)	0	1
VIRSorter_AM58-2_Scaf155_1_-cat_2	3347	No	NA	7	4	0	Low-quality	Genome-fragment	4.2	HMM-based (lower-bound)	0	1
VIRSorter_AM58-2_Scaf169_1_-cat_2	2213	No	NA	4	2	0	Low-quality	Genome-fragment	3.67	HMM-based (lower-bound)	0	1
VIRSorter_AM58-6_Scaf26_1_-cat_2	28421	No	NA	36	26	0	Low-quality	Genome-fragment	48.42	HMM-based (lower-bound)	0	1
VIRSorter_AM58-6_Scaf27_1_-cat_2	25964	No	NA	32	25	0	Low-quality	Genome-fragment	46.31	HMM-based (lower-bound)	0	1
VIRSorter_AM58-6_Scaf73_1_-cat_2	3110	No	NA	4	2	0	Low-quality	Genome-fragment	4.48	HMM-based (lower-bound)	0	1
VIRSorter_AM59-24XD_Scaf5_1_-cat_2	144039	Yes	40038	149	14	61	Medium-quality	Genome-fragment	62.01	HMM-based (lower-bound)	72.2	1
VIRSorter_AM59-24XD_Scaf28_1_-cat_2	47288	No	NA	73	14	2	Medium-quality	Genome-fragment	84.26	HMM-based (lower-bound)	0	1
VIRSorter_AM59-24XD_Scaf46_1_-cat_2	14788	Yes	11851	22	3	2	Low-quality	Genome-fragment	11.44	HMM-based (lower-bound)	19.86	1
VIRSorter_AM62-09pH9A_Scaf8_1_-cat_2	68587	No	NA	122	23	3	Medium-quality	Genome-fragment	72.49	HMM-based (lower-bound)	0	1
VIRSorter_AM62-09pH9A_Scaf21_1_-cat_2	41918	No	NA	75	20	1	Medium-quality	Genome-fragment	64.4	HMM-based (lower-bound)	0	1
VIRSorter_AM62-1A_Scaf24_1_-cat_2	28746	No	NA	40	23	0	Medium-quality	Genome-fragment	52.68	HMM-based (lower-bound)	0	1
VIRSorter_AM62-1A_Scaf25_1_-cat_2	26008	No	NA	35	20	0	Medium-quality	Genome-fragment	52.01	HMM-based (lower-bound)	0	1
VIRSorter_AM63-10T3NA_Scaf2_2_-cat_2	23921	No	NA	30	22	0	Low-quality	Genome-fragment	46.35	HMM-based (lower-bound)	0	1
VIRSorter_AM63-13T2NA_Scaf25_1_-cat_2	23023	No	NA	32	21	0	Low-quality	Genome-fragment	44.33	HMM-based (lower-bound)	0	1
VIRSorter_AM63-24T6NA_Scaf35_1_-cat_2	44776	Yes	35304	59	17	6	Medium-quality	Genome-fragment	66.24	HMM-based (lower-bound)	21.15	1
VIRSorter_AM63-24T6NA_Scaf68_1_-cat_2	21466	No	NA	23	15	1	Low-quality	Genome-fragment	36.41	HMM-based (lower-bound)	0	1
VIRSorter_AM63-24T6NA_Scaf101_2_-cat_2	4479	Yes	3382	6	3	1	Low-quality	Genome-fragment	3.53	HMM-based (lower-bound)	24.49	1
VIRSorter_AM64-11MHA_Scaf25_1_-cat_2	28247	No	NA	39	23	0	Medium-quality	Genome-fragment	51.76	HMM-based (lower-bound)	0	1
VIRSorter_AM64-11MHA_Scaf26_1_-cat_2	26008	No	NA	35	20	0	Medium-quality	Genome-fragment	52.01	HMM-based (lower-bound)	0	1
VIRSorter_AM64-12MHA_Scaf45_2_-cat_2	29362	No	NA	37	18	0	Medium-quality	Genome-fragment	54.32	HMM-based (lower-bound)	0	1
VIRSorter_AM64-12MHA_Scaf58_1_-cat_2	22808	No	NA	33	15	1	Low-quality	Genome-fragment	40.33	HMM-based (lower-bound)	0	1
VIRSorter_AM64-12MHA_Scaf57_2_-cat_2	21807	No	NA	25	8	0	Low-quality	Genome-fragment	32.27	HMM-based (lower-bound)	0	1
VIRSorter_AM64-12MHA_Scaf65_1_-cat_2	18582	No	NA	22	16	1	Low-quality	Genome-fragment	31.09	HMM-based (lower-bound)	0	1
VIRSorter_AM64-12MHA_Scaf69_1_-cat_2	16470	No	NA	23	16	0	Low-quality	Genome-fragment	29.26	HMM-based (lower-bound)	0	1
VIRSorter_AM64-12MHA_Scaf99_2_-cat_2	2551	No	NA	5	3	0	Low-quality	Genome-fragment	4.05	HMM-based (lower-bound)	0	1
VIRSorter_AM65-24MHA_Scaf25_1_-cat_2	22707	No	NA	25	15	0	Low-quality	Genome-fragment	42.64	HMM-based (lower-bound)	0	1
VIRSorter_AM67-14ACA_Scaf75_1_-cat_2	6526	No	NA	12	8	0	Low-quality	Genome-fragment	9.91	HMM-based (lower-bound)	0	1
VIRSorter_AM67-14ACA_Scaf77_1_-cat_2	4892	No	NA	8	6	0	Low-quality	Genome-fragment	8.98	HMM-based (lower-bound)	0	1
VIRSorter_AM67-14ACA_Scaf84_1_-cat_2	2454	No	NA	4	3	0	Low-quality	Genome-fragment	4.31	HMM-based (lower-bound)	0	1
VIRSorter_AM67-4LNA_Scaf7_2_-cat_2	66049	Yes	49748	85	22	6	Medium-quality	Genome-fragment	51.37	HMM-based (lower-bound)	24.68	1
VIRSorter_AM72-11pH9A_Scaf12_1_-cat_2	70135	Yes	56039	82	11	7	Low-quality	Genome-fragment	45.17	HMM-based (lower-bound)	20.1	1
VIRSorter_AM73-22pH9TA_Scaf31_1_-cat_2	20500	No	NA	26	7	0	Low-quality	Genome-fragment	39.19	HMM-based (lower-bound)	0	1
VIRSorter_AM73-22pH9TA_Scaf39_1_-cat_2	14248	No	NA	18	18	0	Low-quality	Genome-fragment	21.88	HMM-based (lower-bound)	0	1
VIRSorter_AM74-01pH10A_Scaf27_1_-cat_2	36885	No	NA	53	32	1	Medium-quality	Genome-fragment	71.7	HMM-based (lower-bound)	0	1
VIRSorter_AM74-01pH10A_Scaf37_1_-cat_2	22045	Yes	8935	32	11	7	Low-quality	Genome-fragment	17.62	HMM-based (lower-bound)	59.47	1
VIRSorter_AM74-01pH10A_Scaf48_1_-cat_2	8189	No	NA	12	1	0	Low-quality	Genome-fragment	3.83	HMM-based (lower-bound)	0	1
VIRSorter_AM74-01pH10A_Scaf62_1_-cat_2	4745	No	NA	6	5	0	Low-quality	Genome-fragment	4.44	HMM-based (lower-bound)	0	1
VIRSorter_AM75-01pH5A_Scaf24_1_-cat_2	37544	No	NA	54	33	1	Medium-quality	Genome-fragment	72.53	HMM-based (lower-bound)	0	1
VIRSorter_AM75-01pH5A_Scaf33_1_-cat_2	22069	Yes	8947	32	11	7	Low-quality	Genome-fragment	17.64	HMM-based (lower-bound)	59.46	1
VIRSorter_AM75-01pH5A_Scaf38_1_-cat_2	15628	No	NA	17	16	0	Low-quality	Genome-fragment	27.42	HMM-based (lower-bound)	0	1
VIRSorter_AM75-01pH5A_Scaf43_1_-cat_2	8213	No	NA	12	1	0	Low-quality	Genome-fragment	3.84	HMM-based (lower-bound)	0	1
VIRSorter_AM75-01pH5A_Scaf55_1_-cat_2	5447	No	NA	6	5	0	Low-quality	Genome-fragment	5.1	HMM-based (lower-bound)	0	1
VIRSorter_AM75-10pH9A_Scaf50_2_-cat_2	3830	No	NA	5	2	0	Low-quality	Genome-fragment	3.69	HMM-based (lower-bound)	0	1
VIRSorter_AM75-12pH10A_Scaf38_1_-cat_2	20497	No	NA	25	16	0	Low-quality	Genome-fragment	29.31	HMM-based (lower-bound)	0	1
VIRSorter_AM75-12pH10A_Scaf43_2_-cat_2	17036	No	NA	22	8	0	Low-quality	Genome-fragment	21.75	HMM-based (lower-bound)	0	1
VIRSorter_AM75-12pH10A_Scaf48_1_-cat_2	10942	No	NA	16	5	0	Low-quality	Genome-fragment	10.4	HMM-based (lower-bound)	0	1
VIRSorter_AM75-12pH9A_Scaf20_1_-cat_2	76708	Yes	41181	99	22	22	Medium-quality	Genome-fragment	70.73	HMM-based (lower-bound)	46.31	1	low-confidence Provirus
VIRSorter_AM75-15pH9A_Scaf23_2_-cat_2	39440	No	NA	55	14	0	Low-quality	Genome-fragment	49.71	HMM-based (lower-bound)	0	1
VIRSorter_AM75-15pH9A_Scaf29_1_-cat_2	6722	No	NA	13	3	0	Low-quality	Genome-fragment	11.99	HMM-based (lower-bound)	0	1
VIRSorter_AM75-15pH9A_Scaf9_2_-cat_2	6361	No	NA	5	0	1	Not-determined	Genome-fragment	NA	NA	0	1	no viral genes detected
VIRSorter_AM75-15pH9A_Scaf33_1_-cat_2	5106	No	NA	8	4	0	Low-quality	Genome-fragment	8.75	HMM-based (lower-bound)	0	1
VIRSorter_AM75-15pH9A_Scaf34_1_-cat_2	4692	No	NA	7	3	0	Low-quality	Genome-fragment	8.37	HMM-based (lower-bound)	0	1
VIRSorter_AM75-20pH9TA_Scaf52_1_-cat_2	13690	No	NA	22	10	0	Low-quality	Genome-fragment	25.34	HMM-based (lower-bound)	0	1
VIRSorter_AM75-20pH9TA_Scaf63_1_-cat_2	6233	No	NA	4	4	0	Low-quality	Genome-fragment	8.59	HMM-based (lower-bound)	0	1
VIRSorter_AM75-20pH9TA_Scaf64_2_-cat_2	5872	No	NA	4	4	0	Low-quality	Genome-fragment	8.1	HMM-based (lower-bound)	0	1
VIRSorter_AM78-01pH3A_Scaf31_1_-cat_2	18069	No	NA	29	16	0	Low-quality	Genome-fragment	35.04	HMM-based (lower-bound)	0	1
VIRSorter_AM87-11TA_Scaf9_2_-cat_2	148299	Yes	31019	168	20	71	Low-quality	Genome-fragment	43.4	HMM-based (lower-bound)	79.08	1
VIRSorter_AM89-08b2TA_Scaf6_1_-cat_2	14439	No	NA	11	5	0	Low-quality	Genome-fragment	18.08	HMM-based (lower-bound)	0	1
VIRSorter_AM89-09b3TA_Scaf25_1_-cat_2	37209	No	NA	53	24	0	Medium-quality	Genome-fragment	69.34	HMM-based (lower-bound)	0	1
VIRSorter_AM89-09b3TA_Scaf41_1_-cat_2	5943	No	NA	7	3	0	Low-quality	Genome-fragment	11.13	HMM-based (lower-bound)	0	1
VIRSorter_AM89-09b3TA_Scaf43_1_-cat_2	2780	No	NA	3	1	0	Low-quality	Genome-fragment	1.74	HMM-based (lower-bound)	0	1
VIRSorter_AM90-07pH9A_Scaf13_1_-cat_2	91447	Yes	42711	111	26	26	Medium-quality	Genome-fragment	66	HMM-based (lower-bound)	53.29	1	low-confidence Provirus
VIRSorter_AM90-07pH9A_Scaf27_1_-cat_2	47714	No	NA	70	17	1	Medium-quality	Genome-fragment	79.17	HMM-based (lower-bound)	0	1
VIRSorter_AM90-12TA_Scaf25_1_-cat_2	26948	No	NA	32	19	1	Low-quality	Genome-fragment	46.57	HMM-based (lower-bound)	0	1
VIRSorter_AM92-01-1A_Scaf19_1_-cat_2	14224	No	NA	12	6	0	Low-quality	Genome-fragment	18	HMM-based (lower-bound)	0	1
VIRSorter_AM92-01b2A_Scaf20_1_-cat_2	14231	No	NA	11	5	0	Low-quality	Genome-fragment	17.82	HMM-based (lower-bound)	0	1
VIRSorter_AM92-01b3A_Scaf24_1_-cat_2	26385	No	NA	32	19	0	Low-quality	Genome-fragment	45.59	HMM-based (lower-bound)	0	1
VIRSorter_AM93-03b2A_Scaf6_1_-cat_2	13950	No	NA	11	5	0	Low-quality	Genome-fragment	17.46	HMM-based (lower-bound)	0	1
VIRSorter_AM93-05pH10A_Scaf25_1_-cat_2	37209	No	NA	53	24	0	Medium-quality	Genome-fragment	69.34	HMM-based (lower-bound)	0	1
VIRSorter_AM93-05pH10A_Scaf37_1_-cat_2	5943	No	NA	7	3	0	Low-quality	Genome-fragment	11.13	HMM-based (lower-bound)	0	1
VIRSorter_AM93-05pH10A_Scaf39_1_-cat_2	2780	No	NA	3	1	0	Low-quality	Genome-fragment	1.74	HMM-based (lower-bound)	0	1
VIRSorter_AM94-03pH10A_Scaf37_1_-cat_2	5943	No	NA	7	3	0	Low-quality	Genome-fragment	11.13	HMM-based (lower-bound)	0	1
VIRSorter_AM96-01DM3TA-r_Scaf11_1_-cat_2	65249	Yes	36014	99	31	17	Medium-quality	Genome-fragment	63.5	HMM-based (lower-bound)	44.81	1	low-confidence Provirus
VIRSorter_AM96-01TSTA_Scaf29_1_-cat_2	38820	No	NA	46	20	1	Medium-quality	Genome-fragment	69.07	HMM-based (lower-bound)	0	1
VIRSorter_AM96-01TSTA_Scaf57_1_-cat_2	5355	No	NA	9	2	0	Low-quality	Genome-fragment	3.31	HMM-based (lower-bound)	0	1
VIRSorter_AM96-10M2A_Scaf34_2_-cat_2	23616	No	NA	34	15	0	Low-quality	Genome-fragment	43.77	HMM-based (lower-bound)	0	1
VIRSorter_AM96-10M2A_Scaf47_1_-cat_2	19743	No	NA	20	15	1	Low-quality	Genome-fragment	33.63	HMM-based (lower-bound)	0	1
VIRSorter_AM96-10M2A_Scaf60_1_-cat_2	8827	No	NA	20	2	0	Low-quality	Genome-fragment	15.24	HMM-based (lower-bound)	0	1
VIRSorter_AM96-10M2A_Scaf64_1_-cat_2	5246	No	NA	12	1	0	Low-quality	Genome-fragment	3.31	HMM-based (lower-bound)	0	1
VIRSorter_AM97-61_Scaf1_2_-cat_2	19512	No	NA	32	7	0	Low-quality	Genome-fragment	26.66	HMM-based (lower-bound)	0	1
VIRSorter_BF3HA05007B_Scaf10_1_-cat_2	61035	Yes	52955	81	13	6	Medium-quality	Genome-fragment	67.84	HMM-based (lower-bound)	13.24	1
VIRSorter_BF3HA05007B_Scaf102_1_-cat_2	9035	No	NA	7	0	1	Not-determined	Genome-fragment	NA	NA	0	1	no viral genes detected
VIRSorter_BF3HA18001B_Scaf28_2_-cat_2	25822	No	NA	35	28	0	Low-quality	Genome-fragment	38.86	HMM-based (lower-bound)	0	1
VIRSorter_BF3HA18001B_Scaf71_1_-cat_2	17432	No	NA	24	16	0	Low-quality	Genome-fragment	30.76	HMM-based (lower-bound)	0	1
VIRSorter_BF3HA18001B_Scaf101_1_-cat_2	10057	No	NA	18	14	0	Low-quality	Genome-fragment	15.09	HMM-based (lower-bound)	0	1
VIRSorter_BF3HA18001B_Scaf84_1_-cat_2	6621	No	NA	13	8	0	Low-quality	Genome-fragment	9.97	HMM-based (lower-bound)	0	1
VIRSorter_BF3HA18001B_Scaf118_1_-cat_2	6064	Yes	3730	6	3	1	Low-quality	Genome-fragment	6.13	HMM-based (lower-bound)	38.49	1
VIRSorter_BF3HA18001B_Scaf150_1_-cat_2	2699	No	NA	3	0	0	Not-determined	Genome-fragment	NA	NA	0	1	no viral genes detected
VIRSorter_BF3HA18002B_Scaf30_1_-cat_2	46953	No	NA	56	22	2	Medium-quality	Genome-fragment	67.9	HMM-based (lower-bound)	0	1
VIRSorter_BF3HA18002B_Scaf108_1_-cat_2	16819	No	NA	33	5	1	Low-quality	Genome-fragment	18.08	HMM-based (lower-bound)	0	1
VIRSorter_BF3HA18002B_Scaf121_1_-cat_2	14693	Yes	3953	17	2	4	Low-quality	Genome-fragment	2.37	HMM-based (lower-bound)	73.1	1
VIRSorter_BF3HA18002B_Scaf264_1_-cat_2	2711	No	NA	6	3	0	Low-quality	Genome-fragment	3.97	HMM-based (lower-bound)	0	1
VIRSorter_BF3HA18002B_Scaf156_1_-cat_2	2305	No	NA	4	2	0	Low-quality	Genome-fragment	2	HMM-based (lower-bound)	0	1
VIRSorter_BF3HA18002B_Scaf281_1_-cat_2	1910	No	NA	6	4	0	Low-quality	Genome-fragment	3.52	HMM-based (lower-bound)	0	1
VIRSorter_BF3HA18002B_Scaf299_1_-cat_2	1158	No	NA	3	2	0	Low-quality	Genome-fragment	2.57	HMM-based (lower-bound)	0	1
VIRSorter_BF3HA18002B_Scaf300_1_-cat_2	1155	No	NA	3	2	0	Low-quality	Genome-fragment	2.56	HMM-based (lower-bound)	0	1
VIRSorter_BF3HA18003B_Scaf28_1_-cat_2	46953	No	NA	56	22	2	Medium-quality	Genome-fragment	67.9	HMM-based (lower-bound)	0	1
VIRSorter_BF3HA18003B_Scaf120_1_-cat_2	16819	No	NA	33	5	1	Low-quality	Genome-fragment	18.08	HMM-based (lower-bound)	0	1
VIRSorter_BF3HA18003B_Scaf65_2_-cat_2	12473	No	NA	5	3	0	Low-quality	Genome-fragment	13.59	HMM-based (lower-bound)	0	1
VIRSorter_BF3HA18003B_Scaf177_1_-cat_2	4346	No	NA	5	4	0	Low-quality	Genome-fragment	7.54	HMM-based (lower-bound)	0	1
VIRSorter_BF3HA18003B_Scaf259_1_-cat_2	2711	No	NA	6	3	0	Low-quality	Genome-fragment	3.97	HMM-based (lower-bound)	0	1
VIRSorter_BF3HA18003B_Scaf275_1_-cat_2	1910	No	NA	6	4	0	Low-quality	Genome-fragment	3.52	HMM-based (lower-bound)	0	1
VIRSorter_BF3HA19007_Scaf33_1_-cat_2	45113	No	NA	60	32	1	Medium-quality	Genome-fragment	61.96	HMM-based (lower-bound)	0	1
VIRSorter_BF3HA22028B_Scaf5_1_-cat_2	37792	No	NA	58	29	0	Medium-quality	Genome-fragment	70.45	HMM-based (lower-bound)	0	1
VIRSorter_BF3HA25004_Scaf30_1_-circular-cat_2	33983	No	NA	48	12	0	Medium-quality	Genome-fragment	58.53	HMM-based (lower-bound)	0	1
VIRSorter_BF3HA25006_Scaf9_1_-cat_2	78023	Yes	62061	104	36	10	Medium-quality	Genome-fragment	86.05	HMM-based (lower-bound)	20.46	1
VIRSorter_BF3HA25007_Scaf9_1_-cat_2	78035	Yes	62067	104	36	10	Medium-quality	Genome-fragment	86.05	HMM-based (lower-bound)	20.46	1
VIRSorter_BF3HA26001_Scaf40_1_-cat_2	2043	No	NA	3	1	0	Low-quality	Genome-fragment	3.85	HMM-based (lower-bound)	0	1
VIRSorter_BF3HA26001_Scaf42_1_-cat_2	1960	No	NA	3	2	0	Low-quality	Genome-fragment	3.25	HMM-based (lower-bound)	0	1
VIRSorter_BF3HA28002B_Scaf16_1_-cat_2	41385	Yes	33703	65	23	7	Medium-quality	Genome-fragment	62.91	HMM-based (lower-bound)	18.56	1
VIRSorter_BF3HA28002B_Scaf22_1_-cat_2	22991	No	NA	34	19	0	Low-quality	Genome-fragment	37.65	HMM-based (lower-bound)	0	1
VIRSorter_BF3HA28002_Scaf15_1_-cat_2	25086	No	NA	31	21	1	Low-quality	Genome-fragment	48.24	HMM-based (lower-bound)	0	1
VIRSorter_BF3HA28004_Scaf35_1_-cat_2	4293	No	NA	6	3	0	Low-quality	Genome-fragment	6.92	HMM-based (lower-bound)	0	1
VIRSorter_BF3HH17002_Scaf24_1_-cat_2	35989	No	NA	51	24	1	Medium-quality	Genome-fragment	68.07	HMM-based (lower-bound)	0	1
VIRSorter_BF3HH17003_Scaf1_2_-cat_2	18143	No	NA	23	19	0	Low-quality	Genome-fragment	33.95	HMM-based (lower-bound)	0	1
VIRSorter_BF3HH22004B_Scaf42_1_-cat_2	3823	No	NA	8	4	0	Low-quality	Genome-fragment	8.23	HMM-based (lower-bound)	0	1
VIRSorter_BF3HH23001_Scaf44_1_-cat_2	1076	No	NA	3	1	0	Low-quality	Genome-fragment	1.37	HMM-based (lower-bound)	0	1
VIRSorter_BF3HH23004_Scaf1_4_-cat_2	19457	No	NA	29	22	0	Low-quality	Genome-fragment	34.81	HMM-based (lower-bound)	0	1
VIRSorter_BF3HH24002_Scaf7_1_-cat_2	2385	No	NA	3	0	1	Not-determined	Genome-fragment	NA	NA	0	1	no viral genes detected
VIRSorter_BF3HH24014_Scaf21_2_-cat_2	3221	No	NA	6	3	0	Low-quality	Genome-fragment	4.09	HMM-based (lower-bound)	0	1
VIRSorter_BF3HH24014_Scaf23_2_-cat_2	3099	No	NA	6	2	0	Low-quality	Genome-fragment	4.45	HMM-based (lower-bound)	0	1
VIRSorter_BF3HH25002B_Scaf58_1_-cat_2	9397	No	NA	23	8	0	Low-quality	Genome-fragment	18.62	HMM-based (lower-bound)	0	1
VIRSorter_BF3HH25002B_Scaf69_1_-cat_2	5323	No	NA	7	6	0	Low-quality	Genome-fragment	9.16	HMM-based (lower-bound)	0	1
VIRSorter_BF3HH25002B_Scaf75_2_-cat_2	3298	No	NA	5	3	0	Low-quality	Genome-fragment	5.76	HMM-based (lower-bound)	0	1
VIRSorter_BF3HH25003B_Scaf27_1_-cat_2	62991	No	NA	69	19	2	Medium-quality	Genome-fragment	83.05	HMM-based (lower-bound)	0	1
VIRSorter_BF3HH25003B_Scaf56_2_-cat_2	11276	No	NA	13	2	0	Low-quality	Genome-fragment	15.12	HMM-based (lower-bound)	0	1
VIRSorter_BF3HH25003_Scaf31_1_-cat_2	34339	No	NA	48	28	0	Medium-quality	Genome-fragment	59.73	HMM-based (lower-bound)	0	1
VIRSorter_BF3HH25003_Scaf42_1_-cat_2	19282	No	NA	19	12	0	Low-quality	Genome-fragment	35.35	HMM-based (lower-bound)	0	1
VIRSorter_BF3HH25005_Scaf14_1_-cat_2	56512	Yes	42639	73	40	6	Complete	High-quality	100	Provirus (medium-confidence)	24.55	1
VIRSorter_BF3HH25008_Scaf5_2_-cat_2	65833	Yes	44718	66	24	8	Medium-quality	Genome-fragment	69.86	HMM-based (lower-bound)	32.07	1
VIRSorter_BF3HH25008_Scaf31_1_-cat_2	23304	No	NA	44	21	0	Low-quality	Genome-fragment	44.61	HMM-based (lower-bound)	0	1
VIRSorter_BF3HH25008_Scaf43_1_-cat_2	14764	No	NA	10	8	0	Low-quality	Genome-fragment	26.27	HMM-based (lower-bound)	0	1
VIRSorter_BF3HH28008_Scaf17_1_-cat_2	26064	No	NA	39	22	0	Low-quality	Genome-fragment	38.93	HMM-based (lower-bound)	0	1
VIRSorter_BF3HH28008_Scaf34_1_-cat_2	4293	No	NA	6	3	0	Low-quality	Genome-fragment	6.92	HMM-based (lower-bound)	0	1
VIRSorter_CF01-2NS_Scaf26_1_-cat_2	27228	Yes	23406	40	17	4	Low-quality	Genome-fragment	41.17	HMM-based (lower-bound)	14.04	1
VIRSorter_CF01-5_Scaf59_1_-cat_2	10899	No	NA	17	13	0	Low-quality	Genome-fragment	17.16	HMM-based (lower-bound)	0	1
VIRSorter_CF01-5_Scaf82_1_-cat_2	5152	No	NA	8	3	0	Low-quality	Genome-fragment	8.12	HMM-based (lower-bound)	0	1
VIRSorter_CF01-5_Scaf92_1_-cat_2	3253	No	NA	5	2	0	Low-quality	Genome-fragment	7.09	HMM-based (lower-bound)	0	1
VIRSorter_CF01-5_Scaf105_1_-cat_2	1542	No	NA	4	2	0	Low-quality	Genome-fragment	2.22	HMM-based (lower-bound)	0	1
VIRSorter_CM02-02b2A_Scaf13_1_-cat_2	127165	Yes	50511	140	37	62	Medium-quality	Genome-fragment	74.3	HMM-based (lower-bound)	60.28	1	low-confidence Provirus
VIRSorter_CM02-09b3TA_Scaf19_1_-cat_2	36456	No	NA	48	14	1	Low-quality	Genome-fragment	38.99	HMM-based (lower-bound)	0	1
VIRSorter_GF3HA19001_Scaf14_1_-cat_2	59769	Yes	34658	77	14	18	Medium-quality	Genome-fragment	66.16	HMM-based (lower-bound)	42.01	1
VIRSorter_GF3HA19001_Scaf67_1_-cat_2	7609	No	NA	9	0	0	Not-determined	Genome-fragment	NA	NA	0	1	no viral genes detected
VIRSorter_GF3HA19001_Scaf75_1_-cat_2	4740	No	NA	6	1	0	Low-quality	Genome-fragment	7.09	HMM-based (lower-bound)	0	1
VIRSorter_GF3HA19006_Scaf4_2_-cat_2	23077	No	NA	34	21	0	Low-quality	Genome-fragment	42.63	HMM-based (lower-bound)	0	1
VIRSorter_GF3HA23002_Scaf20_2_-cat_2	20796	No	NA	25	21	0	Low-quality	Genome-fragment	36.17	HMM-based (lower-bound)	0	1
VIRSorter_GF3HA23002_Scaf66_1_-cat_2	4088	No	NA	10	7	0	Low-quality	Genome-fragment	3.72	HMM-based (lower-bound)	0	1
VIRSorter_GF3HA23002_Scaf68_1_-cat_2	3941	No	NA	9	6	0	Low-quality	Genome-fragment	5.28	HMM-based (lower-bound)	0	1
VIRSorter_GF3HA23002_Scaf29_1_-cat_2	3150	No	NA	8	1	0	Low-quality	Genome-fragment	2.39	HMM-based (lower-bound)	0	1
VIRSorter_GF3HA23002_Scaf79_1_-cat_2	2363	No	NA	6	2	0	Low-quality	Genome-fragment	3.54	HMM-based (lower-bound)	0	1
VIRSorter_GF3HA24003B_Scaf5_1_-cat_2	45382	Yes	41935	62	28	4	Medium-quality	Genome-fragment	66.11	HMM-based (lower-bound)	7.6	1
VIRSorter_GF3HA25004B_Scaf8_1_-cat_2	104301	Yes	36300	118	25	42	Medium-quality	Genome-fragment	59.1	HMM-based (lower-bound)	65.2	1	low-confidence Provirus
VIRSorter_GF3HA28001_Scaf106_1_-cat_2	9997	Yes	8323	8	1	1	Not-determined	Genome-fragment	NA	NA	16.75	1
VIRSorter_GF3HA28001_Scaf244_1_-cat_2	1942	No	NA	4	0	1	Not-determined	Genome-fragment	NA	NA	0	1	no viral genes detected
VIRSorter_GF3HA28002_Scaf21_1_-cat_2	34516	Yes	26495	42	24	5	Low-quality	Genome-fragment	41.5	HMM-based (lower-bound)	23.24	1
VIRSorter_GF3HA28002_Scaf34_1_-cat_2	10621	No	NA	15	13	0	Low-quality	Genome-fragment	23.72	HMM-based (lower-bound)	0	1
VIRSorter_GF3HH17001_Scaf21_1_-cat_2	46327	Yes	37787	70	33	4	Medium-quality	Genome-fragment	60.56	HMM-based (lower-bound)	18.43	1
VIRSorter_GF3HH22003_Scaf2_1_-cat_2	193614	Yes	25148	186	16	89	Low-quality	Genome-fragment	43.73	HMM-based (lower-bound)	87.01	1
VIRSorter_GF3HH22003_Scaf37_1_-cat_2	2263	No	NA	4	3	0	Low-quality	Genome-fragment	5.02	HMM-based (lower-bound)	0	1
VIRSorter_GF3HH22005B_Scaf23_1_-cat_2	15365	No	NA	19	13	0	Low-quality	Genome-fragment	30.59	HMM-based (lower-bound)	0	1
VIRSorter_GF3HH22005B_Scaf6_2_-cat_2	10094	No	NA	14	6	3	Low-quality	Genome-fragment	9.22	HMM-based (lower-bound)	0	1
VIRSorter_GF3HH22005B_Scaf43_1_-cat_2	1030	No	NA	3	1	0	Low-quality	Genome-fragment	0.82	HMM-based (lower-bound)	0	1
VIRSorter_GF3HH22006B_Scaf25_1_-cat_2	14944	No	NA	19	13	0	Low-quality	Genome-fragment	29.75	HMM-based (lower-bound)	0	1
VIRSorter_GF3HH23001_Scaf19_1_-cat_2	18618	No	NA	22	14	1	Low-quality	Genome-fragment	40.44	HMM-based (lower-bound)	0	1
VIRSorter_GF3HH23008_Scaf18_1_-cat_2	18628	No	NA	23	14	1	Low-quality	Genome-fragment	40.46	HMM-based (lower-bound)	0	1
VIRSorter_GF3HH25003B_Scaf11_1_-cat_2	64357	Yes	8103	71	8	36	Low-quality	Genome-fragment	15.46	HMM-based (lower-bound)	87.41	1
VIRSorter_GF3HH25006_Scaf45_1_-cat_2	18841	No	NA	24	16	0	Low-quality	Genome-fragment	33.86	HMM-based (lower-bound)	0	1
VIRSorter_GF3HH25006_Scaf39_4_-cat_2	4675	No	NA	10	1	0	Low-quality	Genome-fragment	10.03	HMM-based (lower-bound)	0	1
VIRSorter_GF3HH25006_Scaf110_1_-cat_2	2843	No	NA	3	3	0	Low-quality	Genome-fragment	3.58	HMM-based (lower-bound)	0	1
VIRSorter_GF3HH25006_Scaf125_1_-cat_2	2557	No	NA	5	0	0	Not-determined	Genome-fragment	NA	NA	0	1	no viral genes detected
VIRSorter_GF3HH25008B_Scaf35_1_-cat_2	30514	No	NA	42	23	1	Medium-quality	Genome-fragment	53.89	HMM-based (lower-bound)	0	1
VIRSorter_GF3HH25008B_Scaf47_1_-cat_2	20659	No	NA	26	17	0	Low-quality	Genome-fragment	40.26	HMM-based (lower-bound)	0	1
VIRSorter_GF3HH25008B_Scaf50_1_-cat_2	18869	No	NA	24	16	0	Low-quality	Genome-fragment	33.91	HMM-based (lower-bound)	0	1
VIRSorter_GF3HH25008B_Scaf64_1_-cat_2	14222	No	NA	20	9	0	Low-quality	Genome-fragment	23.38	HMM-based (lower-bound)	0	1
VIRSorter_GF3HH25008B_Scaf27_2_-cat_2	3869	No	NA	9	1	0	Low-quality	Genome-fragment	8.3	HMM-based (lower-bound)	0	1
VIRSorter_GF3HH25009_Scaf38_1_-cat_2	22786	No	NA	27	19	0	Low-quality	Genome-fragment	41.76	HMM-based (lower-bound)	0	1
VIRSorter_GF3HH25009_Scaf13_1_-cat_2	2199	No	NA	4	1	0	Low-quality	Genome-fragment	1.48	HMM-based (lower-bound)	0	1
VIRSorter_GF3HH25009_Scaf214_1_-cat_2	1499	No	NA	3	3	0	Low-quality	Genome-fragment	3.4	HMM-based (lower-bound)	0	1
VIRSorter_GF3HH28002B_Scaf18_1_-circular-cat_2	85700	No	NA	99	33	2	Medium-quality	Genome-fragment	78.69	HMM-based (lower-bound)	0	1
VIRSorter_GF3HH28002B_Scaf9_1_-cat_2	180246	Yes	108074	232	33	44	Medium-quality	Genome-fragment	65.13	HMM-based (lower-bound)	40.04	1
VIRSorter_GF3HH28002B_Scaf31_1_-cat_2	11202	No	NA	7	5	0	Low-quality	Genome-fragment	9.63	HMM-based (lower-bound)	0	1
VIRSorter_GF3HH28002B_Scaf37_1_-cat_2	6762	No	NA	7	4	0	Low-quality	Genome-fragment	10.23	HMM-based (lower-bound)	0	1
VIRSorter_GF3HH28002B_Scaf44_1_-cat_2	4577	No	NA	8	2	0	Low-quality	Genome-fragment	2.63	HMM-based (lower-bound)	0	1
VIRSorter_GF3HH28002B_Scaf47_1_-cat_2	3422	No	NA	5	0	0	Not-determined	Genome-fragment	NA	NA	0	1	no viral genes detected; low-confidence ITR
VIRSorter_HF3HA21007B_Scaf22_2_-cat_2	40230	Yes	32710	60	31	3	Medium-quality	Genome-fragment	59.07	HMM-based (lower-bound)	18.69	1
VIRSorter_HF3HA23002B_Scaf63_1_-cat_2	4076	No	NA	10	7	0	Low-quality	Genome-fragment	3.71	HMM-based (lower-bound)	0	1
VIRSorter_HF3HA23002B_Scaf30_1_-cat_2	3386	No	NA	8	1	0	Low-quality	Genome-fragment	2.57	HMM-based (lower-bound)	0	1
VIRSorter_HF3HA23002B_Scaf58_1_-cat_2	3151	No	NA	9	4	0	Low-quality	Genome-fragment	2.35	HMM-based (lower-bound)	0	1
VIRSorter_HF3HA23002B_Scaf67_2_-cat_2	3113	No	NA	5	5	0	Low-quality	Genome-fragment	4.23	HMM-based (lower-bound)	0	1
VIRSorter_HF3HA23002B_Scaf58_2_-cat_2	2607	No	NA	7	3	0	Low-quality	Genome-fragment	5.98	HMM-based (lower-bound)	0	1
VIRSorter_HF3HA23002B_Scaf76_1_-cat_2	2218	No	NA	5	2	0	Low-quality	Genome-fragment	4.43	HMM-based (lower-bound)	0	1
VIRSorter_HF3HA25001_Scaf21_1_-cat_2	18839	No	NA	21	15	1	Low-quality	Genome-fragment	35.84	HMM-based (lower-bound)	0	1
VIRSorter_HF3HA28003B_Scaf23_1_-cat_2	28862	Yes	12556	34	7	11	Low-quality	Genome-fragment	23.63	HMM-based (lower-bound)	56.5	1	>1 viral region detected
VIRSorter_HF3HA28003B_Scaf2_1_-cat_2	21649	No	NA	29	20	0	Low-quality	Genome-fragment	43.13	HMM-based (lower-bound)	0	1
VIRSorter_HF3HH17001_Scaf16_1_-cat_2	60998	Yes	19816	66	18	21	Low-quality	Genome-fragment	34.86	HMM-based (lower-bound)	67.51	1
VIRSorter_HF3HH24005_Scaf8_1_-cat_2	47150	Yes	42318	68	34	4	Medium-quality	Genome-fragment	83.53	HMM-based (lower-bound)	10.25	1
VIRSorter_HF3HH24007_Scaf7_1_-cat_2	2345	No	NA	3	0	1	Not-determined	Genome-fragment	NA	NA	0	1	no viral genes detected
VIRSorter_HF3HH25001B_Scaf43_1_-cat_2	19232	No	NA	25	17	0	Low-quality	Genome-fragment	34.9	HMM-based (lower-bound)	0	1
VIRSorter_HF3HH25001B_Scaf60_2_-cat_2	6719	No	NA	16	6	0	Low-quality	Genome-fragment	14.04	HMM-based (lower-bound)	0	1
VIRSorter_HF3HH25002_Scaf36_1_-cat_2	28741	No	NA	40	23	0	Medium-quality	Genome-fragment	50.75	HMM-based (lower-bound)	0	1
VIRSorter_HF3HH25002_Scaf51_1_-cat_2	18605	No	NA	24	16	0	Low-quality	Genome-fragment	33.44	HMM-based (lower-bound)	0	1
VIRSorter_HF3HH25002_Scaf53_1_-cat_2	17869	No	NA	19	17	0	Low-quality	Genome-fragment	35.64	HMM-based (lower-bound)	0	1
VIRSorter_HF3HH25002_Scaf56_2_-cat_2	16592	No	NA	21	15	0	Low-quality	Genome-fragment	33.13	HMM-based (lower-bound)	0	1
VIRSorter_HF3HH25002_Scaf85_2_-cat_2	4221	No	NA	9	3	0	Low-quality	Genome-fragment	8.82	HMM-based (lower-bound)	0	1
VIRSorter_HF3HH25002_Scaf149_1_-cat_2	3043	No	NA	5	1	0	Low-quality	Genome-fragment	2.05	HMM-based (lower-bound)	0	1
VIRSorter_HF3HH25003_Scaf108_1_-cat_2	1850	No	NA	2	0	0	Not-determined	Genome-fragment	NA	NA	0	1	no viral genes detected
VIRSorter_HF3HH28002_Scaf8_1_-cat_2	5436	No	NA	7	1	0	Low-quality	Genome-fragment	9.2	HMM-based (lower-bound)	0	1
VIRSorter_HF3HH28004_Scaf23_1_-cat_2	21914	No	NA	31	18	0	Low-quality	Genome-fragment	44.31	HMM-based (lower-bound)	0	1
VIRSorter_IF03-09b2A_Scaf15_1_-cat_2	173456	Yes	78211	158	17	42	Low-quality	Genome-fragment	47.56	HMM-based (lower-bound)	54.91	1
VIRSorter_IF03-09b2A_Scaf61_1_-cat_2	22984	No	NA	27	12	0	Low-quality	Genome-fragment	46.68	HMM-based (lower-bound)	0	1
VIRSorter_IF03-09b2A_Scaf9_1_-cat_2	3729	No	NA	8	5	0	Low-quality	Genome-fragment	5.65	HMM-based (lower-bound)	0	1
VIRSorter_IF3HA05007_Scaf36_1_-cat_2	42055	No	NA	43	6	2	Medium-quality	Genome-fragment	65.16	HMM-based (lower-bound)	0	1
VIRSorter_IF3HA19003_Scaf19_2_-cat_2	16515	No	NA	19	1	1	Low-quality	Genome-fragment	5.38	HMM-based (lower-bound)	0	1
VIRSorter_IF3HA19003_Scaf20_2_-cat_2	13862	No	NA	14	5	0	Low-quality	Genome-fragment	13.25	HMM-based (lower-bound)	0	1
VIRSorter_IF3HA19003_Scaf26_1_-cat_2	6785	No	NA	9	2	0	Low-quality	Genome-fragment	5.25	HMM-based (lower-bound)	0	1
VIRSorter_IF3HA19003_Scaf23_1_-cat_2	5724	No	NA	10	4	0	Low-quality	Genome-fragment	5.83	HMM-based (lower-bound)	0	1
VIRSorter_IF3HA21017B_Scaf23_1_-cat_2	41528	No	NA	47	19	1	Medium-quality	Genome-fragment	53.82	HMM-based (lower-bound)	0	1
VIRSorter_IF3HA25002_Scaf43_1_-cat_2	19398	No	NA	26	17	0	Low-quality	Genome-fragment	35.2	HMM-based (lower-bound)	0	1
VIRSorter_IF3HA25002_Scaf81_1_-cat_2	2966	No	NA	4	3	0	Low-quality	Genome-fragment	5.19	HMM-based (lower-bound)	0	1
VIRSorter_IF3HA25003_Scaf58_1_-cat_2	9397	No	NA	23	8	0	Low-quality	Genome-fragment	18.62	HMM-based (lower-bound)	0	1
VIRSorter_IF3HA25003_Scaf77_1_-cat_2	2966	No	NA	4	3	0	Low-quality	Genome-fragment	5.19	HMM-based (lower-bound)	0	1
VIRSorter_IF3HA25011_Scaf32_1_-cat_2	7146	Yes	5111	7	1	1	Low-quality	Genome-fragment	12.11	HMM-based (lower-bound)	28.48	1
VIRSorter_IF3HA26001_Scaf32_1_-cat_2	2442	No	NA	3	2	0	Low-quality	Genome-fragment	4.26	HMM-based (lower-bound)	0	1
VIRSorter_IF3HA26001_Scaf36_1_-cat_2	1960	No	NA	3	2	0	Low-quality	Genome-fragment	3.25	HMM-based (lower-bound)	0	1
VIRSorter_IF3HA26005_Scaf36_1_-cat_2	2019	No	NA	3	1	0	Low-quality	Genome-fragment	3.8	HMM-based (lower-bound)	0	1
[truncated: 4,275 more rows]
